# Supplementary material for: An integrated RNAseq-1H NMR metabolomics approach to understand soybean primary metabolism regulation in response to Rhizoctonia foliar blight disease
Source: BMC Plant Biol. 2017 Apr 27;17:84. doi: 10.1186/s12870-017-1020-8 (PMC5408482; doi:10.1186/s12870-017-1020-8)
Supplement: Supplementary file 2 — Soybean normalized metabolite bin values during RFB disease development at 12 h.p.i and 24 h.p.i. detected using 1H NMR. (XLSX 104 kb) [file 12870_2017_1020_MOESM2_ESM.xlsx]

## Sheet: Sheet1
Additional file 2: Table S1. Soybean normalized metabolite bin values during RFB disease development at 12 h.p.i and 24 h.p.i. detected using 1H NMR.
Bucket (ppm)	Metabolite(s)	Rhizoctonia solani control 1	Rhizoctonia solani control 2	Control	Control2	Control3	Control4	Control5	Control6	Control quality control 1	Control quality control technical rep	Control9	Control10	Control11	Control12	Control13	Control14	Control quality control 24hpi 1	Control quality control technical rep 24 hpi	infected	infected2	infected3	infected4	infected5	infected6	infected quality control 12 hpi	infected quality control technical replicate 12 hpi	infected9	infected10	infected11	infected12	infected13	infected14	infected quality control 24 hpi	infected quality control technical replicate 24 hpi
		24 h.p.i.	24 h.p.i.	12 h.p.i.	12 h.p.i.	12 h.p.i.	12 h.p.i.	12 h.p.i.	12 h.p.i.	12 h.p.i.	12 h.p.i.	24 h.p.i.	24 h.p.i.	24 h.p.i.	24 h.p.i.	24 h.p.i.	24 h.p.i.	24 h.p.i.	24 h.p.i.	12 h.p.i.	12 h.p.i.	12 h.p.i.	12 h.p.i.	12 h.p.i.	12 h.p.i.	12 h.p.i.	12 h.p.i.	24 h.p.i.	24 h.p.i.	24 h.p.i.	24 h.p.i.	24 h.p.i.	24 h.p.i.	24 h.p.i.	24 h.p.i.
		RS_for_QCmini1	RS_for_QCmini2	C0_T12_1	C0_T12_2	C0_T12_3	C0_T12_4	C0_T12_5	C0_T12_6	C0_T12_QC	C0_T12_QC_TECH	C0_T24_1	C0_T24_2	C0_T24_3	C0_T24_4	C0_T24_5	C0_T24_6	C0_T24_QC	C0_T24_QC_TECH	I0_T12_1	I0_T12_2	I0_T12_3	I0_T12_4	I0_T12_5	I0_T12_6	I0_T12_QC	I0_T12_QC_TECH	I0_T24_1	I0_T24_2	I0_T24_3	I0_T24_4	I0_T24_5	I0_T24_6	I0_T24_QC	I0_T24_QC_TECH
[0.8688-0.9003]	[0.8688-0.9003]	0.0073822	0.0098092	0.0073	0.0066	0.007	0.007	0.0069	0.0066	0.0069	0.0069	0.0068228	0.0077071	0.0072185	0.0071326	0.0072039	0.0071386	0.007125	0.0069	0.0076057	0.0072957	0.0071455	0.0074731	0.0072548	0.007743	0.0072306	0.0072426	0.0079457	0.0078483	0.0082335	0.0086257	0.0078204	0.0078437	0.0079164	0.0079457
[0.9003-0.9205]	[0.9003-0.9205]	0.0024255	0.002735	0.0044	0.004	0.0041	0.0041	0.004	0.0039	0.0041	0.0041	0.0040684	0.0044831	0.0042251	0.0041872	0.0044534	0.0042281	0.0041829	0.0041022	0.0043317	0.0043341	0.0041176	0.0042517	0.0044114	0.0044946	0.004258	0.0042472	0.0039825	0.004036	0.0040153	0.0042375	0.0039781	0.00391	0.0039669	0.0039825
[1.1300-1.1420]	[1.1300-1.1420]	0.00025761	0.00021499	0.0012	0.001	0.001	0.0011	0.001	0.001	0.001	0.001	0.00101	0.0011643	0.0010269	0.001058	0.0010418	0.0010317	0.0010702	0.001067	0.0010976	0.0010317	0.00096018	0.0010831	0.0010157	0.0011362	0.0010407	0.0010559	0.0011916	0.0011397	0.0010544	0.0011494	0.0010467	0.001213	0.0011694	0.0011916
[1.2051-1.2592]	[1.2051-1.2592]	0.0043562	0.0056366	0.0107	0.0101	0.0109	0.0117	0.0107	0.0087	0.0106	0.0106	0.00707	0.0076846	0.0072116	0.0072158	0.0074668	0.0072374	0.0072393	0.0071961	0.01099	0.010837	0.010866	0.012641	0.011396	0.010373	0.011091	0.01111	0.0072657	0.0073623	0.0072911	0.007564	0.007192	0.007289	0.0072342	0.0072657
[1.2592-1.2645]	[1.2592-1.2645]	0.00063535	0.00084534	0.0007	0.0006	0.0006	0.0007	0.0006	0.0006	0.0006	0.0006	0.00077374	0.00082415	0.00078414	0.00078216	0.00085903	0.000769	0.00077872	0.0007741	0.00070526	0.00064693	0.00064988	0.00065724	0.00070141	0.00070672	0.00068309	0.00066971	0.00079269	0.00078933	0.00077914	0.00079603	0.00078014	0.000778	0.00078129	0.00079269
[1.3462-1.3777]	[1.3462-1.3777]	0.0052986	0.0070304	0.0082	0.0084	0.0075	0.009	0.0081	0.0083	0.0082	0.0083	0.0091024	0.0094801	0.0093593	0.0090811	0.0086917	0.0088538	0.0091317	0.0089675	0.0085534	0.0087297	0.007275	0.0092266	0.0084349	0.0092698	0.0085004	0.0084491	0.010942	0.010239	0.010104	0.011327	0.0099521	0.010996	0.010994	0.010942
[1.3830-1.3905]	[1.3830-1.3905]	0.001074	0.0014583	0.001	0.0009	0.0009	0.001	0.001	0.0009	0.001	0.001	0.001084	0.0012349	0.0011565	0.0011184	0.0011303	0.0011404	0.0011494	0.0011508	0.0010895	0.0010439	0.00098434	0.001031	0.0010504	0.0010855	0.0010275	0.0010222	0.0023066	0.0019094	0.0014241	0.0014049	0.00153	0.0023864	0.0023146	0.0023066
[1.4956-1.5012]	[1.4956-1.5012]	0.0010143	0.0012936	0.0006	0.0006	0.0006	0.0006	0.0006	0.0006	0.0006	0.0006	0.00065525	0.00074716	0.00069187	0.0006747	0.00072865	0.00070595	0.00069244	0.00069928	0.00065014	0.00059906	0.00059149	0.00061846	0.00062631	0.00064327	0.00062157	0.00062565	0.00081006	0.00082079	0.00083458	0.00083827	0.00080144	0.00082465	0.00082256	0.00081006
[1.5143-1.5741]	[1.5143-1.5741]	0.012492	0.016828	0.0131	0.0114	0.0127	0.0132	0.0127	0.0118	0.0128	0.0128	0.016045	0.018646	0.017537	0.01631	0.01679	0.016969	0.016939	0.016603	0.013924	0.012918	0.012405	0.013502	0.012843	0.014165	0.013102	0.013187	0.019386	0.018739	0.020386	0.021593	0.018988	0.019478	0.019426	0.019386
[1.5741-1.5773]	[1.5741-1.5773]	0.00040869	0.00059333	0.0006	0.0006	0.0006	0.0006	0.0006	0.0006	0.0006	0.0006	0.00072895	0.00084257	0.00077149	0.00074837	0.00073821	0.00077756	0.00077197	0.00076303	0.00066402	0.00062969	0.00060401	0.0006513	0.00064477	0.00068852	0.00065076	0.00063703	0.00083595	0.00082745	0.00087444	0.00092051	0.00082274	0.00084792	0.0008402	0.00083595
[1.5993-1.6428]	[1.5993-1.6428]	0.0044988	0.005415	0.007	0.0063	0.0066	0.0067	0.0066	0.0064	0.0066	0.0066	0.0071233	0.0078736	0.0073399	0.0074223	0.0074034	0.0074434	0.007402	0.0074072	0.0071386	0.0070224	0.0064554	0.0068378	0.0069835	0.0073925	0.0068859	0.0068801	0.0071517	0.0070462	0.0073769	0.0076713	0.0072272	0.0072582	0.0071736	0.0071517
[1.6428-1.6722]	[1.6428-1.6722]	0.0043277	0.0052118	0.0036	0.0034	0.0034	0.0035	0.0035	0.0034	0.0034	0.0034	0.0040167	0.0042305	0.0040686	0.0042684	0.0043144	0.0042449	0.0041621	0.0042119	0.0037559	0.0036429	0.0036093	0.0036306	0.0037566	0.00387	0.0036867	0.003703	0.0038421	0.0039577	0.00393	0.0037926	0.0040277	0.0039293	0.0038726	0.0038421
[1.6722-1.7207]	[1.6722-1.7207]	0.010171	0.011155	0.0075	0.0073	0.0071	0.0073	0.0072	0.007	0.0072	0.0073	0.0088253	0.0088121	0.008898	0.0092671	0.0092278	0.0090268	0.0089952	0.0089478	0.0079253	0.0078884	0.0077029	0.0076811	0.0079371	0.0078641	0.0078708	0.0079087	0.0081776	0.0085147	0.0080236	0.0076452	0.0086627	0.0081843	0.0081968	0.0081776
[1.7207-1.7656]	[1.7207-1.7656]	0.010391	0.011428	0.0047	0.0046	0.0044	0.0047	0.0046	0.0045	0.0046	0.0046	0.0061183	0.0060681	0.0060411	0.0064313	0.00616	0.0062537	0.0062785	0.0063601	0.0050709	0.0049821	0.0049351	0.0049466	0.0051974	0.0050273	0.0051624	0.0052012	0.0056224	0.0059096	0.0053786	0.0049509	0.0059655	0.0056045	0.0056452	0.0056224
[1.9132-1.9387]	[1.9132-1.9387]	0.010885	0.014749	0.0071	0.0071	0.0071	0.0073	0.007	0.0069	0.0071	0.0072	0.0072013	0.0074553	0.0075591	0.0078489	0.0070954	0.0080431	0.007796	0.0076883	0.0074889	0.0076494	0.0078073	0.0077929	0.0075775	0.0073636	0.0076801	0.0076411	0.007975	0.0079471	0.0073139	0.0073089	0.0076937	0.0079078	0.0079676	0.007975
[2.2126-2.2423]	[2.2126-2.2423]	0.0020746	0.0029391	0.0032	0.0033	0.0036	0.0035	0.0034	0.0033	0.0034	0.0034	0.0028017	0.0031791	0.0028249	0.0029869	0.0030226	0.0028858	0.0029177	0.0030606	0.0036108	0.0034921	0.0036977	0.0036114	0.0034582	0.0034755	0.0036294	0.0036255	0.004531	0.0041141	0.0031868	0.0030466	0.0032788	0.0047045	0.004531	0.0045404
[2.2423-2.2649]	[2.2423-2.2649]	0.0012633	0.0013974	0.0019	0.0019	0.0018	0.0019	0.0019	0.0018	0.0018	0.0018	0.0022794	0.0023457	0.0022398	0.0023468	0.0024899	0.0022119	0.0022567	0.0023487	0.001926	0.0018761	0.0019008	0.0018919	0.0019385	0.0019583	0.0019777	0.0020145	0.002057	0.002173	0.0021027	0.0019621	0.002084	0.0020759	0.002057	0.0020865
[2.3488-2.3969]	[2.3488-2.3969]	0.0089756	0.010358	0.0083	0.0058	0.0056	0.0063	0.0062	0.0056	0.0065	0.0064	0.0089233	0.0091024	0.0090863	0.0085735	0.0081416	0.0073545	0.0081879	0.008248	0.0071281	0.0067377	0.0053463	0.005675	0.0064335	0.0069151	0.0063281	0.0063801	0.0083901	0.0079576	0.0081518	0.0095994	0.0084678	0.0081666	0.0083901	0.0083705
[2.3969-2.4568]	[2.3969-2.4568]	0.005522	0.0067108	0.017	0.0153	0.0178	0.0153	0.0157	0.0159	0.0166	0.0167	0.012009	0.011656	0.011271	0.010825	0.011528	0.011231	0.01146	0.011502	0.01767	0.015982	0.015675	0.015591	0.016021	0.017078	0.016489	0.016495	0.012333	0.012339	0.012006	0.01374	0.012014	0.012586	0.012333	0.012347
[2.5934-2.6114]	[2.5934-2.6114]	0.00046055	0.0002498	0.0014	0.0011	0.0012	0.0011	0.0011	0.0011	0.0012	0.0012	0.0012879	0.0015269	0.0013725	0.0014688	0.0014079	0.0017258	0.0015336	0.001659	0.0013102	0.0011091	0.0012876	0.0011401	0.0011084	0.0011581	0.0012607	0.0012599	0.0015052	0.0016288	0.0016478	0.0013571	0.001472	0.0015728	0.0015052	0.0015423
[2.7523-2.7735]	[2.7523-2.7735]	0.00082833	0.00056167	0.0014	0.0012	0.0013	0.0011	0.0012	0.0012	0.0012	0.0012	0.0013141	0.0015716	0.0013456	0.0014074	0.0014289	0.0016371	0.001523	0.0016793	0.0013908	0.0011556	0.0013743	0.0012144	0.0011964	0.0012295	0.0013515	0.001376	0.0015745	0.0016348	0.0017056	0.0015011	0.0014656	0.0016337	0.0015745	0.0016394
[3.1263-3.1851]	[3.1263-3.1851]	0.0054469	0.0025419	0.0123	0.0079	0.009	0.0098	0.0092	0.0094	0.0099	0.0098	0.015771	0.016086	0.015755	0.013752	0.012934	0.010309	0.012688	0.01263	0.010532	0.0084016	0.007148	0.0080168	0.0087599	0.011074	0.0088428	0.0087463	0.014634	0.013176	0.013221	0.01674	0.013551	0.012888	0.013623	0.014065
[3.3199-3.3769]	[3.3199-3.3769]	0.0049142	0.0013724	0.0287	0.0283	0.0266	0.0282	0.0277	0.026	0.0279	0.0279	0.021703	0.021473	0.02132	0.021351	0.021427	0.021571	0.021514	0.021122	0.026752	0.027661	0.02553	0.028513	0.028029	0.025373	0.026953	0.026852	0.022477	0.020091	0.022682	0.022755	0.022884	0.021074	0.022066	0.022477
[3.7315-3.7899]	[3.7315-3.7899]	0.073258	0.067837	0.0581	0.0605	0.061	0.0607	0.0596	0.058	0.0599	0.0601	0.054774	0.053931	0.054736	0.053844	0.055084	0.055295	0.054882	0.052957	0.059167	0.059829	0.058787	0.061212	0.059366	0.058285	0.058701	0.058626	0.056122	0.056405	0.057602	0.057202	0.05667	0.055981	0.056604	0.056122
[3.7899-3.8462]	[3.7899-3.8462]	0.057836	0.052581	0.045	0.0469	0.0458	0.046	0.046	0.0454	0.046	0.0461	0.040156	0.038886	0.039494	0.039394	0.040029	0.041367	0.040557	0.039519	0.044436	0.045209	0.045262	0.045825	0.046202	0.04464	0.044771	0.044643	0.040337	0.040379	0.041429	0.041589	0.041645	0.040905	0.040974	0.040337
[3.8462-3.8742]	[3.8462-3.8742]	0.029051	0.03014	0.012	0.0118	0.0117	0.0116	0.0117	0.0119	0.0119	0.0119	0.011444	0.011135	0.011283	0.01129	0.011359	0.011499	0.011572	0.01144	0.011896	0.011741	0.012036	0.011792	0.011912	0.011972	0.011847	0.011794	0.01226	0.012069	0.012064	0.012274	0.012582	0.012273	0.01226	0.011965
[4.1229-4.1827]	[4.1229-4.1827]	0.0040539	0.0067139	0.0126	0.0123	0.0126	0.0127	0.0131	0.0123	0.0127	0.0127	0.010352	0.011264	0.0109	0.010698	0.011531	0.012799	0.011919	0.012161	0.013132	0.013718	0.013234	0.013744	0.01331	0.013406	0.013088	0.013218	0.011559	0.010866	0.011911	0.012251	0.01154	0.012441	0.011559	0.010895
[4.2103-4.2517]	[4.2103-4.2517]	0.0028266	0.0043436	0.0055	0.0053	0.0054	0.0054	0.0057	0.0055	0.0054	0.0054	0.0047582	0.0049861	0.0049133	0.0048592	0.0052914	0.0056318	0.0052908	0.0055768	0.0057416	0.0058334	0.0058844	0.0057199	0.005822	0.0058583	0.005609	0.0056621	0.0052611	0.0048747	0.0052649	0.0055336	0.0053312	0.0057672	0.0052611	0.0048808
[4.2517-4.2928]	[4.2517-4.2928]	0.0025719	0.0041267	0.0069	0.0067	0.0071	0.0069	0.0072	0.0068	0.0069	0.0069	0.0064221	0.0068381	0.0067122	0.0066279	0.007085	0.0072262	0.0069404	0.0071007	0.0073465	0.0072411	0.0072542	0.0072511	0.0069161	0.0072932	0.006969	0.0070531	0.0068135	0.0068134	0.0070259	0.0070283	0.0068043	0.0072836	0.0068135	0.0064613
[4.2928-4.3126]	[4.2928-4.3126]	0.001192	0.0018063	0.0041	0.0033	0.0036	0.0033	0.0034	0.0033	0.0035	0.0035	0.003426	0.0035135	0.0034956	0.003062	0.0032415	0.0032723	0.0033443	0.003399	0.0037152	0.0035382	0.0035225	0.0032596	0.0034807	0.0036523	0.0033767	0.0034142	0.0033227	0.0031015	0.0032099	0.004067	0.0033209	0.0035035	0.0033227	0.0031627
[4.4032-4.4616]	[4.4032-4.4616]	0.0011945	0.0028318	0.0088	0.0082	0.009	0.009	0.0091	0.0088	0.0088	0.0088	0.0064965	0.0072845	0.0070478	0.0066172	0.0071292	0.0079512	0.0074393	0.0077882	0.0091275	0.0089935	0.0089802	0.0095466	0.0090056	0.0093302	0.0088656	0.0088867	0.0078763	0.0074309	0.0077661	0.0078972	0.0075421	0.0085544	0.0078763	0.007427
[4.4616-4.5214]	[4.4616-4.5214]	0.00032886	0.0012959	0.0026	0.0027	0.0026	0.003	0.0031	0.0026	0.0027	0.0027	0.0011787	0.0011544	0.0011731	0.0011164	0.0017442	0.0021507	0.0017448	0.0024037	0.002756	0.0029309	0.003291	0.0034028	0.0031769	0.002896	0.0030011	0.0031213	0.0016563	0.0013094	0.0016912	0.0015594	0.00163	0.0024505	0.0016563	0.0011879
[4.9815-5.0073]	[4.9815-5.0073]	0.00071937	0.0006571	0.0006	0.0006	0.0007	0.0007	0.0007	0.0008	0.0006	0.0006	0.00059368	0.00059895	0.00059352	0.00053453	0.00061109	0.00068312	0.00063892	0.00091737	0.00060376	0.00060572	0.00078678	0.00066811	0.00058442	0.00068538	0.00063869	0.00067482	0.00063104	0.00051928	0.00064389	0.00052889	0.00063916	0.00076817	0.00050924	0.00049433
[5.0890-5.1075]	[5.0890-5.1075]	0.00013012	4.6238e-05	0.0002	0.0003	0.0002	0.0003	0.0003	0.0003	0.0002	0.0002	0.00013086	0.00011726	4.4359e-05	8.2382e-05	0.00017133	0.00020037	0.00014834	0.000376	0.00022599	0.00024239	0.00032182	0.00023474	0.0002702	0.0002723	0.00030675	0.00032417	0.00025342	0.00011762	0.00021628	0.00018694	0.00025357	0.00032029	0.00021121	0.00019791
[5.1368-5.1588]	[5.1368-5.1588]	0.00021982	0.00014056	0.0002	0.0003	0.0003	0.0004	0.0004	0.0005	0.0003	0.0003	0.00037905	0.00031126	0.00027234	0.00026637	0.00039324	0.00035658	0.00034575	0.00059781	0.00027474	0.00030661	0.00040996	0.00033261	0.00026993	0.00035078	0.00036858	0.00037443	0.00033916	0.0002266	0.00036446	0.00022328	0.00028901	0.00042774	0.00026131	0.00027911
[5.1588-5.1892]	[5.1588-5.1892]	0.00028083	0	0.0007	0.0008	0.0007	0.0008	0.0008	0.0009	0.0007	0.0007	0.0005642	0.00057983	0.00044006	0.00045931	0.00062148	0.00063705	0.00060051	0.00095686	0.00071943	0.00080312	0.00088174	0.00076165	0.00077795	0.00084161	0.00086875	0.00091945	0.00068671	0.00055114	0.00073405	0.00059041	0.00059487	0.00085663	0.00062122	0.00066361
[5.3849-5.4157]	[5.3849-5.4157]	0.0028601	0.0032588	0.0009	0.0011	0.0013	0.0015	0.0015	0.0011	0.0012	0.0012	0.00078572	0.0012637	0.00091786	0.0010603	0.001224	0.0016168	0.0012828	0.0015874	0.0013956	0.0014312	0.0018539	0.0017001	0.0012914	0.0011276	0.0015294	0.0015576	0.0012479	0.0011915	0.001496	0.00077375	0.0012986	0.00149	0.0012459	0.0012479
[5.9388-5.9876]	[5.9388-5.9876]	0	0.00067638	0.0003	0.0004	0.0002	0.0004	0.0004	0.0006	0.0003	0.0002	0.00023583	0.00017815	2.6273e-05	3.4007e-05	0.00024086	0.00024423	0.00017925	0.00072971	0.00022677	0.00032145	0.00030809	0.00021907	0.00030095	0.00035831	0.00048937	0.00051057	0.00030573	0.00013228	0.00039178	0.00015896	0.00012748	0.00051858	0.00025992	0.00030573
[5.9876-6.0113]	[5.9876-6.0113]	5.272e-05	0.00026555	0.0001	0.0001	0.0001	0.0002	0.0002	0.0002	0.0001	0.0001	0.00014851	8.8157e-05	2.5574e-05	4.4193e-05	0.00013018	0.00011756	9.4733e-05	0.00036204	9.6976e-05	0.00012025	0.00012504	9.3625e-05	0.00010806	0.00013766	0.0002116	0.00021283	0.00020438	9.5861e-05	0.00026797	0.0001065	0.00011465	0.00028012	0.00016555	0.00020438
[6.3691-6.3825]	[6.3691-6.3825]	0	3.809e-05	0.0002	0.0002	0.0002	0.0002	0.0002	0.0003	0.0002	0.0002	0.00021036	0.00024467	0.00016884	0.0001661	0.00018206	0.00017369	0.00018502	0.00033094	0.00020743	0.00021975	0.00018575	0.00019321	0.00018296	0.00022745	0.00026196	0.00026631	0.00032281	0.00025341	0.00034814	0.00031853	0.00023804	0.0003451	0.00029548	0.00032281
[6.3974-6.4211]	[6.3974-6.4211]	0	0	0.0004	0.0004	0.0005	0.0005	0.0005	0.0006	0.0004	0.0004	0.00042769	0.00044232	0.0003139	0.00031943	0.00034778	0.00030918	0.00033872	0.0005827	0.0004447	0.00046369	0.0004114	0.00037328	0.00037872	0.00042787	0.00052567	0.00051073	0.00057959	0.00045631	0.0006031	0.00058153	0.00040523	0.00057428	0.00049745	0.00057959
[6.4211-6.4558]	[6.4211-6.4558]	0	0	0.0007	0.0008	0.0007	0.0008	0.0008	0.0009	0.0007	0.0007	0.00068598	0.00066983	0.0005296	0.00050867	0.00049568	0.00045929	0.00048573	0.00084974	0.00072666	0.0007279	0.00072592	0.00061437	0.00068015	0.00073109	0.00087663	0.00086896	0.00076022	0.00058217	0.00081383	0.00073757	0.00055788	0.00075788	0.00065356	0.00076022
[6.4558-6.4696]	[6.4558-6.4696]	0	0	0.0003	0.0004	0.0003	0.0003	0.0003	0.0003	0.0002	0.0002	0.00022471	0.00024556	0.00017177	0.00016935	0.00018402	0.00015173	0.00015795	0.00031373	0.0002567	0.00024534	0.00033171	0.00019025	0.00025822	0.00025433	0.00033261	0.00033527	0.00028328	0.00019759	0.00026087	0.00021095	0.00017619	0.00023988	0.00020107	0.00028328
[6.9244-6.9445]	[6.9244-6.9445]	1.8968e-06	0	0.001	0.0012	0.0012	0.0011	0.0012	0.0012	0.0011	0.0011	0.00066743	0.00072244	0.00063405	0.00057761	0.00061611	0.00060514	0.0005973	0.00077774	0.0011229	0.0011854	0.0013658	0.0011389	0.0010862	0.0010965	0.0011824	0.0011719	0.00081916	0.00065549	0.00083155	0.00089033	0.000682	0.00082633	0.0007587	0.00081916
[6.9445-7.0008]	[6.9445-7.0008]	0.00020025	0.00018586	0.0035	0.0035	0.004	0.0036	0.0041	0.0039	0.0037	0.0036	0.0022912	0.0023469	0.0021755	0.0020351	0.0020895	0.0021557	0.0020995	0.0025642	0.0035904	0.0040376	0.0040886	0.0037703	0.0035131	0.0036373	0.0037509	0.0037613	0.0024559	0.0021926	0.0025586	0.0026448	0.0022099	0.0025144	0.0023109	0.0024651
[7.0504-7.0620]	[7.0504-7.0620]	6.2837e-05	0.00010861	0.0003	0.0003	0.0003	0.0003	0.0004	0.0004	0.0003	0.0003	0.00032101	0.00031677	0.00027899	0.00026605	0.00023967	0.00022642	0.00027385	0.0003665	0.00032471	0.00034524	0.00030794	0.00029639	0.00032328	0.0003632	0.00035962	0.00036312	0.00036923	0.0002893	0.00040899	0.00035282	0.00030646	0.00036938	0.00034206	0.00036818
[7.0730-7.0939]	[7.0730-7.0939]	9.2979e-05	0.00029121	0.0005	0.0006	0.0005	0.0005	0.0006	0.0006	0.0005	0.0005	0.00047069	0.0004405	0.00040528	0.00041049	0.00041322	0.00039133	0.00041056	0.00057893	0.00054312	0.00054864	0.00051042	0.00050375	0.00053263	0.00058164	0.00060488	0.000609	0.00046524	0.00039798	0.00053001	0.00044594	0.00039823	0.00050709	0.00046524	0.00047565
[7.0939-7.1151]	[7.0939-7.1151]	0.00075291	0.00078089	0.0006	0.0007	0.0006	0.0007	0.0007	0.0007	0.0006	0.0006	0.00060807	0.00054918	0.00049699	0.00051965	0.00051369	0.00051467	0.00050662	0.0006993	0.00063967	0.00069332	0.00060589	0.00059514	0.00064518	0.00070684	0.00071635	0.00070962	0.00049882	0.00049983	0.0005955	0.00054426	0.00048132	0.00061656	0.00049882	0.00061017
[7.1151-7.1332]	[7.1151-7.1332]	0.00011548	0.00011927	0.0006	0.0006	0.0006	0.0006	0.0006	0.0006	0.0006	0.0005	0.0005104	0.00049926	0.00045028	0.00044273	0.00044887	0.00043477	0.00045846	0.00061749	0.00056474	0.00062831	0.00057691	0.0005478	0.00057759	0.00062911	0.00062648	0.000642	0.00045503	0.0004229	0.00052097	0.00047477	0.00044175	0.00050877	0.00045503	0.00049918
[7.4952-7.5518]	[7.4952-7.5518]	0.00010907	0.00057115	0.0013	0.0015	0.0013	0.0014	0.0015	0.0015	0.0013	0.0013	0.0012235	0.0010194	0.0010417	0.0010449	0.0011116	0.0011209	0.0010784	0.0015201	0.0013446	0.0014411	0.0014131	0.0012409	0.0013753	0.0014926	0.001523	0.001526	0.0010786	0.00094637	0.001138	0.0010119	0.00096395	0.0011779	0.0010315	0.0011294
[7.5518-7.6116]	[7.5518-7.6116]	0.00012939	0.00042429	0.0022	0.0023	0.0026	0.0025	0.0027	0.0026	0.0024	0.0023	0.0017891	0.0017544	0.0016683	0.0015292	0.0015599	0.001679	0.0016315	0.0020749	0.0023789	0.0026009	0.0025313	0.0023781	0.0023218	0.0024776	0.0025373	0.0024737	0.0020735	0.0016363	0.0021405	0.0023248	0.0017522	0.0021052	0.0018741	0.0019858
[7.6116-7.6587]	[7.6116-7.6587]	0.00011404	0.00012797	0.0006	0.0005	0.0005	0.0007	0.0008	0.0009	0.0006	0.0005	0.00050956	0.00043376	0.00038275	0.00034697	0.00040836	0.00053861	0.00044341	0.00082433	0.00059276	0.00066491	0.00060716	0.00060206	0.00057465	0.00064175	0.00074356	0.00075465	0.00059457	0.00041036	0.00072192	0.00064706	0.00054367	0.00074867	0.00059457	0.00067386
[7.7051-7.7581]	[7.7051-7.7581]	0.0001644	0.00026927	0.0013	0.0012	0.0013	0.0013	0.0015	0.0015	0.0014	0.0012	0.0012832	0.0011258	0.001135	0.001158	0.0011207	0.0011658	0.0011232	0.0015183	0.0012825	0.0013827	0.00129	0.0011987	0.0012391	0.0012944	0.0014093	0.0014127	0.001138	0.001072	0.0012442	0.0011845	0.001085	0.001293	0.001138	0.0012351
[7.7581-7.8006]	[7.7581-7.8006]	0.0001474	6.8906e-05	0.0009	0.0008	0.001	0.001	0.001	0.001	0.0009	0.0008	0.00078111	0.00076287	0.00077914	0.00069984	0.000697	0.00079058	0.00070723	0.0010428	0.00093109	0.0009163	0.00094397	0.0008573	0.00084165	0.00090465	0.00096699	0.00099262	0.00088872	0.00082584	0.0010547	0.001095	0.00080923	0.0010255	0.00088872	0.00097451
[7.8006-7.8604]	[7.8006-7.8604]	0.00052704	0.00067033	0.0009	0.0008	0.0008	0.0009	0.001	0.001	0.0009	0.0008	0.00084052	0.00072714	0.00068361	0.00066695	0.00072201	0.00084192	0.00077936	0.0011956	0.00085447	0.0008473	0.00082779	0.0007815	0.00085916	0.00090543	0.0010235	0.0010461	0.00090591	0.00079717	0.0011096	0.00098562	0.00079309	0.0011065	0.00090591	0.001032
[8.1853-8.1966]	[8.1853-8.1966]	0.0002589	0.0001006	0.0003	0.0002	0.0002	0.0003	0.0003	0.0002	0.0002	0.0003	0.00031761	0.00034736	0.00029307	0.00030453	0.0002336	0.00031182	0.00034185	0.00041096	0.00025209	0.00027796	0.00022086	0.00021683	0.00026768	0.00024213	0.00030753	0.0003195	0.0003867	0.00029685	0.00038362	0.00047653	0.00035854	0.00041472	0.0003867	0.00041203
[4.0854-4.1229]	a,b-Fructose	0.0030424	0.0045586	0.0095	0.01	0.0096	0.0097	0.0099	0.01	0.0097	0.0098	0.009293	0.0088364	0.0090975	0.0089578	0.0098558	0.0099554	0.0096298	0.0097079	0.0094154	0.0097048	0.010078	0.0093681	0.010045	0.01007	0.0096469	0.009765	0.0086446	0.0084087	0.0085106	0.0088832	0.0088943	0.0091065	0.0086446	0.0082408
[8.4514-8.4659]	Adenosine-like	8.4106e-05	0.00014058	0.0084	0.011	0.0145	0.012	0.0136	0.0153	0.0125	0.0127	0.0019708	0.0026903	0.0025725	0.0027169	0.0021425	0.0028473	0.0026897	0.0026577	0.011219	0.014543	0.013867	0.015575	0.0094138	0.011122	0.012881	0.012876	0.0033943	0.0031536	0.0035676	0.0037617	0.0030459	0.0034221	0.0033943	0.0033931
[4.5214-4.5812]	b-Glucose	0	0.00048107	0.0012	0.0013	0.0011	0.0014	0.0016	0.0016	0.0013	0.0012	0.00056583	0.00054533	0.00053477	0.00049462	0.0011033	0.0013666	0.0010501	0.0017533	0.001269	0.0014324	0.0016503	0.0014914	0.0015646	0.0015144	0.0014681	0.0016019	0.0010818	0.00060553	0.0010332	0.0008516	0.00099375	0.0017123	0.00097134	0.00064296
[4.5812-4.6276]	b-Glucose/Malate	0	0	0.0007	0.0009	0.0008	0.0009	0.0011	0.0011	0.0008	0.0008	0.0003416	0.00032491	0.00024681	0.00019998	0.00080373	0.00091543	0.00067563	0.0011996	0.00081738	0.00088502	0.0012674	0.0010067	0.00096026	0.00093368	0.0010049	0.0010798	0.00068828	0.00045059	0.00069394	0.00048141	0.0005537	0.0011232	0.00056673	0.00038033
[3.1904-3.2180]	Choline	0.012428	0.011152	0.0261	0.0241	0.0267	0.025	0.0253	0.0239	0.0256	0.0257	0.021878	0.024343	0.023325	0.022909	0.021428	0.023254	0.023033	0.022236	0.026658	0.026271	0.025595	0.026215	0.025504	0.026044	0.025893	0.025785	0.022127	0.023422	0.02413	0.024349	0.023191	0.023019	0.023398	0.023528
[4.6276-4.6672]	D-Glucose	0.01342	0.011642	0.0008	0.0013	0.0007	0.0009	0.001	0.0014	0.0009	0.0008	0.0012561	0.00070826	0.00085556	0.00097152	0.0011989	0.0012459	0.0011537	0.0015843	0.00068021	0.00076944	0.0011382	0.00066246	0.0009456	0.00092414	0.00085928	0.00094345	0.0011345	0.00089175	0.0010137	0.00080279	0.0012144	0.0014426	0.0010482	0.00088793
[5.2225-5.2738]	D-Glucose	0.019199	0.017087	0.0048	0.0053	0.005	0.0056	0.0053	0.0052	0.0051	0.0051	0.0052828	0.0059034	0.0054238	0.0058721	0.0060428	0.00708	0.00638	0.006708	0.0051058	0.0053399	0.0057123	0.0052627	0.0051799	0.0049467	0.0054817	0.0055392	0.0055723	0.0057578	0.0060592	0.0044405	0.0058627	0.0059193	0.0055923	0.0055723
[1.1611-1.2051]	Ethanol	0.0032602	0.0036469	0.0054	0.0052	0.0051	0.0053	0.0051	0.0047	0.0051	0.0051	0.011258	0.014279	0.013954	0.013665	0.012571	0.013196	0.01314	0.012743	0.0055734	0.0053183	0.005437	0.0055108	0.0055664	0.005574	0.0054639	0.0054709	0.019568	0.017945	0.016381	0.01747	0.015103	0.019838	0.019579	0.019568
[8.2356-8.2671]	Formate	0.00036943	0.00019564	0.0005	0.0005	0.0004	0.0005	0.0006	0.0005	0.0005	0.0005	0.00047562	0.00047095	0.00041516	0.00042467	0.00038433	0.00051999	0.00048192	0.00068282	0.00052297	0.00055167	0.00046163	0.00043901	0.00055125	0.00050202	0.00064975	0.00063732	0.00051508	0.00045743	0.00059976	0.00048721	0.00051044	0.00060364	0.00051508	0.00059568
[3.5330-3.5684]	Fructose	0.020894	0.019332	0.0251	0.0272	0.0265	0.0234	0.0244	0.0291	0.0258	0.0258	0.029961	0.027376	0.028324	0.02882	0.028691	0.026401	0.027646	0.026776	0.023741	0.022296	0.025485	0.020706	0.023225	0.023184	0.02345	0.023335	0.030275	0.031346	0.030338	0.028232	0.028947	0.028857	0.029666	0.030275
[3.5684-3.6115]	Fructose	0.012781	0.012582	0.0715	0.0784	0.0732	0.077	0.0767	0.0711	0.0743	0.0744	0.058178	0.057492	0.057925	0.057721	0.058947	0.059939	0.058763	0.056437	0.070913	0.075325	0.069018	0.077621	0.076046	0.068771	0.072375	0.071929	0.05729	0.058456	0.060113	0.05746	0.056929	0.056064	0.057103	0.05729
[3.6862-3.7315]	Fructose/Glucose	0.073031	0.054513	0.0343	0.0366	0.0352	0.0344	0.0334	0.0379	0.0351	0.0352	0.03695	0.032818	0.034088	0.034205	0.03412	0.032365	0.03363	0.032592	0.032306	0.032715	0.034629	0.03154	0.033752	0.034451	0.033032	0.032947	0.031799	0.032144	0.030678	0.032324	0.033289	0.031312	0.032066	0.031799
[3.8742-3.8971]	Fructose/Glucose	0.03323	0.031374	0.0109	0.0119	0.0109	0.0106	0.0105	0.0121	0.011	0.011	0.012086	0.010545	0.011149	0.01129	0.011358	0.010651	0.011024	0.010761	0.010307	0.010459	0.011324	0.0097649	0.010733	0.010909	0.010413	0.010429	0.010649	0.010583	0.010158	0.010529	0.011203	0.010485	0.010649	0.010397
[3.8971-3.9173]	Fructose/Glucose	0.025325	0.025041	0.0118	0.0128	0.0127	0.0121	0.0118	0.0126	0.0122	0.0121	0.01127	0.010526	0.010756	0.0107	0.011219	0.010583	0.010622	0.010331	0.011708	0.011793	0.01289	0.011784	0.011834	0.012049	0.011685	0.011744	0.010446	0.010492	0.010237	0.010786	0.01075	0.010388	0.010446	0.01028
[6.5156-6.5351]	Fumarate	0.00014201	0.00029258	0.0213	0.0202	0.0204	0.0189	0.018	0.0228	0.0203	0.0204	0.011005	0.0098278	0.01082	0.0093431	0.0084172	0.0088874	0.0098484	0.0096117	0.020184	0.019028	0.018219	0.018808	0.01768	0.022367	0.019008	0.018947	0.01027	0.0095638	0.0085028	0.010965	0.011327	0.0097529	0.010327	0.01027
[6.5457-6.5892]	Fumarate	2.4616e-06	0.00033179	0.0009	0.0008	0.0007	0.001	0.0011	0.0012	0.0009	0.0008	0.00080353	0.00073735	0.00073582	0.00064293	0.00076204	0.0009066	0.00083325	0.0012668	0.00091164	0.00095188	0.0010091	0.00095324	0.00092134	0.0010231	0.00095365	0.0010082	0.00093085	0.00075005	0.0011906	0.0011451	0.00099958	0.0013042	0.0010069	0.00093085
[1.8682-1.9132]	GABA	0.01131	0.011874	0.0098	0.0095	0.0089	0.0094	0.0098	0.0086	0.0093	0.0094	0.01665	0.016357	0.017401	0.018394	0.017658	0.01777	0.017358	0.016868	0.0093861	0.010076	0.010793	0.0093374	0.0099623	0.0098611	0.010058	0.01016	0.013892	0.015405	0.013178	0.01175	0.014717	0.013401	0.013835	0.013892
[2.2649-2.3219]	GABA	0.0043992	0.0042423	0.0138	0.0128	0.0122	0.0129	0.0132	0.0119	0.0128	0.0128	0.019642	0.019681	0.020589	0.021697	0.020409	0.021145	0.020655	0.020184	0.012873	0.013428	0.014083	0.012737	0.013605	0.013526	0.013444	0.013489	0.016746	0.018429	0.016091	0.014841	0.017659	0.016304	0.016746	0.016748
[2.3219-2.3488]	GABA	0.0044402	0.0049348	0.0028	0.0027	0.0026	0.0028	0.0027	0.0026	0.0027	0.0027	0.0031166	0.0030895	0.0030509	0.0031911	0.0033261	0.0030585	0.0030962	0.0031919	0.002893	0.0028168	0.0028088	0.0028178	0.0028812	0.0029638	0.0029259	0.0029036	0.0028901	0.0028171	0.0028798	0.0029319	0.002983	0.0029444	0.0028901	0.0028703
[2.9766-3.0364]	GABA	0.0091204	0.008065	0.0092	0.0082	0.0077	0.0081	0.0078	0.0076	0.0081	0.0081	0.0092745	0.010013	0.0096912	0.010085	0.0097233	0.010562	0.010086	0.010278	0.0086621	0.0082582	0.0088227	0.0078716	0.0088702	0.0086064	0.0088406	0.0088327	0.0078672	0.0092296	0.0085582	0.0078491	0.0089381	0.0083705	0.0086467	0.0089449
[3.0364-3.0644]	GABA	0.0035806	0.0031308	0.0014	0.0015	0.0014	0.0016	0.0014	0.0015	0.0014	0.0014	0.0017162	0.0019735	0.001614	0.0016559	0.0016433	0.001503	0.0016032	0.00183	0.0015561	0.0014729	0.0013866	0.0014721	0.001478	0.0015194	0.0016633	0.0016441	0.0017304	0.0017748	0.0017087	0.0015133	0.0015912	0.0015944	0.0016372	0.0018077
[3.2180-3.2509]	Glucose	0.051371	0.052821	0.0064	0.0068	0.006	0.0063	0.0061	0.0068	0.0062	0.0062	0.0080764	0.007467	0.0075619	0.0078004	0.0079556	0.0074005	0.0074514	0.0074833	0.005905	0.0059819	0.0064833	0.0055389	0.006138	0.0060084	0.0060315	0.0060259	0.0065745	0.0073297	0.0070411	0.0063205	0.0073724	0.0068826	0.0070318	0.0070965
[3.3769-3.4360]	Glucose	0.072662	0.0571	0.0128	0.0154	0.0128	0.0136	0.0132	0.0153	0.0134	0.0134	0.01521	0.012365	0.012859	0.013538	0.013075	0.011229	0.012426	0.012514	0.011889	0.013066	0.013053	0.012419	0.012752	0.012738	0.013004	0.012963	0.012368	0.012152	0.011344	0.011307	0.012441	0.011254	0.011919	0.012368
[3.4360-3.4576]	Glucose	0.018494	0.014258	0.005	0.0057	0.0055	0.0055	0.0053	0.0056	0.0053	0.0053	0.0051484	0.0046335	0.0045846	0.0047429	0.0048794	0.0038862	0.0042951	0.0043084	0.0049463	0.005317	0.0054078	0.0054031	0.0048057	0.0050475	0.005207	0.0052224	0.0044223	0.0042377	0.0041916	0.0042143	0.0042679	0.0039197	0.0042011	0.0044223
[3.4576-3.5022]	Glucose	0.070903	0.058975	0.0178	0.0204	0.0183	0.019	0.0182	0.0201	0.0186	0.0186	0.018095	0.016008	0.016121	0.016672	0.016335	0.014472	0.01555	0.015304	0.017133	0.018339	0.018412	0.018172	0.017964	0.01781	0.018229	0.018063	0.016051	0.015967	0.015262	0.01551	0.015724	0.014626	0.015446	0.016051
[3.2509-3.3075]	Glucose/Myo-inositol	0.022332	0.022082	0.0143	0.015	0.0142	0.0133	0.014	0.0157	0.0144	0.0144	0.01485	0.012962	0.013506	0.014338	0.013179	0.011931	0.013002	0.013039	0.013211	0.013423	0.014351	0.012356	0.014289	0.013056	0.013817	0.01377	0.010702	0.01161	0.0095848	0.0091173	0.011211	0.0098545	0.010408	0.010702
[2.0413-2.0887]	Glutamate/Pyroglutamate	0.0086479	0.0098513	0.0076	0.007	0.0072	0.0074	0.0073	0.0069	0.0073	0.0073	0.008785	0.009107	0.008888	0.009087	0.0088989	0.0086334	0.0088148	0.0087965	0.0078893	0.0076175	0.0074144	0.0076372	0.0076899	0.0078219	0.0076552	0.0076425	0.0083127	0.0082328	0.0083437	0.0084673	0.0084157	0.008242	0.0082617	0.0083127
[1.4666-1.4956]	L-Alanine	0.013207	0.01557	0.0037	0.0036	0.0037	0.0038	0.0038	0.0038	0.0037	0.0037	0.0045059	0.0048996	0.0047133	0.0049126	0.0047124	0.0049028	0.0047748	0.0047804	0.0042268	0.0039341	0.0041628	0.0041144	0.0038126	0.0040304	0.004017	0.004007	0.005984	0.0058085	0.0058873	0.0060884	0.0062169	0.005915	0.0059671	0.005984
[2.7852-2.8110]	L-Asparagine	0.00069522	0.00020976	0.001	0.0008	0.0009	0.0008	0.0008	0.0008	0.0008	0.0008	0.00091066	0.0010689	0.0008351	0.00096337	0.0009911	0.00099919	0.0009945	0.0012052	0.00097868	0.00080936	0.00095889	0.00082599	0.0007991	0.00084905	0.00097719	0.0010107	0.0010797	0.0011824	0.0012424	0.00094801	0.0010099	0.001199	0.0010797	0.0011933
[2.8238-2.8560]	L-Asparagine	0.0010581	0.00058327	0.0012	0.0011	0.0011	0.0013	0.0012	0.0011	0.0012	0.0011	0.0023434	0.0025219	0.002506	0.0029889	0.0029204	0.003056	0.0027994	0.0030202	0.0014331	0.0011839	0.0015686	0.0013213	0.0012396	0.0011243	0.0014627	0.0014957	0.0020174	0.0024858	0.002244	0.0014396	0.0020346	0.0020464	0.0020174	0.0021248
[2.8560-2.9073]	L-Asparagine	0.0024533	0.0012929	0.0022	0.0021	0.0021	0.0025	0.0023	0.0022	0.0022	0.0022	0.0047828	0.0052088	0.0052458	0.00603	0.005548	0.006177	0.0056553	0.0059354	0.0025972	0.0023083	0.0029435	0.0025736	0.0023789	0.0021339	0.0027733	0.0027882	0.0038234	0.0046972	0.0041814	0.0027177	0.003909	0.0038436	0.0038234	0.0040392
[2.9264-2.9547]	L-Asparagine	0.0012467	0.00052835	0.0013	0.0012	0.0013	0.0015	0.0014	0.0013	0.0013	0.0013	0.0035915	0.0037081	0.0040083	0.0048258	0.0044752	0.0049836	0.004428	0.0045141	0.0016985	0.0013868	0.0019907	0.0016354	0.0014966	0.0011942	0.0017296	0.0017527	0.0027953	0.0035979	0.0030865	0.0017419	0.0029196	0.0027472	0.0027953	0.0029779
[2.9547-2.9766]	L-Asparagine	0.00092861	0.00029638	0.0015	0.0014	0.0015	0.0015	0.0015	0.0015	0.0015	0.0015	0.0028327	0.0029721	0.0029741	0.0033749	0.0033128	0.0032747	0.0030668	0.0031397	0.0016235	0.0015396	0.0017631	0.0015203	0.0015315	0.0014845	0.0016739	0.0016822	0.0018375	0.0026527	0.0023204	0.001773	0.0023566	0.0021939	0.0022597	0.0023454
[2.0887-2.1241]	L-Glutamine	0.006044	0.0067375	0.0042	0.004	0.0041	0.0042	0.0041	0.0039	0.0041	0.0041	0.0047354	0.0050047	0.004695	0.0048773	0.0047937	0.0045801	0.0047094	0.0048181	0.0043874	0.0042545	0.0041454	0.0042761	0.0042827	0.0043945	0.0043358	0.0043409	0.0046395	0.004619	0.0046866	0.0046644	0.0046319	0.0045755	0.0045536	0.0046395
[2.1241-2.1528]	L-Glutamine	0.0088801	0.012354	0.0036	0.0033	0.0034	0.0035	0.0033	0.0034	0.0034	0.0034	0.0041459	0.0041659	0.0039438	0.0040408	0.0041657	0.0037028	0.0038909	0.0039792	0.0036188	0.0034802	0.0034306	0.0034772	0.0035966	0.0037131	0.0036045	0.0036144	0.0039025	0.0037778	0.0038392	0.0039599	0.0039462	0.0037947	0.0038702	0.0039025
[2.1528-2.2126]	L-Glutamine	0.01225	0.01725	0.0119	0.0103	0.0115	0.0118	0.0114	0.0109	0.0115	0.0116	0.013817	0.015973	0.014966	0.014182	0.014135	0.014314	0.014517	0.014358	0.012428	0.011344	0.011	0.011908	0.0115	0.012487	0.011729	0.011787	0.017074	0.016099	0.017371	0.018152	0.016196	0.016647	0.016622	0.016717
[2.4568-2.4819]	L-Glutamine/Glutamate/Pyroglutamate	0.0026723	0.0036836	0.0016	0.0024	0.0029	0.0021	0.002	0.0029	0.0021	0.0021	0.0017311	0.0017581	0.0016002	0.0016844	0.001719	0.0016845	0.0017154	0.0018891	0.0020934	0.0018033	0.0036137	0.0023833	0.0020229	0.0021619	0.0023678	0.0023472	0.0016454	0.00163	0.0017053	0.0016593	0.0016824	0.0017885	0.0016454	0.0016594
[0.9205-0.9803]	L-Isoleucine/L-Leucine	0.015829	0.015279	0.0195	0.0182	0.0182	0.0186	0.0185	0.018	0.0188	0.019	0.028322	0.027258	0.028502	0.029099	0.028221	0.027168	0.027718	0.026784	0.020246	0.019784	0.01958	0.019294	0.020351	0.020366	0.019901	0.019927	0.02429	0.025058	0.022791	0.02308	0.025878	0.023206	0.024251	0.02429
[1.0132-1.0663]	L-Isoleucine/L-Valine	0.0054419	0.0053049	0.0085	0.0083	0.0082	0.0084	0.0086	0.0085	0.0085	0.0085	0.012739	0.011904	0.01274	0.013256	0.012461	0.012198	0.012461	0.012215	0.0084658	0.0087716	0.0086486	0.0084226	0.0086139	0.0087685	0.0086267	0.0087267	0.010271	0.010673	0.0093106	0.0093531	0.011052	0.0098214	0.010246	0.010271
[1.0663-1.1137]	L-isoleucine/L-valine	0.0010992	0.00090066	0.006	0.0055	0.0057	0.0057	0.006	0.0059	0.0058	0.0058	0.004627	0.0051197	0.0047323	0.0046724	0.0046164	0.0046615	0.0047387	0.0048059	0.0057589	0.0060535	0.0055853	0.0058825	0.0057696	0.0060021	0.0058309	0.0057878	0.0046242	0.0045898	0.0045654	0.0047977	0.0045437	0.0046172	0.0045889	0.0046242
[7.3119-7.3713]	L-Phenylalanine	0.0010088	0.0011538	0.0039	0.0037	0.0038	0.0038	0.004	0.0041	0.0039	0.0038	0.0042398	0.0037421	0.0041139	0.0043159	0.0040618	0.0040545	0.0040497	0.004407	0.0039003	0.003964	0.0039956	0.0039345	0.0039314	0.0039012	0.0040964	0.0040862	0.0035067	0.0036079	0.0034228	0.0032353	0.0035793	0.0035208	0.0035067	0.0036512
[7.3713-7.4035]	L-Phenylalanine	0.00037305	0.00065159	0.0013	0.0012	0.0012	0.0013	0.0014	0.0014	0.0013	0.0013	0.0014562	0.001317	0.0014342	0.0014916	0.0014149	0.0014574	0.0014602	0.0016931	0.0013027	0.0012881	0.0013169	0.0012763	0.0013436	0.0013251	0.0014037	0.0014094	0.0013053	0.0013249	0.0012849	0.0012218	0.0013132	0.0013558	0.0013053	0.0013397
[7.4035-7.4488]	L-Phenylalanine	0.00056706	0.00042473	0.0016	0.0016	0.0015	0.0016	0.0018	0.0018	0.0016	0.0016	0.0023426	0.0019373	0.0023023	0.0023535	0.0021944	0.0022655	0.0022615	0.0025869	0.0015766	0.0016339	0.0016443	0.0015231	0.0017162	0.0016386	0.0017547	0.0017766	0.0019395	0.0019425	0.0018995	0.0017133	0.0020571	0.0020237	0.0019395	0.001992
[1.9801-2.0105]	L-Proline	0.0020944	0.0022389	0.0032	0.0032	0.003	0.0033	0.0032	0.003	0.0031	0.0032	0.0043416	0.0039923	0.004068	0.0044204	0.0043681	0.0039958	0.0041538	0.0042321	0.0034182	0.0033468	0.0033106	0.0034551	0.0034459	0.0033706	0.0034378	0.0034806	0.0033826	0.0034703	0.0032723	0.0031121	0.0035521	0.0033665	0.0033594	0.0033826
[2.0105-2.0413]	L-Proline	0.0035473	0.0040745	0.0034	0.0034	0.0032	0.0034	0.0033	0.0031	0.0032	0.0032	0.0047362	0.0044189	0.0044592	0.0048127	0.004793	0.0043527	0.0044843	0.0045264	0.0036089	0.0035195	0.0034611	0.0034176	0.0035334	0.0035725	0.0035487	0.0035776	0.0037472	0.0038044	0.0036544	0.0035516	0.0039319	0.003701	0.0037282	0.0037472
[3.9173-3.9690]	L-Serine	0.013967	0.020665	0.0322	0.0304	0.0334	0.0327	0.0322	0.031	0.0324	0.0324	0.027284	0.029728	0.028681	0.027905	0.028029	0.02942	0.028832	0.028089	0.032973	0.032931	0.031736	0.034257	0.0318	0.032744	0.032063	0.031899	0.030296	0.029892	0.031174	0.032418	0.030019	0.030596	0.030296	0.029739
[3.9690-4.0288]	L-Serine/Fructose	0.011735	0.016524	0.053	0.0552	0.0542	0.0558	0.0555	0.0509	0.0541	0.0543	0.047288	0.046208	0.047825	0.048609	0.048956	0.051669	0.049572	0.047949	0.052859	0.054713	0.053583	0.056586	0.05594	0.050917	0.053238	0.053164	0.043029	0.043881	0.044373	0.041969	0.044211	0.042882	0.043029	0.04227
[1.2868-1.3462]	L-Threonine	0.03176	0.044487	0.0276	0.0241	0.0268	0.0283	0.0273	0.0258	0.0273	0.0274	0.036194	0.040684	0.039455	0.037101	0.036559	0.036788	0.037486	0.036152	0.029885	0.027151	0.026381	0.028314	0.026806	0.029809	0.027492	0.027467	0.043832	0.042022	0.045353	0.048652	0.043255	0.043248	0.043941	0.043832
[6.8851-6.9244]	L-Tyrosine	6.6896e-05	0	0.0022	0.0027	0.0023	0.0025	0.0026	0.0026	0.0024	0.0024	0.0023083	0.0021631	0.0021261	0.0021237	0.0020209	0.001927	0.002073	0.0023689	0.0023781	0.0027056	0.0024531	0.0023944	0.0024716	0.002696	0.0026631	0.0026585	0.0021403	0.0019486	0.0020779	0.0019555	0.0019624	0.0020507	0.002001	0.0021403
[7.1806-7.2213]	L-Tyrosine	0.00027413	0.00043022	0.0016	0.0016	0.0014	0.0015	0.0016	0.0016	0.0015	0.0015	0.0022467	0.0023727	0.002292	0.0022104	0.002434	0.0025836	0.0025107	0.0028125	0.0015252	0.0015756	0.0015366	0.0013845	0.0015253	0.0015624	0.001667	0.0016761	0.0020607	0.00218	0.0020371	0.0016225	0.0020656	0.0020519	0.0020607	0.0021469
[0.9803-1.0132]	L-valine/L-Isoleucine	0.0054813	0.0054516	0.0051	0.0049	0.0045	0.0049	0.0049	0.0049	0.005	0.005	0.010435	0.0093668	0.010291	0.011065	0.0099281	0.0098056	0.010094	0.0098678	0.0052011	0.0050794	0.0051772	0.004761	0.0055497	0.0052419	0.0052757	0.0052515	0.0079699	0.0086222	0.007099	0.0068745	0.00885	0.0074878	0.0079451	0.0079699
[2.6411-2.6613]	Malate/Citrate	0.00066804	0.00035681	0.0013	0.001	0.0011	0.0009	0.0009	0.0009	0.001	0.001	0.0011417	0.0012769	0.001107	0.0010922	0.0013006	0.0011074	0.0011083	0.0012572	0.001204	0.00096851	0.001122	0.00095201	0.00095503	0.0010541	0.0011033	0.0011217	0.0012725	0.0013616	0.0013855	0.0012703	0.0012384	0.00133	0.0012725	0.0013263
[2.6613-2.6949]	Malate/Citrate	0.001208	0.00076824	0.0079	0.0053	0.0066	0.0054	0.0055	0.0052	0.0063	0.0063	0.0054457	0.005334	0.0049588	0.0043468	0.0045925	0.0041881	0.0046174	0.0047255	0.0067993	0.0057573	0.0053286	0.004678	0.0056511	0.0062404	0.0057176	0.0058042	0.0051888	0.0049121	0.0048295	0.0064665	0.0050986	0.0050902	0.0051888	0.0052753
[2.6949-2.7356]	Malate/Citrate	0.0026408	0.0023132	0.0083	0.0072	0.0092	0.0069	0.0073	0.0079	0.0078	0.0079	0.0055979	0.0057775	0.0052468	0.0049123	0.0050311	0.0051642	0.0052635	0.00548	0.0083875	0.0072309	0.0087536	0.0072113	0.0074563	0.0078718	0.0079547	0.0079136	0.0056766	0.0055091	0.0054891	0.0065283	0.0055806	0.0056967	0.0056766	0.0057769
[3.6115-3.6395]	Myo-inositol	0.0097796	0.0097449	0.0225	0.0237	0.0228	0.0219	0.0228	0.0238	0.0227	0.0229	0.022616	0.021767	0.022563	0.022307	0.02364	0.021708	0.021978	0.021303	0.021875	0.021704	0.022373	0.021337	0.022215	0.021286	0.021441	0.021554	0.022946	0.023333	0.022967	0.021905	0.022231	0.022455	0.02275	0.022946
[3.6395-3.6862]	Myo-inositol/Fructose	0.02574	0.025893	0.043	0.0441	0.0463	0.0443	0.0448	0.0438	0.0448	0.0449	0.042742	0.045901	0.045565	0.045064	0.044881	0.047074	0.045919	0.044349	0.044324	0.043438	0.044396	0.044949	0.043439	0.0423	0.043465	0.043241	0.056416	0.056392	0.057545	0.056124	0.053048	0.056847	0.056823	0.056416
[4.0288-4.0854]	Myo-inositol/Fructose	0.0060543	0.0095026	0.0203	0.0213	0.0193	0.0186	0.0197	0.0217	0.02	0.02	0.020388	0.017996	0.019552	0.019567	0.019908	0.019448	0.019552	0.019393	0.018905	0.019276	0.020268	0.017829	0.020849	0.019759	0.01906	0.01901	0.0168	0.01721	0.015769	0.016372	0.017797	0.017227	0.0168	0.015906
[3.5022-3.5330]	Myo-inositol/Glucose/Fructose	0.023682	0.020974	0.0164	0.0171	0.0158	0.0147	0.0152	0.0171	0.0159	0.0159	0.017744	0.015815	0.016293	0.016596	0.016923	0.014208	0.015385	0.014972	0.015132	0.014997	0.015805	0.013774	0.015502	0.015248	0.015275	0.015199	0.014225	0.014457	0.013082	0.013053	0.014168	0.012816	0.013676	0.014225
[8.8170-8.8676]	N-Methylnicotinate	0	0	0.0018	0.0016	0.0017	0.0018	0.0017	0.0016	0.0017	0.0017	0.00099695	0.0010373	0.0010905	0.00099161	0.0010061	0.0012174	0.0010841	0.001298	0.0018094	0.0017143	0.0017392	0.0018211	0.0017875	0.0018311	0.0018131	0.0018008	0.0010341	0.00099962	0.0010948	0.00097918	0.0010192	0.0011215	0.0010341	0.001123
[9.1199-9.1451]	N-Methylnicotinate	0	0.00010088	0.0009	0.0008	0.0009	0.0009	0.0008	0.0008	0.0008	0.0009	0.00045319	0.00052365	0.00052351	0.00049271	0.00045213	0.00058913	0.00052969	0.00058081	0.00089408	0.00082115	0.0008316	0.0008988	0.00087183	0.00088707	0.00087773	0.0008711	0.00052799	0.00048664	0.00052607	0.00047712	0.00050052	0.00050892	0.00052799	0.00052331
[8.0593-8.1057]	Nicotinate	0.00016125	0.00050672	0.0013	0.0011	0.0012	0.0013	0.0013	0.0013	0.0013	0.0013	0.0012374	0.00097625	0.0013794	0.0013969	0.00082147	0.00092108	0.00090077	0.0011827	0.0013263	0.0012285	0.0011745	0.0012415	0.0012996	0.0013487	0.0013827	0.0013704	0.00095879	0.00085737	0.0010728	0.0009767	0.00088421	0.0010149	0.00095879	0.0010177
[6.0113-6.0396]	Nucleotides/Nucleosides	0	2.4734e-05	0.0002	0.0002	0.0001	0.0002	0.0003	0.0003	0.0002	0.0001	0.00026145	0.00023977	0.00014255	0.00015962	0.00023496	0.00020804	0.00020842	0.0005281	0.00016293	0.00018208	0.00017539	0.00012674	0.00018513	0.00019618	0.00032169	0.00030385	0.00030726	0.00019515	0.00036297	0.00024371	0.00022624	0.00040222	0.0002194	0.00030726
[6.0396-6.0923]	Nucleotides/Nucleosides	0.00031114	0.00072944	0.0006	0.0007	0.0005	0.0007	0.0008	0.0009	0.0006	0.0005	0.00081996	0.00081864	0.000638	0.00067984	0.00074835	0.00072894	0.0007154	0.001295	0.00057838	0.00063458	0.00060399	0.0005469	0.00063278	0.0007055	0.00082291	0.00084975	0.00084013	0.00064122	0.00098138	0.00075678	0.0006629	0.0010365	0.00077032	0.00084013
[6.0923-6.1115]	Nucleotides/Nucleosides	0.00025184	0.00071833	0.0002	0.0003	0.0002	0.0003	0.0003	0.0003	0.0002	0.0002	0.00027034	0.00025944	0.00018647	0.00020364	0.00022961	0.00023733	0.0002274	0.00044289	0.00020828	0.00027111	0.00021854	0.00020218	0.00023541	0.0002893	0.00030358	0.00031159	0.00030285	0.00021224	0.00035071	0.00026748	0.00024287	0.00036392	0.00023559	0.00030285
[6.2976-6.3422]	Nucleotides/Nucleosides	0	5.218e-05	0.0011	0.0011	0.0012	0.0013	0.0014	0.0014	0.0012	0.0012	0.0010261	0.0009939	0.00076698	0.0008046	0.000876	0.00086151	0.00087804	0.0013298	0.0011298	0.0013939	0.0010814	0.001228	0.0010978	0.0012586	0.0014423	0.0014469	0.00094889	0.00079849	0.0010024	0.00071822	0.0007859	0.0010329	0.00086408	0.00094889
[2.5350-2.5934]	Succinate	0.0023132	0.0022033	0.0054	0.0046	0.0051	0.0047	0.0047	0.0044	0.0048	0.0048	0.0055093	0.0063399	0.0057773	0.0058834	0.0061204	0.006908	0.0063237	0.0065706	0.00515	0.0046985	0.0049937	0.0048063	0.0045887	0.004784	0.0050043	0.0050302	0.0055676	0.0061189	0.0059689	0.0050419	0.0055873	0.0057906	0.0055676	0.0057082
[4.1827-4.2103]	Sucrose	0.0014528	0.0024214	0.0045	0.0047	0.0049	0.0047	0.005	0.0048	0.0048	0.0047	0.0039553	0.0043141	0.0042521	0.0040571	0.0044283	0.0047656	0.0044826	0.0046075	0.0049507	0.004996	0.0051879	0.0051638	0.0049241	0.0050517	0.0049072	0.0049501	0.0043055	0.004308	0.0044604	0.0045312	0.0042889	0.0047099	0.0043055	0.0039817
[5.4157-5.4631]	Sucrose	0.00094222	0.0018755	0.0014	0.0013	0.0014	0.0015	0.0017	0.0016	0.0014	0.0013	0.0013731	0.0015476	0.0013329	0.0012198	0.0014053	0.0014792	0.0014008	0.0019518	0.0014288	0.0014569	0.0014668	0.0014151	0.0013907	0.0014886	0.0015076	0.0015522	0.0015851	0.001378	0.0018236	0.0018235	0.0015606	0.0019337	0.0015627	0.0015851
[5.8836-5.9388]	Uridine	0.0020644	0.0026961	0.001	0.0011	0.0008	0.001	0.0012	0.0011	0.001	0.001	0.0009417	0.0009616	0.00074216	0.00080559	0.00095367	0.0010838	0.0010297	0.0016465	0.0010131	0.0010312	0.0010707	0.00090981	0.0011336	0.0010776	0.0012725	0.0013314	0.0011851	0.00098364	0.0013498	0.0010708	0.0010159	0.0014525	0.0011271	0.0011851
[7.8604-7.8969]	Uridine	0.0012275	0.0023113	0.0007	0.0007	0.0006	0.0007	0.0007	0.0006	0.0007	0.0006	0.0006408	0.00057474	0.00049437	0.00055633	0.00053496	0.00066841	0.00061663	0.00088481	0.00063141	0.00070174	0.00067276	0.00056103	0.00074162	0.00068443	0.00080151	0.00078607	0.00051191	0.00044853	0.0006048	0.0004798	0.00046496	0.00064439	0.00051191	0.00060688
