# Supplementary material for: An integrated RNAseq-1H NMR metabolomics approach to understand soybean primary metabolism regulation in response to Rhizoctonia foliar blight disease
Source: BMC Plant Biol. 2017 Apr 27;17:84. doi: 10.1186/s12870-017-1020-8 (PMC5408482; doi:10.1186/s12870-017-1020-8)
Supplement: Supplementary file 3 — Soybean raw transcript HTSeq counts. (PPTX 467 kb) [file 12870_2017_1020_MOESM3_ESM.xlsx]

## Sheet: htseq_final_18g1.csv
gene	control	control	control	control	control	control	infect	infect	infect	infect	infect	infect
GLYMA03G28850	62	67	42	99	45	27	138	346	120	155	131	457
GLYMA07G01730	230	174	110	71	171	30	345	904	240	313	122	230
GLYMA20G34670	1	1	3	2	1	0	145	463	176	141	120	444
GLYMA06G45050	55	28	57	25	32	6	211	416	174	175	63	139
GLYMA15G03050	84	105	15	71	50	24	80	238	98	95	63	201
GLYMA17G23900	234	150	217	135	214	21	107	220	109	106	59	161
GLYMA12G34570	53	39	57	44	37	17	84	210	82	115	53	187
GLYMA19G29210	61	21	88	21	44	13	98	195	67	101	43	84
GLYMA12G12230	11	8	9	7	1	1	151	284	146	109	43	95
GLYMA02G43560	99	63	123	43	102	16	74	155	57	60	42	79
GLYMA07G04950	72	60	39	39	62	20	63	148	61	70	40	105
GLYMA13G42330	65	49	24	50	27	15	66	202	70	71	38	158
GLYMA12G36100	74	100	77	146	23	27	30	54	27	36	38	121
GLYMA14G01130	267	165	612	92	305	24	76	154	48	60	38	52
GLYMA18G04080	118	85	108	38	95	16	120	236	113	129	38	111
GLYMA02G03280	1	1	4	3	0	2	27	66	18	36	36	88
GLYMA15G21890	110	51	59	12	98	5	192	352	134	131	35	74
GLYMA13G43870	35	24	21	32	33	10	48	112	44	64	34	77
GLYMA02G26160	10	6	2	11	11	9	50	116	50	42	34	128
GLYMA13G24200	28	18	12	13	17	3	116	204	91	110	33	102
GLYMA07G03910	60	51	18	64	40	18	57	167	68	64	33	126
GLYMA10G06600	39	28	45	19	30	5	55	126	63	70	30	82
GLYMA01G43880	9	10	8	7	5	1	66	129	49	51	30	73
GLYMA13G42340	36	22	12	14	29	12	47	110	46	53	29	75
GLYMA12G34550	28	21	16	21	16	3	26	84	29	52	29	54
GLYMA07G00900	11	13	0	16	9	5	32	94	30	58	29	87
GLYMA15G19580	17	11	12	5	14	3	41	84	37	38	28	42
GLYMA08G14670	28	20	13	11	21	7	65	162	60	56	28	62
GLYMA06G17360	106	64	52	56	78	19	57	99	45	47	26	58
GLYMA07G00890	84	50	26	52	43	9	50	96	39	53	26	82
GLYMA11G34230	113	61	66	25	78	7	113	211	77	93	26	86
GLYMA06G17520	15	7	9	9	10	3	43	70	27	36	25	70
GLYMA03G33760	111	60	35	50	73	15	77	141	77	76	25	101
GLYMA17G04340	201	85	107	44	206	17	87	148	48	45	24	43
GLYMA18G01860	43	36	77	66	38	16	31	52	43	40	24	70
GLYMA05G11630	75	63	78	45	74	13	53	90	47	50	23	71
GLYMA11G12410	102	86	74	100	64	42	34	79	18	20	23	88
GLYMA05G24110	87	42	65	38	63	10	49	96	37	60	22	57
GLYMA09G08100	54	43	59	47	53	16	48	95	33	59	22	66
GLYMA16G07750	44	34	26	35	33	12	37	61	58	43	22	46
GLYMA18G39690	39	32	65	24	35	6	56	133	30	91	22	79
GLYMA08G37270	91	77	35	92	56	28	42	82	30	35	21	61
GLYMA15G03040	32	23	9	15	14	6	43	86	41	47	20	49
GLYMA03G28870	3	2	2	12	6	1	7	21	13	9	20	39
GLYMA08G08770	779	272	1257	53	936	28	168	250	62	84	20	37
GLYMA10G36600	63	45	15	63	37	20	17	34	20	24	20	34
GLYMA15G15200	1	0	0	0	2	0	25	70	20	37	19	59
GLYMA11G01350	5	5	5	5	1	1	45	88	42	32	19	64
GLYMA13G06450	10	17	23	37	8	9	5	16	6	16	19	35
GLYMA19G07240	86	48	60	39	59	16	47	100	42	47	19	66
GLYMA02G06650	19	10	14	15	6	10	15	44	18	20	18	46
GLYMA07G35310	55	45	123	50	35	18	25	42	7	24	18	28
GLYMA14G05390	58	30	76	17	55	2	45	101	33	53	18	43
GLYMA16G10880	29	17	15	23	16	10	20	71	16	32	18	51
GLYMA19G28240	72	46	52	38	67	9	33	68	22	23	18	18
GLYMA15G05820	12	13	11	15	17	3	36	70	28	32	17	45
GLYMA02G47960	104	66	168	60	71	23	22	57	17	36	17	38
GLYMA03G32850	34	21	27	14	27	0	23	59	32	24	17	47
GLYMA08G07540	37	23	19	43	14	9	28	47	14	16	17	52
GLYMA08G46830	34	16	17	19	11	4	17	38	25	18	17	50
GLYMA13G20800	31	15	23	15	16	1	43	66	32	26	17	54
GLYMA19G06340	488	214	928	65	499	13	73	150	37	52	17	39
GLYMA19G06370	458	206	928	50	447	17	74	132	42	62	17	29
GLYMA08G21410	17	14	13	11	9	3	26	91	21	30	16	29
GLYMA01G02400	105	79	42	82	67	19	29	68	26	33	16	48
GLYMA02G45190	149	85	98	90	113	19	45	85	23	37	16	53
GLYMA14G02500	33	18	17	28	22	8	19	48	30	24	16	44
GLYMA20G16910	16	12	11	15	4	4	21	51	23	22	16	34
GLYMA20G29770	1	0	0	0	0	0	45	42	37	29	15	36
GLYMA07G18150	104	64	32	104	71	26	13	20	12	16	15	36
GLYMA05G31450	9	11	13	4	18	1	50	102	30	48	15	34
GLYMA02G42560	16	12	7	9	8	6	16	21	5	7	15	16
GLYMA04G11550	19	17	5	17	12	1	13	33	15	10	15	31
GLYMA05G09440	10	9	13	25	5	4	15	14	12	9	15	49
GLYMA07G04450	8	10	13	11	15	3	18	28	20	11	15	32
GLYMA07G33860	43	28	52	28	23	7	23	60	25	19	15	42
GLYMA08G18510	94	32	237	24	66	6	36	90	26	31	15	20
GLYMA11G14820	25	39	27	35	22	9	13	36	15	15	15	29
GLYMA13G07610	319	125	538	33	270	14	58	120	33	48	15	27
GLYMA15G39780	6	16	18	38	2	12	5	17	3	7	15	20
GLYMA16G01980	21	15	9	20	13	7	11	39	18	15	15	44
GLYMA19G37520	9	6	8	12	10	4	15	19	9	15	15	16
GLYMA10G02370	17	5	3	2	6	2	25	51	25	25	14	29
GLYMA01G36620	53	44	69	47	33	13	24	34	11	12	14	33
GLYMA03G33990	13	12	7	14	5	3	16	27	16	17	14	25
GLYMA05G03730	17	15	21	30	19	3	7	12	6	4	14	16
GLYMA08G18110	59	24	27	27	46	3	26	57	30	19	14	43
GLYMA08G23590	18	17	12	15	16	3	13	30	21	23	14	45
GLYMA11G08550	21	17	14	22	21	7	12	26	10	13	14	32
GLYMA13G34100	10	9	6	17	7	7	9	20	9	10	14	25
GLYMA14G06630	20	13	22	22	19	7	21	36	16	19	14	30
GLYMA17G11130	10	13	12	17	13	3	13	16	10	8	14	34
GLYMA17G37400	53	23	34	19	36	7	46	82	40	24	14	29
GLYMA18G27710	39	32	20	27	30	4	22	41	15	13	14	32
GLYMA19G01470	2	1	0	0	0	0	13	48	14	14	13	30
GLYMA08G20230	1	0	0	0	0	0	23	45	23	23	13	32
GLYMA06G17860	2	2	2	5	3	1	22	54	18	26	13	48
GLYMA02G14180	11	8	3	9	5	1	7	36	15	14	13	40
GLYMA02G04320	51	34	33	40	33	12	13	40	9	12	13	28
GLYMA03G26740	93	67	146	54	92	12	23	41	20	20	13	25
GLYMA04G01920	49	26	17	17	37	9	40	79	24	26	13	36
GLYMA09G04340	13	14	14	10	9	1	24	43	14	14	13	33
GLYMA10G06250	27	11	60	2	12	1	23	38	27	32	13	9
GLYMA14G01430	15	9	17	17	10	4	6	23	4	5	13	28
GLYMA15G40860	34	20	19	25	18	5	31	32	22	20	13	23
GLYMA16G04940	72	29	48	34	78	13	31	50	22	14	13	25
GLYMA16G05350	55	61	179	46	46	8	9	26	7	8	13	18
GLYMA18G32200	4	12	28	54	1	9	5	7	9	8	13	51
GLYMA20G30910	12	2	7	1	11	0	39	62	27	37	12	21
GLYMA18G02210	18	3	5	6	5	0	23	49	18	31	12	24
GLYMA02G07180	143	87	177	61	91	30	29	50	14	24	12	23
GLYMA01G33070	1	0	0	2	1	0	6	30	7	12	12	36
GLYMA01G02180	13	4	12	8	12	3	20	36	21	15	12	28
GLYMA05G25810	443	165	524	28	465	14	48	94	35	37	12	21
GLYMA07G01860	60	27	7	38	33	7	25	53	16	17	12	32
GLYMA07G14340	87	63	208	61	107	22	23	52	20	20	12	34
GLYMA08G13130	23	22	12	15	10	7	17	19	12	21	12	26
GLYMA09G33770	14	7	7	10	8	1	14	33	16	15	12	19
GLYMA12G35070	23	22	34	24	19	8	14	18	14	18	12	41
GLYMA13G05120	16	17	24	7	14	4	14	20	15	11	12	16
GLYMA14G09440	32	25	16	15	26	5	15	38	21	12	12	23
GLYMA15G20970	13	7	16	21	10	3	4	20	5	18	12	18
GLYMA16G25860	147	73	209	52	98	20	27	54	13	14	12	38
GLYMA17G07050	25	20	8	24	27	3	26	52	23	21	12	27
GLYMA17G20860	21	15	9	21	5	5	11	25	7	12	12	25
GLYMA17G35720	63	32	45	18	44	11	42	70	30	27	12	28
GLYMA20G30720	96	31	77	21	59	6	72	111	34	59	12	47
GLYMA14G00640	101	89	195	85	83	33	22	69	8	18	11	43
GLYMA11G05680	0	0	2	1	1	0	22	36	9	22	11	10
GLYMA02G12520	8	2	1	2	3	0	11	28	9	13	11	11
GLYMA02G03310	1	3	1	6	2	2	8	29	10	17	11	30
GLYMA01G28810	174	97	197	24	170	9	39	68	16	30	11	8
GLYMA01G32750	57	21	60	8	60	5	87	159	32	52	11	20
GLYMA02G00220	24	15	14	16	21	4	17	24	12	12	11	21
GLYMA06G20960	150	68	195	30	116	10	21	40	7	14	11	18
GLYMA08G16190	20	7	5	16	9	1	9	20	12	10	11	37
GLYMA08G18750	60	33	41	25	51	8	18	46	20	20	11	22
GLYMA11G22730	1	1	14	8	3	2	3	4	3	3	11	25
GLYMA11G37920	50	21	31	30	28	9	18	33	15	14	11	33
GLYMA13G08940	1	6	11	29	1	3	3	6	4	2	11	32
GLYMA14G40670	52	19	18	13	41	7	57	98	31	35	11	33
GLYMA15G01470	13	12	6	13	5	0	9	47	17	16	11	34
GLYMA15G08300	76	42	121	26	74	5	39	85	16	21	11	22
GLYMA15G32800	19	11	29	11	10	4	29	64	24	36	11	24
GLYMA15G40140	59	28	37	28	38	4	19	36	19	18	11	30
GLYMA15G40450	65	31	144	13	51	3	31	66	15	26	11	11
GLYMA17G17730	36	21	23	7	27	1	20	36	22	19	11	18
GLYMA20G38720	30	29	15	40	18	9	10	32	9	15	11	19
GLYMA19G29180	20	11	7	5	19	3	31	66	34	39	10	30
GLYMA16G04240	18	12	9	5	20	4	53	111	34	36	10	39
GLYMA11G21190	0	1	1	1	0	0	8	16	2	12	10	13
GLYMA05G04290	1	2	0	0	0	0	11	30	12	16	10	25
GLYMA01G01370	30	14	4	17	13	7	8	24	6	9	10	15
GLYMA01G03260	67	49	34	47	57	8	14	26	18	15	10	35
GLYMA03G08280	126	50	133	18	113	7	23	53	16	13	10	12
GLYMA08G01700	11	12	10	32	16	6	9	21	5	10	10	21
GLYMA08G23540	16	11	24	11	13	2	16	31	7	14	10	14
GLYMA08G44930	8	8	5	15	8	5	7	9	1	3	10	19
GLYMA10G32750	27	14	7	11	12	8	18	39	6	18	10	33
GLYMA11G11900	42	20	39	5	37	2	25	59	14	9	10	14
GLYMA11G37970	23	21	33	20	17	6	11	24	13	9	10	14
GLYMA13G19330	30	16	23	15	18	8	18	29	12	17	10	9
GLYMA13G24360	64	40	32	57	48	14	6	37	20	16	10	36
GLYMA14G06340	38	24	4	17	19	4	18	24	15	19	10	33
GLYMA14G09420	32	17	15	12	32	1	48	84	28	19	10	21
GLYMA14G14410	21	7	7	15	23	2	19	25	19	11	10	31
GLYMA15G09820	41	27	20	32	25	8	11	28	13	13	10	26
GLYMA16G01500	25	14	25	12	21	2	46	62	25	29	10	28
GLYMA16G04190	22	6	22	0	15	0	41	66	23	35	10	12
GLYMA18G00590	17	10	9	13	22	6	22	44	14	18	10	23
GLYMA19G00200	21	22	60	16	13	8	12	33	6	25	10	36
GLYMA11G29460	12	7	14	6	6	0	27	55	16	21	9	23
GLYMA09G31740	0	0	0	0	1	0	44	73	30	32	9	23
GLYMA07G37240	1	0	0	2	1	4	31	91	25	31	9	25
GLYMA07G06660	44	39	35	62	34	11	8	19	7	6	9	22
GLYMA02G37990	4	1	5	0	5	0	44	91	49	52	9	22
GLYMA01G34300	7	8	5	6	7	1	6	18	2	7	9	6
GLYMA01G36750	17	16	7	13	9	5	6	19	5	8	9	15
GLYMA01G38750	128	64	191	40	134	14	27	62	19	24	9	24
GLYMA02G21830	22	7	8	26	7	4	14	17	5	5	9	22
GLYMA02G41700	45	21	34	17	37	3	40	63	31	38	9	42
GLYMA03G26590	3	2	6	7	8	2	4	21	6	14	9	12
GLYMA03G38730	11	15	9	15	9	1	6	12	7	8	9	16
GLYMA04G33360	181	77	241	51	152	12	30	46	17	23	9	28
GLYMA05G03110	13	14	11	18	6	5	11	23	9	8	9	18
GLYMA05G04390	1	0	3	3	0	8	0	2	1	0	9	4
GLYMA05G34140	23	13	8	7	12	4	7	6	5	4	9	7
GLYMA07G11310	11	10	10	12	11	2	22	31	11	15	9	38
GLYMA08G06070	33	16	8	14	14	2	36	43	22	26	9	39
GLYMA08G20650	74	33	23	37	23	10	14	26	19	13	9	19
GLYMA08G21540	23	26	10	19	15	4	15	21	10	13	9	26
GLYMA09G04480	16	16	18	18	12	4	12	34	5	12	9	38
GLYMA13G01570	9	7	10	10	7	3	11	14	11	13	9	21
GLYMA14G06680	17	16	26	14	24	3	17	31	15	18	9	19
GLYMA17G11790	18	9	9	6	9	1	12	32	16	12	9	22
GLYMA17G27270	5	3	8	7	1	1	1	1	2	1	9	18
GLYMA17G35890	20	17	15	28	22	8	17	25	11	15	9	32
GLYMA18G01870	15	9	19	3	18	3	15	23	22	14	9	10
GLYMA18G44850	59	43	55	28	43	4	33	75	25	25	9	35
GLYMA19G43460	8	7	19	6	6	0	17	46	13	14	9	12
GLYMA20G11610	42	20	14	32	27	9	8	29	9	4	9	22
GLYMA20G28440	30	13	22	6	25	2	27	28	13	9	9	14
GLYMA18G53150	1	4	0	3	0	0	10	11	3	8	8	24
GLYMA17G03350	3	2	3	1	3	1	7	28	6	9	8	14
GLYMA16G27880	4	0	4	0	0	0	25	68	32	34	8	30
GLYMA16G26100	0	0	0	0	1	0	4	12	4	5	8	14
GLYMA06G45700	8	4	3	3	3	1	19	32	10	16	8	19
GLYMA06G35580	7	4	3	5	2	1	11	20	7	11	8	23
GLYMA06G00990	10	5	4	3	3	0	12	39	13	20	8	13
GLYMA03G29230	5	4	0	4	3	1	7	14	15	7	8	16
GLYMA02G36370	6	4	1	5	3	2	14	23	15	6	8	11
GLYMA02G03870	9	1	4	6	1	0	13	23	14	11	8	21
GLYMA01G03820	3	0	2	1	1	0	7	12	7	7	8	8
GLYMA01G01510	1	6	3	1	1	1	16	31	9	20	8	30
GLYMA02G05350	35	25	38	34	31	7	11	23	6	13	8	24
GLYMA02G37710	9	5	6	26	6	5	2	16	1	8	8	23
GLYMA03G28410	42	27	12	28	20	12	17	22	13	13	8	22
GLYMA03G40730	20	24	13	13	22	3	21	26	10	10	8	22
GLYMA05G08700	13	10	23	18	14	3	15	21	10	15	8	23
GLYMA05G22180	55	26	45	19	40	4	27	63	18	25	8	15
GLYMA05G28900	10	7	2	7	11	3	9	12	5	7	8	17
GLYMA06G10830	72	39	41	32	53	9	30	54	36	39	8	54
GLYMA06G11970	11	6	5	0	5	2	9	20	12	10	8	23
GLYMA06G18110	16	12	16	15	17	2	15	21	9	18	8	23
GLYMA07G32190	41	32	21	37	38	10	17	33	17	19	8	24
GLYMA08G10890	5	7	3	4	8	5	10	16	9	9	8	18
GLYMA08G11480	31	19	43	8	34	1	34	57	25	31	8	13
GLYMA08G16420	16	6	12	20	9	5	11	21	12	17	8	18
GLYMA08G22570	3	5	8	2	3	1	2	9	4	2	8	2
GLYMA09G02980	5	5	0	5	2	3	4	6	2	1	8	10
GLYMA09G09100	11	7	6	9	6	1	4	14	6	3	8	16
GLYMA10G05480	3	4	5	9	2	1	4	15	3	7	8	19
GLYMA10G28370	8	7	4	21	5	2	11	28	11	17	8	27
GLYMA10G29190	22	22	29	20	16	5	12	34	13	17	8	20
GLYMA10G31590	26	7	22	4	16	2	33	83	35	25	8	16
GLYMA11G06510	120	77	131	31	129	14	22	60	18	29	8	11
GLYMA11G06900	13	14	6	12	6	0	4	15	6	4	8	13
GLYMA12G04630	44	24	25	31	27	8	9	29	7	17	8	27
GLYMA12G10150	23	18	36	17	15	2	20	42	8	21	8	14
GLYMA14G04550	31	17	9	17	22	5	25	44	18	22	8	26
GLYMA14G09300	18	6	19	11	12	2	6	32	10	21	8	21
GLYMA15G42680	6	3	1	10	6	3	9	11	6	8	8	25
GLYMA17G10990	10	2	5	8	3	4	3	12	4	8	8	12
GLYMA17G18800	13	9	13	6	2	2	0	12	2	7	8	8
GLYMA17G34690	21	15	14	9	22	1	16	34	7	22	8	16
GLYMA19G25870	23	21	15	6	14	2	14	30	9	11	8	18
GLYMA19G31590	2	1	1	4	0	0	5	12	3	2	8	11
GLYMA19G41120	19	17	17	10	11	3	14	33	13	15	8	15
GLYMA20G38100	13	23	12	43	13	6	11	21	7	16	8	38
GLYMA17G14750	1	2	3	1	1	1	19	24	8	9	7	14
GLYMA14G03560	86	43	73	33	70	16	16	38	16	20	7	32
GLYMA12G35050	103	73	128	55	84	18	17	30	13	18	7	19
GLYMA12G01690	6	1	2	1	1	0	4	21	8	10	7	17
GLYMA09G01340	0	3	1	3	2	1	8	14	6	7	7	8
GLYMA08G46520	1	1	4	0	1	1	7	24	4	10	7	3
GLYMA08G03850	0	1	1	1	1	0	9	18	7	6	7	16
GLYMA06G15410	3	4	2	3	1	3	20	25	10	15	7	18
GLYMA05G05420	0	0	1	0	0	0	5	4	3	5	7	6
GLYMA02G47750	0	2	2	1	0	1	0	11	9	12	7	12
GLYMA02G11060	25	11	38	13	33	6	26	55	24	22	7	17
GLYMA02G15430	2	2	10	9	6	1	8	18	4	4	7	10
GLYMA02G38730	20	9	14	2	13	1	24	40	13	14	7	20
GLYMA02G40040	5	5	4	4	7	1	6	27	15	14	7	15
GLYMA02G44220	33	32	18	18	22	7	19	43	13	17	7	22
GLYMA02G47560	166	102	263	30	161	10	22	53	15	17	7	18
GLYMA03G33340	0	2	0	1	0	1	3	7	3	2	7	17
GLYMA03G36470	18	13	20	12	14	2	7	17	10	12	7	18
GLYMA03G38520	23	15	17	13	20	7	18	27	23	17	7	23
GLYMA04G03020	27	6	11	4	24	1	19	18	14	11	7	12
GLYMA04G37530	14	10	12	11	15	3	24	35	19	15	7	26
GLYMA05G00620	104	39	148	22	101	5	16	31	15	19	7	6
GLYMA05G29000	70	24	48	10	68	3	19	37	10	19	7	11
GLYMA05G30020	27	9	10	16	9	7	11	21	15	9	7	15
GLYMA05G33330	4	5	6	3	4	1	14	5	1	9	7	11
GLYMA05G35970	8	6	16	15	9	1	8	14	6	11	7	14
GLYMA05G38290	7	7	9	5	9	2	9	13	3	9	7	9
GLYMA06G01850	30	13	41	8	28	5	16	27	11	6	7	18
GLYMA06G07200	15	15	8	14	8	5	6	18	10	12	7	24
GLYMA06G11120	17	14	6	9	12	4	14	29	15	9	7	28
GLYMA06G17930	13	9	13	7	8	7	7	14	8	12	7	16
GLYMA06G44870	6	11	3	8	4	2	4	4	1	4	7	10
GLYMA07G03490	9	5	8	3	3	1	4	13	6	7	7	3
GLYMA07G15800	10	14	27	4	8	2	15	46	13	37	7	22
GLYMA07G30880	8	4	11	6	8	2	10	26	14	9	7	10
GLYMA07G37570	0	5	3	5	5	0	3	11	4	10	7	13
GLYMA08G02940	5	3	5	4	7	0	7	16	16	8	7	14
GLYMA08G03010	8	5	8	8	7	2	3	11	4	11	7	5
GLYMA08G06420	14	7	11	8	4	1	23	44	11	16	7	14
GLYMA08G19170	6	6	1	6	4	1	17	24	8	6	7	17
GLYMA08G19420	19	9	11	11	7	0	13	20	5	10	7	26
GLYMA08G21440	13	9	13	11	3	1	8	11	0	3	7	9
GLYMA09G06250	13	5	2	3	10	0	16	22	8	15	7	18
GLYMA09G07100	32	33	4	26	23	3	18	42	15	19	7	26
GLYMA09G36640	28	31	41	31	38	10	22	24	2	18	7	27
GLYMA09G40960	25	29	29	17	34	6	22	28	13	12	7	25
GLYMA10G33030	41	26	18	16	29	3	18	28	21	12	7	18
GLYMA10G33300	7	15	6	18	14	2	4	14	4	1	7	12
GLYMA11G03650	15	18	0	23	5	4	7	13	5	2	7	11
GLYMA12G06860	9	7	9	1	7	0	7	21	9	6	7	12
GLYMA12G36150	6	14	5	28	1	4	5	5	1	1	7	19
GLYMA13G01290	75	30	31	12	61	7	22	51	24	16	7	11
GLYMA13G03700	39	18	8	17	14	5	8	22	7	15	7	22
GLYMA13G34370	15	5	3	8	11	3	3	8	5	9	7	8
GLYMA13G35480	18	19	25	20	9	3	11	30	8	15	7	25
GLYMA14G07270	28	27	10	8	21	3	22	53	14	21	7	35
GLYMA14G08500	8	9	2	15	2	5	2	4	8	3	7	11
GLYMA15G05570	25	9	4	11	6	3	15	15	11	9	7	12
GLYMA15G10890	56	34	27	13	26	2	20	29	9	9	7	25
GLYMA15G41470	7	10	7	13	9	3	8	14	2	11	7	13
GLYMA15G42900	8	3	2	4	6	2	9	17	6	13	7	15
GLYMA17G01300	2	2	4	2	2	0	3	9	2	3	7	3
GLYMA17G14240	9	4	10	14	9	5	6	10	5	4	7	10
GLYMA17G29800	17	8	15	13	15	2	13	27	20	15	7	22
GLYMA17G37760	25	13	15	12	14	2	14	24	4	7	7	10
GLYMA18G06620	9	10	3	7	4	2	2	14	4	9	7	9
GLYMA18G16490	8	4	2	5	8	1	15	24	6	9	7	27
GLYMA19G30690	14	6	10	13	12	2	9	15	4	7	7	13
GLYMA20G22400	11	11	1	12	12	5	7	16	10	5	7	24
GLYMA20G25920	16	9	12	6	15	3	13	24	10	14	7	7
GLYMA20G31210	9	6	5	7	2	0	4	13	10	5	7	5
GLYMA19G36620	2	1	3	3	1	0	9	15	9	3	6	11
GLYMA19G01200	0	0	0	2	2	1	5	14	6	6	6	8
GLYMA16G34570	5	1	3	2	4	1	8	29	6	12	6	19
GLYMA16G33030	62	36	70	24	36	13	12	21	2	3	6	11
GLYMA15G13500	2	1	0	1	1	1	9	17	9	13	6	14
GLYMA13G36110	1	7	0	3	2	3	14	22	11	14	6	27
GLYMA07G00330	0	3	0	0	0	1	4	12	1	4	6	14
GLYMA06G48260	0	1	2	0	0	0	6	11	6	8	6	15
GLYMA06G02380	5	2	3	2	4	0	13	35	10	10	6	16
GLYMA04G08410	0	0	2	1	0	1	34	37	16	26	6	17
GLYMA02G03320	2	1	0	0	0	2	9	22	8	11	6	8
GLYMA01G04350	5	2	2	2	2	0	25	41	17	24	6	16
GLYMA0169S00210	6	2	9	3	4	1	8	9	5	4	6	12
GLYMA01G10080	9	6	7	5	1	4	9	20	10	5	6	15
GLYMA01G11180	2	1	3	4	0	1	3	3	0	0	6	3
GLYMA01G22620	26	27	11	21	17	6	14	19	8	9	6	19
GLYMA01G43470	6	2	3	3	4	0	2	7	2	1	6	9
GLYMA01G43680	4	2	2	5	6	1	6	4	2	3	6	6
GLYMA02G02600	25	17	16	16	11	5	9	11	6	7	6	10
GLYMA02G06830	33	25	41	18	26	10	11	19	3	8	6	10
GLYMA02G08260	35	14	11	8	22	3	8	17	11	7	6	6
GLYMA02G09780	2	1	5	2	1	0	7	19	3	3	6	13
GLYMA02G10020	7	5	11	7	8	1	10	11	7	9	6	18
GLYMA02G10580	13	12	12	14	13	4	8	10	6	5	6	10
GLYMA02G11580	30	20	32	17	18	9	7	30	24	10	6	19
GLYMA02G17400	1	6	4	9	1	1	2	8	6	7	6	9
GLYMA02G18090	4	1	9	3	5	2	12	19	6	11	6	16
GLYMA02G39870	8	7	3	2	3	1	10	11	5	2	6	9
GLYMA02G43930	10	8	3	3	2	0	2	4	3	3	6	7
GLYMA03G03520	14	10	12	21	6	1	1	9	4	2	6	10
GLYMA03G27880	15	14	9	8	7	1	9	10	8	6	6	14
GLYMA03G30070	43	25	27	34	25	9	16	29	14	17	6	17
GLYMA03G32620	13	5	2	8	10	3	8	12	9	5	6	10
GLYMA03G32970	14	8	11	15	7	4	8	16	11	11	6	21
GLYMA03G35020	29	12	14	11	16	6	2	16	7	5	6	15
GLYMA03G36070	8	9	7	6	3	4	6	15	3	9	6	8
GLYMA04G01380	11	8	6	8	3	1	6	13	7	6	6	16
GLYMA04G01750	34	10	28	10	22	3	15	38	12	9	6	14
GLYMA04G02100	15	10	11	6	6	7	7	14	2	3	6	10
GLYMA04G06570	9	8	8	10	5	3	6	7	4	5	6	4
GLYMA04G08050	9	6	13	6	4	1	4	6	0	4	6	12
GLYMA04G09170	7	8	2	9	5	2	1	5	2	3	6	8
GLYMA04G32950	4	7	9	2	4	1	1	14	2	6	6	5
GLYMA04G41540	17	13	3	8	8	3	4	18	5	4	6	7
GLYMA05G28480	18	3	19	5	14	3	18	23	17	14	6	16
GLYMA05G33650	7	6	5	5	3	0	5	19	7	8	6	13
GLYMA05G36620	9	7	11	9	6	1	8	17	14	12	6	10
GLYMA05G37860	22	10	7	6	22	3	13	19	11	7	6	10
GLYMA06G02040	46	24	32	23	30	3	31	59	12	29	6	15
GLYMA06G06300	61	31	71	6	62	2	37	59	22	21	6	8
GLYMA06G13760	9	4	6	11	10	1	1	9	4	4	6	12
GLYMA06G17320	7	16	10	8	14	7	8	10	8	9	6	12
GLYMA06G19560	10	7	12	6	5	3	9	23	7	9	6	15
GLYMA06G41150	0	2	2	3	2	1	3	1	2	0	6	11
GLYMA07G05410	8	5	4	6	4	6	4	19	6	8	6	12
GLYMA07G05530	13	11	7	14	8	7	1	23	5	7	6	24
GLYMA07G05580	21	18	14	23	10	7	15	25	8	10	6	28
GLYMA07G06160	17	11	9	18	15	6	10	8	7	2	6	24
GLYMA07G09220	1	1	0	3	1	0	2	11	2	1	6	10
GLYMA08G01990	14	12	12	18	10	5	2	14	9	5	6	18
GLYMA08G12140	75	30	46	13	63	3	23	43	27	18	6	7
GLYMA08G14830	69	30	123	11	37	5	42	56	29	42	6	13
GLYMA08G15270	2	3	5	4	1	2	2	10	0	1	6	6
GLYMA08G19150	2	2	2	10	1	2	1	10	5	4	6	10
GLYMA08G19210	54	26	100	8	33	2	11	16	6	5	6	7
GLYMA08G20770	7	9	1	5	6	2	7	14	12	5	6	21
GLYMA08G22850	22	8	2	24	9	3	2	7	6	5	6	11
GLYMA08G23990	12	12	8	7	2	2	4	8	8	4	6	11
GLYMA08G27590	4	3	2	2	5	3	7	14	7	10	6	10
GLYMA08G28230	4	0	3	0	4	2	5	10	3	8	6	8
GLYMA08G33510	2	1	0	1	0	1	3	7	1	6	6	5
GLYMA08G36390	16	5	4	2	7	4	8	15	4	4	6	5
GLYMA08G40380	2	1	1	0	1	0	3	7	1	1	6	3
GLYMA08G41460	16	6	16	11	10	2	10	11	13	10	6	25
GLYMA08G43330	11	6	5	3	8	1	11	28	15	15	6	11
GLYMA08G44310	14	13	3	10	4	2	7	6	6	11	6	16
GLYMA08G47790	6	1	1	10	5	1	6	12	4	5	6	6
GLYMA09G08290	2	0	3	0	1	0	5	7	2	3	6	3
GLYMA09G12250	5	2	2	4	0	1	6	11	1	7	6	5
GLYMA09G34000	9	9	8	12	6	1	7	21	6	9	6	11
GLYMA09G34410	36	21	18	26	18	2	7	18	7	9	6	10
GLYMA09G36050	3	3	3	3	2	0	2	3	2	2	6	5
GLYMA10G01760	3	1	3	3	4	0	1	4	2	2	6	2
GLYMA10G07820	1	1	6	2	1	1	5	7	1	2	6	7
GLYMA10G24590	5	4	6	8	8	3	6	17	5	9	6	13
GLYMA10G28890	8	2	6	2	3	0	6	8	9	5	6	6
GLYMA10G31190	9	2	5	2	12	1	6	11	9	3	6	17
GLYMA10G34310	22	5	5	7	14	2	8	15	9	9	6	11
GLYMA10G36500	4	5	9	4	3	0	3	6	3	2	6	7
GLYMA10G39780	39	17	50	3	27	0	30	43	15	18	6	12
GLYMA10G40390	13	10	11	12	7	2	12	16	13	10	6	14
GLYMA10G41330	23	12	8	11	17	3	16	24	15	21	6	14
GLYMA11G08730	27	29	30	24	16	6	7	21	3	13	6	12
GLYMA11G09390	5	1	2	0	2	0	3	7	3	4	6	12
GLYMA11G27720	5	4	0	3	2	1	3	14	2	8	6	11
GLYMA11G33090	6	2	1	3	5	3	5	12	5	10	6	9
GLYMA12G00390	17	13	46	18	12	3	16	24	25	29	6	8
GLYMA12G07770	3	2	1	1	1	0	1	3	0	1	6	9
GLYMA12G08740	4	4	7	4	4	4	9	29	9	12	6	13
GLYMA12G16390	15	8	22	7	7	1	5	13	6	3	6	11
GLYMA12G30600	3	1	3	6	3	0	2	9	5	2	6	7
GLYMA12G32000	8	4	4	8	5	1	4	9	5	6	6	6
GLYMA13G00990	13	12	7	9	11	1	14	20	10	8	6	20
GLYMA13G20830	41	17	29	18	12	4	19	32	6	20	6	21
GLYMA13G23170	45	20	9	25	29	6	13	36	15	19	6	18
GLYMA13G26930	17	15	9	16	3	5	3	20	10	7	6	27
GLYMA14G00320	5	1	1	5	8	2	6	9	4	6	6	17
GLYMA14G01990	10	14	4	8	18	3	8	13	10	7	6	14
GLYMA14G07830	11	12	18	20	8	5	2	12	2	3	6	13
GLYMA14G10790	1	1	0	1	1	1	1	3	1	1	6	2
GLYMA14G36620	9	10	17	7	7	1	12	20	8	8	6	11
GLYMA14G39620	17	11	3	12	10	0	7	23	8	8	6	11
GLYMA15G03000	0	8	7	3	8	3	6	6	1	4	6	1
GLYMA15G06020	15	12	6	0	9	1	13	18	5	12	6	4
GLYMA15G07720	4	3	4	3	2	3	8	16	9	5	6	15
GLYMA15G10160	9	7	9	4	6	3	10	11	7	8	6	9
GLYMA15G10480	0	0	0	2	0	1	4	8	3	3	6	5
GLYMA15G11270	0	1	0	0	1	0	2	4	4	0	6	4
GLYMA15G15370	13	8	5	5	11	2	14	19	10	10	6	14
GLYMA15G19670	8	16	14	11	10	5	3	13	5	10	6	16
GLYMA15G24350	10	3	4	3	4	0	3	15	5	6	6	8
GLYMA15G37980	12	8	2	13	3	3	4	6	4	12	6	15
GLYMA15G41540	45	32	36	32	46	9	12	23	9	13	6	32
GLYMA16G02770	23	9	5	15	7	1	3	19	7	4	6	11
GLYMA16G19560	9	4	4	3	6	3	7	2	3	4	6	17
GLYMA17G02610	11	12	25	16	10	8	2	12	3	12	6	18
GLYMA17G31940	16	15	8	11	9	3	17	29	12	16	6	19
GLYMA17G36420	14	14	14	16	7	4	8	15	11	9	6	24
GLYMA18G01830	51	31	35	16	31	6	14	31	8	18	6	22
GLYMA18G08220	21	9	36	8	10	2	17	37	22	11	6	16
GLYMA18G08630	13	8	27	5	5	2	10	17	7	17	6	9
GLYMA18G14740	8	5	7	5	6	1	5	12	10	7	6	10
GLYMA18G32230	4	4	3	11	0	4	2	6	1	1	6	12
GLYMA18G51100	8	2	0	5	5	2	3	7	12	3	6	12
GLYMA18G52480	11	7	6	14	3	3	4	18	2	13	6	18
GLYMA18G52940	12	9	14	16	17	5	13	24	13	11	6	14
GLYMA18G53700	2	2	1	0	1	1	1	12	2	6	6	5
GLYMA19G02370	36	15	18	25	17	4	5	23	9	12	6	14
GLYMA19G03490	4	3	3	3	1	2	2	9	4	3	6	7
GLYMA19G27380	6	6	6	1	5	1	7	24	4	7	6	16
GLYMA19G34960	23	14	13	13	17	0	9	19	3	3	6	6
GLYMA19G39370	13	7	7	4	1	0	5	16	4	3	6	10
GLYMA19G40810	15	11	9	3	18	2	22	39	15	15	6	13
GLYMA19G40930	5	3	4	1	4	1	2	4	0	4	6	3
GLYMA19G41320	19	11	5	28	6	4	14	23	3	11	6	22
GLYMA19G41540	5	5	3	4	1	2	2	10	2	4	6	3
GLYMA19G42060	17	13	62	7	17	2	30	59	19	20	6	16
GLYMA20G22270	8	5	7	6	3	2	2	3	6	4	6	0
GLYMA20G24200	12	10	5	7	4	0	3	8	3	7	6	7
GLYMA20G27280	14	7	12	2	17	0	9	15	6	10	6	6
GLYMA20G28860	7	7	2	8	1	1	11	12	9	15	6	17
GLYMA20G34870	14	8	6	10	5	1	11	22	5	9	6	18
GLYMA20G34880	29	11	22	5	17	0	16	35	10	11	6	6
GLYMA20G38930	0	0	1	4	0	0	5	6	5	2	5	15
GLYMA18G06840	2	1	2	1	1	2	12	24	4	6	5	19
GLYMA17G34870	0	0	3	1	1	1	6	20	1	11	5	27
GLYMA17G13730	1	1	1	3	1	1	14	23	17	18	5	19
GLYMA15G34720	0	0	2	1	0	2	6	20	10	8	5	13
GLYMA15G11910	4	4	4	3	3	0	15	28	10	6	5	22
GLYMA13G34290	43	42	41	46	22	21	3	16	1	8	5	15
GLYMA12G09730	52	34	83	46	31	13	6	20	4	8	5	14
GLYMA08G37670	1	0	0	0	1	0	3	5	4	2	5	10
GLYMA07G05480	2	1	0	0	1	3	8	20	7	7	5	11
GLYMA07G03920	2	2	0	0	0	0	12	37	18	14	5	19
GLYMA06G14820	1	0	3	1	3	0	4	17	6	7	5	20
GLYMA04G14360	0	0	0	0	0	0	4	14	9	9	5	11
GLYMA04G12510	102	61	117	41	100	17	13	24	5	13	5	23
GLYMA01G45020	4	5	8	3	3	0	29	55	21	26	5	15
GLYMA01G33150	0	0	0	1	0	0	4	17	8	11	5	7
GLYMA01G01900	9	8	4	12	3	1	2	19	9	7	5	15
GLYMA01G24950	7	0	1	1	1	0	2	7	1	3	5	7
GLYMA01G39200	3	0	1	9	2	2	0	3	0	1	5	2
GLYMA01G40620	0	0	0	0	0	0	5	2	1	6	5	2
GLYMA01G41100	8	7	4	12	3	5	5	10	3	5	5	11
GLYMA02G01160	18	13	3	10	10	2	4	16	7	1	5	11
GLYMA02G02170	5	0	0	3	2	4	4	14	5	7	5	1
GLYMA02G05370	9	3	8	6	3	0	6	8	6	4	5	2
GLYMA02G06440	7	4	13	4	5	0	9	12	5	11	5	2
GLYMA02G47210	17	9	13	11	5	3	12	13	6	10	5	14
GLYMA03G17950	11	7	7	10	3	2	4	9	2	2	5	10
GLYMA03G23740	24	11	14	16	12	4	6	13	7	6	5	15
GLYMA03G26060	7	2	6	1	1	0	3	13	2	7	5	9
GLYMA03G26090	8	3	2	1	2	0	4	9	4	1	5	8
GLYMA03G27380	28	16	35	34	30	12	4	18	7	10	5	20
GLYMA03G39480	4	6	5	4	0	1	2	3	1	1	5	2
GLYMA03G40860	9	6	2	6	3	2	4	6	0	4	5	0
GLYMA03G41730	42	17	26	3	23	1	23	35	18	20	5	10
GLYMA04G07180	12	8	5	7	4	2	9	4	6	7	5	7
GLYMA04G07220	19	4	7	10	5	5	5	9	3	4	5	3
GLYMA04G07300	10	3	7	6	2	1	2	5	3	3	5	10
GLYMA04G36870	14	13	15	7	9	6	9	21	5	9	5	15
GLYMA04G37370	5	6	3	5	4	1	1	7	4	2	5	3
GLYMA04G38120	3	2	1	4	2	2	2	4	1	4	5	5
GLYMA04G40640	40	32	13	24	30	12	15	21	9	13	5	20
GLYMA04G42690	10	4	8	7	4	0	4	14	9	5	5	10
GLYMA04G43540	4	4	2	3	0	0	4	3	0	1	5	6
GLYMA05G00780	9	9	13	5	7	1	5	11	4	7	5	12
GLYMA05G02740	2	2	3	2	1	1	1	5	2	7	5	4
GLYMA05G04490	7	2	4	8	3	4	12	29	2	12	5	15
GLYMA05G07640	2	5	4	7	0	2	5	3	4	2	5	6
GLYMA05G30600	23	13	24	2	12	4	9	11	8	8	5	5
GLYMA05G32100	19	10	2	8	6	1	5	7	2	2	5	9
GLYMA05G36100	5	7	6	13	3	5	3	6	2	2	5	6
GLYMA05G38340	14	8	7	11	6	4	7	12	6	6	5	9
GLYMA05G38540	29	25	14	16	15	7	9	29	4	10	5	14
GLYMA06G01380	2	4	1	0	3	2	1	10	2	1	5	7
GLYMA06G06650	8	6	4	5	0	2	4	5	3	2	5	9
GLYMA06G07580	3	2	3	4	5	1	1	4	2	4	5	5
GLYMA06G07990	14	15	6	9	12	5	8	15	4	1	5	14
GLYMA06G10290	4	2	4	9	2	0	2	2	1	4	5	9
GLYMA06G10360	9	10	2	12	5	2	1	13	0	4	5	6
GLYMA06G18720	2	2	17	4	7	1	11	18	4	9	5	6
GLYMA06G20230	8	2	5	1	4	1	6	15	4	8	5	9
GLYMA06G20310	8	10	13	16	8	2	8	16	2	11	5	23
GLYMA06G36210	2	1	2	3	1	2	0	7	2	2	5	6
GLYMA06G36290	1	1	1	1	0	0	0	3	0	0	5	1
GLYMA06G43550	8	2	5	6	3	0	4	9	2	4	5	1
GLYMA06G44340	4	1	2	11	6	2	4	4	3	3	5	4
GLYMA06G45610	9	2	1	5	6	5	2	5	0	5	5	5
GLYMA06G47830	11	11	10	11	5	2	6	19	4	8	5	15
GLYMA07G00420	8	6	4	5	1	0	1	8	6	5	5	8
GLYMA07G00610	8	6	1	10	8	1	7	7	5	5	5	8
GLYMA07G03180	5	4	5	5	8	1	1	5	3	5	5	6
GLYMA07G03530	6	4	2	6	4	0	3	2	2	4	5	6
GLYMA07G07270	3	3	4	5	2	2	3	12	2	7	5	6
GLYMA07G21920	6	3	6	3	1	1	2	1	4	3	5	8
GLYMA07G36610	5	6	2	1	3	1	2	3	1	4	5	3
GLYMA07G38260	23	14	11	21	11	3	7	7	9	3	5	6
GLYMA08G00490	6	6	4	7	4	0	2	6	4	6	5	6
GLYMA08G01100	31	28	18	30	16	5	21	32	11	17	5	30
GLYMA08G07680	5	0	1	2	1	0	1	7	2	2	5	1
GLYMA08G09740	12	5	3	6	2	3	5	25	6	4	5	5
GLYMA08G11940	5	2	3	3	2	0	0	1	0	2	5	1
GLYMA08G15960	8	9	16	13	5	5	5	19	4	3	5	6
GLYMA08G17610	40	27	32	34	33	10	9	23	14	12	5	26
GLYMA08G21340	15	11	11	10	18	1	4	8	3	2	5	10
GLYMA08G22100	5	1	2	4	2	0	5	8	0	3	5	3
GLYMA08G23560	8	5	2	4	5	2	8	24	9	5	5	9
GLYMA08G39840	7	8	1	7	1	2	3	8	4	2	5	4
GLYMA08G44090	14	5	1	15	7	2	2	14	7	7	5	16
GLYMA08G44320	0	1	0	1	0	0	3	4	2	3	5	8
GLYMA08G47310	11	5	6	4	8	3	9	7	5	7	5	3
GLYMA09G03020	11	14	23	8	6	1	3	6	3	6	5	9
GLYMA09G04950	25	19	35	10	6	7	20	50	17	25	5	17
GLYMA09G05820	7	5	8	9	4	4	13	21	3	8	5	16
GLYMA09G08630	10	6	33	7	7	2	2	5	2	5	5	1
GLYMA09G15450	25	10	34	19	11	6	4	21	6	4	5	21
GLYMA09G33160	11	7	4	12	8	2	4	12	10	14	5	15
GLYMA09G38590	8	6	16	3	9	1	11	31	17	13	5	8
GLYMA10G01210	7	6	1	8	10	3	4	16	6	4	5	12
GLYMA10G04780	23	13	55	18	28	9	6	11	2	6	5	16
GLYMA10G11680	10	5	2	2	6	2	6	13	6	6	5	9
GLYMA10G17570	8	5	4	12	1	1	3	12	5	2	5	11
GLYMA10G20570	16	7	7	10	11	5	6	15	5	10	5	9
GLYMA10G35670	7	9	4	11	6	4	5	6	8	4	5	11
GLYMA10G38070	7	6	14	8	7	3	14	32	6	12	5	15
GLYMA10G43740	18	6	10	7	11	0	4	13	6	4	5	2
GLYMA11G09630	5	1	6	1	2	1	5	6	2	4	5	5
GLYMA11G11870	38	7	32	11	32	2	25	38	16	18	5	14
GLYMA11G13960	3	0	4	1	3	1	3	9	3	2	5	5
GLYMA11G14910	6	8	4	5	7	1	6	13	6	6	5	6
GLYMA11G15460	6	3	4	2	5	2	1	8	5	4	5	1
GLYMA11G25900	1	1	3	1	1	1	1	2	1	1	5	2
GLYMA11G33280	10	4	8	2	3	0	5	8	2	9	5	5
GLYMA11G33560	6	5	22	6	4	0	19	27	13	8	5	9
GLYMA11G33760	6	3	2	7	0	0	3	6	0	4	5	6
GLYMA12G01610	9	9	13	12	3	1	1	6	5	4	5	8
GLYMA12G04150	39	22	51	8	50	1	53	81	33	29	5	22
GLYMA12G05570	3	3	1	4	4	2	3	3	3	4	5	7
GLYMA12G06760	25	13	11	27	12	9	7	8	7	8	5	17
GLYMA12G07790	6	7	2	8	8	1	3	11	1	2	5	10
GLYMA12G08930	25	7	9	18	11	1	8	17	5	7	5	13
GLYMA12G10210	0	1	0	0	0	2	3	2	0	0	5	2
GLYMA12G13410	7	7	3	4	3	2	5	5	3	6	5	14
GLYMA12G14420	11	4	16	16	6	2	3	12	3	5	5	15
GLYMA12G30060	4	5	4	3	3	2	2	9	3	3	5	8
GLYMA13G00820	10	7	12	10	6	2	13	10	3	10	5	8
GLYMA13G01870	6	6	9	3	2	2	8	16	5	7	5	6
GLYMA13G08690	1	3	9	8	0	1	1	0	0	1	5	7
GLYMA13G19190	12	15	29	9	14	4	1	8	2	5	5	10
GLYMA13G19310	8	5	5	6	3	1	2	6	4	0	5	1
GLYMA13G21310	1	0	1	0	1	1	3	3	2	1	5	9
GLYMA13G23090	5	6	6	7	4	1	8	14	6	12	5	13
GLYMA13G23640	4	1	1	1	6	1	0	5	0	2	5	5
GLYMA13G23790	6	3	9	4	5	2	5	15	4	7	5	9
GLYMA13G24880	3	5	3	5	2	1	1	3	4	1	5	6
GLYMA13G25600	2	1	2	0	1	1	2	3	0	1	5	6
GLYMA13G35170	11	6	5	3	4	2	4	4	7	1	5	7
GLYMA13G37280	6	6	1	13	5	2	7	12	5	3	5	17
GLYMA13G41980	4	6	6	14	8	3	1	10	2	7	5	16
GLYMA13G44170	16	12	12	11	2	4	17	11	8	13	5	16
GLYMA13G44470	12	8	4	10	10	2	11	11	1	3	5	12
GLYMA14G00880	2	1	1	0	0	0	1	3	1	1	5	4
GLYMA14G08120	8	6	3	10	1	2	4	9	1	4	5	9
GLYMA14G10820	48	22	18	17	36	7	30	46	19	19	5	18
GLYMA14G12570	6	6	4	8	7	3	5	12	10	8	5	14
GLYMA14G38840	4	4	6	1	5	0	2	10	3	2	5	3
GLYMA14G39820	11	9	14	12	11	5	1	13	4	4	5	16
GLYMA15G00570	5	4	4	4	4	0	3	9	3	2	5	8
GLYMA15G01490	5	3	2	3	2	1	2	11	1	1	5	9
GLYMA15G07850	19	15	17	19	14	4	19	38	9	12	5	28
GLYMA15G10370	10	6	7	7	3	1	12	10	5	4	5	12
GLYMA15G11380	2	4	5	6	6	0	5	7	1	1	5	6
GLYMA15G11490	34	33	33	24	14	6	11	22	3	9	5	11
GLYMA15G11680	7	3	8	7	4	1	17	17	11	8	5	12
GLYMA15G17070	6	3	8	11	9	2	9	16	7	8	5	14
GLYMA15G17870	1	2	0	1	0	0	0	2	1	1	5	3
GLYMA15G18430	14	8	5	12	4	1	6	11	7	8	5	9
GLYMA15G42820	2	1	3	2	2	0	2	1	1	2	5	2
GLYMA16G04740	6	4	3	4	7	2	6	18	5	8	5	7
GLYMA16G15790	11	11	9	15	10	3	4	8	5	6	5	15
GLYMA16G15800	17	10	7	15	10	4	5	13	8	6	5	9
GLYMA16G21590	8	10	5	16	8	5	4	14	1	4	5	17
GLYMA16G23730	7	7	7	4	5	1	5	9	8	4	5	5
GLYMA16G27350	32	17	19	5	28	2	16	46	13	13	5	13
GLYMA17G04210	8	5	8	4	7	0	6	17	4	7	5	7
GLYMA17G04330	88	35	37	8	64	2	28	60	21	17	5	15
GLYMA17G05330	4	8	15	3	7	1	13	21	6	9	5	11
GLYMA17G07530	3	3	6	1	2	1	5	8	9	6	5	6
GLYMA17G08100	15	7	9	14	7	2	9	17	9	11	5	13
GLYMA17G10450	2	1	0	2	1	0	1	4	4	2	5	7
GLYMA17G10490	4	6	4	6	4	2	4	7	6	7	5	8
GLYMA17G16830	22	9	20	7	16	2	9	24	7	12	5	3
GLYMA17G34110	6	5	3	15	4	4	1	12	4	4	5	26
GLYMA17G37820	11	6	9	7	9	1	11	5	8	9	5	10
GLYMA18G03440	9	18	8	9	12	4	5	7	6	2	5	13
GLYMA18G05160	3	1	1	2	4	0	2	11	1	8	5	7
GLYMA18G05220	11	6	14	2	9	0	4	9	2	2	5	4
GLYMA18G06080	12	11	7	14	11	6	7	8	2	3	5	19
GLYMA18G10200	11	5	8	4	9	0	21	27	17	7	5	9
GLYMA18G10760	4	5	5	2	3	0	1	4	1	0	5	1
GLYMA18G14410	31	32	30	8	29	6	14	36	10	16	5	14
GLYMA18G14980	4	8	8	5	3	1	1	4	5	1	5	8
GLYMA18G16160	1	4	5	2	2	1	5	7	2	2	5	5
GLYMA18G17100	1	3	1	4	1	0	2	5	3	2	5	2
GLYMA18G38010	8	3	3	4	5	3	5	8	3	4	5	13
GLYMA18G44560	8	7	6	5	5	5	8	8	7	3	5	8
GLYMA18G47770	9	2	1	3	5	2	3	9	5	4	5	10
GLYMA18G48620	8	0	7	3	4	0	4	7	3	3	5	6
GLYMA18G52780	10	3	7	4	5	1	4	10	7	7	5	6
GLYMA19G30680	7	3	6	3	4	1	2	3	3	3	5	1
GLYMA19G31580	5	3	2	7	4	3	7	25	3	6	5	19
GLYMA19G35140	10	3	1	3	5	2	6	5	0	4	5	8
GLYMA19G35160	6	4	3	7	6	0	4	17	5	16	5	9
GLYMA19G36740	7	6	6	15	5	4	7	14	2	4	5	25
GLYMA19G37000	85	22	61	4	77	3	10	30	6	9	5	10
GLYMA19G37530	5	1	6	3	6	2	3	6	2	1	5	2
GLYMA19G42460	3	4	2	9	1	5	5	7	3	6	5	9
GLYMA19G43150	8	6	6	2	7	2	9	15	5	5	5	13
GLYMA19G43420	4	9	3	3	3	0	6	14	6	12	5	13
GLYMA20G08040	8	4	1	7	7	3	7	10	6	6	5	20
GLYMA20G16920	4	6	12	7	1	1	12	15	5	5	5	9
GLYMA20G32140	1	1	1	1	0	0	3	6	1	2	5	5
GLYMA20G38230	19	15	4	9	19	0	11	14	7	8	5	10
GLYMA20G39220	6	4	11	10	6	3	14	14	4	13	5	20
GLYMA20G35530	41	26	25	18	24	11	1	15	4	6	4	7
GLYMA19G44450	0	0	0	0	0	0	3	7	1	2	4	2
GLYMA19G00270	0	6	1	0	2	0	3	10	7	9	4	17
GLYMA16G32740	0	0	0	0	0	0	3	5	3	7	4	11
GLYMA16G26130	127	77	131	49	73	14	20	46	9	10	4	12
GLYMA16G03760	0	0	0	0	1	0	5	7	2	2	4	4
GLYMA14G38210	0	1	1	1	0	0	10	9	4	7	4	10
GLYMA13G29090	0	0	0	0	0	0	2	6	5	3	4	5
GLYMA07G02460	4	1	0	1	4	0	9	15	8	7	4	11
GLYMA05G25460	0	0	0	0	0	0	5	17	5	9	4	9
GLYMA04G01950	6	1	1	0	0	1	7	17	6	6	4	14
GLYMA03G29950	3	0	1	0	0	0	8	9	6	5	4	7
GLYMA03G29440	3	4	0	1	2	1	8	21	13	10	4	10
GLYMA02G03290	2	2	2	1	1	0	10	17	6	11	4	14
GLYMA01G01180	21	13	16	21	16	6	14	11	11	15	4	20
GLYMA01G02480	10	4	1	6	11	1	2	12	3	4	4	5
GLYMA01G02850	4	2	3	5	3	0	3	8	2	8	4	4
GLYMA01G03810	5	6	6	8	2	1	3	3	4	5	4	7
GLYMA01G26840	2	1	0	3	0	1	5	12	2	6	4	3
GLYMA01G35130	2	3	1	3	1	0	1	2	1	1	4	5
GLYMA01G35190	8	10	5	11	5	1	8	12	3	10	4	13
GLYMA01G35910	63	27	44	10	29	3	11	27	9	15	4	2
GLYMA01G36630	1	2	3	2	3	0	1	3	4	4	4	5
GLYMA01G37090	8	6	11	6	9	3	13	14	5	5	4	9
GLYMA01G40980	0	0	1	1	0	0	0	1	0	2	4	3
GLYMA01G42410	9	9	5	4	7	2	2	14	4	6	4	9
GLYMA01G42420	5	3	2	6	6	1	6	13	3	5	4	7
GLYMA02G01620	3	2	0	3	4	1	2	5	1	1	4	6
GLYMA02G01700	2	0	1	2	0	2	1	1	1	6	4	2
GLYMA02G01750	3	0	3	1	2	2	1	2	1	2	4	12
GLYMA02G03820	4	10	3	5	1	1	2	8	3	5	4	6
GLYMA02G04510	22	6	16	10	17	1	7	11	8	13	4	3
GLYMA02G07830	7	5	3	1	5	1	2	3	2	5	4	4
GLYMA02G07990	5	10	7	6	2	0	5	9	2	6	4	2
GLYMA02G08600	2	2	0	1	0	0	4	3	1	1	4	7
GLYMA02G11330	4	2	3	2	1	1	0	2	7	2	4	1
GLYMA02G11480	5	3	5	1	14	2	9	13	11	5	4	10
GLYMA02G12630	0	4	0	0	1	2	1	3	0	0	4	0
GLYMA02G13700	4	2	7	4	0	0	3	8	2	2	4	5
GLYMA02G13790	11	4	11	6	7	3	8	8	3	1	4	6
GLYMA02G13850	4	7	3	13	1	5	5	14	6	6	4	24
GLYMA02G15190	6	8	4	3	8	0	10	18	5	6	4	11
GLYMA02G25290	2	2	0	0	1	1	1	6	1	3	4	10
GLYMA02G35450	4	6	2	10	4	0	7	10	5	5	4	3
GLYMA02G37120	10	4	9	3	7	2	7	18	4	9	4	5
GLYMA02G40940	0	0	1	1	0	0	2	2	0	2	4	6
GLYMA02G43970	7	7	3	8	8	1	4	9	1	3	4	13
GLYMA02G44660	12	6	4	11	6	2	3	8	2	7	4	6
GLYMA02G46640	4	4	6	3	8	2	2	2	4	3	4	6
GLYMA02G47330	5	6	6	3	3	1	1	14	6	5	4	7
GLYMA02G48160	4	1	3	4	4	1	2	3	3	3	4	8
GLYMA03G01850	4	1	0	3	1	1	4	4	2	3	4	5
GLYMA03G09100	16	10	6	14	14	1	4	6	4	4	4	8
GLYMA03G15020	12	10	8	5	7	2	7	18	11	6	4	9
GLYMA03G24630	6	1	0	4	2	0	2	2	0	3	4	5
GLYMA03G27970	29	17	22	1	16	2	6	9	7	7	4	4
GLYMA03G29790	0	1	2	2	1	1	2	8	0	4	4	7
GLYMA03G32680	12	6	4	7	7	2	2	3	1	4	4	5
GLYMA03G32950	11	14	15	5	1	2	1	14	6	7	4	7
GLYMA03G38810	4	1	6	6	1	1	1	10	1	3	4	4
GLYMA03G40490	12	10	9	9	7	4	7	10	5	4	4	15
GLYMA03G42310	81	51	117	19	72	2	17	36	7	13	4	12
GLYMA04G02180	7	2	3	3	1	0	1	2	2	3	4	5
GLYMA04G02240	43	20	77	9	26	1	12	35	10	4	4	12
GLYMA04G06810	23	14	13	9	18	2	13	38	22	20	4	13
GLYMA04G07950	17	6	1	11	12	3	0	12	3	5	4	6
GLYMA04G08800	1	1	0	2	2	0	0	0	1	0	4	0
GLYMA04G11010	36	19	17	13	18	7	16	28	10	21	4	17
GLYMA04G16670	2	2	4	2	2	0	1	8	1	2	4	3
GLYMA04G24430	13	7	4	9	7	1	1	8	2	2	4	5
GLYMA04G35100	6	6	1	11	8	0	4	3	3	6	4	6
GLYMA04G36360	3	2	2	4	2	0	5	0	1	0	4	7
GLYMA04G36710	3	1	1	3	0	0	2	1	0	0	4	2
GLYMA04G37740	51	30	19	34	33	10	26	61	15	24	4	41
GLYMA04G38040	3	5	1	2	1	0	3	7	2	1	4	6
GLYMA04G38050	6	1	2	3	2	0	1	11	5	2	4	6
GLYMA04G40290	4	4	2	8	4	2	2	2	2	0	4	11
GLYMA04G40900	8	8	4	11	9	1	4	8	3	2	4	10
GLYMA05G01390	3	3	3	4	9	1	6	10	2	2	4	4
GLYMA05G01490	6	3	1	4	1	0	2	4	2	1	4	4
GLYMA05G03150	7	6	15	8	4	3	2	10	8	9	4	7
GLYMA05G05010	2	6	4	6	0	1	1	6	3	3	4	4
GLYMA05G10590	7	2	4	3	4	2	2	2	4	1	4	5
GLYMA05G24410	3	1	2	6	0	2	4	10	1	0	4	6
GLYMA05G30140	9	5	5	5	4	1	4	5	2	5	4	12
GLYMA05G30940	11	4	15	4	10	3	12	15	6	4	4	7
GLYMA05G36450	8	4	0	2	1	2	2	4	1	2	4	4
GLYMA05G36710	0	0	0	0	1	0	0	5	1	0	4	6
GLYMA06G01260	4	5	12	4	4	0	4	4	2	6	4	1
GLYMA06G05580	3	0	3	1	3	1	0	3	0	1	4	0
GLYMA06G08100	6	6	3	4	7	2	3	6	1	1	4	3
GLYMA06G12470	27	7	12	11	26	1	6	17	11	8	4	7
GLYMA06G12610	3	0	1	4	4	4	8	13	5	5	4	27
GLYMA06G12900	3	3	3	1	3	0	7	7	5	5	4	14
GLYMA06G14150	23	13	5	13	21	7	2	6	3	5	4	8
GLYMA06G15200	0	1	2	1	3	1	5	5	5	6	4	4
GLYMA06G17910	10	7	18	7	9	3	7	16	1	4	4	16
GLYMA06G17980	2	3	2	2	3	0	3	2	1	1	4	2
GLYMA06G18120	6	8	16	9	18	2	13	41	11	22	4	22
GLYMA06G19820	5	3	1	1	2	0	1	18	3	4	4	15
GLYMA06G33380	14	7	5	5	7	0	10	23	7	11	4	9
GLYMA06G34190	5	0	5	6	5	1	5	5	2	7	4	10
GLYMA06G37260	22	13	74	13	24	1	12	23	6	17	4	10
GLYMA06G43060	10	9	7	14	12	5	4	8	1	4	4	11
GLYMA06G47400	2	3	2	1	4	1	2	4	3	1	4	1
GLYMA06G48030	38	23	40	15	35	1	7	19	3	6	4	7
GLYMA07G01250	12	12	5	16	17	1	4	12	2	9	4	9
GLYMA07G02040	7	3	1	6	3	1	4	4	7	2	4	6
GLYMA07G02480	7	1	12	1	2	1	9	10	1	2	4	7
GLYMA07G07100	6	10	0	22	6	1	1	1	1	2	4	8
GLYMA07G08030	29	12	11	24	13	4	4	7	5	5	4	19
GLYMA07G08040	8	9	6	10	4	2	6	7	4	2	4	11
GLYMA07G09980	2	3	3	5	1	0	0	5	2	3	4	2
GLYMA07G16020	3	2	6	9	0	3	3	6	2	3	4	17
GLYMA07G17180	7	8	9	9	6	4	6	6	5	3	4	1
GLYMA07G22540	1	2	3	2	0	1	3	0	0	5	4	9
GLYMA07G33300	6	5	4	5	5	1	9	16	4	4	4	7
GLYMA07G34730	10	4	3	7	6	2	1	6	4	3	4	6
GLYMA07G36440	2	6	6	3	2	1	2	4	2	1	4	2
GLYMA07G38110	0	2	0	1	0	0	3	6	0	4	4	9
GLYMA07G39020	13	15	5	4	10	2	10	28	6	5	4	18
GLYMA08G03580	9	2	6	7	2	2	1	7	2	7	4	5
GLYMA08G03650	10	5	12	9	13	0	11	18	6	9	4	9
GLYMA08G06790	3	1	1	1	4	0	2	6	1	0	4	3
GLYMA08G07210	7	5	3	4	7	3	4	20	7	8	4	10
GLYMA08G07460	5	1	4	2	2	1	5	11	2	1	4	2
GLYMA08G07590	4	2	9	0	2	1	8	24	3	13	4	7
GLYMA08G08260	0	1	3	0	0	1	0	3	0	0	4	0
GLYMA08G10050	5	2	3	1	5	1	5	6	3	1	4	3
GLYMA08G10070	0	1	5	1	4	1	2	9	3	2	4	8
GLYMA08G17110	3	4	2	5	2	3	1	6	0	2	4	13
GLYMA08G18760	14	10	16	6	11	3	6	14	11	13	4	10
GLYMA08G22910	11	7	5	9	2	0	5	11	1	5	4	12
GLYMA08G23170	0	0	1	1	0	0	1	2	0	0	4	0
GLYMA08G28430	1	0	3	1	1	1	5	5	7	3	4	13
GLYMA08G39110	37	17	6	20	25	3	8	7	3	6	4	7
GLYMA08G41660	26	18	27	16	34	2	13	20	6	10	4	15
GLYMA08G45070	0	1	2	1	0	1	0	1	3	1	4	7
GLYMA08G47600	4	3	0	10	1	1	0	3	0	2	4	1
GLYMA08G47670	6	9	3	4	5	4	2	5	0	1	4	5
GLYMA08G47680	4	6	2	3	0	0	1	8	3	1	4	2
GLYMA08G47870	8	13	26	22	3	6	2	16	3	5	4	11
GLYMA09G02130	0	4	0	1	1	0	1	1	1	0	4	4
GLYMA09G02210	4	6	3	3	4	1	4	9	8	5	4	17
GLYMA09G03490	2	0	0	2	0	0	4	6	1	5	4	2
GLYMA09G04630	3	1	1	0	2	0	0	6	1	0	4	1
GLYMA09G05600	19	6	11	10	13	3	1	11	6	11	4	20
GLYMA09G09310	3	4	1	4	3	2	3	4	1	3	4	7
GLYMA09G22310	5	4	3	8	1	4	3	9	2	7	4	25
GLYMA09G25800	4	2	4	3	3	0	6	5	4	7	4	6
GLYMA09G30800	4	2	0	0	2	1	2	2	3	1	4	0
GLYMA09G31670	3	4	2	2	6	1	7	11	3	4	4	6
GLYMA09G32370	6	4	8	2	8	1	3	14	7	7	4	5
GLYMA09G32540	1	3	10	5	2	1	9	13	2	4	4	2
GLYMA09G32870	5	8	1	7	4	2	4	12	6	5	4	10
GLYMA09G34610	8	3	3	5	9	1	5	12	4	2	4	10
GLYMA09G34680	1	0	0	1	1	0	2	2	0	1	4	3
GLYMA09G37020	8	4	6	4	8	0	5	15	3	7	4	8
GLYMA09G37570	7	5	5	5	8	1	3	6	5	5	4	11
GLYMA09G38530	4	3	7	3	1	1	0	4	1	3	4	7
GLYMA09G38610	58	29	89	22	45	4	16	38	7	23	4	10
GLYMA09G39550	2	4	0	2	2	2	1	4	0	1	4	1
GLYMA09G40060	12	4	3	1	3	1	8	7	6	3	4	13
GLYMA10G03440	4	1	1	1	2	0	3	6	0	0	4	8
GLYMA10G03840	19	14	25	1	25	0	7	12	5	3	4	2
GLYMA10G04790	24	21	48	19	32	4	7	13	4	6	4	9
GLYMA10G05520	13	14	9	15	15	4	3	17	2	6	4	10
GLYMA10G07480	3	3	2	2	3	2	1	2	1	1	4	4
GLYMA10G09470	10	6	6	7	8	0	6	10	6	6	4	6
GLYMA10G12150	4	4	6	6	2	0	1	1	1	2	4	7
GLYMA10G18620	2	3	0	2	1	1	2	2	5	1	4	7
GLYMA10G19480	3	1	0	0	0	1	2	5	0	1	4	3
GLYMA10G28760	1	1	0	2	1	0	3	4	0	0	4	3
GLYMA10G29230	4	3	4	4	1	0	2	11	1	4	4	3
GLYMA10G30800	3	5	3	0	3	0	2	1	3	4	4	4
GLYMA10G30880	4	3	2	5	2	2	5	16	7	10	4	21
GLYMA10G36120	2	3	2	6	1	1	3	4	2	2	4	5
GLYMA10G36780	8	13	9	10	4	2	8	13	8	3	4	15
GLYMA10G37610	3	4	2	4	3	1	0	2	2	2	4	2
GLYMA10G38810	1	3	0	5	2	2	0	2	2	1	4	2
GLYMA10G41290	5	4	2	0	4	0	0	6	1	1	4	0
GLYMA10G42220	1	0	1	3	1	0	3	3	1	6	4	4
GLYMA10G44150	7	5	6	5	1	0	0	1	0	3	4	6
GLYMA11G01160	16	14	3	18	10	4	4	10	5	3	4	13
GLYMA11G03230	0	0	0	0	1	0	1	1	0	1	4	0
GLYMA11G05470	0	0	1	0	0	0	2	0	1	1	4	1
GLYMA11G07410	2	3	0	3	0	0	2	1	2	0	4	2
GLYMA11G10790	13	7	7	12	12	1	12	19	7	11	4	7
GLYMA11G11960	7	6	11	15	8	5	9	13	9	3	4	18
GLYMA11G14950	6	1	6	1	3	1	8	22	9	7	4	13
GLYMA11G15670	10	4	3	15	10	3	3	7	4	4	4	14
GLYMA11G15700	1	3	0	4	4	1	5	8	6	4	4	13
GLYMA11G15790	5	5	9	4	6	1	5	7	5	4	4	4
GLYMA11G15880	0	4	2	5	1	1	6	6	2	5	4	4
GLYMA11G18320	2	0	3	0	1	0	4	2	2	5	4	9
GLYMA11G19800	8	7	4	2	6	3	10	16	5	11	4	14
GLYMA11G21670	16	9	12	5	9	2	3	9	1	4	4	5
GLYMA11G26210	0	0	0	1	0	0	1	0	1	0	4	1
GLYMA11G29350	6	6	8	14	5	0	6	17	8	9	4	18
GLYMA11G29720	4	2	2	1	3	1	3	15	6	2	4	9
GLYMA11G34120	2	0	1	3	0	2	1	5	2	1	4	4
GLYMA11G35410	4	2	0	2	2	0	2	2	0	0	4	3
GLYMA11G36120	8	3	2	5	6	2	2	2	2	2	4	7
GLYMA11G36670	4	3	0	4	1	2	5	5	3	4	4	4
GLYMA11G37440	13	3	15	10	7	2	4	12	3	8	4	14
GLYMA11G37660	6	3	3	2	7	3	7	13	4	7	4	6
GLYMA12G00730	1	0	1	0	1	1	5	11	1	4	4	3
GLYMA12G01210	6	6	4	6	2	1	6	3	1	1	4	3
GLYMA12G01290	4	3	1	2	2	5	0	5	4	0	4	5
GLYMA12G05150	6	7	8	5	4	1	6	12	0	5	4	15
GLYMA12G05740	5	0	4	1	2	1	4	8	5	5	4	8
GLYMA12G07590	19	9	11	7	5	3	5	17	1	7	4	10
GLYMA12G08310	10	6	5	5	5	0	2	14	8	7	4	8
GLYMA12G22240	6	3	1	2	2	2	1	1	0	1	4	3
GLYMA12G28670	13	9	8	9	13	4	8	18	7	7	4	10
GLYMA12G28750	5	6	7	4	8	2	3	15	5	8	4	5
GLYMA12G29590	4	6	2	2	9	0	7	9	2	5	4	6
GLYMA12G30410	2	0	0	0	1	0	3	3	1	2	4	5
GLYMA12G30660	4	0	4	1	4	0	11	21	8	5	4	1
GLYMA12G34770	36	25	54	5	15	2	10	17	2	5	4	2
GLYMA12G35340	10	4	9	2	8	1	4	4	2	4	4	6
GLYMA12G36290	3	1	1	3	3	3	3	7	2	1	4	13
GLYMA13G01480	3	2	3	3	3	0	0	2	0	1	4	3
GLYMA13G06040	4	4	1	2	4	0	3	2	1	5	4	4
GLYMA13G11700	3	5	3	5	2	1	0	5	0	2	4	5
GLYMA13G16540	4	4	1	9	4	0	1	4	3	1	4	9
GLYMA13G16650	2	1	1	7	2	1	1	7	2	3	4	10
GLYMA13G17140	10	5	3	3	3	0	2	13	5	6	4	15
GLYMA13G17200	7	4	6	1	2	2	4	10	2	6	4	2
GLYMA13G18730	3	0	6	2	0	1	2	2	2	2	4	9
GLYMA13G19230	1	3	1	4	1	2	1	2	0	2	4	0
GLYMA13G19280	5	2	3	5	3	2	1	5	1	2	4	7
GLYMA13G19930	12	3	10	3	8	0	5	16	6	4	4	1
GLYMA13G23400	3	1	3	6	2	1	2	3	2	9	4	6
GLYMA13G23510	4	2	1	0	3	1	7	11	5	11	4	14
GLYMA13G27220	9	3	6	4	1	0	5	13	6	7	4	16
GLYMA13G27840	10	5	8	11	6	2	10	13	3	9	4	12
GLYMA13G29180	15	7	3	5	6	3	6	18	9	2	4	10
GLYMA13G29410	17	6	8	6	4	1	9	14	7	6	4	5
GLYMA13G29660	5	4	2	3	4	1	1	6	3	2	4	9
GLYMA13G31060	39	20	64	14	45	3	19	36	10	12	4	9
GLYMA13G31430	2	2	4	5	3	2	3	7	3	3	4	9
GLYMA13G33010	3	5	1	6	3	0	2	3	2	4	4	8
GLYMA13G33590	5	2	1	3	1	2	2	8	0	7	4	11
GLYMA13G34520	6	6	6	1	1	1	11	27	6	11	4	13
GLYMA13G36560	2	3	1	2	2	0	9	12	1	6	4	9
GLYMA13G40430	1	1	1	1	2	2	0	1	2	0	4	3
GLYMA13G40460	4	9	4	8	4	5	5	9	0	2	4	9
GLYMA13G42530	0	1	0	3	1	0	1	2	0	2	4	4
GLYMA13G43700	6	3	2	1	3	0	1	5	1	0	4	3
GLYMA14G02030	12	9	10	6	5	3	4	7	4	5	4	2
GLYMA14G02990	6	2	1	5	1	1	0	6	1	0	4	7
GLYMA14G03610	3	4	2	4	1	1	4	2	2	1	4	6
GLYMA14G05350	0	0	1	2	1	1	3	9	4	2	4	6
GLYMA14G09510	53	19	47	9	57	3	6	18	3	7	4	8
GLYMA14G10520	2	1	2	1	3	1	4	5	3	1	4	5
GLYMA14G10660	1	2	2	0	0	0	3	7	1	6	4	13
GLYMA14G11260	1	4	3	10	4	1	0	7	1	8	4	9
GLYMA14G21230	32	18	7	21	16	3	7	18	8	11	4	25
GLYMA14G23820	4	3	2	3	4	1	0	4	2	6	4	4
GLYMA14G38640	20	4	13	5	15	0	4	15	15	5	4	8
GLYMA14G40260	4	1	4	0	2	3	3	3	1	3	4	8
GLYMA14G40400	1	5	3	2	0	0	9	8	1	0	4	8
GLYMA14G40520	0	1	1	4	1	1	2	1	3	2	4	4
GLYMA15G05850	2	4	3	3	3	3	7	9	3	7	4	13
GLYMA15G07760	1	3	2	4	4	0	3	6	5	3	4	4
GLYMA15G11170	7	4	2	6	5	0	4	11	6	8	4	12
GLYMA15G11500	5	9	1	5	2	2	2	11	3	3	4	7
GLYMA15G13080	4	2	0	2	2	0	0	2	3	1	4	1
GLYMA15G14700	3	4	0	4	2	1	1	2	3	1	4	3
GLYMA15G16810	3	4	4	10	4	2	3	9	4	7	4	12
GLYMA15G18360	3	3	1	5	1	2	4	16	0	6	4	6
GLYMA15G18760	10	2	10	4	2	1	3	10	5	6	4	13
GLYMA15G20670	13	9	9	11	5	3	3	13	4	7	4	7
GLYMA15G27630	1	2	3	1	1	0	2	13	1	6	4	5
GLYMA15G40250	2	4	4	5	0	0	1	4	0	1	4	2
GLYMA15G42670	10	4	2	10	3	2	4	8	0	3	4	7
GLYMA16G01040	8	3	9	12	7	3	3	8	8	6	4	8
GLYMA16G01460	5	1	6	1	2	3	2	12	1	5	4	6
GLYMA16G01870	37	34	65	10	37	2	13	18	9	13	4	7
GLYMA16G03030	14	24	11	33	10	11	1	5	3	5	4	13
GLYMA16G04060	4	3	6	5	6	1	2	3	3	5	4	2
GLYMA16G04400	11	3	6	9	4	3	3	6	3	0	4	1
GLYMA16G04420	23	17	13	9	21	4	3	9	3	11	4	7
GLYMA16G06940	8	7	3	9	6	2	5	3	1	8	4	9
GLYMA16G18030	5	8	6	3	2	0	2	5	4	6	4	3
GLYMA16G20780	8	11	20	4	8	0	6	19	2	10	4	11
GLYMA16G23090	3	4	0	3	3	2	1	3	0	4	4	2
GLYMA16G25920	0	2	0	0	0	0	0	2	1	0	4	2
GLYMA16G29340	4	1	3	2	2	0	2	5	3	1	4	3
GLYMA16G30190	17	3	12	10	7	4	7	17	5	7	4	5
GLYMA16G32260	4	1	4	2	0	1	1	4	1	1	4	4
GLYMA17G04690	10	7	17	8	13	0	6	21	5	15	4	11
GLYMA17G05500	2	0	0	1	0	0	1	6	3	2	4	13
GLYMA17G06140	3	5	5	9	0	1	5	7	2	7	4	10
GLYMA17G07420	57	22	30	15	39	4	17	22	8	7	4	12
GLYMA17G09990	7	12	3	14	3	0	3	10	1	6	4	3
GLYMA17G10250	21	14	27	20	24	5	7	19	8	7	4	24
GLYMA17G10420	18	14	7	13	19	4	3	8	3	6	4	12
GLYMA17G11500	2	0	8	4	11	1	5	4	4	5	4	2
GLYMA17G13040	6	5	8	14	2	1	0	2	2	0	4	6
GLYMA17G15550	4	2	2	5	2	0	1	4	1	2	4	2
GLYMA17G18640	2	0	0	0	2	0	7	5	1	1	4	3
GLYMA17G26590	4	4	0	5	2	2	2	10	3	2	4	2
GLYMA17G29190	2	1	0	1	3	0	0	4	2	1	4	0
GLYMA17G33510	6	4	3	2	7	1	0	8	3	5	4	9
GLYMA17G36910	5	3	5	5	8	2	1	8	5	8	4	10
GLYMA17G37160	8	10	5	10	6	0	1	4	1	2	4	5
GLYMA17G38140	16	6	7	1	8	2	4	13	5	6	4	3
GLYMA18G04940	9	8	22	9	11	2	2	7	3	8	4	4
GLYMA18G05340	17	1	15	2	15	1	8	18	13	5	4	6
GLYMA18G06510	21	16	31	12	10	3	20	40	15	13	4	25
GLYMA18G08760	5	0	1	5	4	0	2	8	3	5	4	8
GLYMA18G11010	0	2	11	2	2	1	8	4	2	4	4	6
GLYMA18G17230	0	0	2	3	3	1	2	0	4	2	4	2
GLYMA18G17350	1	4	2	3	0	0	5	9	5	1	4	5
GLYMA18G19050	7	3	3	3	5	1	2	2	2	2	4	8
GLYMA18G32210	4	5	6	4	0	1	0	2	1	3	4	14
GLYMA18G36750	14	9	7	17	6	5	15	24	15	16	4	21
GLYMA18G45260	1	2	0	1	1	0	5	4	3	3	4	0
GLYMA18G46920	3	2	5	1	2	1	5	8	6	6	4	4
GLYMA18G47710	48	37	64	18	44	9	15	44	10	9	4	16
GLYMA18G47830	4	4	2	4	6	1	1	2	2	5	4	4
GLYMA18G51680	7	0	1	0	1	0	2	6	6	6	4	5
GLYMA18G52250	2	0	1	0	0	0	3	9	2	4	4	4
GLYMA19G01060	6	4	4	3	1	3	6	5	0	8	4	5
GLYMA19G01210	9	5	7	3	2	0	7	22	9	6	4	14
GLYMA19G01530	9	2	2	11	6	1	3	12	2	2	4	9
GLYMA19G01810	2	3	1	3	1	1	1	4	3	1	4	1
GLYMA19G03010	4	1	1	3	1	0	2	12	4	3	4	5
GLYMA19G22690	3	7	2	5	2	1	0	2	1	0	4	2
GLYMA19G23640	0	1	4	8	0	0	1	3	0	0	4	8
GLYMA19G28480	2	2	1	3	2	0	3	11	2	3	4	7
GLYMA19G28990	22	24	21	13	22	5	7	12	6	7	4	9
GLYMA19G31080	11	4	7	3	12	0	5	13	9	11	4	2
GLYMA19G31120	31	21	6	17	20	6	9	18	10	7	4	19
GLYMA19G32340	3	0	1	1	1	1	2	4	2	3	4	4
GLYMA19G35560	18	17	20	7	17	2	18	37	14	23	4	22
GLYMA19G37750	19	9	5	5	5	1	5	15	3	4	4	11
GLYMA19G39150	3	1	0	1	2	1	1	1	1	0	4	1
GLYMA19G39500	0	1	0	0	2	0	1	3	3	1	4	5
GLYMA19G39570	7	2	7	5	5	1	5	11	4	5	4	3
GLYMA19G39800	6	4	7	0	3	0	8	16	2	5	4	2
GLYMA19G40090	4	10	3	5	3	4	4	4	0	3	4	3
GLYMA19G43690	2	2	4	3	4	2	2	7	1	2	4	6
GLYMA20G01580	16	8	10	2	8	0	3	8	3	1	4	1
GLYMA20G08680	0	3	4	1	3	1	1	3	2	0	4	4
GLYMA20G08800	0	1	5	0	1	1	4	3	0	0	4	5
GLYMA20G12250	26	11	17	12	14	6	19	22	12	17	4	18
GLYMA20G14390	4	0	2	3	3	1	2	7	3	3	4	13
GLYMA20G20920	1	3	3	0	0	1	0	1	2	2	4	2
GLYMA20G21100	8	11	13	7	8	2	4	13	3	9	4	10
GLYMA20G22600	16	6	8	9	5	2	7	6	3	3	4	9
GLYMA20G24790	6	6	4	3	5	2	1	3	2	4	4	12
GLYMA20G27580	5	3	0	2	1	2	7	8	1	3	4	16
GLYMA20G28320	34	23	24	10	18	2	20	19	10	9	4	5
GLYMA20G29660	2	3	6	4	3	1	5	7	5	4	4	12
GLYMA20G37900	15	14	6	3	23	4	11	22	7	8	4	8
GLYMA20G39350	1	1	2	5	0	1	1	4	1	2	4	5
GLYMA20G02220	32	17	15	26	23	5	1	13	2	3	3	9
GLYMA19G27530	27	36	61	26	19	7	9	5	2	2	3	1
GLYMA18G43000	63	39	20	31	38	14	11	13	13	3	3	15
GLYMA18G07290	56	14	25	33	39	8	3	13	1	3	3	5
GLYMA17G15690	0	0	0	0	0	0	6	21	8	13	3	11
GLYMA17G04920	0	0	0	0	0	0	4	4	1	2	3	12
GLYMA17G02600	2	0	1	0	0	0	4	8	5	5	3	9
GLYMA16G23710	60	49	67	48	42	6	13	32	12	19	3	22
GLYMA16G03620	0	1	2	0	0	0	3	5	8	2	3	11
GLYMA15G16780	0	0	0	0	0	0	4	8	3	3	3	2
GLYMA14G32430	0	0	0	0	0	1	8	20	6	13	3	5
GLYMA14G08810	0	0	0	0	0	0	4	5	3	3	3	2
GLYMA13G35100	0	3	1	1	1	0	14	13	12	15	3	12
GLYMA13G25620	1	0	0	2	0	0	4	11	0	6	3	7
GLYMA13G11570	0	1	1	1	0	1	5	13	2	2	3	10
GLYMA12G36310	1	1	0	0	1	0	2	9	5	12	3	7
GLYMA11G14410	29	23	15	13	36	5	6	7	1	5	3	7
GLYMA11G00650	5	0	3	0	1	0	7	21	8	5	3	5
GLYMA10G40700	5	0	0	0	1	0	19	44	21	9	3	9
GLYMA10G32080	68	39	58	37	33	16	6	15	5	10	3	8
GLYMA10G07050	0	0	0	0	0	0	5	4	2	3	3	4
GLYMA10G00430	2	0	1	1	2	0	24	39	24	27	3	9
GLYMA09G11120	1	1	0	0	0	0	3	8	2	6	3	16
GLYMA08G45520	0	0	0	0	0	0	6	13	2	5	3	4
GLYMA08G25950	2	1	0	0	1	2	11	35	8	16	3	19
GLYMA08G19290	0	0	0	1	0	0	9	11	4	7	3	5
GLYMA07G02180	2	0	1	3	1	1	8	15	8	2	3	11
GLYMA03G29330	56	48	28	41	32	13	17	18	3	6	3	18
GLYMA02G39320	0	0	0	0	0	0	3	7	3	1	3	6
GLYMA01G39350	1	3	1	0	1	0	5	18	4	8	3	18
GLYMA01G00840	0	0	0	0	0	0	4	10	1	5	3	13
GLYMA0023S00410	1	3	2	0	0	2	3	3	3	3	3	6
GLYMA01G00430	4	1	1	3	0	1	2	5	2	0	3	8
GLYMA01G00570	1	1	0	5	2	2	1	1	0	1	3	0
GLYMA01G00850	1	1	1	2	0	0	0	3	1	0	3	1
GLYMA01G01380	0	1	0	1	2	0	0	1	0	1	3	0
GLYMA01G01390	5	4	12	1	2	0	1	2	3	2	3	1
GLYMA01G02090	2	6	6	1	4	1	1	3	4	0	3	7
GLYMA01G02330	1	1	1	0	2	1	1	3	3	0	3	1
GLYMA01G04490	6	9	3	6	5	4	3	7	1	4	3	8
GLYMA01G04830	2	0	0	0	1	0	7	5	1	3	3	1
GLYMA01G05340	4	0	4	0	0	0	0	4	0	2	3	7
GLYMA01G09310	5	3	3	6	7	1	3	6	1	2	3	4
GLYMA01G09420	2	0	0	2	0	2	0	0	1	1	3	2
GLYMA01G10070	1	0	0	0	0	0	0	1	0	2	3	7
GLYMA01G19400	1	0	7	0	0	0	1	2	1	0	3	4
GLYMA01G20780	3	0	2	6	2	0	5	7	0	1	3	7
GLYMA01G25040	1	2	1	3	2	0	0	0	0	1	3	2
GLYMA01G26220	0	1	0	0	0	0	1	5	2	5	3	1
GLYMA01G32000	9	6	1	4	6	1	1	5	3	3	3	7
GLYMA01G36700	26	14	6	7	10	3	7	14	7	7	3	13
GLYMA01G36770	1	3	0	2	1	0	0	4	1	1	3	2
GLYMA01G36880	0	1	0	0	2	0	0	0	1	1	3	0
GLYMA01G37780	2	0	0	2	1	0	2	3	0	2	3	4
GLYMA01G37890	0	0	0	2	0	0	0	0	0	0	3	0
GLYMA01G38930	5	3	7	1	2	0	3	2	2	3	3	1
GLYMA01G39280	5	1	1	1	0	0	1	2	3	6	3	4
GLYMA01G39330	1	0	0	2	0	0	0	3	0	1	3	4
GLYMA01G39540	0	3	2	0	0	0	0	2	0	0	3	0
GLYMA01G39950	3	7	4	10	1	0	1	3	0	0	3	5
GLYMA01G40650	44	20	13	19	20	1	12	18	9	12	3	11
GLYMA01G40970	0	0	1	2	0	0	0	0	0	0	3	0
GLYMA01G41720	6	4	1	10	3	1	2	3	4	2	3	7
GLYMA01G41730	12	11	2	10	7	1	3	9	4	6	3	10
GLYMA01G42010	1	1	5	0	0	0	3	9	3	2	3	4
GLYMA01G43710	1	1	0	0	1	0	1	3	0	0	3	0
GLYMA01G44360	9	6	2	6	7	3	2	4	8	6	3	11
GLYMA01G44460	4	7	1	7	3	2	1	1	3	2	3	2
GLYMA01G45290	16	9	12	5	14	0	8	14	11	10	3	3
GLYMA02G01600	13	5	12	5	3	0	14	20	25	18	3	7
GLYMA02G05070	6	2	4	5	0	1	3	3	4	1	3	3
GLYMA02G08610	2	0	0	0	1	0	0	2	1	0	3	1
GLYMA02G09030	3	2	1	13	1	2	1	3	1	1	3	5
GLYMA02G09090	0	0	1	0	0	1	1	1	0	0	3	0
GLYMA02G09370	1	0	7	2	3	1	1	7	2	1	3	0
GLYMA02G10170	20	13	25	11	13	4	7	19	8	8	3	14
GLYMA02G10470	8	6	0	5	4	2	4	8	1	1	3	13
GLYMA02G12380	1	3	2	1	2	1	3	9	3	3	3	2
GLYMA02G13340	0	0	0	2	2	0	0	0	1	1	3	0
GLYMA02G15640	5	3	6	3	2	4	4	8	3	3	3	6
GLYMA02G15910	32	5	23	8	22	0	6	17	8	9	3	4
GLYMA02G16000	22	17	60	5	12	0	5	15	1	4	3	4
GLYMA02G16710	1	2	0	0	2	0	3	8	3	4	3	2
GLYMA02G34070	7	6	3	5	4	5	0	8	2	4	3	7
GLYMA02G34840	4	1	1	2	1	2	1	3	0	1	3	3
GLYMA02G34940	0	0	1	1	1	1	1	4	1	1	3	4
GLYMA02G35180	1	2	1	3	1	0	0	1	0	2	3	1
GLYMA02G36800	1	4	3	0	1	2	1	5	5	1	3	6
GLYMA02G38450	6	5	8	8	6	0	12	16	6	9	3	3
GLYMA02G38710	3	2	2	1	2	0	5	0	2	1	3	2
GLYMA02G39500	1	0	0	4	1	0	0	2	1	1	3	0
GLYMA02G40290	14	8	8	3	6	0	13	17	7	8	3	7
GLYMA02G40530	11	1	7	7	7	3	6	11	4	4	3	7
GLYMA02G41250	11	6	8	4	8	2	2	10	4	2	3	6
GLYMA02G42450	4	2	2	0	2	0	0	5	1	1	3	6
GLYMA02G45000	1	4	1	4	2	2	0	4	1	1	3	4
GLYMA02G46200	0	1	0	4	0	0	2	2	2	3	3	3
GLYMA02G46580	1	0	0	0	0	0	0	1	1	0	3	2
GLYMA02G46590	4	10	2	7	2	1	1	7	5	1	3	4
GLYMA02G47590	3	2	0	4	1	1	4	2	1	2	3	3
GLYMA02G48040	2	0	0	1	4	0	1	2	0	2	3	3
GLYMA0328S00200	1	0	1	0	0	0	0	0	0	0	3	1
GLYMA03G00770	1	1	0	3	0	0	2	3	3	0	3	6
GLYMA03G00830	0	1	0	0	0	0	2	3	1	2	3	3
GLYMA03G01100	0	2	1	1	2	0	1	4	2	3	3	2
GLYMA03G02240	4	2	1	0	1	0	1	2	0	0	3	2
GLYMA03G02920	5	2	0	2	1	1	1	1	0	0	3	0
GLYMA03G03200	3	0	1	2	0	0	4	8	3	8	3	7
GLYMA03G04990	0	2	1	0	0	0	8	7	4	3	3	4
GLYMA03G21610	7	5	3	8	2	2	1	7	1	0	3	13
GLYMA03G21690	0	0	0	2	2	0	0	1	0	0	3	0
GLYMA03G24170	4	3	0	3	2	0	1	2	0	1	3	9
GLYMA03G24300	4	3	2	4	2	1	3	12	3	3	3	13
GLYMA03G25280	0	0	0	0	0	0	1	0	1	0	3	2
GLYMA03G27030	7	8	10	8	6	2	5	16	6	4	3	12
GLYMA03G27860	0	4	3	0	2	0	0	6	1	1	3	1
GLYMA03G29210	4	2	2	6	2	0	6	8	5	8	3	12
GLYMA03G30320	5	2	0	3	5	1	3	0	2	1	3	7
GLYMA03G30380	0	0	1	0	0	1	3	7	0	3	3	3
GLYMA03G30460	9	5	5	5	8	0	6	11	9	6	3	10
GLYMA03G30730	8	8	6	6	5	0	5	8	2	6	3	8
GLYMA03G31570	1	1	1	2	2	0	3	9	2	4	3	2
GLYMA03G31870	3	0	2	2	0	0	0	3	1	0	3	3
GLYMA03G32140	5	2	0	11	1	1	5	5	3	2	3	3
GLYMA03G33740	1	0	1	1	0	0	0	3	0	0	3	3
GLYMA03G35180	1	4	5	4	4	0	4	2	5	3	3	0
GLYMA03G36630	7	6	7	14	8	5	4	7	0	3	3	8
GLYMA03G36860	2	1	4	2	1	0	3	8	1	2	3	1
GLYMA03G37940	0	0	0	2	0	0	0	1	0	1	3	1
GLYMA03G38190	11	9	13	2	13	0	10	12	2	11	3	8
GLYMA03G38550	11	2	7	7	7	0	6	8	0	3	3	0
GLYMA03G38930	6	5	12	3	4	1	5	9	3	5	3	12
GLYMA03G39910	2	4	2	1	6	1	5	7	2	5	3	4
GLYMA03G41230	9	3	1	2	4	0	1	4	0	1	3	1
GLYMA03G41290	12	4	0	5	4	2	1	2	0	1	3	3
GLYMA03G42220	3	0	2	0	2	2	1	0	1	0	3	2
GLYMA04G00960	7	3	5	1	5	1	4	12	4	4	3	7
GLYMA04G01130	14	4	32	11	6	2	13	24	8	15	3	5
GLYMA04G05800	18	9	20	4	6	0	5	4	0	4	3	1
GLYMA04G05850	3	4	0	2	2	2	1	1	1	0	3	3
GLYMA04G06010	5	2	3	5	2	4	1	2	7	2	3	7
GLYMA04G06380	5	0	8	5	3	0	4	5	3	4	3	7
GLYMA04G06420	3	4	5	3	2	1	2	9	4	2	3	5
GLYMA04G07010	6	5	11	3	5	0	4	8	2	6	3	5
GLYMA04G07110	20	7	5	12	7	4	5	24	9	14	3	8
GLYMA04G08510	3	2	1	6	1	2	1	5	0	2	3	2
GLYMA04G10820	4	2	5	0	10	1	9	11	6	2	3	5
GLYMA04G12950	12	9	11	11	6	3	11	19	3	7	3	10
GLYMA04G21900	3	3	1	1	0	0	0	3	0	3	3	1
GLYMA04G26800	4	3	3	7	3	4	2	7	8	2	3	5
GLYMA04G28560	3	3	8	3	2	3	2	3	1	5	3	7
GLYMA04G28970	1	2	2	4	2	0	2	2	1	0	3	2
GLYMA04G32460	1	3	4	7	3	0	5	3	0	4	3	6
GLYMA04G34720	1	0	5	4	2	1	1	2	0	3	3	7
GLYMA04G34770	0	0	0	0	0	0	0	1	0	0	3	0
GLYMA04G35870	5	2	1	6	1	1	1	1	0	3	3	3
GLYMA04G36860	19	19	15	10	16	1	7	24	6	11	3	10
GLYMA04G37050	2	1	2	1	3	2	0	3	0	1	3	1
GLYMA04G37140	8	6	11	8	11	9	2	16	3	3	3	7
GLYMA04G37760	9	8	7	7	9	2	4	13	12	6	3	13
GLYMA04G38010	10	11	7	13	7	2	7	14	7	12	3	13
GLYMA04G38190	2	2	2	5	4	1	1	1	4	1	3	2
GLYMA04G39470	5	1	1	0	2	0	2	0	1	1	3	1
GLYMA04G39670	7	4	0	6	1	1	7	18	2	6	3	9
GLYMA04G40390	2	6	3	12	1	4	2	5	5	1	3	6
GLYMA04G41140	4	3	3	3	4	5	1	5	1	1	3	2
GLYMA04G41350	6	9	9	3	5	2	4	13	5	9	3	10
GLYMA04G41490	2	0	1	1	1	1	2	0	0	0	3	1
GLYMA04G42000	4	2	1	5	5	0	2	2	0	1	3	4
GLYMA05G01000	29	18	16	5	24	1	9	9	5	3	3	5
GLYMA05G01460	10	4	12	21	8	6	3	8	2	4	3	8
GLYMA05G01770	8	7	6	6	6	4	6	15	3	5	3	6
GLYMA05G02190	2	1	2	3	0	0	1	5	2	0	3	15
GLYMA05G03850	1	0	3	4	0	0	4	4	4	4	3	4
GLYMA05G03900	5	0	5	4	4	1	2	1	1	5	3	2
GLYMA05G05290	1	2	2	0	2	2	0	7	4	7	3	8
GLYMA05G05750	10	10	17	4	5	2	10	15	8	13	3	9
GLYMA05G08030	3	1	0	3	3	0	2	6	1	0	3	1
GLYMA05G08590	24	10	12	13	13	3	10	13	7	5	3	3
GLYMA05G09130	10	5	7	4	5	4	8	15	4	9	3	8
GLYMA05G15750	2	3	4	2	3	3	2	0	2	0	3	3
GLYMA05G26360	17	10	2	6	8	3	3	5	5	2	3	6
GLYMA05G27090	2	3	0	3	3	0	3	9	3	5	3	5
GLYMA05G27740	0	3	0	0	1	0	2	12	6	3	3	6
GLYMA05G28070	6	4	3	1	1	1	2	6	2	4	3	9
GLYMA05G30080	4	4	2	4	3	0	1	0	2	1	3	6
GLYMA05G30200	2	4	6	3	4	1	4	13	5	5	3	6
GLYMA05G30780	1	1	2	0	0	0	0	3	2	3	3	4
GLYMA05G31070	1	2	2	2	2	0	0	2	2	5	3	2
GLYMA05G31610	69	31	128	16	28	0	47	49	43	45	3	12
GLYMA05G33540	9	6	7	9	14	3	2	9	4	3	3	6
GLYMA05G34070	17	12	14	2	29	1	17	20	12	6	3	7
GLYMA05G34280	3	3	2	4	0	2	4	4	1	3	3	4
GLYMA05G34320	5	2	3	2	6	2	2	7	4	6	3	10
GLYMA05G34870	21	10	18	4	16	1	9	19	8	4	3	9
GLYMA05G34960	6	0	1	2	3	0	5	6	3	5	3	6
GLYMA05G36160	1	0	3	5	1	0	0	3	0	3	3	4
GLYMA05G36540	4	9	5	4	8	2	2	11	7	4	3	12
GLYMA05G37150	1	3	3	6	1	1	2	3	4	3	3	5
GLYMA05G38510	14	8	5	7	3	1	10	5	5	5	3	5
GLYMA06G00960	7	6	10	6	4	1	2	6	3	4	3	5
GLYMA06G01070	4	4	7	5	6	1	4	8	6	5	3	5
GLYMA06G01970	29	12	38	11	9	3	13	18	16	7	3	15
GLYMA06G03050	16	14	17	8	20	2	17	27	15	6	3	9
GLYMA06G03270	5	2	2	5	4	1	5	3	6	2	3	6
GLYMA06G04760	3	2	3	3	3	0	3	9	4	5	3	7
GLYMA06G04820	0	4	0	2	2	0	1	3	1	0	3	2
GLYMA06G04980	2	1	9	3	0	0	4	3	0	1	3	6
GLYMA06G05390	1	1	0	1	0	0	2	0	2	0	3	3
GLYMA06G06030	3	4	1	4	3	0	3	5	2	2	3	7
GLYMA06G07050	4	2	0	5	3	0	1	2	4	2	3	1
GLYMA06G07750	3	1	5	0	1	0	0	1	3	1	3	2
GLYMA06G08190	3	0	1	0	0	1	1	9	2	2	3	5
GLYMA06G08380	3	1	2	1	5	1	3	2	1	3	3	4
GLYMA06G08810	2	1	3	5	3	3	2	5	4	4	3	4
GLYMA06G08980	0	0	1	1	0	0	0	2	0	0	3	4
GLYMA06G10710	6	2	4	2	8	1	6	6	2	5	3	4
GLYMA06G11640	5	0	1	2	0	0	0	2	1	3	3	3
GLYMA06G14250	0	3	6	0	4	0	4	3	5	2	3	3
GLYMA06G15540	24	10	79	19	23	4	7	16	5	8	3	13
GLYMA06G15990	0	0	0	0	0	0	2	4	1	3	3	2
GLYMA06G28570	7	8	1	7	7	3	5	8	6	6	3	5
GLYMA06G32270	4	0	4	2	2	0	0	1	0	1	3	2
GLYMA06G39810	0	1	1	0	1	1	0	0	3	1	3	1
GLYMA06G40670	1	1	1	4	2	2	2	1	1	1	3	3
GLYMA06G41530	0	3	0	0	0	0	0	2	0	0	3	0
GLYMA06G41620	6	3	2	1	4	0	5	8	3	5	3	1
GLYMA06G42460	1	0	0	2	2	0	0	0	0	0	3	2
GLYMA06G46130	3	1	0	0	0	0	1	5	0	0	3	3
GLYMA06G46450	0	0	0	0	0	0	1	1	0	2	3	3
GLYMA07G00350	6	3	1	1	2	0	1	3	3	0	3	4
GLYMA07G01100	0	1	0	2	0	1	1	2	1	0	3	3
GLYMA07G01830	8	1	2	3	3	0	0	2	0	1	3	4
GLYMA07G02630	4	2	4	3	2	0	2	6	5	1	3	6
GLYMA07G03160	17	13	5	13	10	6	10	16	10	11	3	17
GLYMA07G03560	0	0	1	1	0	0	5	3	2	5	3	8
GLYMA07G03730	8	7	5	7	3	2	3	4	3	1	3	4
GLYMA07G04010	18	7	10	15	4	8	5	18	4	4	3	17
GLYMA07G04690	9	4	1	3	5	1	3	7	2	2	3	7
GLYMA07G05220	3	4	1	2	1	0	0	3	0	1	3	7
GLYMA07G05230	2	2	3	1	2	0	3	4	2	2	3	3
GLYMA07G05310	2	0	3	4	5	0	5	14	7	7	3	7
GLYMA07G05550	7	7	7	7	5	1	1	9	4	3	3	7
GLYMA07G07170	1	0	3	1	3	0	4	9	0	1	3	3
GLYMA07G07610	3	3	1	4	2	1	0	5	2	2	3	8
GLYMA07G07970	5	5	17	8	3	5	5	6	3	2	3	9
GLYMA07G10160	18	11	4	7	7	6	5	11	8	9	3	4
GLYMA07G14540	6	6	9	3	4	3	8	16	4	7	3	11
GLYMA07G15840	10	6	2	8	6	5	7	8	3	3	3	11
GLYMA07G15930	4	7	10	7	3	2	11	14	5	11	3	18
GLYMA07G16850	0	0	1	3	0	0	0	0	0	3	3	5
GLYMA07G19120	11	6	6	5	9	0	9	16	6	10	3	7
GLYMA07G26890	1	1	2	2	2	0	0	0	0	0	3	0
GLYMA07G30090	6	5	2	2	2	0	4	15	3	7	3	6
GLYMA07G30570	1	1	0	2	0	0	1	1	4	0	3	6
GLYMA07G30800	2	2	1	2	0	0	0	2	3	3	3	1
GLYMA07G32780	3	5	0	0	2	0	2	0	0	0	3	0
GLYMA07G33330	3	1	3	1	1	0	0	0	1	2	3	0
GLYMA07G33620	2	4	6	3	2	2	7	6	4	5	3	7
GLYMA07G33840	8	2	1	5	3	1	6	3	2	6	3	4
GLYMA07G35050	1	0	0	0	0	0	0	0	0	0	3	1
GLYMA07G36150	22	12	27	3	10	3	13	19	12	9	3	3
GLYMA07G37380	0	1	1	0	0	0	0	2	0	1	3	0
GLYMA07G38180	6	8	1	2	2	1	0	3	2	3	3	5
GLYMA07G38400	0	0	1	1	1	0	0	0	0	0	3	0
GLYMA07G38490	2	2	0	2	2	0	0	5	1	0	3	1
GLYMA07G38530	1	0	0	4	1	0	1	5	0	2	3	1
GLYMA07G39780	10	2	1	2	3	1	7	10	5	2	3	6
GLYMA07G39940	0	3	1	1	2	0	0	1	1	0	3	3
GLYMA07G40020	3	1	2	5	1	1	4	4	2	1	3	3
GLYMA07G40210	2	3	0	2	1	1	1	3	1	0	3	2
GLYMA07G40230	8	4	1	6	4	0	1	6	2	0	3	5
GLYMA07G40270	3	1	2	5	1	2	1	1	1	0	3	1
GLYMA08G00640	3	2	4	3	1	0	3	6	1	8	3	6
GLYMA08G00920	3	5	6	4	2	1	4	7	0	5	3	7
GLYMA08G01310	12	10	6	7	6	0	7	13	7	7	3	14
GLYMA08G02100	1	0	1	1	0	0	0	6	1	1	3	3
GLYMA08G02410	6	2	3	1	1	0	2	6	2	2	3	1
GLYMA08G03940	2	1	7	4	3	1	1	8	4	4	3	8
GLYMA08G04890	2	1	1	2	3	1	4	2	0	2	3	4
GLYMA08G05020	0	4	1	4	4	1	0	2	1	1	3	1
GLYMA08G05510	1	3	4	5	2	0	0	2	1	0	3	2
GLYMA08G07110	1	1	3	0	3	0	4	5	1	1	3	6
GLYMA08G07150	4	1	5	6	5	2	2	3	0	4	3	6
GLYMA08G07310	8	3	7	5	1	3	3	15	1	2	3	7
GLYMA08G07840	1	2	1	3	3	1	2	5	0	4	3	9
GLYMA08G08190	0	0	2	3	1	3	1	2	2	0	3	3
GLYMA08G09160	23	9	24	8	13	3	8	16	10	7	3	8
GLYMA08G10000	10	8	3	8	4	3	3	5	4	4	3	11
GLYMA08G11060	7	13	2	3	5	2	7	9	3	1	3	8
GLYMA08G11490	3	1	2	2	0	1	3	6	2	3	3	5
GLYMA08G11550	0	2	3	2	2	1	0	4	2	5	3	1
GLYMA08G12170	0	3	1	1	1	0	0	16	5	4	3	8
GLYMA08G13360	13	5	30	9	5	7	5	17	7	5	3	22
GLYMA08G13420	0	1	0	0	1	0	1	0	0	0	3	1
GLYMA08G13680	1	2	1	2	3	2	2	1	0	2	3	0
GLYMA08G14240	0	0	0	1	0	0	0	2	0	1	3	3
GLYMA08G16870	12	9	2	9	6	2	4	16	10	9	3	16
GLYMA08G18240	2	4	4	4	6	0	2	6	2	4	3	9
GLYMA08G19000	22	12	22	19	11	4	5	10	5	4	3	8
GLYMA08G19180	3	1	5	0	2	1	4	7	7	3	3	6
GLYMA08G20010	2	1	0	2	0	1	3	1	1	0	3	2
GLYMA08G20060	3	7	0	1	2	0	2	6	5	1	3	11
GLYMA08G20320	4	5	0	2	1	0	0	0	1	1	3	2
GLYMA08G22140	1	4	1	4	1	0	6	5	3	5	3	4
GLYMA08G23220	4	2	3	16	2	0	6	2	3	0	3	13
GLYMA08G23260	1	1	3	1	2	0	2	5	0	1	3	2
GLYMA08G24000	9	8	7	12	10	2	3	9	7	6	3	7
GLYMA08G25030	2	4	2	3	2	2	3	5	1	1	3	0
GLYMA08G26180	1	1	2	4	3	0	0	3	1	2	3	7
GLYMA08G26520	1	2	4	1	3	1	2	6	1	2	3	3
GLYMA08G29030	3	4	2	3	7	4	1	6	7	3	3	6
GLYMA08G38990	10	5	3	4	4	2	6	15	2	12	3	14
GLYMA08G39360	5	0	3	2	6	0	4	9	2	1	3	8
GLYMA08G39390	3	1	2	1	0	0	1	7	4	3	3	5
GLYMA08G39880	0	1	0	2	1	0	0	3	2	1	3	4
GLYMA08G40920	2	4	6	4	2	1	0	0	0	0	3	2
GLYMA08G41040	2	3	1	7	0	1	2	2	1	1	3	6
GLYMA08G41120	6	6	3	9	5	2	4	10	12	5	3	12
GLYMA08G41220	3	0	1	1	1	1	5	3	1	0	3	5
GLYMA08G41570	2	1	5	10	7	0	7	10	3	5	3	8
GLYMA08G41960	1	0	3	2	0	0	1	2	2	1	3	8
GLYMA08G43290	0	0	6	0	1	1	1	5	2	1	3	4
GLYMA08G43950	9	3	2	4	6	1	1	5	3	1	3	3
GLYMA08G44050	6	1	0	3	0	1	1	2	0	3	3	10
GLYMA08G44120	20	16	34	14	8	3	12	19	10	11	3	13
GLYMA08G44580	2	2	2	5	1	0	2	6	2	1	3	7
GLYMA08G45150	21	18	20	21	10	3	6	10	9	5	3	12
GLYMA08G47150	2	0	2	2	0	1	3	2	1	1	3	0
GLYMA08G47900	12	3	5	3	6	1	7	13	3	4	3	16
GLYMA09G04000	2	4	2	0	2	0	1	6	1	2	3	5
GLYMA09G04330	0	0	0	0	0	0	1	0	0	1	3	0
GLYMA09G04520	2	1	2	2	1	0	1	2	2	1	3	1
GLYMA09G05180	7	5	4	3	7	0	4	10	3	3	3	10
GLYMA09G05830	9	5	1	4	8	4	5	9	2	5	3	6
GLYMA09G06460	1	5	2	5	1	2	2	3	2	3	3	7
GLYMA09G06490	3	1	11	6	1	0	1	1	0	1	3	4
GLYMA09G06720	0	0	0	1	1	0	1	0	1	1	3	2
GLYMA09G07070	4	1	1	1	4	0	2	6	3	2	3	4
GLYMA09G07530	10	5	4	13	8	1	8	15	3	7	3	13
GLYMA09G08170	0	3	2	3	1	1	2	8	4	3	3	13
GLYMA09G08830	5	4	4	6	5	1	1	4	0	2	3	7
GLYMA09G11720	4	4	2	4	1	1	1	6	2	2	3	10
GLYMA09G12320	5	2	2	4	5	3	1	9	2	3	3	8
GLYMA09G15600	7	5	3	6	9	1	2	4	6	8	3	4
GLYMA09G15680	10	4	8	4	6	1	7	14	5	6	3	8
GLYMA09G15940	1	0	0	2	0	0	0	6	0	0	3	0
GLYMA09G22260	7	7	0	5	2	0	3	3	4	2	3	7
GLYMA09G22270	7	6	11	9	20	1	7	24	3	4	3	12
GLYMA09G23250	5	3	1	11	8	0	0	2	2	1	3	4
GLYMA09G24780	42	15	29	5	33	4	15	74	9	18	3	8
GLYMA09G29720	13	6	9	4	9	1	3	16	5	2	3	6
GLYMA09G30440	3	2	0	5	2	1	3	5	4	2	3	5
GLYMA09G33540	21	22	8	15	7	3	2	18	12	15	3	18
GLYMA09G33630	7	2	2	2	1	0	7	2	1	2	3	3
GLYMA09G33650	2	1	3	2	2	0	6	11	0	3	3	7
GLYMA09G34640	16	13	8	5	14	4	2	6	0	1	3	3
GLYMA09G35760	0	0	1	2	1	0	0	0	2	1	3	2
GLYMA09G36000	8	7	1	1	9	1	0	5	6	5	3	6
GLYMA09G36120	8	7	3	6	4	2	3	3	1	4	3	6
GLYMA09G36340	1	3	1	4	2	1	0	2	1	0	3	3
GLYMA09G37070	4	2	3	5	4	0	2	4	2	4	3	3
GLYMA09G38110	4	3	3	2	1	0	2	3	1	1	3	4
GLYMA09G38310	2	2	0	8	2	1	0	3	2	1	3	2
GLYMA09G38340	8	0	4	7	4	2	5	5	2	4	3	11
GLYMA09G38550	6	3	3	3	6	0	7	12	8	3	3	8
GLYMA09G38600	1	1	0	3	0	1	2	7	2	4	3	6
GLYMA09G38800	4	4	0	1	3	3	1	6	3	3	3	2
GLYMA09G39120	7	6	3	7	7	1	4	8	4	1	3	6
GLYMA09G39170	2	1	2	7	2	1	2	2	2	2	3	4
GLYMA09G39390	4	3	2	3	1	0	2	3	2	0	3	2
GLYMA09G39500	1	8	7	1	6	1	1	4	2	4	3	6
GLYMA09G40690	5	8	6	2	9	1	7	9	10	2	3	10
GLYMA09G41340	1	2	1	3	0	1	3	1	0	1	3	3
GLYMA09G41520	3	1	0	1	1	2	3	2	0	1	3	6
GLYMA10G01170	6	8	3	2	1	4	1	15	5	3	3	7
GLYMA10G01640	0	1	1	0	3	0	4	0	5	4	3	3
GLYMA10G02930	12	4	4	7	2	2	1	3	2	2	3	3
GLYMA10G03270	1	0	0	0	0	0	1	0	0	0	3	0
GLYMA10G03290	1	2	6	2	4	0	4	4	3	1	3	4
GLYMA10G03750	17	9	47	0	21	3	5	12	3	3	3	2
GLYMA10G04920	3	2	2	1	3	1	4	3	3	3	3	11
GLYMA10G05060	2	0	5	1	2	0	0	2	3	1	3	3
GLYMA10G05240	0	2	1	2	0	0	0	2	2	0	3	2
GLYMA10G05620	1	1	0	1	1	1	1	5	2	4	3	10
GLYMA10G05850	2	3	2	4	3	0	1	6	1	3	3	4
GLYMA10G06580	5	2	1	4	0	0	0	6	1	3	3	0
GLYMA10G06590	10	1	3	7	5	2	7	5	0	5	3	7
GLYMA10G07660	1	0	1	1	1	0	1	0	0	1	3	2
GLYMA10G07680	0	1	11	5	1	2	4	6	0	1	3	6
GLYMA10G08020	0	0	3	0	0	0	0	1	0	0	3	2
GLYMA10G10040	8	5	7	8	8	1	5	7	3	2	3	7
GLYMA10G10450	0	0	1	2	0	0	0	1	2	2	3	4
GLYMA10G14110	1	1	6	2	0	1	1	1	1	1	3	10
GLYMA10G15980	10	4	2	3	4	1	6	16	6	7	3	10
GLYMA10G20590	3	0	0	1	1	0	1	1	1	0	3	3
GLYMA10G24350	2	0	1	3	1	0	2	2	2	0	3	3
GLYMA10G25700	0	1	0	2	0	0	0	0	0	0	3	3
GLYMA10G26790	1	1	2	2	0	0	1	3	0	2	3	2
GLYMA10G26890	1	1	0	1	0	0	3	1	1	0	3	1
GLYMA10G28530	15	12	5	7	5	2	3	7	1	4	3	12
GLYMA10G28590	1	0	0	2	2	0	1	2	0	4	3	5
GLYMA10G29390	9	9	6	6	20	1	8	16	8	7	3	8
GLYMA10G29810	3	2	13	12	6	3	4	7	2	2	3	9
GLYMA10G30220	2	2	3	2	4	1	1	1	1	1	3	3
GLYMA10G31340	0	1	0	1	1	0	0	0	0	1	3	2
GLYMA10G31510	1	1	0	0	1	1	1	2	1	1	3	0
GLYMA10G33650	0	0	0	0	0	0	2	5	1	1	3	6
GLYMA10G33710	10	6	20	5	7	2	10	27	5	6	3	11
GLYMA10G34440	4	0	1	2	1	0	3	3	2	3	3	5
GLYMA10G35560	5	3	2	4	0	1	4	6	4	0	3	10
GLYMA10G35680	4	2	2	4	2	1	0	9	0	3	3	0
GLYMA10G36360	2	4	4	7	4	1	4	7	5	4	3	9
GLYMA10G36610	3	4	7	1	3	0	3	6	1	5	3	4
GLYMA10G37870	10	4	3	7	7	2	5	7	3	6	3	10
GLYMA10G37960	6	6	6	1	2	0	2	12	3	3	3	4
GLYMA10G38450	5	3	6	6	2	1	2	11	1	2	3	11
GLYMA10G38940	3	4	2	6	4	0	10	11	0	8	3	9
GLYMA10G39330	23	17	19	6	25	2	19	25	12	6	3	4
GLYMA10G39920	5	3	1	6	3	0	1	4	1	5	3	8
GLYMA10G40140	1	1	2	1	0	0	0	1	1	0	3	1
GLYMA10G41100	0	0	0	1	0	0	2	3	2	0	3	3
GLYMA10G41110	10	8	5	6	13	4	3	7	3	7	3	9
GLYMA10G41600	13	11	6	14	9	0	14	13	6	8	3	11
GLYMA10G42250	8	6	2	5	9	1	7	4	5	4	3	9
GLYMA10G42800	16	8	5	7	9	4	13	10	5	5	3	9
GLYMA10G43280	2	0	0	1	3	1	2	0	1	1	3	2
GLYMA10G43890	2	4	1	9	6	1	2	4	2	3	3	9
GLYMA10G43930	0	1	2	3	0	0	2	2	2	0	3	1
GLYMA10G43990	39	34	19	28	39	14	13	32	13	15	3	32
GLYMA10G44010	5	4	0	3	3	1	0	2	3	2	3	9
GLYMA10G44130	5	2	2	3	6	0	4	2	3	2	3	3
GLYMA10G44210	2	1	2	3	2	1	1	3	0	4	3	1
GLYMA10G44510	3	0	0	6	3	1	2	4	1	3	3	7
GLYMA11G00390	5	3	0	2	3	0	0	7	1	2	3	3
GLYMA11G00760	4	5	5	10	4	1	2	4	1	3	3	7
GLYMA11G01830	2	0	2	3	1	0	0	4	0	2	3	3
GLYMA11G02830	1	2	0	1	1	0	2	4	2	1	3	1
GLYMA11G02950	0	0	2	1	1	1	3	3	2	5	3	5
GLYMA11G02960	8	11	8	12	9	3	7	12	7	8	3	6
GLYMA11G03700	4	3	1	2	2	2	1	3	0	4	3	3
GLYMA11G04040	0	2	4	1	0	0	1	6	0	3	3	1
GLYMA11G04180	8	3	2	3	4	2	3	2	3	3	3	5
GLYMA11G05670	4	1	3	7	4	2	7	11	1	1	3	4
GLYMA11G07490	0	0	0	1	0	0	3	7	0	2	3	6
GLYMA11G07720	2	1	6	3	4	1	2	6	2	3	3	0
GLYMA11G08190	5	2	6	0	4	0	6	7	2	5	3	4
GLYMA11G08230	14	6	7	10	5	1	7	10	2	3	3	7
GLYMA11G08440	6	4	11	1	5	0	6	8	1	8	3	6
GLYMA11G08540	1	1	2	1	0	0	1	0	0	0	3	1
GLYMA11G09190	5	1	8	3	1	2	3	7	6	7	3	13
GLYMA11G09890	6	10	1	2	8	1	6	9	2	4	3	8
GLYMA11G10080	2	0	0	0	1	0	5	9	4	2	3	7
GLYMA11G11250	4	4	6	7	3	3	3	3	1	4	3	9
GLYMA11G11460	7	4	10	1	3	0	2	8	1	1	3	4
GLYMA11G12610	5	2	4	2	6	2	2	3	0	0	3	2
GLYMA11G13070	12	5	4	0	7	0	7	8	7	11	3	7
GLYMA11G14050	10	4	4	3	3	0	1	9	1	2	3	8
GLYMA11G14140	7	3	0	0	0	0	3	7	7	8	3	0
GLYMA11G14190	6	4	4	5	10	1	4	2	2	3	3	0
GLYMA11G14310	0	3	3	1	3	0	7	9	1	4	3	2
GLYMA11G15120	4	0	0	2	1	1	1	4	1	1	3	3
GLYMA11G15680	4	7	5	0	6	0	8	13	6	4	3	5
GLYMA11G17930	13	13	22	2	11	1	14	28	7	8	3	12
GLYMA11G18290	1	3	0	0	3	3	2	3	1	0	3	4
GLYMA11G18640	58	27	120	32	40	13	11	14	3	6	3	6
GLYMA11G19670	2	3	1	4	2	0	0	3	2	1	3	1
GLYMA11G21130	7	2	5	5	2	0	1	9	4	7	3	4
GLYMA11G21580	9	4	3	12	3	6	5	16	7	12	3	11
GLYMA11G27480	5	5	1	5	1	1	4	10	5	2	3	14
GLYMA11G29300	6	4	3	3	3	1	4	15	5	4	3	8
GLYMA11G33790	2	0	0	0	1	1	0	0	1	0	3	0
GLYMA11G33880	3	4	0	1	2	0	0	4	1	4	3	3
GLYMA11G36990	5	2	1	1	6	0	3	6	1	4	3	3
GLYMA11G37730	11	8	2	3	2	0	9	12	6	6	3	8
GLYMA12G00320	4	1	2	2	0	0	0	2	1	4	3	2
GLYMA12G00410	3	1	2	5	0	0	1	5	1	4	3	3
GLYMA12G01000	2	0	1	1	0	0	2	2	1	0	3	1
GLYMA12G01590	1	3	1	2	0	0	1	3	1	5	3	4
GLYMA12G01600	6	2	0	9	6	0	1	4	1	0	3	4
GLYMA12G01950	5	0	3	2	1	0	0	4	0	1	3	2
GLYMA12G02300	6	2	1	3	0	0	5	7	3	0	3	6
GLYMA12G03230	5	1	19	1	5	0	5	7	4	3	3	4
GLYMA12G03390	3	7	3	7	4	2	3	5	2	0	3	8
GLYMA12G05780	0	0	0	0	0	0	2	1	2	3	3	5
GLYMA12G05930	1	1	0	1	1	1	2	4	2	2	3	2
GLYMA12G06530	4	2	1	2	0	2	3	4	2	1	3	8
GLYMA12G06920	11	2	5	8	4	0	5	8	3	1	3	6
GLYMA12G06980	4	2	2	2	2	0	1	3	0	0	3	1
GLYMA12G07860	19	12	6	4	5	5	7	6	1	3	3	3
GLYMA12G08830	3	4	2	3	4	0	3	4	0	0	3	6
GLYMA12G11130	1	4	0	3	1	1	1	6	3	5	3	5
GLYMA12G14310	4	3	1	1	1	1	1	3	0	0	3	5
GLYMA12G15420	0	4	4	0	0	0	0	4	1	3	3	5
GLYMA12G17950	4	3	2	4	3	1	3	11	1	1	3	7
GLYMA12G19050	3	0	5	3	9	1	2	6	1	5	3	1
GLYMA12G29120	6	2	3	5	5	0	6	5	6	2	3	4
GLYMA12G29160	6	2	1	6	1	1	2	5	1	3	3	7
GLYMA12G30490	2	1	1	2	3	0	3	8	2	2	3	2
GLYMA12G31070	0	1	0	0	0	0	1	4	0	0	3	1
GLYMA12G31190	2	8	2	3	6	1	8	7	2	5	3	5
GLYMA12G32010	29	6	14	2	14	0	12	36	15	16	3	19
GLYMA12G32580	32	22	52	16	30	4	14	20	8	11	3	1
GLYMA12G32770	10	0	13	2	5	1	4	9	1	2	3	0
GLYMA12G33790	1	0	0	3	1	0	0	2	0	1	3	0
GLYMA12G33800	10	4	8	6	3	1	8	10	8	2	3	14
GLYMA12G34950	7	6	3	2	4	1	5	3	1	3	3	1
GLYMA12G35990	4	7	3	4	5	0	5	10	11	3	3	9
GLYMA12G36110	6	2	3	6	0	2	4	2	2	1	3	6
GLYMA12G36320	1	0	0	0	0	0	1	8	0	4	3	3
GLYMA12G37100	6	8	2	2	8	0	3	5	5	3	3	11
GLYMA13G01160	1	1	2	1	4	2	4	1	3	4	3	6
GLYMA13G01930	2	1	3	3	3	1	3	5	4	8	3	4
GLYMA13G03280	5	2	2	2	1	1	3	4	2	1	3	5
GLYMA13G04410	0	0	0	0	0	1	0	4	1	3	3	4
GLYMA13G04690	1	2	0	5	0	1	0	1	0	0	3	1
GLYMA13G05440	0	4	0	0	0	0	1	0	1	2	3	0
GLYMA13G05520	3	0	1	4	2	0	1	2	5	1	3	11
GLYMA13G05630	10	5	8	7	2	0	12	8	4	12	3	8
GLYMA13G05700	1	0	0	3	1	2	0	0	0	0	3	1
GLYMA13G05920	6	5	2	4	4	1	5	4	3	3	3	7
GLYMA13G06230	3	2	2	0	2	0	3	11	5	4	3	4
GLYMA13G06920	3	2	2	1	2	0	1	2	0	2	3	0
GLYMA13G07780	12	16	12	9	8	0	1	7	3	5	3	6
GLYMA13G10730	1	2	1	1	0	0	1	2	0	1	3	0
GLYMA13G11740	1	0	1	0	0	1	1	1	1	3	3	1
GLYMA13G11820	1	7	3	0	2	0	4	12	0	2	3	2
GLYMA13G16500	3	4	8	7	4	1	1	9	2	7	3	7
GLYMA13G17410	1	0	1	2	1	0	1	1	1	0	3	0
GLYMA13G18950	1	3	1	5	1	1	2	6	1	3	3	1
GLYMA13G19060	6	4	8	9	4	1	5	17	8	17	3	5
GLYMA13G19870	12	10	4	10	7	3	5	10	6	5	3	9
GLYMA13G20200	0	0	4	0	1	0	5	2	2	2	3	1
GLYMA13G20330	1	0	6	1	0	2	2	1	0	2	3	4
GLYMA13G24310	1	3	1	2	0	1	1	3	2	0	3	2
GLYMA13G26150	7	5	7	4	3	2	4	12	1	5	3	6
GLYMA13G26650	0	2	0	0	1	1	0	0	1	0	3	1
GLYMA13G27280	14	7	6	6	8	2	4	12	7	7	3	9
GLYMA13G27490	16	12	24	16	8	7	4	11	5	4	3	4
GLYMA13G27570	9	9	13	10	5	0	4	12	5	0	3	10
GLYMA13G27800	13	9	16	9	11	7	9	14	7	5	3	15
GLYMA13G30460	6	3	2	2	1	1	4	3	1	2	3	0
GLYMA13G30860	0	5	2	4	4	5	2	10	5	7	3	11
GLYMA13G33280	3	2	1	1	0	0	3	1	2	0	3	2
GLYMA13G33420	6	1	5	12	4	5	5	7	2	3	3	9
GLYMA13G34070	2	2	3	2	2	2	2	4	4	6	3	6
GLYMA13G35060	7	3	1	3	2	1	5	5	2	3	3	2
GLYMA13G36540	1	1	0	0	0	0	0	0	1	1	3	0
GLYMA13G36690	6	3	4	3	9	2	8	13	2	6	3	7
GLYMA13G37090	1	2	0	4	0	1	2	6	1	1	3	5
GLYMA13G37140	7	4	6	4	7	0	6	11	4	4	3	9
GLYMA13G37380	0	1	2	0	2	1	1	1	2	1	3	4
GLYMA13G37960	0	0	3	0	1	1	0	8	2	1	3	2
GLYMA13G38280	2	1	2	3	3	1	3	7	2	1	3	3
GLYMA13G38930	6	3	0	4	2	1	2	2	1	2	3	10
GLYMA13G39600	14	6	3	10	3	5	1	10	5	4	3	8
GLYMA13G39830	6	3	3	6	4	2	7	8	5	4	3	8
GLYMA13G40100	13	11	15	6	5	2	10	21	5	10	3	10
GLYMA13G40140	8	5	4	3	2	1	6	10	5	4	3	6
GLYMA13G41520	7	6	1	7	2	1	3	6	1	4	3	8
GLYMA13G41960	3	0	4	6	2	1	3	9	4	2	3	3
GLYMA13G42380	11	8	7	12	8	0	1	9	4	1	3	9
GLYMA13G42940	5	2	2	3	1	1	1	2	0	0	3	0
GLYMA13G43420	1	0	1	1	0	0	0	0	0	1	3	2
GLYMA13G43460	1	0	5	1	1	0	1	1	2	0	3	11
GLYMA13G43630	4	4	2	6	2	2	6	4	2	3	3	4
GLYMA14G01100	3	3	2	1	0	2	1	1	1	0	3	1
GLYMA14G01530	6	10	7	3	1	1	6	4	3	2	3	10
GLYMA14G02120	5	8	11	3	6	1	5	4	3	3	3	6
GLYMA14G02530	5	3	1	4	1	0	2	11	3	4	3	6
GLYMA14G05470	7	4	8	0	6	1	2	8	1	6	3	3
GLYMA14G06730	9	4	7	6	7	3	3	3	1	1	3	3
GLYMA14G07150	3	3	4	7	2	2	2	7	1	0	3	2
GLYMA14G09380	1	4	5	5	0	1	0	6	2	4	3	3
GLYMA14G15270	1	0	0	5	3	0	0	1	0	1	3	2
GLYMA14G16200	0	1	1	3	0	0	2	0	0	0	3	2
GLYMA14G16700	4	5	6	17	5	2	4	15	8	15	3	13
GLYMA14G20110	1	0	2	0	1	0	3	2	3	1	3	4
GLYMA14G31890	3	2	2	3	1	2	1	1	0	0	3	4
GLYMA14G39140	6	5	8	9	5	1	4	9	5	4	3	6
GLYMA14G39160	4	2	7	4	4	1	7	19	7	10	3	10
GLYMA14G39770	2	1	3	4	4	1	2	4	1	2	3	0
GLYMA14G39810	21	9	10	10	11	1	14	15	6	6	3	3
GLYMA14G40320	11	11	8	9	9	3	9	18	8	7	3	15
GLYMA15G00980	13	13	0	7	12	7	4	11	2	8	3	9
GLYMA15G02850	0	1	0	0	0	0	4	1	3	0	3	1
GLYMA15G03870	3	6	3	6	2	1	1	3	2	6	3	6
GLYMA15G05410	0	3	1	2	1	0	3	4	4	2	3	2
GLYMA15G05630	1	1	1	1	0	1	3	1	2	0	3	1
GLYMA15G06220	9	9	4	8	3	0	6	4	0	4	3	3
GLYMA15G06990	5	1	5	4	2	1	4	7	0	0	3	8
GLYMA15G07690	0	1	0	4	0	0	4	1	8	2	3	3
GLYMA15G09490	0	1	3	2	0	1	2	6	1	0	3	5
GLYMA15G12220	0	1	2	6	3	1	1	2	1	3	3	8
GLYMA15G16260	10	3	9	2	12	0	5	6	5	5	3	3
GLYMA15G16470	8	6	8	11	5	3	8	12	5	4	3	7
GLYMA15G16560	5	6	14	8	4	2	3	4	3	8	3	11
GLYMA15G17000	6	3	0	7	4	1	2	3	1	3	3	3
GLYMA15G22750	5	1	4	1	4	2	0	1	1	2	3	2
GLYMA15G23860	12	6	5	1	10	3	6	4	3	2	3	7
GLYMA15G27480	1	1	1	2	1	1	2	4	3	1	3	8
GLYMA15G31750	3	1	1	7	3	2	2	2	1	1	3	5
GLYMA15G36790	0	1	0	0	0	0	0	1	0	0	3	1
GLYMA15G36910	4	4	4	3	2	1	6	7	6	3	3	6
GLYMA15G39730	6	4	1	3	4	0	7	8	6	3	3	10
GLYMA15G40370	6	1	3	6	3	0	2	0	1	1	3	1
GLYMA15G40460	12	7	2	4	4	2	6	6	6	3	3	3
GLYMA15G41370	1	3	3	4	2	0	5	5	2	3	3	3
GLYMA15G42690	2	2	2	2	0	1	1	1	2	1	3	5
GLYMA15G43110	6	5	28	4	2	0	4	4	3	0	3	1
GLYMA16G00410	20	8	9	7	14	2	6	25	24	10	3	20
GLYMA16G00680	2	1	2	1	0	1	2	5	3	1	3	1
GLYMA16G01470	2	5	2	6	4	0	1	3	1	0	3	5
GLYMA16G02050	3	1	1	2	1	1	1	2	0	2	3	7
GLYMA16G02620	6	0	4	1	1	1	1	5	0	2	3	1
GLYMA16G05090	1	0	0	3	1	0	1	3	1	1	3	2
GLYMA16G05310	7	4	2	11	5	2	5	6	5	0	3	9
GLYMA16G05450	5	4	2	1	1	0	5	6	0	1	3	8
GLYMA16G06100	15	12	5	5	9	2	5	13	3	9	3	6
GLYMA16G06750	1	2	3	4	2	1	2	4	5	1	3	9
GLYMA16G06840	0	0	1	0	2	0	1	4	0	0	3	1
GLYMA16G06850	2	1	3	0	0	1	4	11	5	6	3	1
GLYMA16G08350	3	2	3	4	1	0	4	5	1	1	3	1
GLYMA16G13410	1	5	2	3	2	2	1	3	5	1	3	1
GLYMA16G19490	0	0	0	3	1	0	0	0	1	0	3	0
GLYMA16G21920	10	12	7	16	1	6	4	4	4	2	3	8
GLYMA16G23100	0	0	0	0	1	0	1	0	0	0	3	0
GLYMA16G25240	5	5	0	1	2	3	1	1	0	3	3	6
GLYMA16G26210	4	2	0	2	4	0	3	1	0	3	3	2
GLYMA16G26550	1	1	2	6	0	1	0	2	1	2	3	3
GLYMA16G26850	3	9	3	4	5	0	1	2	1	3	3	4
GLYMA16G27280	2	0	0	1	2	0	4	6	3	4	3	4
GLYMA16G28200	2	3	0	2	0	0	0	2	1	3	3	5
GLYMA16G28590	7	3	1	3	6	1	28	35	21	36	3	10
GLYMA16G33510	2	7	3	7	3	0	0	6	1	1	3	2
GLYMA16G34180	3	4	2	3	3	2	2	7	4	4	3	2
GLYMA17G00480	1	0	1	3	2	0	2	3	1	1	3	4
GLYMA17G01900	8	6	2	8	7	5	1	6	2	2	3	2
GLYMA17G03290	2	4	0	3	2	1	0	4	1	4	3	5
GLYMA17G03360	0	1	1	0	0	0	5	8	1	2	3	4
GLYMA17G03610	0	2	2	2	1	1	0	1	0	2	3	2
GLYMA17G03990	5	1	1	4	4	1	1	4	5	1	3	3
GLYMA17G04070	0	2	0	2	2	0	0	0	3	1	3	1
GLYMA17G04190	16	3	10	2	7	1	2	10	4	6	3	10
GLYMA17G04410	3	1	0	5	1	2	4	5	0	4	3	3
GLYMA17G06020	1	3	0	0	0	0	2	4	0	0	3	2
GLYMA17G06540	4	1	7	3	3	1	1	1	4	3	3	7
GLYMA17G06930	1	1	1	3	0	0	1	3	1	1	3	1
GLYMA17G07670	15	8	4	9	4	4	1	12	4	4	3	7
GLYMA17G07690	4	3	5	10	6	3	4	8	2	6	3	16
GLYMA17G07720	0	0	1	1	1	1	0	1	1	0	3	5
GLYMA17G08310	7	1	3	2	5	2	10	23	17	14	3	5
GLYMA17G10880	2	5	4	0	2	0	1	5	1	2	3	1
GLYMA17G11710	11	8	2	13	13	3	6	11	4	2	3	6
GLYMA17G11820	5	2	1	3	5	1	1	4	0	5	3	6
GLYMA17G11970	15	6	12	1	13	0	12	16	6	3	3	4
GLYMA17G12770	4	0	2	4	1	0	1	6	1	4	3	6
GLYMA17G13280	6	2	3	1	4	1	5	8	3	5	3	7
GLYMA17G13350	1	0	0	1	0	0	0	0	0	3	3	0
GLYMA17G13440	7	1	4	10	1	4	3	8	1	1	3	7
GLYMA17G13570	6	3	6	5	4	1	1	11	6	3	3	6
GLYMA17G13980	2	1	0	2	2	1	3	4	3	2	3	1
GLYMA17G15040	5	2	4	7	5	3	3	4	2	4	3	2
GLYMA17G15050	9	4	8	3	2	0	4	10	3	6	3	4
GLYMA17G15420	5	4	3	4	1	2	3	4	3	3	3	8
GLYMA17G15480	1	0	2	0	0	0	1	5	1	2	3	2
GLYMA17G17040	3	6	5	4	4	2	0	4	4	0	3	8
GLYMA17G17050	0	3	0	3	1	0	1	5	1	0	3	2
GLYMA17G20020	13	4	5	3	1	1	3	3	3	1	3	7
GLYMA17G21470	1	0	1	0	0	0	1	5	0	0	3	3
GLYMA17G23890	2	4	1	1	0	0	1	4	2	1	3	2
GLYMA17G29220	2	0	3	6	4	1	2	9	3	1	3	3
GLYMA17G34820	1	0	1	0	0	0	0	0	0	0	3	0
GLYMA17G35120	4	6	8	4	4	2	3	8	4	4	3	11
GLYMA17G37020	7	4	9	9	8	4	0	4	1	0	3	6
GLYMA17G37280	4	6	8	5	5	2	3	2	7	4	3	8
GLYMA17G37480	4	1	6	1	4	0	2	8	3	2	3	6
GLYMA18G00460	11	7	7	15	5	1	4	6	2	6	3	14
GLYMA18G00840	1	2	2	7	1	0	0	0	0	4	3	4
GLYMA18G02850	1	0	1	0	0	0	0	1	1	1	3	5
GLYMA18G03310	1	0	1	1	1	0	1	4	0	1	3	3
GLYMA18G03340	5	5	7	2	2	1	4	6	2	2	3	5
GLYMA18G05660	2	1	0	4	2	1	3	1	0	2	3	1
GLYMA18G07320	5	6	7	6	1	0	2	5	1	2	3	2
GLYMA18G08640	15	12	28	11	6	3	13	10	9	16	3	10
GLYMA18G12730	2	3	0	4	4	0	1	0	1	3	3	5
GLYMA18G31550	3	3	3	4	4	2	2	6	1	1	3	2
GLYMA18G32190	1	3	2	4	1	1	7	3	1	2	3	5
GLYMA18G35390	3	0	1	0	0	2	0	3	0	0	3	3
GLYMA18G36890	11	3	2	3	5	0	2	4	4	4	3	4
GLYMA18G43650	1	0	2	0	0	1	1	7	2	0	3	3
GLYMA18G46990	0	0	0	4	0	3	0	2	0	1	3	2
GLYMA18G47780	4	3	13	10	2	1	4	13	4	3	3	14
GLYMA18G47950	0	0	0	1	0	0	1	3	0	1	3	2
GLYMA18G49000	7	0	2	7	1	2	1	4	0	3	3	5
GLYMA18G49770	3	0	1	4	1	0	2	8	3	4	3	7
GLYMA18G50220	2	1	0	1	2	0	0	2	0	3	3	0
GLYMA18G50280	0	0	0	2	0	0	0	0	2	0	3	0
GLYMA18G50610	14	11	9	8	4	2	8	10	5	4	3	9
GLYMA18G51260	3	0	1	2	1	0	1	9	2	5	3	4
GLYMA18G51660	0	0	2	3	0	0	0	2	1	1	3	2
GLYMA18G52280	4	6	5	6	4	0	0	3	2	1	3	2
GLYMA18G52600	12	5	2	6	9	2	9	18	8	6	3	10
GLYMA18G53630	3	2	6	0	5	1	2	4	2	1	3	4
GLYMA18G53760	5	1	4	4	7	0	1	8	1	2	3	3
GLYMA19G00760	4	1	2	3	1	0	2	2	2	1	3	3
GLYMA19G01050	24	11	15	15	15	6	7	12	4	4	3	11
GLYMA19G01920	5	3	1	3	3	1	1	7	1	2	3	5
GLYMA19G02180	4	0	7	2	0	0	5	21	6	10	3	5
GLYMA19G02820	1	0	7	5	1	2	1	0	3	1	3	3
GLYMA19G03040	10	6	10	4	1	0	4	10	12	13	3	8
GLYMA19G03560	4	2	0	2	2	0	1	1	1	1	3	0
GLYMA19G06130	4	3	5	4	2	2	3	7	1	4	3	13
GLYMA19G18330	3	3	0	1	1	0	0	4	1	3	3	3
GLYMA19G22730	9	3	8	5	6	2	3	5	4	2	3	4
GLYMA19G26500	17	12	8	4	20	2	6	21	8	1	3	8
GLYMA19G29990	4	1	6	1	3	0	2	4	2	1	3	4
GLYMA19G30070	3	5	1	3	1	0	0	0	1	1	3	7
GLYMA19G30350	30	21	26	32	24	10	7	21	7	5	3	13
GLYMA19G30450	5	5	6	7	5	0	4	3	3	2	3	3
GLYMA19G30580	13	6	5	3	7	1	3	4	1	1	3	3
GLYMA19G30770	28	18	27	8	20	2	10	17	11	6	3	9
GLYMA19G31410	2	6	1	3	3	0	3	5	1	0	3	5
GLYMA19G33580	9	1	4	7	6	4	0	8	1	3	3	7
GLYMA19G34320	3	1	1	0	3	1	1	5	1	1	3	5
GLYMA19G35370	14	10	4	10	6	1	12	11	6	5	3	10
GLYMA19G35660	2	1	4	5	2	0	2	5	5	7	3	3
GLYMA19G35680	17	15	14	23	11	5	13	13	3	12	3	28
GLYMA19G36500	16	11	3	9	12	5	5	17	7	7	3	16
GLYMA19G37840	11	8	10	4	10	2	7	12	4	5	3	5
GLYMA19G38690	6	5	5	6	6	4	8	9	5	2	3	9
GLYMA19G41400	2	4	3	1	4	1	1	4	4	1	3	7
GLYMA19G42100	5	3	5	3	2	1	1	5	1	4	3	4
GLYMA19G42160	3	3	1	1	4	1	1	3	5	1	3	4
GLYMA19G43200	3	1	2	5	2	0	3	1	3	1	3	5
GLYMA19G43680	0	0	0	3	1	0	2	2	1	2	3	0
GLYMA19G43850	9	5	4	6	4	0	6	7	1	1	3	2
GLYMA19G44160	2	0	10	0	4	0	1	10	2	7	3	1
GLYMA19G44970	2	5	4	13	1	2	0	6	7	2	3	15
GLYMA19G45320	4	3	2	0	0	2	2	2	1	2	3	3
GLYMA20G02980	5	1	1	2	5	0	1	0	1	0	3	4
GLYMA20G07280	2	3	1	0	1	0	1	2	1	0	3	3
GLYMA20G08360	1	2	1	1	1	0	0	1	2	0	3	4
GLYMA20G14250	2	3	2	3	4	1	2	0	2	3	3	6
GLYMA20G16100	1	2	1	2	1	0	5	4	2	7	3	2
GLYMA20G17010	7	5	1	4	11	0	0	1	4	4	3	6
GLYMA20G18290	0	0	0	0	1	1	0	1	0	0	3	2
GLYMA20G24500	0	0	3	0	1	0	0	7	2	2	3	9
GLYMA20G24550	3	6	3	6	1	1	2	6	3	3	3	7
GLYMA20G25620	10	4	11	10	6	1	13	21	5	9	3	11
GLYMA20G25700	2	3	1	0	0	0	0	1	0	1	3	0
GLYMA20G26160	4	4	1	3	1	0	2	1	1	1	3	5
GLYMA20G27950	30	7	55	5	17	1	31	38	11	19	3	4
GLYMA20G29950	10	6	4	6	2	2	6	7	6	3	3	9
GLYMA20G30810	10	3	5	5	8	2	10	14	3	8	3	7
GLYMA20G31130	0	0	2	7	0	2	3	5	1	0	3	4
GLYMA20G31530	2	2	0	4	0	0	1	1	0	1	3	2
GLYMA20G31850	5	1	1	5	3	1	6	11	2	5	3	5
GLYMA20G32070	1	1	0	1	0	1	0	1	0	1	3	2
GLYMA20G32340	3	2	4	2	2	0	3	5	1	0	3	7
GLYMA20G34410	5	1	2	5	1	0	1	5	1	6	3	7
GLYMA20G34610	21	15	15	9	20	2	6	7	11	8	3	7
GLYMA20G34660	0	0	0	0	0	0	2	3	4	1	3	4
GLYMA20G35980	3	3	4	3	3	2	3	2	2	1	3	3
GLYMA20G36010	6	4	1	7	3	0	0	4	1	2	3	0
GLYMA20G36330	12	6	6	5	6	1	14	24	6	3	3	11
GLYMA20G36930	1	0	1	0	3	0	2	1	1	1	3	1
GLYMA20G37690	1	1	0	1	1	0	2	2	0	1	3	1
GLYMA20G38530	1	1	3	1	1	0	2	4	1	2	3	3
GLYMA20G38600	2	1	0	0	1	1	2	2	1	1	3	1
GLYMA20G34820	0	0	0	0	0	0	1	3	1	3	2	9
GLYMA19G32280	0	1	1	0	0	0	8	16	7	7	2	5
GLYMA19G32070	49	36	31	35	29	6	14	16	8	10	2	17
GLYMA17G31330	33	17	25	11	21	3	5	9	5	4	2	2
GLYMA17G15710	0	0	1	0	1	0	6	12	2	2	2	8
GLYMA17G01550	28	11	23	10	17	4	4	10	1	2	2	1
GLYMA16G33710	1	0	2	0	0	0	8	23	7	6	2	11
GLYMA16G28070	31	16	33	6	30	2	1	3	1	2	2	1
GLYMA15G06780	0	0	0	0	0	0	2	12	1	3	2	6
GLYMA14G00870	2	1	3	3	3	0	11	17	11	7	2	11
GLYMA12G35410	1	0	0	0	0	0	1	15	7	9	2	3
GLYMA10G44170	2	1	0	3	2	0	8	15	2	8	2	11
GLYMA09G04190	0	0	0	0	1	0	4	11	3	7	2	12
GLYMA08G25520	0	0	0	0	0	0	7	15	2	5	2	9
GLYMA07G12680	1	0	0	0	0	0	5	10	3	6	2	8
GLYMA07G10030	0	0	0	0	0	0	2	8	5	3	2	5
GLYMA05G35050	0	0	0	0	0	0	5	10	2	1	2	1
GLYMA05G28610	0	0	0	0	0	0	4	11	2	3	2	3
GLYMA04G43470	0	0	1	0	0	0	8	12	4	7	2	16
GLYMA04G06970	77	27	35	39	18	10	2	4	1	3	2	3
GLYMA04G02330	2	4	1	1	0	0	10	17	6	7	2	8
GLYMA03G40430	0	0	0	0	0	0	2	7	6	4	2	1
GLYMA02G03250	0	0	1	0	0	0	3	9	2	6	2	12
GLYMA02G03230	1	1	2	0	2	1	7	25	10	7	2	17
GLYMA01G24530	0	0	0	0	0	0	3	11	2	7	2	11
GLYMA0022S00420	4	1	2	2	3	0	0	4	5	5	2	5
GLYMA0024S00260	1	1	1	2	0	0	1	0	0	0	2	0
GLYMA0028S00210	5	2	1	0	1	1	1	7	2	0	2	7
GLYMA0084S00210	7	8	5	6	4	3	2	4	4	3	2	5
GLYMA0092S00240	4	1	2	1	4	0	2	4	2	3	2	0
GLYMA0169S00200	1	0	2	1	0	0	0	0	0	0	2	1
GLYMA01G00820	1	0	1	0	5	0	2	3	1	0	2	0
GLYMA01G00930	3	0	3	2	1	1	1	8	0	3	2	5
GLYMA01G00940	1	3	4	2	0	1	1	1	1	1	2	5
GLYMA01G00960	0	2	0	2	1	1	0	1	1	1	2	0
GLYMA01G01170	0	0	1	0	0	0	0	1	0	1	2	1
GLYMA01G01190	6	5	5	1	5	0	6	2	4	3	2	3
GLYMA01G01600	1	0	0	1	2	0	0	0	0	1	2	1
GLYMA01G02250	0	2	1	2	0	0	4	8	6	1	2	5
GLYMA01G02320	0	2	1	1	1	0	1	4	1	2	2	7
GLYMA01G02660	7	3	0	5	4	1	2	3	2	1	2	6
GLYMA01G02780	0	0	1	1	0	2	0	3	1	2	2	0
GLYMA01G02840	0	0	0	0	1	0	0	3	1	3	2	1
GLYMA01G03070	31	11	21	5	19	1	6	9	10	6	2	3
GLYMA01G03190	0	0	1	0	1	1	0	2	2	0	2	3
GLYMA01G03220	3	1	1	0	2	1	1	2	0	0	2	1
GLYMA01G03610	2	3	1	0	2	0	0	4	1	1	2	4
GLYMA01G03850	2	0	3	1	1	0	0	1	1	1	2	0
GLYMA01G03890	3	4	0	3	0	0	3	3	1	3	2	1
GLYMA01G04690	0	0	0	1	0	0	0	1	2	2	2	1
GLYMA01G04760	0	2	0	1	1	0	0	1	0	2	2	4
GLYMA01G04980	3	1	1	2	3	0	1	8	0	3	2	10
GLYMA01G06290	1	1	0	0	0	0	0	4	0	1	2	0
GLYMA01G07770	0	0	1	1	0	1	2	0	0	1	2	0
GLYMA01G09400	0	1	2	1	0	0	1	1	2	1	2	2
GLYMA01G10880	0	1	0	0	0	0	0	3	1	0	2	1
GLYMA01G12340	2	1	0	1	1	2	0	2	1	3	2	1
GLYMA01G16360	0	0	0	0	0	0	0	1	0	2	2	1
GLYMA01G16380	1	2	1	1	2	0	0	3	0	1	2	1
GLYMA01G19190	1	2	4	3	0	2	1	0	0	0	2	4
GLYMA01G22260	9	4	11	7	13	0	8	14	10	6	2	9
GLYMA01G23000	0	0	0	1	0	2	0	0	0	0	2	0
GLYMA01G24090	0	2	5	1	0	0	0	0	0	1	2	0
GLYMA01G27250	3	4	1	7	1	4	1	11	0	3	2	7
GLYMA01G27810	9	1	5	1	8	0	12	13	7	4	2	1
GLYMA01G31300	0	1	0	1	0	0	0	4	0	2	2	1
GLYMA01G31360	0	1	4	0	1	0	0	0	2	1	2	2
GLYMA01G31470	0	1	0	0	0	0	0	0	0	1	2	0
GLYMA01G32090	10	1	3	2	3	0	6	8	5	1	2	2
GLYMA01G33220	3	1	6	4	6	0	4	3	2	3	2	2
GLYMA01G33280	0	0	3	0	0	0	0	0	0	0	2	1
GLYMA01G33520	2	2	1	3	0	1	0	1	0	1	2	1
GLYMA01G33600	2	1	0	3	0	0	4	5	0	2	2	2
GLYMA01G33660	1	3	1	2	1	0	2	10	2	4	2	4
GLYMA01G34780	2	0	0	1	2	0	0	2	1	1	2	1
GLYMA01G34840	3	4	0	2	1	0	1	4	1	0	2	0
GLYMA01G35360	1	2	1	2	2	1	3	7	5	3	2	4
GLYMA01G35470	0	1	0	1	0	0	0	0	0	0	2	0
GLYMA01G35660	0	1	1	1	0	0	1	8	1	2	2	3
GLYMA01G35680	11	9	5	5	7	1	5	12	5	8	2	7
GLYMA01G36030	3	1	1	5	4	0	2	1	2	1	2	10
GLYMA01G36210	7	3	1	5	6	2	5	13	4	1	2	9
GLYMA01G36410	1	3	0	0	1	0	0	1	0	1	2	1
GLYMA01G36590	0	2	0	1	0	0	3	11	2	2	2	0
GLYMA01G37140	5	6	2	2	4	0	1	4	0	2	2	4
GLYMA01G37380	0	0	0	0	0	0	2	0	1	0	2	0
GLYMA01G38120	7	4	3	4	3	0	5	10	3	1	2	5
GLYMA01G38450	7	1	6	1	2	1	6	5	2	3	2	2
GLYMA01G38500	0	0	0	0	0	0	1	1	2	0	2	2
GLYMA01G38590	0	0	0	2	1	0	3	2	1	3	2	6
GLYMA01G38800	1	2	6	2	1	0	3	2	1	3	2	2
GLYMA01G39020	2	3	2	6	0	0	1	6	3	1	2	7
GLYMA01G39040	0	0	0	1	0	0	0	0	0	0	2	0
GLYMA01G39270	12	3	11	4	8	1	2	4	1	3	2	5
GLYMA01G39530	9	7	7	4	8	1	1	10	3	1	2	3
GLYMA01G39600	2	2	1	1	2	0	1	2	1	0	2	4
GLYMA01G40330	7	5	4	4	1	0	2	4	0	0	2	2
GLYMA01G40990	1	3	3	6	1	0	0	0	0	0	2	4
GLYMA01G41290	0	1	0	0	1	0	1	3	0	1	2	3
GLYMA01G41660	3	1	3	2	0	0	2	8	3	3	2	3
GLYMA01G41790	0	6	6	3	3	0	1	7	2	3	2	7
GLYMA01G42140	0	1	2	0	0	0	1	1	0	0	2	1
GLYMA01G42290	2	1	2	2	1	0	3	4	0	0	2	2
GLYMA01G42340	0	0	0	1	1	0	0	0	0	1	2	2
GLYMA01G42630	4	1	2	0	2	0	1	2	2	1	2	2
GLYMA01G43040	9	5	4	0	4	0	2	7	3	3	2	2
GLYMA01G43900	0	0	2	2	1	0	1	4	1	1	2	1
GLYMA01G43990	6	2	0	3	4	2	1	4	2	1	2	3
GLYMA01G44040	13	4	7	4	5	0	5	12	0	8	2	1
GLYMA01G44290	14	6	19	4	13	0	5	17	1	8	2	2
GLYMA01G44390	2	2	5	5	1	2	1	2	1	1	2	3
GLYMA01G44430	1	0	0	0	0	0	2	1	0	1	2	2
GLYMA01G44890	5	1	1	3	0	0	0	2	0	0	2	1
GLYMA01G45060	1	1	0	0	0	1	0	2	0	1	2	0
GLYMA01G45170	14	4	4	4	5	2	4	12	3	4	2	4
GLYMA01G45380	3	2	4	3	2	1	3	9	5	3	2	7
GLYMA01G45650	7	4	5	8	6	3	2	7	3	6	2	15
GLYMA01G45660	1	1	0	2	0	0	0	0	1	1	2	1
GLYMA01G45700	6	2	2	1	2	1	1	1	2	3	2	1
GLYMA02G00320	4	0	9	3	6	0	7	5	1	1	2	4
GLYMA02G00340	3	2	1	1	0	0	7	3	0	3	2	1
GLYMA02G00440	3	1	2	5	3	2	8	10	1	1	2	1
GLYMA02G00490	1	1	4	7	0	2	1	4	1	2	2	12
GLYMA02G00540	2	2	4	1	1	1	4	7	3	1	2	3
GLYMA02G00590	2	0	3	1	1	1	2	8	3	3	2	3
GLYMA02G00750	0	3	0	1	1	1	0	2	0	1	2	3
GLYMA02G00910	0	0	1	1	0	0	0	2	0	0	2	0
GLYMA02G01220	3	3	2	2	2	0	9	4	1	2	2	5
GLYMA02G01450	1	2	6	3	1	1	0	4	1	2	2	4
GLYMA02G01610	1	1	1	0	1	0	0	0	0	1	2	0
GLYMA02G01940	0	0	0	1	0	0	2	2	0	1	2	0
GLYMA02G02350	1	5	7	1	1	0	3	2	3	3	2	7
GLYMA02G03060	6	4	2	6	3	2	1	2	2	0	2	6
GLYMA02G03620	2	1	0	0	0	1	0	0	1	0	2	0
GLYMA02G04120	3	3	4	1	3	0	6	3	4	7	2	5
GLYMA02G04280	3	3	2	3	1	1	3	1	1	1	2	1
GLYMA02G04740	1	2	1	1	2	0	4	6	1	1	2	4
GLYMA02G04750	0	0	1	1	0	0	0	0	0	0	2	3
GLYMA02G04820	0	1	0	0	0	0	2	2	1	2	2	1
GLYMA02G05030	3	1	2	3	4	0	3	2	1	2	2	3
GLYMA02G05060	1	1	0	0	0	0	0	1	0	1	2	2
GLYMA02G05250	5	0	5	1	5	3	4	2	5	2	2	0
GLYMA02G05670	1	0	0	4	0	0	2	2	1	0	2	6
GLYMA02G06180	6	3	2	1	4	0	1	3	0	2	2	2
GLYMA02G07340	0	0	1	2	4	0	2	6	0	1	2	0
GLYMA02G07710	0	0	1	1	0	0	0	1	0	1	2	1
GLYMA02G08010	6	7	3	1	3	0	4	8	2	3	2	4
GLYMA02G08840	0	0	0	1	0	1	4	2	0	0	2	2
GLYMA02G08870	0	0	0	0	1	2	1	3	3	1	2	3
GLYMA02G08970	1	4	1	1	1	0	1	1	2	1	2	3
GLYMA02G09050	7	6	9	1	0	0	0	4	2	2	2	1
GLYMA02G09390	5	1	1	3	2	2	2	1	0	1	2	1
GLYMA02G09470	0	2	2	1	5	2	1	4	1	1	2	7
GLYMA02G09630	0	0	0	1	0	1	2	0	2	1	2	1
GLYMA02G10790	2	0	2	2	2	1	2	4	0	2	2	3
GLYMA02G11240	0	0	3	3	1	0	1	3	0	2	2	2
GLYMA02G11570	3	11	1	7	1	3	1	3	0	7	2	6
GLYMA02G11630	0	1	0	1	0	1	5	10	2	4	2	4
GLYMA02G12230	7	1	12	3	2	1	2	7	6	4	2	7
GLYMA02G12400	0	0	0	1	0	1	0	1	2	0	2	0
GLYMA02G13230	3	2	3	3	1	1	0	1	0	3	2	2
GLYMA02G13880	0	5	1	1	1	3	1	1	0	0	2	2
GLYMA02G14240	0	0	0	2	1	0	0	0	0	0	2	2
GLYMA02G14290	3	2	3	0	2	0	2	2	3	1	2	1
GLYMA02G14350	0	0	1	0	1	0	0	2	0	0	2	4
GLYMA02G14380	4	0	2	1	1	0	2	6	1	2	2	0
GLYMA02G14860	3	3	5	7	4	3	2	5	3	3	2	5
GLYMA02G15070	7	4	8	9	6	1	1	4	2	6	2	8
GLYMA02G15400	0	0	1	2	0	1	2	3	2	1	2	1
GLYMA02G15590	6	2	2	0	3	0	1	8	2	1	2	5
GLYMA02G15920	1	1	1	2	1	1	1	3	2	1	2	5
GLYMA02G16620	4	3	1	6	3	0	1	1	2	0	2	2
GLYMA02G16630	5	6	3	9	4	1	1	7	2	0	2	2
GLYMA02G17040	1	0	1	3	3	0	1	6	0	0	2	4
GLYMA02G17160	3	6	0	3	1	1	0	2	0	2	2	3
GLYMA02G17430	0	2	0	0	0	0	0	0	0	0	2	1
GLYMA02G18320	2	0	0	2	0	0	0	1	1	3	2	2
GLYMA02G26480	1	1	4	1	0	0	2	5	4	2	2	4
GLYMA02G26840	7	4	9	5	9	1	5	15	0	3	2	10
GLYMA02G29050	0	0	4	1	1	0	1	1	1	0	2	0
GLYMA02G29190	0	0	0	1	1	0	1	1	1	0	2	1
GLYMA02G29250	2	2	1	3	2	2	1	0	1	0	2	5
GLYMA02G30960	0	1	2	1	3	0	3	5	1	3	2	3
GLYMA02G31480	3	4	2	2	0	2	2	1	2	3	2	4
GLYMA02G32100	4	2	1	0	0	0	2	3	0	0	2	6
GLYMA02G33320	3	1	6	2	2	2	4	7	1	1	2	6
GLYMA02G33780	2	1	1	1	2	0	1	3	1	1	2	4
GLYMA02G35210	1	0	0	0	0	1	0	5	1	1	2	2
GLYMA02G35780	12	6	10	6	8	2	5	13	3	2	2	6
GLYMA02G36330	2	0	1	0	1	1	1	0	0	0	2	2
GLYMA02G36590	2	1	3	2	1	0	2	3	2	2	2	2
GLYMA02G36620	1	1	1	2	0	0	1	1	0	0	2	1
GLYMA02G36640	1	0	0	2	0	0	0	1	0	1	2	1
GLYMA02G37080	4	4	2	0	0	1	5	12	3	8	2	7
GLYMA02G37510	3	0	2	1	0	0	1	3	3	1	2	4
[truncated: 44,368 more rows]

## Sheet: Sheet1
Additional file 3: Table S2. Soybean raw transcript HTSeq counts
Six biological replicates were used per treatment
A Control represents mock-inoculated soybean leaves 24 hours post-infection
B Infected represents RFB infected soybean unifoliate leaves 24 hours post-infection
Gene ID	controlA 1	control 2	control 3	control 4	control 5	control 6	infectedB 1	infected 2	infected 3	infected 4	infected 5	infected 6
GLYMA03G28850	62	67	42	99	45	27	138	346	120	155	131	457
GLYMA07G01730	230	174	110	71	171	30	345	904	240	313	122	230
GLYMA20G34670	1	1	3	2	1	0	145	463	176	141	120	444
GLYMA06G45050	55	28	57	25	32	6	211	416	174	175	63	139
GLYMA15G03050	84	105	15	71	50	24	80	238	98	95	63	201
GLYMA17G23900	234	150	217	135	214	21	107	220	109	106	59	161
GLYMA12G34570	53	39	57	44	37	17	84	210	82	115	53	187
GLYMA19G29210	61	21	88	21	44	13	98	195	67	101	43	84
GLYMA12G12230	11	8	9	7	1	1	151	284	146	109	43	95
GLYMA02G43560	99	63	123	43	102	16	74	155	57	60	42	79
GLYMA07G04950	72	60	39	39	62	20	63	148	61	70	40	105
GLYMA13G42330	65	49	24	50	27	15	66	202	70	71	38	158
GLYMA12G36100	74	100	77	146	23	27	30	54	27	36	38	121
GLYMA14G01130	267	165	612	92	305	24	76	154	48	60	38	52
GLYMA18G04080	118	85	108	38	95	16	120	236	113	129	38	111
GLYMA02G03280	1	1	4	3	0	2	27	66	18	36	36	88
GLYMA15G21890	110	51	59	12	98	5	192	352	134	131	35	74
GLYMA13G43870	35	24	21	32	33	10	48	112	44	64	34	77
GLYMA02G26160	10	6	2	11	11	9	50	116	50	42	34	128
GLYMA13G24200	28	18	12	13	17	3	116	204	91	110	33	102
GLYMA07G03910	60	51	18	64	40	18	57	167	68	64	33	126
GLYMA10G06600	39	28	45	19	30	5	55	126	63	70	30	82
GLYMA01G43880	9	10	8	7	5	1	66	129	49	51	30	73
GLYMA13G42340	36	22	12	14	29	12	47	110	46	53	29	75
GLYMA12G34550	28	21	16	21	16	3	26	84	29	52	29	54
GLYMA07G00900	11	13	0	16	9	5	32	94	30	58	29	87
GLYMA15G19580	17	11	12	5	14	3	41	84	37	38	28	42
GLYMA08G14670	28	20	13	11	21	7	65	162	60	56	28	62
GLYMA06G17360	106	64	52	56	78	19	57	99	45	47	26	58
GLYMA07G00890	84	50	26	52	43	9	50	96	39	53	26	82
GLYMA11G34230	113	61	66	25	78	7	113	211	77	93	26	86
GLYMA06G17520	15	7	9	9	10	3	43	70	27	36	25	70
GLYMA03G33760	111	60	35	50	73	15	77	141	77	76	25	101
GLYMA17G04340	201	85	107	44	206	17	87	148	48	45	24	43
GLYMA18G01860	43	36	77	66	38	16	31	52	43	40	24	70
GLYMA05G11630	75	63	78	45	74	13	53	90	47	50	23	71
GLYMA11G12410	102	86	74	100	64	42	34	79	18	20	23	88
GLYMA05G24110	87	42	65	38	63	10	49	96	37	60	22	57
GLYMA09G08100	54	43	59	47	53	16	48	95	33	59	22	66
GLYMA16G07750	44	34	26	35	33	12	37	61	58	43	22	46
GLYMA18G39690	39	32	65	24	35	6	56	133	30	91	22	79
GLYMA08G37270	91	77	35	92	56	28	42	82	30	35	21	61
GLYMA15G03040	32	23	9	15	14	6	43	86	41	47	20	49
GLYMA03G28870	3	2	2	12	6	1	7	21	13	9	20	39
GLYMA08G08770	779	272	1257	53	936	28	168	250	62	84	20	37
GLYMA10G36600	63	45	15	63	37	20	17	34	20	24	20	34
GLYMA15G15200	1	0	0	0	2	0	25	70	20	37	19	59
GLYMA11G01350	5	5	5	5	1	1	45	88	42	32	19	64
GLYMA13G06450	10	17	23	37	8	9	5	16	6	16	19	35
GLYMA19G07240	86	48	60	39	59	16	47	100	42	47	19	66
GLYMA02G06650	19	10	14	15	6	10	15	44	18	20	18	46
GLYMA07G35310	55	45	123	50	35	18	25	42	7	24	18	28
GLYMA14G05390	58	30	76	17	55	2	45	101	33	53	18	43
GLYMA16G10880	29	17	15	23	16	10	20	71	16	32	18	51
GLYMA19G28240	72	46	52	38	67	9	33	68	22	23	18	18
GLYMA15G05820	12	13	11	15	17	3	36	70	28	32	17	45
GLYMA02G47960	104	66	168	60	71	23	22	57	17	36	17	38
GLYMA03G32850	34	21	27	14	27	0	23	59	32	24	17	47
GLYMA08G07540	37	23	19	43	14	9	28	47	14	16	17	52
GLYMA08G46830	34	16	17	19	11	4	17	38	25	18	17	50
GLYMA13G20800	31	15	23	15	16	1	43	66	32	26	17	54
GLYMA19G06340	488	214	928	65	499	13	73	150	37	52	17	39
GLYMA19G06370	458	206	928	50	447	17	74	132	42	62	17	29
GLYMA08G21410	17	14	13	11	9	3	26	91	21	30	16	29
GLYMA01G02400	105	79	42	82	67	19	29	68	26	33	16	48
GLYMA02G45190	149	85	98	90	113	19	45	85	23	37	16	53
GLYMA14G02500	33	18	17	28	22	8	19	48	30	24	16	44
GLYMA20G16910	16	12	11	15	4	4	21	51	23	22	16	34
GLYMA20G29770	1	0	0	0	0	0	45	42	37	29	15	36
GLYMA07G18150	104	64	32	104	71	26	13	20	12	16	15	36
GLYMA05G31450	9	11	13	4	18	1	50	102	30	48	15	34
GLYMA02G42560	16	12	7	9	8	6	16	21	5	7	15	16
GLYMA04G11550	19	17	5	17	12	1	13	33	15	10	15	31
GLYMA05G09440	10	9	13	25	5	4	15	14	12	9	15	49
GLYMA07G04450	8	10	13	11	15	3	18	28	20	11	15	32
GLYMA07G33860	43	28	52	28	23	7	23	60	25	19	15	42
GLYMA08G18510	94	32	237	24	66	6	36	90	26	31	15	20
GLYMA11G14820	25	39	27	35	22	9	13	36	15	15	15	29
GLYMA13G07610	319	125	538	33	270	14	58	120	33	48	15	27
GLYMA15G39780	6	16	18	38	2	12	5	17	3	7	15	20
GLYMA16G01980	21	15	9	20	13	7	11	39	18	15	15	44
GLYMA19G37520	9	6	8	12	10	4	15	19	9	15	15	16
GLYMA10G02370	17	5	3	2	6	2	25	51	25	25	14	29
GLYMA01G36620	53	44	69	47	33	13	24	34	11	12	14	33
GLYMA03G33990	13	12	7	14	5	3	16	27	16	17	14	25
GLYMA05G03730	17	15	21	30	19	3	7	12	6	4	14	16
GLYMA08G18110	59	24	27	27	46	3	26	57	30	19	14	43
GLYMA08G23590	18	17	12	15	16	3	13	30	21	23	14	45
GLYMA11G08550	21	17	14	22	21	7	12	26	10	13	14	32
GLYMA13G34100	10	9	6	17	7	7	9	20	9	10	14	25
GLYMA14G06630	20	13	22	22	19	7	21	36	16	19	14	30
GLYMA17G11130	10	13	12	17	13	3	13	16	10	8	14	34
GLYMA17G37400	53	23	34	19	36	7	46	82	40	24	14	29
GLYMA18G27710	39	32	20	27	30	4	22	41	15	13	14	32
GLYMA19G01470	2	1	0	0	0	0	13	48	14	14	13	30
GLYMA08G20230	1	0	0	0	0	0	23	45	23	23	13	32
GLYMA06G17860	2	2	2	5	3	1	22	54	18	26	13	48
GLYMA02G14180	11	8	3	9	5	1	7	36	15	14	13	40
GLYMA02G04320	51	34	33	40	33	12	13	40	9	12	13	28
GLYMA03G26740	93	67	146	54	92	12	23	41	20	20	13	25
GLYMA04G01920	49	26	17	17	37	9	40	79	24	26	13	36
GLYMA09G04340	13	14	14	10	9	1	24	43	14	14	13	33
GLYMA10G06250	27	11	60	2	12	1	23	38	27	32	13	9
GLYMA14G01430	15	9	17	17	10	4	6	23	4	5	13	28
GLYMA15G40860	34	20	19	25	18	5	31	32	22	20	13	23
GLYMA16G04940	72	29	48	34	78	13	31	50	22	14	13	25
GLYMA16G05350	55	61	179	46	46	8	9	26	7	8	13	18
GLYMA18G32200	4	12	28	54	1	9	5	7	9	8	13	51
GLYMA20G30910	12	2	7	1	11	0	39	62	27	37	12	21
GLYMA18G02210	18	3	5	6	5	0	23	49	18	31	12	24
GLYMA02G07180	143	87	177	61	91	30	29	50	14	24	12	23
GLYMA01G33070	1	0	0	2	1	0	6	30	7	12	12	36
GLYMA01G02180	13	4	12	8	12	3	20	36	21	15	12	28
GLYMA05G25810	443	165	524	28	465	14	48	94	35	37	12	21
GLYMA07G01860	60	27	7	38	33	7	25	53	16	17	12	32
GLYMA07G14340	87	63	208	61	107	22	23	52	20	20	12	34
GLYMA08G13130	23	22	12	15	10	7	17	19	12	21	12	26
GLYMA09G33770	14	7	7	10	8	1	14	33	16	15	12	19
GLYMA12G35070	23	22	34	24	19	8	14	18	14	18	12	41
GLYMA13G05120	16	17	24	7	14	4	14	20	15	11	12	16
GLYMA14G09440	32	25	16	15	26	5	15	38	21	12	12	23
GLYMA15G20970	13	7	16	21	10	3	4	20	5	18	12	18
GLYMA16G25860	147	73	209	52	98	20	27	54	13	14	12	38
GLYMA17G07050	25	20	8	24	27	3	26	52	23	21	12	27
GLYMA17G20860	21	15	9	21	5	5	11	25	7	12	12	25
GLYMA17G35720	63	32	45	18	44	11	42	70	30	27	12	28
GLYMA20G30720	96	31	77	21	59	6	72	111	34	59	12	47
GLYMA14G00640	101	89	195	85	83	33	22	69	8	18	11	43
GLYMA11G05680	0	0	2	1	1	0	22	36	9	22	11	10
GLYMA02G12520	8	2	1	2	3	0	11	28	9	13	11	11
GLYMA02G03310	1	3	1	6	2	2	8	29	10	17	11	30
GLYMA01G28810	174	97	197	24	170	9	39	68	16	30	11	8
GLYMA01G32750	57	21	60	8	60	5	87	159	32	52	11	20
GLYMA02G00220	24	15	14	16	21	4	17	24	12	12	11	21
GLYMA06G20960	150	68	195	30	116	10	21	40	7	14	11	18
GLYMA08G16190	20	7	5	16	9	1	9	20	12	10	11	37
GLYMA08G18750	60	33	41	25	51	8	18	46	20	20	11	22
GLYMA11G22730	1	1	14	8	3	2	3	4	3	3	11	25
GLYMA11G37920	50	21	31	30	28	9	18	33	15	14	11	33
GLYMA13G08940	1	6	11	29	1	3	3	6	4	2	11	32
GLYMA14G40670	52	19	18	13	41	7	57	98	31	35	11	33
GLYMA15G01470	13	12	6	13	5	0	9	47	17	16	11	34
GLYMA15G08300	76	42	121	26	74	5	39	85	16	21	11	22
GLYMA15G32800	19	11	29	11	10	4	29	64	24	36	11	24
GLYMA15G40140	59	28	37	28	38	4	19	36	19	18	11	30
GLYMA15G40450	65	31	144	13	51	3	31	66	15	26	11	11
GLYMA17G17730	36	21	23	7	27	1	20	36	22	19	11	18
GLYMA20G38720	30	29	15	40	18	9	10	32	9	15	11	19
GLYMA19G29180	20	11	7	5	19	3	31	66	34	39	10	30
GLYMA16G04240	18	12	9	5	20	4	53	111	34	36	10	39
GLYMA11G21190	0	1	1	1	0	0	8	16	2	12	10	13
GLYMA05G04290	1	2	0	0	0	0	11	30	12	16	10	25
GLYMA01G01370	30	14	4	17	13	7	8	24	6	9	10	15
GLYMA01G03260	67	49	34	47	57	8	14	26	18	15	10	35
GLYMA03G08280	126	50	133	18	113	7	23	53	16	13	10	12
GLYMA08G01700	11	12	10	32	16	6	9	21	5	10	10	21
GLYMA08G23540	16	11	24	11	13	2	16	31	7	14	10	14
GLYMA08G44930	8	8	5	15	8	5	7	9	1	3	10	19
GLYMA10G32750	27	14	7	11	12	8	18	39	6	18	10	33
GLYMA11G11900	42	20	39	5	37	2	25	59	14	9	10	14
GLYMA11G37970	23	21	33	20	17	6	11	24	13	9	10	14
GLYMA13G19330	30	16	23	15	18	8	18	29	12	17	10	9
GLYMA13G24360	64	40	32	57	48	14	6	37	20	16	10	36
GLYMA14G06340	38	24	4	17	19	4	18	24	15	19	10	33
GLYMA14G09420	32	17	15	12	32	1	48	84	28	19	10	21
GLYMA14G14410	21	7	7	15	23	2	19	25	19	11	10	31
GLYMA15G09820	41	27	20	32	25	8	11	28	13	13	10	26
GLYMA16G01500	25	14	25	12	21	2	46	62	25	29	10	28
GLYMA16G04190	22	6	22	0	15	0	41	66	23	35	10	12
GLYMA18G00590	17	10	9	13	22	6	22	44	14	18	10	23
GLYMA19G00200	21	22	60	16	13	8	12	33	6	25	10	36
GLYMA11G29460	12	7	14	6	6	0	27	55	16	21	9	23
GLYMA09G31740	0	0	0	0	1	0	44	73	30	32	9	23
GLYMA07G37240	1	0	0	2	1	4	31	91	25	31	9	25
GLYMA07G06660	44	39	35	62	34	11	8	19	7	6	9	22
GLYMA02G37990	4	1	5	0	5	0	44	91	49	52	9	22
GLYMA01G34300	7	8	5	6	7	1	6	18	2	7	9	6
GLYMA01G36750	17	16	7	13	9	5	6	19	5	8	9	15
GLYMA01G38750	128	64	191	40	134	14	27	62	19	24	9	24
GLYMA02G21830	22	7	8	26	7	4	14	17	5	5	9	22
GLYMA02G41700	45	21	34	17	37	3	40	63	31	38	9	42
GLYMA03G26590	3	2	6	7	8	2	4	21	6	14	9	12
GLYMA03G38730	11	15	9	15	9	1	6	12	7	8	9	16
GLYMA04G33360	181	77	241	51	152	12	30	46	17	23	9	28
GLYMA05G03110	13	14	11	18	6	5	11	23	9	8	9	18
GLYMA05G04390	1	0	3	3	0	8	0	2	1	0	9	4
GLYMA05G34140	23	13	8	7	12	4	7	6	5	4	9	7
GLYMA07G11310	11	10	10	12	11	2	22	31	11	15	9	38
GLYMA08G06070	33	16	8	14	14	2	36	43	22	26	9	39
GLYMA08G20650	74	33	23	37	23	10	14	26	19	13	9	19
GLYMA08G21540	23	26	10	19	15	4	15	21	10	13	9	26
GLYMA09G04480	16	16	18	18	12	4	12	34	5	12	9	38
GLYMA13G01570	9	7	10	10	7	3	11	14	11	13	9	21
GLYMA14G06680	17	16	26	14	24	3	17	31	15	18	9	19
GLYMA17G11790	18	9	9	6	9	1	12	32	16	12	9	22
GLYMA17G27270	5	3	8	7	1	1	1	1	2	1	9	18
GLYMA17G35890	20	17	15	28	22	8	17	25	11	15	9	32
GLYMA18G01870	15	9	19	3	18	3	15	23	22	14	9	10
GLYMA18G44850	59	43	55	28	43	4	33	75	25	25	9	35
GLYMA19G43460	8	7	19	6	6	0	17	46	13	14	9	12
GLYMA20G11610	42	20	14	32	27	9	8	29	9	4	9	22
GLYMA20G28440	30	13	22	6	25	2	27	28	13	9	9	14
GLYMA18G53150	1	4	0	3	0	0	10	11	3	8	8	24
GLYMA17G03350	3	2	3	1	3	1	7	28	6	9	8	14
GLYMA16G27880	4	0	4	0	0	0	25	68	32	34	8	30
GLYMA16G26100	0	0	0	0	1	0	4	12	4	5	8	14
GLYMA06G45700	8	4	3	3	3	1	19	32	10	16	8	19
GLYMA06G35580	7	4	3	5	2	1	11	20	7	11	8	23
GLYMA06G00990	10	5	4	3	3	0	12	39	13	20	8	13
GLYMA03G29230	5	4	0	4	3	1	7	14	15	7	8	16
GLYMA02G36370	6	4	1	5	3	2	14	23	15	6	8	11
GLYMA02G03870	9	1	4	6	1	0	13	23	14	11	8	21
GLYMA01G03820	3	0	2	1	1	0	7	12	7	7	8	8
GLYMA01G01510	1	6	3	1	1	1	16	31	9	20	8	30
GLYMA02G05350	35	25	38	34	31	7	11	23	6	13	8	24
GLYMA02G37710	9	5	6	26	6	5	2	16	1	8	8	23
GLYMA03G28410	42	27	12	28	20	12	17	22	13	13	8	22
GLYMA03G40730	20	24	13	13	22	3	21	26	10	10	8	22
GLYMA05G08700	13	10	23	18	14	3	15	21	10	15	8	23
GLYMA05G22180	55	26	45	19	40	4	27	63	18	25	8	15
GLYMA05G28900	10	7	2	7	11	3	9	12	5	7	8	17
GLYMA06G10830	72	39	41	32	53	9	30	54	36	39	8	54
GLYMA06G11970	11	6	5	0	5	2	9	20	12	10	8	23
GLYMA06G18110	16	12	16	15	17	2	15	21	9	18	8	23
GLYMA07G32190	41	32	21	37	38	10	17	33	17	19	8	24
GLYMA08G10890	5	7	3	4	8	5	10	16	9	9	8	18
GLYMA08G11480	31	19	43	8	34	1	34	57	25	31	8	13
GLYMA08G16420	16	6	12	20	9	5	11	21	12	17	8	18
GLYMA08G22570	3	5	8	2	3	1	2	9	4	2	8	2
GLYMA09G02980	5	5	0	5	2	3	4	6	2	1	8	10
GLYMA09G09100	11	7	6	9	6	1	4	14	6	3	8	16
GLYMA10G05480	3	4	5	9	2	1	4	15	3	7	8	19
GLYMA10G28370	8	7	4	21	5	2	11	28	11	17	8	27
GLYMA10G29190	22	22	29	20	16	5	12	34	13	17	8	20
GLYMA10G31590	26	7	22	4	16	2	33	83	35	25	8	16
GLYMA11G06510	120	77	131	31	129	14	22	60	18	29	8	11
GLYMA11G06900	13	14	6	12	6	0	4	15	6	4	8	13
GLYMA12G04630	44	24	25	31	27	8	9	29	7	17	8	27
GLYMA12G10150	23	18	36	17	15	2	20	42	8	21	8	14
GLYMA14G04550	31	17	9	17	22	5	25	44	18	22	8	26
GLYMA14G09300	18	6	19	11	12	2	6	32	10	21	8	21
GLYMA15G42680	6	3	1	10	6	3	9	11	6	8	8	25
GLYMA17G10990	10	2	5	8	3	4	3	12	4	8	8	12
GLYMA17G18800	13	9	13	6	2	2	0	12	2	7	8	8
GLYMA17G34690	21	15	14	9	22	1	16	34	7	22	8	16
GLYMA19G25870	23	21	15	6	14	2	14	30	9	11	8	18
GLYMA19G31590	2	1	1	4	0	0	5	12	3	2	8	11
GLYMA19G41120	19	17	17	10	11	3	14	33	13	15	8	15
GLYMA20G38100	13	23	12	43	13	6	11	21	7	16	8	38
GLYMA17G14750	1	2	3	1	1	1	19	24	8	9	7	14
GLYMA14G03560	86	43	73	33	70	16	16	38	16	20	7	32
GLYMA12G35050	103	73	128	55	84	18	17	30	13	18	7	19
GLYMA12G01690	6	1	2	1	1	0	4	21	8	10	7	17
GLYMA09G01340	0	3	1	3	2	1	8	14	6	7	7	8
GLYMA08G46520	1	1	4	0	1	1	7	24	4	10	7	3
GLYMA08G03850	0	1	1	1	1	0	9	18	7	6	7	16
GLYMA06G15410	3	4	2	3	1	3	20	25	10	15	7	18
GLYMA05G05420	0	0	1	0	0	0	5	4	3	5	7	6
GLYMA02G47750	0	2	2	1	0	1	0	11	9	12	7	12
GLYMA02G11060	25	11	38	13	33	6	26	55	24	22	7	17
GLYMA02G15430	2	2	10	9	6	1	8	18	4	4	7	10
GLYMA02G38730	20	9	14	2	13	1	24	40	13	14	7	20
GLYMA02G40040	5	5	4	4	7	1	6	27	15	14	7	15
GLYMA02G44220	33	32	18	18	22	7	19	43	13	17	7	22
GLYMA02G47560	166	102	263	30	161	10	22	53	15	17	7	18
GLYMA03G33340	0	2	0	1	0	1	3	7	3	2	7	17
GLYMA03G36470	18	13	20	12	14	2	7	17	10	12	7	18
GLYMA03G38520	23	15	17	13	20	7	18	27	23	17	7	23
GLYMA04G03020	27	6	11	4	24	1	19	18	14	11	7	12
GLYMA04G37530	14	10	12	11	15	3	24	35	19	15	7	26
GLYMA05G00620	104	39	148	22	101	5	16	31	15	19	7	6
GLYMA05G29000	70	24	48	10	68	3	19	37	10	19	7	11
GLYMA05G30020	27	9	10	16	9	7	11	21	15	9	7	15
GLYMA05G33330	4	5	6	3	4	1	14	5	1	9	7	11
GLYMA05G35970	8	6	16	15	9	1	8	14	6	11	7	14
GLYMA05G38290	7	7	9	5	9	2	9	13	3	9	7	9
GLYMA06G01850	30	13	41	8	28	5	16	27	11	6	7	18
GLYMA06G07200	15	15	8	14	8	5	6	18	10	12	7	24
GLYMA06G11120	17	14	6	9	12	4	14	29	15	9	7	28
GLYMA06G17930	13	9	13	7	8	7	7	14	8	12	7	16
GLYMA06G44870	6	11	3	8	4	2	4	4	1	4	7	10
GLYMA07G03490	9	5	8	3	3	1	4	13	6	7	7	3
GLYMA07G15800	10	14	27	4	8	2	15	46	13	37	7	22
GLYMA07G30880	8	4	11	6	8	2	10	26	14	9	7	10
GLYMA07G37570	0	5	3	5	5	0	3	11	4	10	7	13
GLYMA08G02940	5	3	5	4	7	0	7	16	16	8	7	14
GLYMA08G03010	8	5	8	8	7	2	3	11	4	11	7	5
GLYMA08G06420	14	7	11	8	4	1	23	44	11	16	7	14
GLYMA08G19170	6	6	1	6	4	1	17	24	8	6	7	17
GLYMA08G19420	19	9	11	11	7	0	13	20	5	10	7	26
GLYMA08G21440	13	9	13	11	3	1	8	11	0	3	7	9
GLYMA09G06250	13	5	2	3	10	0	16	22	8	15	7	18
GLYMA09G07100	32	33	4	26	23	3	18	42	15	19	7	26
GLYMA09G36640	28	31	41	31	38	10	22	24	2	18	7	27
GLYMA09G40960	25	29	29	17	34	6	22	28	13	12	7	25
GLYMA10G33030	41	26	18	16	29	3	18	28	21	12	7	18
GLYMA10G33300	7	15	6	18	14	2	4	14	4	1	7	12
GLYMA11G03650	15	18	0	23	5	4	7	13	5	2	7	11
GLYMA12G06860	9	7	9	1	7	0	7	21	9	6	7	12
GLYMA12G36150	6	14	5	28	1	4	5	5	1	1	7	19
GLYMA13G01290	75	30	31	12	61	7	22	51	24	16	7	11
GLYMA13G03700	39	18	8	17	14	5	8	22	7	15	7	22
GLYMA13G34370	15	5	3	8	11	3	3	8	5	9	7	8
GLYMA13G35480	18	19	25	20	9	3	11	30	8	15	7	25
GLYMA14G07270	28	27	10	8	21	3	22	53	14	21	7	35
GLYMA14G08500	8	9	2	15	2	5	2	4	8	3	7	11
GLYMA15G05570	25	9	4	11	6	3	15	15	11	9	7	12
GLYMA15G10890	56	34	27	13	26	2	20	29	9	9	7	25
GLYMA15G41470	7	10	7	13	9	3	8	14	2	11	7	13
GLYMA15G42900	8	3	2	4	6	2	9	17	6	13	7	15
GLYMA17G01300	2	2	4	2	2	0	3	9	2	3	7	3
GLYMA17G14240	9	4	10	14	9	5	6	10	5	4	7	10
GLYMA17G29800	17	8	15	13	15	2	13	27	20	15	7	22
GLYMA17G37760	25	13	15	12	14	2	14	24	4	7	7	10
GLYMA18G06620	9	10	3	7	4	2	2	14	4	9	7	9
GLYMA18G16490	8	4	2	5	8	1	15	24	6	9	7	27
GLYMA19G30690	14	6	10	13	12	2	9	15	4	7	7	13
GLYMA20G22400	11	11	1	12	12	5	7	16	10	5	7	24
GLYMA20G25920	16	9	12	6	15	3	13	24	10	14	7	7
GLYMA20G31210	9	6	5	7	2	0	4	13	10	5	7	5
GLYMA19G36620	2	1	3	3	1	0	9	15	9	3	6	11
GLYMA19G01200	0	0	0	2	2	1	5	14	6	6	6	8
GLYMA16G34570	5	1	3	2	4	1	8	29	6	12	6	19
GLYMA16G33030	62	36	70	24	36	13	12	21	2	3	6	11
GLYMA15G13500	2	1	0	1	1	1	9	17	9	13	6	14
GLYMA13G36110	1	7	0	3	2	3	14	22	11	14	6	27
GLYMA07G00330	0	3	0	0	0	1	4	12	1	4	6	14
GLYMA06G48260	0	1	2	0	0	0	6	11	6	8	6	15
GLYMA06G02380	5	2	3	2	4	0	13	35	10	10	6	16
GLYMA04G08410	0	0	2	1	0	1	34	37	16	26	6	17
GLYMA02G03320	2	1	0	0	0	2	9	22	8	11	6	8
GLYMA01G04350	5	2	2	2	2	0	25	41	17	24	6	16
GLYMA0169S00210	6	2	9	3	4	1	8	9	5	4	6	12
GLYMA01G10080	9	6	7	5	1	4	9	20	10	5	6	15
GLYMA01G11180	2	1	3	4	0	1	3	3	0	0	6	3
GLYMA01G22620	26	27	11	21	17	6	14	19	8	9	6	19
GLYMA01G43470	6	2	3	3	4	0	2	7	2	1	6	9
GLYMA01G43680	4	2	2	5	6	1	6	4	2	3	6	6
GLYMA02G02600	25	17	16	16	11	5	9	11	6	7	6	10
GLYMA02G06830	33	25	41	18	26	10	11	19	3	8	6	10
GLYMA02G08260	35	14	11	8	22	3	8	17	11	7	6	6
GLYMA02G09780	2	1	5	2	1	0	7	19	3	3	6	13
GLYMA02G10020	7	5	11	7	8	1	10	11	7	9	6	18
GLYMA02G10580	13	12	12	14	13	4	8	10	6	5	6	10
GLYMA02G11580	30	20	32	17	18	9	7	30	24	10	6	19
GLYMA02G17400	1	6	4	9	1	1	2	8	6	7	6	9
GLYMA02G18090	4	1	9	3	5	2	12	19	6	11	6	16
GLYMA02G39870	8	7	3	2	3	1	10	11	5	2	6	9
GLYMA02G43930	10	8	3	3	2	0	2	4	3	3	6	7
GLYMA03G03520	14	10	12	21	6	1	1	9	4	2	6	10
GLYMA03G27880	15	14	9	8	7	1	9	10	8	6	6	14
GLYMA03G30070	43	25	27	34	25	9	16	29	14	17	6	17
GLYMA03G32620	13	5	2	8	10	3	8	12	9	5	6	10
GLYMA03G32970	14	8	11	15	7	4	8	16	11	11	6	21
GLYMA03G35020	29	12	14	11	16	6	2	16	7	5	6	15
GLYMA03G36070	8	9	7	6	3	4	6	15	3	9	6	8
GLYMA04G01380	11	8	6	8	3	1	6	13	7	6	6	16
GLYMA04G01750	34	10	28	10	22	3	15	38	12	9	6	14
GLYMA04G02100	15	10	11	6	6	7	7	14	2	3	6	10
GLYMA04G06570	9	8	8	10	5	3	6	7	4	5	6	4
GLYMA04G08050	9	6	13	6	4	1	4	6	0	4	6	12
GLYMA04G09170	7	8	2	9	5	2	1	5	2	3	6	8
GLYMA04G32950	4	7	9	2	4	1	1	14	2	6	6	5
GLYMA04G41540	17	13	3	8	8	3	4	18	5	4	6	7
GLYMA05G28480	18	3	19	5	14	3	18	23	17	14	6	16
GLYMA05G33650	7	6	5	5	3	0	5	19	7	8	6	13
GLYMA05G36620	9	7	11	9	6	1	8	17	14	12	6	10
GLYMA05G37860	22	10	7	6	22	3	13	19	11	7	6	10
GLYMA06G02040	46	24	32	23	30	3	31	59	12	29	6	15
GLYMA06G06300	61	31	71	6	62	2	37	59	22	21	6	8
GLYMA06G13760	9	4	6	11	10	1	1	9	4	4	6	12
GLYMA06G17320	7	16	10	8	14	7	8	10	8	9	6	12
GLYMA06G19560	10	7	12	6	5	3	9	23	7	9	6	15
GLYMA06G41150	0	2	2	3	2	1	3	1	2	0	6	11
GLYMA07G05410	8	5	4	6	4	6	4	19	6	8	6	12
GLYMA07G05530	13	11	7	14	8	7	1	23	5	7	6	24
GLYMA07G05580	21	18	14	23	10	7	15	25	8	10	6	28
GLYMA07G06160	17	11	9	18	15	6	10	8	7	2	6	24
GLYMA07G09220	1	1	0	3	1	0	2	11	2	1	6	10
GLYMA08G01990	14	12	12	18	10	5	2	14	9	5	6	18
GLYMA08G12140	75	30	46	13	63	3	23	43	27	18	6	7
GLYMA08G14830	69	30	123	11	37	5	42	56	29	42	6	13
GLYMA08G15270	2	3	5	4	1	2	2	10	0	1	6	6
GLYMA08G19150	2	2	2	10	1	2	1	10	5	4	6	10
GLYMA08G19210	54	26	100	8	33	2	11	16	6	5	6	7
GLYMA08G20770	7	9	1	5	6	2	7	14	12	5	6	21
GLYMA08G22850	22	8	2	24	9	3	2	7	6	5	6	11
GLYMA08G23990	12	12	8	7	2	2	4	8	8	4	6	11
GLYMA08G27590	4	3	2	2	5	3	7	14	7	10	6	10
GLYMA08G28230	4	0	3	0	4	2	5	10	3	8	6	8
GLYMA08G33510	2	1	0	1	0	1	3	7	1	6	6	5
GLYMA08G36390	16	5	4	2	7	4	8	15	4	4	6	5
GLYMA08G40380	2	1	1	0	1	0	3	7	1	1	6	3
GLYMA08G41460	16	6	16	11	10	2	10	11	13	10	6	25
GLYMA08G43330	11	6	5	3	8	1	11	28	15	15	6	11
GLYMA08G44310	14	13	3	10	4	2	7	6	6	11	6	16
GLYMA08G47790	6	1	1	10	5	1	6	12	4	5	6	6
GLYMA09G08290	2	0	3	0	1	0	5	7	2	3	6	3
GLYMA09G12250	5	2	2	4	0	1	6	11	1	7	6	5
GLYMA09G34000	9	9	8	12	6	1	7	21	6	9	6	11
GLYMA09G34410	36	21	18	26	18	2	7	18	7	9	6	10
GLYMA09G36050	3	3	3	3	2	0	2	3	2	2	6	5
GLYMA10G01760	3	1	3	3	4	0	1	4	2	2	6	2
GLYMA10G07820	1	1	6	2	1	1	5	7	1	2	6	7
GLYMA10G24590	5	4	6	8	8	3	6	17	5	9	6	13
GLYMA10G28890	8	2	6	2	3	0	6	8	9	5	6	6
GLYMA10G31190	9	2	5	2	12	1	6	11	9	3	6	17
GLYMA10G34310	22	5	5	7	14	2	8	15	9	9	6	11
GLYMA10G36500	4	5	9	4	3	0	3	6	3	2	6	7
GLYMA10G39780	39	17	50	3	27	0	30	43	15	18	6	12
GLYMA10G40390	13	10	11	12	7	2	12	16	13	10	6	14
GLYMA10G41330	23	12	8	11	17	3	16	24	15	21	6	14
GLYMA11G08730	27	29	30	24	16	6	7	21	3	13	6	12
GLYMA11G09390	5	1	2	0	2	0	3	7	3	4	6	12
GLYMA11G27720	5	4	0	3	2	1	3	14	2	8	6	11
GLYMA11G33090	6	2	1	3	5	3	5	12	5	10	6	9
GLYMA12G00390	17	13	46	18	12	3	16	24	25	29	6	8
GLYMA12G07770	3	2	1	1	1	0	1	3	0	1	6	9
GLYMA12G08740	4	4	7	4	4	4	9	29	9	12	6	13
GLYMA12G16390	15	8	22	7	7	1	5	13	6	3	6	11
GLYMA12G30600	3	1	3	6	3	0	2	9	5	2	6	7
GLYMA12G32000	8	4	4	8	5	1	4	9	5	6	6	6
GLYMA13G00990	13	12	7	9	11	1	14	20	10	8	6	20
GLYMA13G20830	41	17	29	18	12	4	19	32	6	20	6	21
GLYMA13G23170	45	20	9	25	29	6	13	36	15	19	6	18
GLYMA13G26930	17	15	9	16	3	5	3	20	10	7	6	27
GLYMA14G00320	5	1	1	5	8	2	6	9	4	6	6	17
GLYMA14G01990	10	14	4	8	18	3	8	13	10	7	6	14
GLYMA14G07830	11	12	18	20	8	5	2	12	2	3	6	13
GLYMA14G10790	1	1	0	1	1	1	1	3	1	1	6	2
GLYMA14G36620	9	10	17	7	7	1	12	20	8	8	6	11
GLYMA14G39620	17	11	3	12	10	0	7	23	8	8	6	11
GLYMA15G03000	0	8	7	3	8	3	6	6	1	4	6	1
GLYMA15G06020	15	12	6	0	9	1	13	18	5	12	6	4
GLYMA15G07720	4	3	4	3	2	3	8	16	9	5	6	15
GLYMA15G10160	9	7	9	4	6	3	10	11	7	8	6	9
GLYMA15G10480	0	0	0	2	0	1	4	8	3	3	6	5
GLYMA15G11270	0	1	0	0	1	0	2	4	4	0	6	4
GLYMA15G15370	13	8	5	5	11	2	14	19	10	10	6	14
GLYMA15G19670	8	16	14	11	10	5	3	13	5	10	6	16
GLYMA15G24350	10	3	4	3	4	0	3	15	5	6	6	8
GLYMA15G37980	12	8	2	13	3	3	4	6	4	12	6	15
GLYMA15G41540	45	32	36	32	46	9	12	23	9	13	6	32
GLYMA16G02770	23	9	5	15	7	1	3	19	7	4	6	11
GLYMA16G19560	9	4	4	3	6	3	7	2	3	4	6	17
GLYMA17G02610	11	12	25	16	10	8	2	12	3	12	6	18
GLYMA17G31940	16	15	8	11	9	3	17	29	12	16	6	19
GLYMA17G36420	14	14	14	16	7	4	8	15	11	9	6	24
GLYMA18G01830	51	31	35	16	31	6	14	31	8	18	6	22
GLYMA18G08220	21	9	36	8	10	2	17	37	22	11	6	16
GLYMA18G08630	13	8	27	5	5	2	10	17	7	17	6	9
GLYMA18G14740	8	5	7	5	6	1	5	12	10	7	6	10
GLYMA18G32230	4	4	3	11	0	4	2	6	1	1	6	12
GLYMA18G51100	8	2	0	5	5	2	3	7	12	3	6	12
GLYMA18G52480	11	7	6	14	3	3	4	18	2	13	6	18
GLYMA18G52940	12	9	14	16	17	5	13	24	13	11	6	14
GLYMA18G53700	2	2	1	0	1	1	1	12	2	6	6	5
GLYMA19G02370	36	15	18	25	17	4	5	23	9	12	6	14
GLYMA19G03490	4	3	3	3	1	2	2	9	4	3	6	7
GLYMA19G27380	6	6	6	1	5	1	7	24	4	7	6	16
GLYMA19G34960	23	14	13	13	17	0	9	19	3	3	6	6
GLYMA19G39370	13	7	7	4	1	0	5	16	4	3	6	10
GLYMA19G40810	15	11	9	3	18	2	22	39	15	15	6	13
GLYMA19G40930	5	3	4	1	4	1	2	4	0	4	6	3
GLYMA19G41320	19	11	5	28	6	4	14	23	3	11	6	22
GLYMA19G41540	5	5	3	4	1	2	2	10	2	4	6	3
GLYMA19G42060	17	13	62	7	17	2	30	59	19	20	6	16
GLYMA20G22270	8	5	7	6	3	2	2	3	6	4	6	0
GLYMA20G24200	12	10	5	7	4	0	3	8	3	7	6	7
GLYMA20G27280	14	7	12	2	17	0	9	15	6	10	6	6
GLYMA20G28860	7	7	2	8	1	1	11	12	9	15	6	17
GLYMA20G34870	14	8	6	10	5	1	11	22	5	9	6	18
GLYMA20G34880	29	11	22	5	17	0	16	35	10	11	6	6
GLYMA20G38930	0	0	1	4	0	0	5	6	5	2	5	15
GLYMA18G06840	2	1	2	1	1	2	12	24	4	6	5	19
GLYMA17G34870	0	0	3	1	1	1	6	20	1	11	5	27
GLYMA17G13730	1	1	1	3	1	1	14	23	17	18	5	19
GLYMA15G34720	0	0	2	1	0	2	6	20	10	8	5	13
GLYMA15G11910	4	4	4	3	3	0	15	28	10	6	5	22
GLYMA13G34290	43	42	41	46	22	21	3	16	1	8	5	15
GLYMA12G09730	52	34	83	46	31	13	6	20	4	8	5	14
GLYMA08G37670	1	0	0	0	1	0	3	5	4	2	5	10
GLYMA07G05480	2	1	0	0	1	3	8	20	7	7	5	11
GLYMA07G03920	2	2	0	0	0	0	12	37	18	14	5	19
GLYMA06G14820	1	0	3	1	3	0	4	17	6	7	5	20
GLYMA04G14360	0	0	0	0	0	0	4	14	9	9	5	11
GLYMA04G12510	102	61	117	41	100	17	13	24	5	13	5	23
GLYMA01G45020	4	5	8	3	3	0	29	55	21	26	5	15
GLYMA01G33150	0	0	0	1	0	0	4	17	8	11	5	7
GLYMA01G01900	9	8	4	12	3	1	2	19	9	7	5	15
GLYMA01G24950	7	0	1	1	1	0	2	7	1	3	5	7
GLYMA01G39200	3	0	1	9	2	2	0	3	0	1	5	2
GLYMA01G40620	0	0	0	0	0	0	5	2	1	6	5	2
GLYMA01G41100	8	7	4	12	3	5	5	10	3	5	5	11
GLYMA02G01160	18	13	3	10	10	2	4	16	7	1	5	11
GLYMA02G02170	5	0	0	3	2	4	4	14	5	7	5	1
GLYMA02G05370	9	3	8	6	3	0	6	8	6	4	5	2
GLYMA02G06440	7	4	13	4	5	0	9	12	5	11	5	2
GLYMA02G47210	17	9	13	11	5	3	12	13	6	10	5	14
GLYMA03G17950	11	7	7	10	3	2	4	9	2	2	5	10
GLYMA03G23740	24	11	14	16	12	4	6	13	7	6	5	15
GLYMA03G26060	7	2	6	1	1	0	3	13	2	7	5	9
GLYMA03G26090	8	3	2	1	2	0	4	9	4	1	5	8
GLYMA03G27380	28	16	35	34	30	12	4	18	7	10	5	20
GLYMA03G39480	4	6	5	4	0	1	2	3	1	1	5	2
GLYMA03G40860	9	6	2	6	3	2	4	6	0	4	5	0
GLYMA03G41730	42	17	26	3	23	1	23	35	18	20	5	10
GLYMA04G07180	12	8	5	7	4	2	9	4	6	7	5	7
GLYMA04G07220	19	4	7	10	5	5	5	9	3	4	5	3
GLYMA04G07300	10	3	7	6	2	1	2	5	3	3	5	10
GLYMA04G36870	14	13	15	7	9	6	9	21	5	9	5	15
GLYMA04G37370	5	6	3	5	4	1	1	7	4	2	5	3
GLYMA04G38120	3	2	1	4	2	2	2	4	1	4	5	5
GLYMA04G40640	40	32	13	24	30	12	15	21	9	13	5	20
GLYMA04G42690	10	4	8	7	4	0	4	14	9	5	5	10
GLYMA04G43540	4	4	2	3	0	0	4	3	0	1	5	6
GLYMA05G00780	9	9	13	5	7	1	5	11	4	7	5	12
GLYMA05G02740	2	2	3	2	1	1	1	5	2	7	5	4
GLYMA05G04490	7	2	4	8	3	4	12	29	2	12	5	15
GLYMA05G07640	2	5	4	7	0	2	5	3	4	2	5	6
GLYMA05G30600	23	13	24	2	12	4	9	11	8	8	5	5
GLYMA05G32100	19	10	2	8	6	1	5	7	2	2	5	9
GLYMA05G36100	5	7	6	13	3	5	3	6	2	2	5	6
GLYMA05G38340	14	8	7	11	6	4	7	12	6	6	5	9
GLYMA05G38540	29	25	14	16	15	7	9	29	4	10	5	14
GLYMA06G01380	2	4	1	0	3	2	1	10	2	1	5	7
GLYMA06G06650	8	6	4	5	0	2	4	5	3	2	5	9
GLYMA06G07580	3	2	3	4	5	1	1	4	2	4	5	5
GLYMA06G07990	14	15	6	9	12	5	8	15	4	1	5	14
GLYMA06G10290	4	2	4	9	2	0	2	2	1	4	5	9
GLYMA06G10360	9	10	2	12	5	2	1	13	0	4	5	6
GLYMA06G18720	2	2	17	4	7	1	11	18	4	9	5	6
GLYMA06G20230	8	2	5	1	4	1	6	15	4	8	5	9
GLYMA06G20310	8	10	13	16	8	2	8	16	2	11	5	23
GLYMA06G36210	2	1	2	3	1	2	0	7	2	2	5	6
GLYMA06G36290	1	1	1	1	0	0	0	3	0	0	5	1
GLYMA06G43550	8	2	5	6	3	0	4	9	2	4	5	1
GLYMA06G44340	4	1	2	11	6	2	4	4	3	3	5	4
GLYMA06G45610	9	2	1	5	6	5	2	5	0	5	5	5
GLYMA06G47830	11	11	10	11	5	2	6	19	4	8	5	15
GLYMA07G00420	8	6	4	5	1	0	1	8	6	5	5	8
GLYMA07G00610	8	6	1	10	8	1	7	7	5	5	5	8
GLYMA07G03180	5	4	5	5	8	1	1	5	3	5	5	6
GLYMA07G03530	6	4	2	6	4	0	3	2	2	4	5	6
GLYMA07G07270	3	3	4	5	2	2	3	12	2	7	5	6
GLYMA07G21920	6	3	6	3	1	1	2	1	4	3	5	8
GLYMA07G36610	5	6	2	1	3	1	2	3	1	4	5	3
GLYMA07G38260	23	14	11	21	11	3	7	7	9	3	5	6
GLYMA08G00490	6	6	4	7	4	0	2	6	4	6	5	6
GLYMA08G01100	31	28	18	30	16	5	21	32	11	17	5	30
GLYMA08G07680	5	0	1	2	1	0	1	7	2	2	5	1
GLYMA08G09740	12	5	3	6	2	3	5	25	6	4	5	5
GLYMA08G11940	5	2	3	3	2	0	0	1	0	2	5	1
GLYMA08G15960	8	9	16	13	5	5	5	19	4	3	5	6
GLYMA08G17610	40	27	32	34	33	10	9	23	14	12	5	26
GLYMA08G21340	15	11	11	10	18	1	4	8	3	2	5	10
GLYMA08G22100	5	1	2	4	2	0	5	8	0	3	5	3
GLYMA08G23560	8	5	2	4	5	2	8	24	9	5	5	9
GLYMA08G39840	7	8	1	7	1	2	3	8	4	2	5	4
GLYMA08G44090	14	5	1	15	7	2	2	14	7	7	5	16
GLYMA08G44320	0	1	0	1	0	0	3	4	2	3	5	8
GLYMA08G47310	11	5	6	4	8	3	9	7	5	7	5	3
GLYMA09G03020	11	14	23	8	6	1	3	6	3	6	5	9
GLYMA09G04950	25	19	35	10	6	7	20	50	17	25	5	17
GLYMA09G05820	7	5	8	9	4	4	13	21	3	8	5	16
GLYMA09G08630	10	6	33	7	7	2	2	5	2	5	5	1
GLYMA09G15450	25	10	34	19	11	6	4	21	6	4	5	21
GLYMA09G33160	11	7	4	12	8	2	4	12	10	14	5	15
GLYMA09G38590	8	6	16	3	9	1	11	31	17	13	5	8
GLYMA10G01210	7	6	1	8	10	3	4	16	6	4	5	12
GLYMA10G04780	23	13	55	18	28	9	6	11	2	6	5	16
GLYMA10G11680	10	5	2	2	6	2	6	13	6	6	5	9
GLYMA10G17570	8	5	4	12	1	1	3	12	5	2	5	11
GLYMA10G20570	16	7	7	10	11	5	6	15	5	10	5	9
GLYMA10G35670	7	9	4	11	6	4	5	6	8	4	5	11
GLYMA10G38070	7	6	14	8	7	3	14	32	6	12	5	15
GLYMA10G43740	18	6	10	7	11	0	4	13	6	4	5	2
GLYMA11G09630	5	1	6	1	2	1	5	6	2	4	5	5
GLYMA11G11870	38	7	32	11	32	2	25	38	16	18	5	14
GLYMA11G13960	3	0	4	1	3	1	3	9	3	2	5	5
GLYMA11G14910	6	8	4	5	7	1	6	13	6	6	5	6
GLYMA11G15460	6	3	4	2	5	2	1	8	5	4	5	1
GLYMA11G25900	1	1	3	1	1	1	1	2	1	1	5	2
GLYMA11G33280	10	4	8	2	3	0	5	8	2	9	5	5
GLYMA11G33560	6	5	22	6	4	0	19	27	13	8	5	9
GLYMA11G33760	6	3	2	7	0	0	3	6	0	4	5	6
GLYMA12G01610	9	9	13	12	3	1	1	6	5	4	5	8
GLYMA12G04150	39	22	51	8	50	1	53	81	33	29	5	22
GLYMA12G05570	3	3	1	4	4	2	3	3	3	4	5	7
GLYMA12G06760	25	13	11	27	12	9	7	8	7	8	5	17
GLYMA12G07790	6	7	2	8	8	1	3	11	1	2	5	10
GLYMA12G08930	25	7	9	18	11	1	8	17	5	7	5	13
GLYMA12G10210	0	1	0	0	0	2	3	2	0	0	5	2
GLYMA12G13410	7	7	3	4	3	2	5	5	3	6	5	14
GLYMA12G14420	11	4	16	16	6	2	3	12	3	5	5	15
GLYMA12G30060	4	5	4	3	3	2	2	9	3	3	5	8
GLYMA13G00820	10	7	12	10	6	2	13	10	3	10	5	8
GLYMA13G01870	6	6	9	3	2	2	8	16	5	7	5	6
GLYMA13G08690	1	3	9	8	0	1	1	0	0	1	5	7
GLYMA13G19190	12	15	29	9	14	4	1	8	2	5	5	10
GLYMA13G19310	8	5	5	6	3	1	2	6	4	0	5	1
GLYMA13G21310	1	0	1	0	1	1	3	3	2	1	5	9
GLYMA13G23090	5	6	6	7	4	1	8	14	6	12	5	13
GLYMA13G23640	4	1	1	1	6	1	0	5	0	2	5	5
GLYMA13G23790	6	3	9	4	5	2	5	15	4	7	5	9
GLYMA13G24880	3	5	3	5	2	1	1	3	4	1	5	6
GLYMA13G25600	2	1	2	0	1	1	2	3	0	1	5	6
GLYMA13G35170	11	6	5	3	4	2	4	4	7	1	5	7
GLYMA13G37280	6	6	1	13	5	2	7	12	5	3	5	17
GLYMA13G41980	4	6	6	14	8	3	1	10	2	7	5	16
GLYMA13G44170	16	12	12	11	2	4	17	11	8	13	5	16
GLYMA13G44470	12	8	4	10	10	2	11	11	1	3	5	12
GLYMA14G00880	2	1	1	0	0	0	1	3	1	1	5	4
GLYMA14G08120	8	6	3	10	1	2	4	9	1	4	5	9
GLYMA14G10820	48	22	18	17	36	7	30	46	19	19	5	18
GLYMA14G12570	6	6	4	8	7	3	5	12	10	8	5	14
GLYMA14G38840	4	4	6	1	5	0	2	10	3	2	5	3
GLYMA14G39820	11	9	14	12	11	5	1	13	4	4	5	16
GLYMA15G00570	5	4	4	4	4	0	3	9	3	2	5	8
GLYMA15G01490	5	3	2	3	2	1	2	11	1	1	5	9
GLYMA15G07850	19	15	17	19	14	4	19	38	9	12	5	28
GLYMA15G10370	10	6	7	7	3	1	12	10	5	4	5	12
GLYMA15G11380	2	4	5	6	6	0	5	7	1	1	5	6
GLYMA15G11490	34	33	33	24	14	6	11	22	3	9	5	11
GLYMA15G11680	7	3	8	7	4	1	17	17	11	8	5	12
GLYMA15G17070	6	3	8	11	9	2	9	16	7	8	5	14
GLYMA15G17870	1	2	0	1	0	0	0	2	1	1	5	3
GLYMA15G18430	14	8	5	12	4	1	6	11	7	8	5	9
GLYMA15G42820	2	1	3	2	2	0	2	1	1	2	5	2
GLYMA16G04740	6	4	3	4	7	2	6	18	5	8	5	7
GLYMA16G15790	11	11	9	15	10	3	4	8	5	6	5	15
GLYMA16G15800	17	10	7	15	10	4	5	13	8	6	5	9
GLYMA16G21590	8	10	5	16	8	5	4	14	1	4	5	17
GLYMA16G23730	7	7	7	4	5	1	5	9	8	4	5	5
GLYMA16G27350	32	17	19	5	28	2	16	46	13	13	5	13
GLYMA17G04210	8	5	8	4	7	0	6	17	4	7	5	7
GLYMA17G04330	88	35	37	8	64	2	28	60	21	17	5	15
GLYMA17G05330	4	8	15	3	7	1	13	21	6	9	5	11
GLYMA17G07530	3	3	6	1	2	1	5	8	9	6	5	6
GLYMA17G08100	15	7	9	14	7	2	9	17	9	11	5	13
GLYMA17G10450	2	1	0	2	1	0	1	4	4	2	5	7
GLYMA17G10490	4	6	4	6	4	2	4	7	6	7	5	8
GLYMA17G16830	22	9	20	7	16	2	9	24	7	12	5	3
GLYMA17G34110	6	5	3	15	4	4	1	12	4	4	5	26
GLYMA17G37820	11	6	9	7	9	1	11	5	8	9	5	10
GLYMA18G03440	9	18	8	9	12	4	5	7	6	2	5	13
GLYMA18G05160	3	1	1	2	4	0	2	11	1	8	5	7
GLYMA18G05220	11	6	14	2	9	0	4	9	2	2	5	4
GLYMA18G06080	12	11	7	14	11	6	7	8	2	3	5	19
GLYMA18G10200	11	5	8	4	9	0	21	27	17	7	5	9
GLYMA18G10760	4	5	5	2	3	0	1	4	1	0	5	1
GLYMA18G14410	31	32	30	8	29	6	14	36	10	16	5	14
GLYMA18G14980	4	8	8	5	3	1	1	4	5	1	5	8
GLYMA18G16160	1	4	5	2	2	1	5	7	2	2	5	5
GLYMA18G17100	1	3	1	4	1	0	2	5	3	2	5	2
GLYMA18G38010	8	3	3	4	5	3	5	8	3	4	5	13
GLYMA18G44560	8	7	6	5	5	5	8	8	7	3	5	8
GLYMA18G47770	9	2	1	3	5	2	3	9	5	4	5	10
GLYMA18G48620	8	0	7	3	4	0	4	7	3	3	5	6
GLYMA18G52780	10	3	7	4	5	1	4	10	7	7	5	6
GLYMA19G30680	7	3	6	3	4	1	2	3	3	3	5	1
GLYMA19G31580	5	3	2	7	4	3	7	25	3	6	5	19
GLYMA19G35140	10	3	1	3	5	2	6	5	0	4	5	8
GLYMA19G35160	6	4	3	7	6	0	4	17	5	16	5	9
GLYMA19G36740	7	6	6	15	5	4	7	14	2	4	5	25
GLYMA19G37000	85	22	61	4	77	3	10	30	6	9	5	10
GLYMA19G37530	5	1	6	3	6	2	3	6	2	1	5	2
GLYMA19G42460	3	4	2	9	1	5	5	7	3	6	5	9
GLYMA19G43150	8	6	6	2	7	2	9	15	5	5	5	13
GLYMA19G43420	4	9	3	3	3	0	6	14	6	12	5	13
GLYMA20G08040	8	4	1	7	7	3	7	10	6	6	5	20
GLYMA20G16920	4	6	12	7	1	1	12	15	5	5	5	9
GLYMA20G32140	1	1	1	1	0	0	3	6	1	2	5	5
GLYMA20G38230	19	15	4	9	19	0	11	14	7	8	5	10
GLYMA20G39220	6	4	11	10	6	3	14	14	4	13	5	20
GLYMA20G35530	41	26	25	18	24	11	1	15	4	6	4	7
GLYMA19G44450	0	0	0	0	0	0	3	7	1	2	4	2
GLYMA19G00270	0	6	1	0	2	0	3	10	7	9	4	17
GLYMA16G32740	0	0	0	0	0	0	3	5	3	7	4	11
GLYMA16G26130	127	77	131	49	73	14	20	46	9	10	4	12
GLYMA16G03760	0	0	0	0	1	0	5	7	2	2	4	4
GLYMA14G38210	0	1	1	1	0	0	10	9	4	7	4	10
GLYMA13G29090	0	0	0	0	0	0	2	6	5	3	4	5
GLYMA07G02460	4	1	0	1	4	0	9	15	8	7	4	11
GLYMA05G25460	0	0	0	0	0	0	5	17	5	9	4	9
GLYMA04G01950	6	1	1	0	0	1	7	17	6	6	4	14
GLYMA03G29950	3	0	1	0	0	0	8	9	6	5	4	7
GLYMA03G29440	3	4	0	1	2	1	8	21	13	10	4	10
GLYMA02G03290	2	2	2	1	1	0	10	17	6	11	4	14
GLYMA01G01180	21	13	16	21	16	6	14	11	11	15	4	20
GLYMA01G02480	10	4	1	6	11	1	2	12	3	4	4	5
GLYMA01G02850	4	2	3	5	3	0	3	8	2	8	4	4
GLYMA01G03810	5	6	6	8	2	1	3	3	4	5	4	7
GLYMA01G26840	2	1	0	3	0	1	5	12	2	6	4	3
GLYMA01G35130	2	3	1	3	1	0	1	2	1	1	4	5
GLYMA01G35190	8	10	5	11	5	1	8	12	3	10	4	13
GLYMA01G35910	63	27	44	10	29	3	11	27	9	15	4	2
GLYMA01G36630	1	2	3	2	3	0	1	3	4	4	4	5
GLYMA01G37090	8	6	11	6	9	3	13	14	5	5	4	9
GLYMA01G40980	0	0	1	1	0	0	0	1	0	2	4	3
GLYMA01G42410	9	9	5	4	7	2	2	14	4	6	4	9
GLYMA01G42420	5	3	2	6	6	1	6	13	3	5	4	7
GLYMA02G01620	3	2	0	3	4	1	2	5	1	1	4	6
GLYMA02G01700	2	0	1	2	0	2	1	1	1	6	4	2
GLYMA02G01750	3	0	3	1	2	2	1	2	1	2	4	12
GLYMA02G03820	4	10	3	5	1	1	2	8	3	5	4	6
GLYMA02G04510	22	6	16	10	17	1	7	11	8	13	4	3
GLYMA02G07830	7	5	3	1	5	1	2	3	2	5	4	4
GLYMA02G07990	5	10	7	6	2	0	5	9	2	6	4	2
GLYMA02G08600	2	2	0	1	0	0	4	3	1	1	4	7
GLYMA02G11330	4	2	3	2	1	1	0	2	7	2	4	1
GLYMA02G11480	5	3	5	1	14	2	9	13	11	5	4	10
GLYMA02G12630	0	4	0	0	1	2	1	3	0	0	4	0
GLYMA02G13700	4	2	7	4	0	0	3	8	2	2	4	5
GLYMA02G13790	11	4	11	6	7	3	8	8	3	1	4	6
GLYMA02G13850	4	7	3	13	1	5	5	14	6	6	4	24
GLYMA02G15190	6	8	4	3	8	0	10	18	5	6	4	11
GLYMA02G25290	2	2	0	0	1	1	1	6	1	3	4	10
GLYMA02G35450	4	6	2	10	4	0	7	10	5	5	4	3
GLYMA02G37120	10	4	9	3	7	2	7	18	4	9	4	5
GLYMA02G40940	0	0	1	1	0	0	2	2	0	2	4	6
GLYMA02G43970	7	7	3	8	8	1	4	9	1	3	4	13
GLYMA02G44660	12	6	4	11	6	2	3	8	2	7	4	6
GLYMA02G46640	4	4	6	3	8	2	2	2	4	3	4	6
GLYMA02G47330	5	6	6	3	3	1	1	14	6	5	4	7
GLYMA02G48160	4	1	3	4	4	1	2	3	3	3	4	8
GLYMA03G01850	4	1	0	3	1	1	4	4	2	3	4	5
GLYMA03G09100	16	10	6	14	14	1	4	6	4	4	4	8
GLYMA03G15020	12	10	8	5	7	2	7	18	11	6	4	9
GLYMA03G24630	6	1	0	4	2	0	2	2	0	3	4	5
GLYMA03G27970	29	17	22	1	16	2	6	9	7	7	4	4
GLYMA03G29790	0	1	2	2	1	1	2	8	0	4	4	7
GLYMA03G32680	12	6	4	7	7	2	2	3	1	4	4	5
GLYMA03G32950	11	14	15	5	1	2	1	14	6	7	4	7
GLYMA03G38810	4	1	6	6	1	1	1	10	1	3	4	4
GLYMA03G40490	12	10	9	9	7	4	7	10	5	4	4	15
GLYMA03G42310	81	51	117	19	72	2	17	36	7	13	4	12
GLYMA04G02180	7	2	3	3	1	0	1	2	2	3	4	5
GLYMA04G02240	43	20	77	9	26	1	12	35	10	4	4	12
GLYMA04G06810	23	14	13	9	18	2	13	38	22	20	4	13
GLYMA04G07950	17	6	1	11	12	3	0	12	3	5	4	6
GLYMA04G08800	1	1	0	2	2	0	0	0	1	0	4	0
GLYMA04G11010	36	19	17	13	18	7	16	28	10	21	4	17
GLYMA04G16670	2	2	4	2	2	0	1	8	1	2	4	3
GLYMA04G24430	13	7	4	9	7	1	1	8	2	2	4	5
GLYMA04G35100	6	6	1	11	8	0	4	3	3	6	4	6
GLYMA04G36360	3	2	2	4	2	0	5	0	1	0	4	7
GLYMA04G36710	3	1	1	3	0	0	2	1	0	0	4	2
GLYMA04G37740	51	30	19	34	33	10	26	61	15	24	4	41
GLYMA04G38040	3	5	1	2	1	0	3	7	2	1	4	6
GLYMA04G38050	6	1	2	3	2	0	1	11	5	2	4	6
GLYMA04G40290	4	4	2	8	4	2	2	2	2	0	4	11
GLYMA04G40900	8	8	4	11	9	1	4	8	3	2	4	10
GLYMA05G01390	3	3	3	4	9	1	6	10	2	2	4	4
GLYMA05G01490	6	3	1	4	1	0	2	4	2	1	4	4
GLYMA05G03150	7	6	15	8	4	3	2	10	8	9	4	7
GLYMA05G05010	2	6	4	6	0	1	1	6	3	3	4	4
GLYMA05G10590	7	2	4	3	4	2	2	2	4	1	4	5
GLYMA05G24410	3	1	2	6	0	2	4	10	1	0	4	6
GLYMA05G30140	9	5	5	5	4	1	4	5	2	5	4	12
GLYMA05G30940	11	4	15	4	10	3	12	15	6	4	4	7
GLYMA05G36450	8	4	0	2	1	2	2	4	1	2	4	4
GLYMA05G36710	0	0	0	0	1	0	0	5	1	0	4	6
GLYMA06G01260	4	5	12	4	4	0	4	4	2	6	4	1
GLYMA06G05580	3	0	3	1	3	1	0	3	0	1	4	0
GLYMA06G08100	6	6	3	4	7	2	3	6	1	1	4	3
GLYMA06G12470	27	7	12	11	26	1	6	17	11	8	4	7
GLYMA06G12610	3	0	1	4	4	4	8	13	5	5	4	27
GLYMA06G12900	3	3	3	1	3	0	7	7	5	5	4	14
GLYMA06G14150	23	13	5	13	21	7	2	6	3	5	4	8
GLYMA06G15200	0	1	2	1	3	1	5	5	5	6	4	4
GLYMA06G17910	10	7	18	7	9	3	7	16	1	4	4	16
GLYMA06G17980	2	3	2	2	3	0	3	2	1	1	4	2
GLYMA06G18120	6	8	16	9	18	2	13	41	11	22	4	22
GLYMA06G19820	5	3	1	1	2	0	1	18	3	4	4	15
GLYMA06G33380	14	7	5	5	7	0	10	23	7	11	4	9
GLYMA06G34190	5	0	5	6	5	1	5	5	2	7	4	10
GLYMA06G37260	22	13	74	13	24	1	12	23	6	17	4	10
GLYMA06G43060	10	9	7	14	12	5	4	8	1	4	4	11
GLYMA06G47400	2	3	2	1	4	1	2	4	3	1	4	1
GLYMA06G48030	38	23	40	15	35	1	7	19	3	6	4	7
GLYMA07G01250	12	12	5	16	17	1	4	12	2	9	4	9
GLYMA07G02040	7	3	1	6	3	1	4	4	7	2	4	6
GLYMA07G02480	7	1	12	1	2	1	9	10	1	2	4	7
GLYMA07G07100	6	10	0	22	6	1	1	1	1	2	4	8
GLYMA07G08030	29	12	11	24	13	4	4	7	5	5	4	19
GLYMA07G08040	8	9	6	10	4	2	6	7	4	2	4	11
GLYMA07G09980	2	3	3	5	1	0	0	5	2	3	4	2
GLYMA07G16020	3	2	6	9	0	3	3	6	2	3	4	17
GLYMA07G17180	7	8	9	9	6	4	6	6	5	3	4	1
GLYMA07G22540	1	2	3	2	0	1	3	0	0	5	4	9
GLYMA07G33300	6	5	4	5	5	1	9	16	4	4	4	7
GLYMA07G34730	10	4	3	7	6	2	1	6	4	3	4	6
GLYMA07G36440	2	6	6	3	2	1	2	4	2	1	4	2
GLYMA07G38110	0	2	0	1	0	0	3	6	0	4	4	9
GLYMA07G39020	13	15	5	4	10	2	10	28	6	5	4	18
GLYMA08G03580	9	2	6	7	2	2	1	7	2	7	4	5
GLYMA08G03650	10	5	12	9	13	0	11	18	6	9	4	9
GLYMA08G06790	3	1	1	1	4	0	2	6	1	0	4	3
GLYMA08G07210	7	5	3	4	7	3	4	20	7	8	4	10
GLYMA08G07460	5	1	4	2	2	1	5	11	2	1	4	2
GLYMA08G07590	4	2	9	0	2	1	8	24	3	13	4	7
GLYMA08G08260	0	1	3	0	0	1	0	3	0	0	4	0
GLYMA08G10050	5	2	3	1	5	1	5	6	3	1	4	3
GLYMA08G10070	0	1	5	1	4	1	2	9	3	2	4	8
GLYMA08G17110	3	4	2	5	2	3	1	6	0	2	4	13
GLYMA08G18760	14	10	16	6	11	3	6	14	11	13	4	10
GLYMA08G22910	11	7	5	9	2	0	5	11	1	5	4	12
GLYMA08G23170	0	0	1	1	0	0	1	2	0	0	4	0
GLYMA08G28430	1	0	3	1	1	1	5	5	7	3	4	13
GLYMA08G39110	37	17	6	20	25	3	8	7	3	6	4	7
GLYMA08G41660	26	18	27	16	34	2	13	20	6	10	4	15
GLYMA08G45070	0	1	2	1	0	1	0	1	3	1	4	7
GLYMA08G47600	4	3	0	10	1	1	0	3	0	2	4	1
GLYMA08G47670	6	9	3	4	5	4	2	5	0	1	4	5
GLYMA08G47680	4	6	2	3	0	0	1	8	3	1	4	2
GLYMA08G47870	8	13	26	22	3	6	2	16	3	5	4	11
GLYMA09G02130	0	4	0	1	1	0	1	1	1	0	4	4
GLYMA09G02210	4	6	3	3	4	1	4	9	8	5	4	17
GLYMA09G03490	2	0	0	2	0	0	4	6	1	5	4	2
GLYMA09G04630	3	1	1	0	2	0	0	6	1	0	4	1
GLYMA09G05600	19	6	11	10	13	3	1	11	6	11	4	20
GLYMA09G09310	3	4	1	4	3	2	3	4	1	3	4	7
GLYMA09G22310	5	4	3	8	1	4	3	9	2	7	4	25
GLYMA09G25800	4	2	4	3	3	0	6	5	4	7	4	6
GLYMA09G30800	4	2	0	0	2	1	2	2	3	1	4	0
GLYMA09G31670	3	4	2	2	6	1	7	11	3	4	4	6
GLYMA09G32370	6	4	8	2	8	1	3	14	7	7	4	5
GLYMA09G32540	1	3	10	5	2	1	9	13	2	4	4	2
GLYMA09G32870	5	8	1	7	4	2	4	12	6	5	4	10
GLYMA09G34610	8	3	3	5	9	1	5	12	4	2	4	10
GLYMA09G34680	1	0	0	1	1	0	2	2	0	1	4	3
GLYMA09G37020	8	4	6	4	8	0	5	15	3	7	4	8
GLYMA09G37570	7	5	5	5	8	1	3	6	5	5	4	11
GLYMA09G38530	4	3	7	3	1	1	0	4	1	3	4	7
GLYMA09G38610	58	29	89	22	45	4	16	38	7	23	4	10
GLYMA09G39550	2	4	0	2	2	2	1	4	0	1	4	1
GLYMA09G40060	12	4	3	1	3	1	8	7	6	3	4	13
GLYMA10G03440	4	1	1	1	2	0	3	6	0	0	4	8
GLYMA10G03840	19	14	25	1	25	0	7	12	5	3	4	2
GLYMA10G04790	24	21	48	19	32	4	7	13	4	6	4	9
GLYMA10G05520	13	14	9	15	15	4	3	17	2	6	4	10
GLYMA10G07480	3	3	2	2	3	2	1	2	1	1	4	4
GLYMA10G09470	10	6	6	7	8	0	6	10	6	6	4	6
GLYMA10G12150	4	4	6	6	2	0	1	1	1	2	4	7
GLYMA10G18620	2	3	0	2	1	1	2	2	5	1	4	7
GLYMA10G19480	3	1	0	0	0	1	2	5	0	1	4	3
GLYMA10G28760	1	1	0	2	1	0	3	4	0	0	4	3
GLYMA10G29230	4	3	4	4	1	0	2	11	1	4	4	3
GLYMA10G30800	3	5	3	0	3	0	2	1	3	4	4	4
GLYMA10G30880	4	3	2	5	2	2	5	16	7	10	4	21
GLYMA10G36120	2	3	2	6	1	1	3	4	2	2	4	5
GLYMA10G36780	8	13	9	10	4	2	8	13	8	3	4	15
GLYMA10G37610	3	4	2	4	3	1	0	2	2	2	4	2
GLYMA10G38810	1	3	0	5	2	2	0	2	2	1	4	2
GLYMA10G41290	5	4	2	0	4	0	0	6	1	1	4	0
GLYMA10G42220	1	0	1	3	1	0	3	3	1	6	4	4
GLYMA10G44150	7	5	6	5	1	0	0	1	0	3	4	6
GLYMA11G01160	16	14	3	18	10	4	4	10	5	3	4	13
GLYMA11G03230	0	0	0	0	1	0	1	1	0	1	4	0
GLYMA11G05470	0	0	1	0	0	0	2	0	1	1	4	1
GLYMA11G07410	2	3	0	3	0	0	2	1	2	0	4	2
GLYMA11G10790	13	7	7	12	12	1	12	19	7	11	4	7
GLYMA11G11960	7	6	11	15	8	5	9	13	9	3	4	18
GLYMA11G14950	6	1	6	1	3	1	8	22	9	7	4	13
GLYMA11G15670	10	4	3	15	10	3	3	7	4	4	4	14
GLYMA11G15700	1	3	0	4	4	1	5	8	6	4	4	13
GLYMA11G15790	5	5	9	4	6	1	5	7	5	4	4	4
GLYMA11G15880	0	4	2	5	1	1	6	6	2	5	4	4
GLYMA11G18320	2	0	3	0	1	0	4	2	2	5	4	9
GLYMA11G19800	8	7	4	2	6	3	10	16	5	11	4	14
GLYMA11G21670	16	9	12	5	9	2	3	9	1	4	4	5
GLYMA11G26210	0	0	0	1	0	0	1	0	1	0	4	1
GLYMA11G29350	6	6	8	14	5	0	6	17	8	9	4	18
GLYMA11G29720	4	2	2	1	3	1	3	15	6	2	4	9
GLYMA11G34120	2	0	1	3	0	2	1	5	2	1	4	4
GLYMA11G35410	4	2	0	2	2	0	2	2	0	0	4	3
GLYMA11G36120	8	3	2	5	6	2	2	2	2	2	4	7
GLYMA11G36670	4	3	0	4	1	2	5	5	3	4	4	4
GLYMA11G37440	13	3	15	10	7	2	4	12	3	8	4	14
GLYMA11G37660	6	3	3	2	7	3	7	13	4	7	4	6
GLYMA12G00730	1	0	1	0	1	1	5	11	1	4	4	3
GLYMA12G01210	6	6	4	6	2	1	6	3	1	1	4	3
GLYMA12G01290	4	3	1	2	2	5	0	5	4	0	4	5
GLYMA12G05150	6	7	8	5	4	1	6	12	0	5	4	15
GLYMA12G05740	5	0	4	1	2	1	4	8	5	5	4	8
GLYMA12G07590	19	9	11	7	5	3	5	17	1	7	4	10
GLYMA12G08310	10	6	5	5	5	0	2	14	8	7	4	8
GLYMA12G22240	6	3	1	2	2	2	1	1	0	1	4	3
GLYMA12G28670	13	9	8	9	13	4	8	18	7	7	4	10
GLYMA12G28750	5	6	7	4	8	2	3	15	5	8	4	5
GLYMA12G29590	4	6	2	2	9	0	7	9	2	5	4	6
GLYMA12G30410	2	0	0	0	1	0	3	3	1	2	4	5
GLYMA12G30660	4	0	4	1	4	0	11	21	8	5	4	1
GLYMA12G34770	36	25	54	5	15	2	10	17	2	5	4	2
GLYMA12G35340	10	4	9	2	8	1	4	4	2	4	4	6
GLYMA12G36290	3	1	1	3	3	3	3	7	2	1	4	13
GLYMA13G01480	3	2	3	3	3	0	0	2	0	1	4	3
GLYMA13G06040	4	4	1	2	4	0	3	2	1	5	4	4
GLYMA13G11700	3	5	3	5	2	1	0	5	0	2	4	5
GLYMA13G16540	4	4	1	9	4	0	1	4	3	1	4	9
GLYMA13G16650	2	1	1	7	2	1	1	7	2	3	4	10
GLYMA13G17140	10	5	3	3	3	0	2	13	5	6	4	15
GLYMA13G17200	7	4	6	1	2	2	4	10	2	6	4	2
GLYMA13G18730	3	0	6	2	0	1	2	2	2	2	4	9
GLYMA13G19230	1	3	1	4	1	2	1	2	0	2	4	0
GLYMA13G19280	5	2	3	5	3	2	1	5	1	2	4	7
GLYMA13G19930	12	3	10	3	8	0	5	16	6	4	4	1
GLYMA13G23400	3	1	3	6	2	1	2	3	2	9	4	6
GLYMA13G23510	4	2	1	0	3	1	7	11	5	11	4	14
GLYMA13G27220	9	3	6	4	1	0	5	13	6	7	4	16
GLYMA13G27840	10	5	8	11	6	2	10	13	3	9	4	12
GLYMA13G29180	15	7	3	5	6	3	6	18	9	2	4	10
GLYMA13G29410	17	6	8	6	4	1	9	14	7	6	4	5
GLYMA13G29660	5	4	2	3	4	1	1	6	3	2	4	9
GLYMA13G31060	39	20	64	14	45	3	19	36	10	12	4	9
GLYMA13G31430	2	2	4	5	3	2	3	7	3	3	4	9
GLYMA13G33010	3	5	1	6	3	0	2	3	2	4	4	8
GLYMA13G33590	5	2	1	3	1	2	2	8	0	7	4	11
GLYMA13G34520	6	6	6	1	1	1	11	27	6	11	4	13
GLYMA13G36560	2	3	1	2	2	0	9	12	1	6	4	9
GLYMA13G40430	1	1	1	1	2	2	0	1	2	0	4	3
GLYMA13G40460	4	9	4	8	4	5	5	9	0	2	4	9
GLYMA13G42530	0	1	0	3	1	0	1	2	0	2	4	4
GLYMA13G43700	6	3	2	1	3	0	1	5	1	0	4	3
GLYMA14G02030	12	9	10	6	5	3	4	7	4	5	4	2
GLYMA14G02990	6	2	1	5	1	1	0	6	1	0	4	7
GLYMA14G03610	3	4	2	4	1	1	4	2	2	1	4	6
GLYMA14G05350	0	0	1	2	1	1	3	9	4	2	4	6
GLYMA14G09510	53	19	47	9	57	3	6	18	3	7	4	8
GLYMA14G10520	2	1	2	1	3	1	4	5	3	1	4	5
GLYMA14G10660	1	2	2	0	0	0	3	7	1	6	4	13
GLYMA14G11260	1	4	3	10	4	1	0	7	1	8	4	9
GLYMA14G21230	32	18	7	21	16	3	7	18	8	11	4	25
GLYMA14G23820	4	3	2	3	4	1	0	4	2	6	4	4
GLYMA14G38640	20	4	13	5	15	0	4	15	15	5	4	8
GLYMA14G40260	4	1	4	0	2	3	3	3	1	3	4	8
GLYMA14G40400	1	5	3	2	0	0	9	8	1	0	4	8
GLYMA14G40520	0	1	1	4	1	1	2	1	3	2	4	4
GLYMA15G05850	2	4	3	3	3	3	7	9	3	7	4	13
GLYMA15G07760	1	3	2	4	4	0	3	6	5	3	4	4
GLYMA15G11170	7	4	2	6	5	0	4	11	6	8	4	12
GLYMA15G11500	5	9	1	5	2	2	2	11	3	3	4	7
GLYMA15G13080	4	2	0	2	2	0	0	2	3	1	4	1
GLYMA15G14700	3	4	0	4	2	1	1	2	3	1	4	3
GLYMA15G16810	3	4	4	10	4	2	3	9	4	7	4	12
GLYMA15G18360	3	3	1	5	1	2	4	16	0	6	4	6
GLYMA15G18760	10	2	10	4	2	1	3	10	5	6	4	13
GLYMA15G20670	13	9	9	11	5	3	3	13	4	7	4	7
GLYMA15G27630	1	2	3	1	1	0	2	13	1	6	4	5
GLYMA15G40250	2	4	4	5	0	0	1	4	0	1	4	2
GLYMA15G42670	10	4	2	10	3	2	4	8	0	3	4	7
GLYMA16G01040	8	3	9	12	7	3	3	8	8	6	4	8
GLYMA16G01460	5	1	6	1	2	3	2	12	1	5	4	6
GLYMA16G01870	37	34	65	10	37	2	13	18	9	13	4	7
GLYMA16G03030	14	24	11	33	10	11	1	5	3	5	4	13
GLYMA16G04060	4	3	6	5	6	1	2	3	3	5	4	2
GLYMA16G04400	11	3	6	9	4	3	3	6	3	0	4	1
GLYMA16G04420	23	17	13	9	21	4	3	9	3	11	4	7
GLYMA16G06940	8	7	3	9	6	2	5	3	1	8	4	9
GLYMA16G18030	5	8	6	3	2	0	2	5	4	6	4	3
GLYMA16G20780	8	11	20	4	8	0	6	19	2	10	4	11
GLYMA16G23090	3	4	0	3	3	2	1	3	0	4	4	2
GLYMA16G25920	0	2	0	0	0	0	0	2	1	0	4	2
GLYMA16G29340	4	1	3	2	2	0	2	5	3	1	4	3
GLYMA16G30190	17	3	12	10	7	4	7	17	5	7	4	5
GLYMA16G32260	4	1	4	2	0	1	1	4	1	1	4	4
GLYMA17G04690	10	7	17	8	13	0	6	21	5	15	4	11
GLYMA17G05500	2	0	0	1	0	0	1	6	3	2	4	13
GLYMA17G06140	3	5	5	9	0	1	5	7	2	7	4	10
GLYMA17G07420	57	22	30	15	39	4	17	22	8	7	4	12
GLYMA17G09990	7	12	3	14	3	0	3	10	1	6	4	3
GLYMA17G10250	21	14	27	20	24	5	7	19	8	7	4	24
GLYMA17G10420	18	14	7	13	19	4	3	8	3	6	4	12
GLYMA17G11500	2	0	8	4	11	1	5	4	4	5	4	2
GLYMA17G13040	6	5	8	14	2	1	0	2	2	0	4	6
GLYMA17G15550	4	2	2	5	2	0	1	4	1	2	4	2
GLYMA17G18640	2	0	0	0	2	0	7	5	1	1	4	3
GLYMA17G26590	4	4	0	5	2	2	2	10	3	2	4	2
GLYMA17G29190	2	1	0	1	3	0	0	4	2	1	4	0
GLYMA17G33510	6	4	3	2	7	1	0	8	3	5	4	9
GLYMA17G36910	5	3	5	5	8	2	1	8	5	8	4	10
GLYMA17G37160	8	10	5	10	6	0	1	4	1	2	4	5
GLYMA17G38140	16	6	7	1	8	2	4	13	5	6	4	3
GLYMA18G04940	9	8	22	9	11	2	2	7	3	8	4	4
GLYMA18G05340	17	1	15	2	15	1	8	18	13	5	4	6
GLYMA18G06510	21	16	31	12	10	3	20	40	15	13	4	25
GLYMA18G08760	5	0	1	5	4	0	2	8	3	5	4	8
GLYMA18G11010	0	2	11	2	2	1	8	4	2	4	4	6
GLYMA18G17230	0	0	2	3	3	1	2	0	4	2	4	2
GLYMA18G17350	1	4	2	3	0	0	5	9	5	1	4	5
GLYMA18G19050	7	3	3	3	5	1	2	2	2	2	4	8
GLYMA18G32210	4	5	6	4	0	1	0	2	1	3	4	14
GLYMA18G36750	14	9	7	17	6	5	15	24	15	16	4	21
GLYMA18G45260	1	2	0	1	1	0	5	4	3	3	4	0
GLYMA18G46920	3	2	5	1	2	1	5	8	6	6	4	4
GLYMA18G47710	48	37	64	18	44	9	15	44	10	9	4	16
GLYMA18G47830	4	4	2	4	6	1	1	2	2	5	4	4
GLYMA18G51680	7	0	1	0	1	0	2	6	6	6	4	5
GLYMA18G52250	2	0	1	0	0	0	3	9	2	4	4	4
GLYMA19G01060	6	4	4	3	1	3	6	5	0	8	4	5
GLYMA19G01210	9	5	7	3	2	0	7	22	9	6	4	14
GLYMA19G01530	9	2	2	11	6	1	3	12	2	2	4	9
GLYMA19G01810	2	3	1	3	1	1	1	4	3	1	4	1
GLYMA19G03010	4	1	1	3	1	0	2	12	4	3	4	5
GLYMA19G22690	3	7	2	5	2	1	0	2	1	0	4	2
GLYMA19G23640	0	1	4	8	0	0	1	3	0	0	4	8
GLYMA19G28480	2	2	1	3	2	0	3	11	2	3	4	7
GLYMA19G28990	22	24	21	13	22	5	7	12	6	7	4	9
GLYMA19G31080	11	4	7	3	12	0	5	13	9	11	4	2
GLYMA19G31120	31	21	6	17	20	6	9	18	10	7	4	19
GLYMA19G32340	3	0	1	1	1	1	2	4	2	3	4	4
GLYMA19G35560	18	17	20	7	17	2	18	37	14	23	4	22
GLYMA19G37750	19	9	5	5	5	1	5	15	3	4	4	11
GLYMA19G39150	3	1	0	1	2	1	1	1	1	0	4	1
GLYMA19G39500	0	1	0	0	2	0	1	3	3	1	4	5
GLYMA19G39570	7	2	7	5	5	1	5	11	4	5	4	3
GLYMA19G39800	6	4	7	0	3	0	8	16	2	5	4	2
GLYMA19G40090	4	10	3	5	3	4	4	4	0	3	4	3
GLYMA19G43690	2	2	4	3	4	2	2	7	1	2	4	6
GLYMA20G01580	16	8	10	2	8	0	3	8	3	1	4	1
GLYMA20G08680	0	3	4	1	3	1	1	3	2	0	4	4
GLYMA20G08800	0	1	5	0	1	1	4	3	0	0	4	5
GLYMA20G12250	26	11	17	12	14	6	19	22	12	17	4	18
GLYMA20G14390	4	0	2	3	3	1	2	7	3	3	4	13
GLYMA20G20920	1	3	3	0	0	1	0	1	2	2	4	2
GLYMA20G21100	8	11	13	7	8	2	4	13	3	9	4	10
GLYMA20G22600	16	6	8	9	5	2	7	6	3	3	4	9
GLYMA20G24790	6	6	4	3	5	2	1	3	2	4	4	12
GLYMA20G27580	5	3	0	2	1	2	7	8	1	3	4	16
GLYMA20G28320	34	23	24	10	18	2	20	19	10	9	4	5
GLYMA20G29660	2	3	6	4	3	1	5	7	5	4	4	12
GLYMA20G37900	15	14	6	3	23	4	11	22	7	8	4	8
GLYMA20G39350	1	1	2	5	0	1	1	4	1	2	4	5
GLYMA20G02220	32	17	15	26	23	5	1	13	2	3	3	9
GLYMA19G27530	27	36	61	26	19	7	9	5	2	2	3	1
GLYMA18G43000	63	39	20	31	38	14	11	13	13	3	3	15
GLYMA18G07290	56	14	25	33	39	8	3	13	1	3	3	5
GLYMA17G15690	0	0	0	0	0	0	6	21	8	13	3	11
GLYMA17G04920	0	0	0	0	0	0	4	4	1	2	3	12
GLYMA17G02600	2	0	1	0	0	0	4	8	5	5	3	9
GLYMA16G23710	60	49	67	48	42	6	13	32	12	19	3	22
GLYMA16G03620	0	1	2	0	0	0	3	5	8	2	3	11
GLYMA15G16780	0	0	0	0	0	0	4	8	3	3	3	2
GLYMA14G32430	0	0	0	0	0	1	8	20	6	13	3	5
GLYMA14G08810	0	0	0	0	0	0	4	5	3	3	3	2
GLYMA13G35100	0	3	1	1	1	0	14	13	12	15	3	12
GLYMA13G25620	1	0	0	2	0	0	4	11	0	6	3	7
GLYMA13G11570	0	1	1	1	0	1	5	13	2	2	3	10
GLYMA12G36310	1	1	0	0	1	0	2	9	5	12	3	7
GLYMA11G14410	29	23	15	13	36	5	6	7	1	5	3	7
GLYMA11G00650	5	0	3	0	1	0	7	21	8	5	3	5
GLYMA10G40700	5	0	0	0	1	0	19	44	21	9	3	9
GLYMA10G32080	68	39	58	37	33	16	6	15	5	10	3	8
GLYMA10G07050	0	0	0	0	0	0	5	4	2	3	3	4
GLYMA10G00430	2	0	1	1	2	0	24	39	24	27	3	9
GLYMA09G11120	1	1	0	0	0	0	3	8	2	6	3	16
GLYMA08G45520	0	0	0	0	0	0	6	13	2	5	3	4
GLYMA08G25950	2	1	0	0	1	2	11	35	8	16	3	19
GLYMA08G19290	0	0	0	1	0	0	9	11	4	7	3	5
GLYMA07G02180	2	0	1	3	1	1	8	15	8	2	3	11
GLYMA03G29330	56	48	28	41	32	13	17	18	3	6	3	18
GLYMA02G39320	0	0	0	0	0	0	3	7	3	1	3	6
GLYMA01G39350	1	3	1	0	1	0	5	18	4	8	3	18
GLYMA01G00840	0	0	0	0	0	0	4	10	1	5	3	13
GLYMA0023S00410	1	3	2	0	0	2	3	3	3	3	3	6
GLYMA01G00430	4	1	1	3	0	1	2	5	2	0	3	8
GLYMA01G00570	1	1	0	5	2	2	1	1	0	1	3	0
GLYMA01G00850	1	1	1	2	0	0	0	3	1	0	3	1
GLYMA01G01380	0	1	0	1	2	0	0	1	0	1	3	0
GLYMA01G01390	5	4	12	1	2	0	1	2	3	2	3	1
GLYMA01G02090	2	6	6	1	4	1	1	3	4	0	3	7
GLYMA01G02330	1	1	1	0	2	1	1	3	3	0	3	1
GLYMA01G04490	6	9	3	6	5	4	3	7	1	4	3	8
GLYMA01G04830	2	0	0	0	1	0	7	5	1	3	3	1
GLYMA01G05340	4	0	4	0	0	0	0	4	0	2	3	7
GLYMA01G09310	5	3	3	6	7	1	3	6	1	2	3	4
GLYMA01G09420	2	0	0	2	0	2	0	0	1	1	3	2
GLYMA01G10070	1	0	0	0	0	0	0	1	0	2	3	7
GLYMA01G19400	1	0	7	0	0	0	1	2	1	0	3	4
GLYMA01G20780	3	0	2	6	2	0	5	7	0	1	3	7
GLYMA01G25040	1	2	1	3	2	0	0	0	0	1	3	2
GLYMA01G26220	0	1	0	0	0	0	1	5	2	5	3	1
GLYMA01G32000	9	6	1	4	6	1	1	5	3	3	3	7
GLYMA01G36700	26	14	6	7	10	3	7	14	7	7	3	13
GLYMA01G36770	1	3	0	2	1	0	0	4	1	1	3	2
GLYMA01G36880	0	1	0	0	2	0	0	0	1	1	3	0
GLYMA01G37780	2	0	0	2	1	0	2	3	0	2	3	4
GLYMA01G37890	0	0	0	2	0	0	0	0	0	0	3	0
GLYMA01G38930	5	3	7	1	2	0	3	2	2	3	3	1
GLYMA01G39280	5	1	1	1	0	0	1	2	3	6	3	4
GLYMA01G39330	1	0	0	2	0	0	0	3	0	1	3	4
GLYMA01G39540	0	3	2	0	0	0	0	2	0	0	3	0
GLYMA01G39950	3	7	4	10	1	0	1	3	0	0	3	5
GLYMA01G40650	44	20	13	19	20	1	12	18	9	12	3	11
GLYMA01G40970	0	0	1	2	0	0	0	0	0	0	3	0
GLYMA01G41720	6	4	1	10	3	1	2	3	4	2	3	7
GLYMA01G41730	12	11	2	10	7	1	3	9	4	6	3	10
GLYMA01G42010	1	1	5	0	0	0	3	9	3	2	3	4
GLYMA01G43710	1	1	0	0	1	0	1	3	0	0	3	0
GLYMA01G44360	9	6	2	6	7	3	2	4	8	6	3	11
GLYMA01G44460	4	7	1	7	3	2	1	1	3	2	3	2
GLYMA01G45290	16	9	12	5	14	0	8	14	11	10	3	3
GLYMA02G01600	13	5	12	5	3	0	14	20	25	18	3	7
GLYMA02G05070	6	2	4	5	0	1	3	3	4	1	3	3
GLYMA02G08610	2	0	0	0	1	0	0	2	1	0	3	1
GLYMA02G09030	3	2	1	13	1	2	1	3	1	1	3	5
GLYMA02G09090	0	0	1	0	0	1	1	1	0	0	3	0
GLYMA02G09370	1	0	7	2	3	1	1	7	2	1	3	0
GLYMA02G10170	20	13	25	11	13	4	7	19	8	8	3	14
GLYMA02G10470	8	6	0	5	4	2	4	8	1	1	3	13
GLYMA02G12380	1	3	2	1	2	1	3	9	3	3	3	2
GLYMA02G13340	0	0	0	2	2	0	0	0	1	1	3	0
GLYMA02G15640	5	3	6	3	2	4	4	8	3	3	3	6
GLYMA02G15910	32	5	23	8	22	0	6	17	8	9	3	4
GLYMA02G16000	22	17	60	5	12	0	5	15	1	4	3	4
GLYMA02G16710	1	2	0	0	2	0	3	8	3	4	3	2
GLYMA02G34070	7	6	3	5	4	5	0	8	2	4	3	7
GLYMA02G34840	4	1	1	2	1	2	1	3	0	1	3	3
GLYMA02G34940	0	0	1	1	1	1	1	4	1	1	3	4
GLYMA02G35180	1	2	1	3	1	0	0	1	0	2	3	1
GLYMA02G36800	1	4	3	0	1	2	1	5	5	1	3	6
GLYMA02G38450	6	5	8	8	6	0	12	16	6	9	3	3
GLYMA02G38710	3	2	2	1	2	0	5	0	2	1	3	2
GLYMA02G39500	1	0	0	4	1	0	0	2	1	1	3	0
GLYMA02G40290	14	8	8	3	6	0	13	17	7	8	3	7
GLYMA02G40530	11	1	7	7	7	3	6	11	4	4	3	7
GLYMA02G41250	11	6	8	4	8	2	2	10	4	2	3	6
GLYMA02G42450	4	2	2	0	2	0	0	5	1	1	3	6
GLYMA02G45000	1	4	1	4	2	2	0	4	1	1	3	4
GLYMA02G46200	0	1	0	4	0	0	2	2	2	3	3	3
GLYMA02G46580	1	0	0	0	0	0	0	1	1	0	3	2
GLYMA02G46590	4	10	2	7	2	1	1	7	5	1	3	4
GLYMA02G47590	3	2	0	4	1	1	4	2	1	2	3	3
GLYMA02G48040	2	0	0	1	4	0	1	2	0	2	3	3
GLYMA0328S00200	1	0	1	0	0	0	0	0	0	0	3	1
GLYMA03G00770	1	1	0	3	0	0	2	3	3	0	3	6
GLYMA03G00830	0	1	0	0	0	0	2	3	1	2	3	3
GLYMA03G01100	0	2	1	1	2	0	1	4	2	3	3	2
GLYMA03G02240	4	2	1	0	1	0	1	2	0	0	3	2
GLYMA03G02920	5	2	0	2	1	1	1	1	0	0	3	0
GLYMA03G03200	3	0	1	2	0	0	4	8	3	8	3	7
GLYMA03G04990	0	2	1	0	0	0	8	7	4	3	3	4
GLYMA03G21610	7	5	3	8	2	2	1	7	1	0	3	13
GLYMA03G21690	0	0	0	2	2	0	0	1	0	0	3	0
GLYMA03G24170	4	3	0	3	2	0	1	2	0	1	3	9
GLYMA03G24300	4	3	2	4	2	1	3	12	3	3	3	13
GLYMA03G25280	0	0	0	0	0	0	1	0	1	0	3	2
GLYMA03G27030	7	8	10	8	6	2	5	16	6	4	3	12
GLYMA03G27860	0	4	3	0	2	0	0	6	1	1	3	1
GLYMA03G29210	4	2	2	6	2	0	6	8	5	8	3	12
GLYMA03G30320	5	2	0	3	5	1	3	0	2	1	3	7
GLYMA03G30380	0	0	1	0	0	1	3	7	0	3	3	3
GLYMA03G30460	9	5	5	5	8	0	6	11	9	6	3	10
GLYMA03G30730	8	8	6	6	5	0	5	8	2	6	3	8
GLYMA03G31570	1	1	1	2	2	0	3	9	2	4	3	2
GLYMA03G31870	3	0	2	2	0	0	0	3	1	0	3	3
GLYMA03G32140	5	2	0	11	1	1	5	5	3	2	3	3
GLYMA03G33740	1	0	1	1	0	0	0	3	0	0	3	3
GLYMA03G35180	1	4	5	4	4	0	4	2	5	3	3	0
GLYMA03G36630	7	6	7	14	8	5	4	7	0	3	3	8
GLYMA03G36860	2	1	4	2	1	0	3	8	1	2	3	1
GLYMA03G37940	0	0	0	2	0	0	0	1	0	1	3	1
GLYMA03G38190	11	9	13	2	13	0	10	12	2	11	3	8
GLYMA03G38550	11	2	7	7	7	0	6	8	0	3	3	0
GLYMA03G38930	6	5	12	3	4	1	5	9	3	5	3	12
GLYMA03G39910	2	4	2	1	6	1	5	7	2	5	3	4
GLYMA03G41230	9	3	1	2	4	0	1	4	0	1	3	1
GLYMA03G41290	12	4	0	5	4	2	1	2	0	1	3	3
GLYMA03G42220	3	0	2	0	2	2	1	0	1	0	3	2
GLYMA04G00960	7	3	5	1	5	1	4	12	4	4	3	7
GLYMA04G01130	14	4	32	11	6	2	13	24	8	15	3	5
GLYMA04G05800	18	9	20	4	6	0	5	4	0	4	3	1
GLYMA04G05850	3	4	0	2	2	2	1	1	1	0	3	3
GLYMA04G06010	5	2	3	5	2	4	1	2	7	2	3	7
GLYMA04G06380	5	0	8	5	3	0	4	5	3	4	3	7
GLYMA04G06420	3	4	5	3	2	1	2	9	4	2	3	5
GLYMA04G07010	6	5	11	3	5	0	4	8	2	6	3	5
GLYMA04G07110	20	7	5	12	7	4	5	24	9	14	3	8
GLYMA04G08510	3	2	1	6	1	2	1	5	0	2	3	2
GLYMA04G10820	4	2	5	0	10	1	9	11	6	2	3	5
GLYMA04G12950	12	9	11	11	6	3	11	19	3	7	3	10
GLYMA04G21900	3	3	1	1	0	0	0	3	0	3	3	1
GLYMA04G26800	4	3	3	7	3	4	2	7	8	2	3	5
GLYMA04G28560	3	3	8	3	2	3	2	3	1	5	3	7
GLYMA04G28970	1	2	2	4	2	0	2	2	1	0	3	2
GLYMA04G32460	1	3	4	7	3	0	5	3	0	4	3	6
GLYMA04G34720	1	0	5	4	2	1	1	2	0	3	3	7
GLYMA04G34770	0	0	0	0	0	0	0	1	0	0	3	0
GLYMA04G35870	5	2	1	6	1	1	1	1	0	3	3	3
GLYMA04G36860	19	19	15	10	16	1	7	24	6	11	3	10
GLYMA04G37050	2	1	2	1	3	2	0	3	0	1	3	1
GLYMA04G37140	8	6	11	8	11	9	2	16	3	3	3	7
GLYMA04G37760	9	8	7	7	9	2	4	13	12	6	3	13
GLYMA04G38010	10	11	7	13	7	2	7	14	7	12	3	13
GLYMA04G38190	2	2	2	5	4	1	1	1	4	1	3	2
GLYMA04G39470	5	1	1	0	2	0	2	0	1	1	3	1
GLYMA04G39670	7	4	0	6	1	1	7	18	2	6	3	9
GLYMA04G40390	2	6	3	12	1	4	2	5	5	1	3	6
GLYMA04G41140	4	3	3	3	4	5	1	5	1	1	3	2
GLYMA04G41350	6	9	9	3	5	2	4	13	5	9	3	10
GLYMA04G41490	2	0	1	1	1	1	2	0	0	0	3	1
GLYMA04G42000	4	2	1	5	5	0	2	2	0	1	3	4
GLYMA05G01000	29	18	16	5	24	1	9	9	5	3	3	5
GLYMA05G01460	10	4	12	21	8	6	3	8	2	4	3	8
GLYMA05G01770	8	7	6	6	6	4	6	15	3	5	3	6
GLYMA05G02190	2	1	2	3	0	0	1	5	2	0	3	15
GLYMA05G03850	1	0	3	4	0	0	4	4	4	4	3	4
GLYMA05G03900	5	0	5	4	4	1	2	1	1	5	3	2
GLYMA05G05290	1	2	2	0	2	2	0	7	4	7	3	8
GLYMA05G05750	10	10	17	4	5	2	10	15	8	13	3	9
GLYMA05G08030	3	1	0	3	3	0	2	6	1	0	3	1
GLYMA05G08590	24	10	12	13	13	3	10	13	7	5	3	3
GLYMA05G09130	10	5	7	4	5	4	8	15	4	9	3	8
GLYMA05G15750	2	3	4	2	3	3	2	0	2	0	3	3
GLYMA05G26360	17	10	2	6	8	3	3	5	5	2	3	6
GLYMA05G27090	2	3	0	3	3	0	3	9	3	5	3	5
GLYMA05G27740	0	3	0	0	1	0	2	12	6	3	3	6
GLYMA05G28070	6	4	3	1	1	1	2	6	2	4	3	9
GLYMA05G30080	4	4	2	4	3	0	1	0	2	1	3	6
GLYMA05G30200	2	4	6	3	4	1	4	13	5	5	3	6
GLYMA05G30780	1	1	2	0	0	0	0	3	2	3	3	4
GLYMA05G31070	1	2	2	2	2	0	0	2	2	5	3	2
GLYMA05G31610	69	31	128	16	28	0	47	49	43	45	3	12
GLYMA05G33540	9	6	7	9	14	3	2	9	4	3	3	6
GLYMA05G34070	17	12	14	2	29	1	17	20	12	6	3	7
GLYMA05G34280	3	3	2	4	0	2	4	4	1	3	3	4
GLYMA05G34320	5	2	3	2	6	2	2	7	4	6	3	10
GLYMA05G34870	21	10	18	4	16	1	9	19	8	4	3	9
GLYMA05G34960	6	0	1	2	3	0	5	6	3	5	3	6
GLYMA05G36160	1	0	3	5	1	0	0	3	0	3	3	4
GLYMA05G36540	4	9	5	4	8	2	2	11	7	4	3	12
GLYMA05G37150	1	3	3	6	1	1	2	3	4	3	3	5
GLYMA05G38510	14	8	5	7	3	1	10	5	5	5	3	5
GLYMA06G00960	7	6	10	6	4	1	2	6	3	4	3	5
GLYMA06G01070	4	4	7	5	6	1	4	8	6	5	3	5
GLYMA06G01970	29	12	38	11	9	3	13	18	16	7	3	15
GLYMA06G03050	16	14	17	8	20	2	17	27	15	6	3	9
GLYMA06G03270	5	2	2	5	4	1	5	3	6	2	3	6
GLYMA06G04760	3	2	3	3	3	0	3	9	4	5	3	7
GLYMA06G04820	0	4	0	2	2	0	1	3	1	0	3	2
GLYMA06G04980	2	1	9	3	0	0	4	3	0	1	3	6
GLYMA06G05390	1	1	0	1	0	0	2	0	2	0	3	3
GLYMA06G06030	3	4	1	4	3	0	3	5	2	2	3	7
GLYMA06G07050	4	2	0	5	3	0	1	2	4	2	3	1
GLYMA06G07750	3	1	5	0	1	0	0	1	3	1	3	2
GLYMA06G08190	3	0	1	0	0	1	1	9	2	2	3	5
GLYMA06G08380	3	1	2	1	5	1	3	2	1	3	3	4
GLYMA06G08810	2	1	3	5	3	3	2	5	4	4	3	4
GLYMA06G08980	0	0	1	1	0	0	0	2	0	0	3	4
GLYMA06G10710	6	2	4	2	8	1	6	6	2	5	3	4
GLYMA06G11640	5	0	1	2	0	0	0	2	1	3	3	3
GLYMA06G14250	0	3	6	0	4	0	4	3	5	2	3	3
GLYMA06G15540	24	10	79	19	23	4	7	16	5	8	3	13
GLYMA06G15990	0	0	0	0	0	0	2	4	1	3	3	2
GLYMA06G28570	7	8	1	7	7	3	5	8	6	6	3	5
GLYMA06G32270	4	0	4	2	2	0	0	1	0	1	3	2
GLYMA06G39810	0	1	1	0	1	1	0	0	3	1	3	1
GLYMA06G40670	1	1	1	4	2	2	2	1	1	1	3	3
GLYMA06G41530	0	3	0	0	0	0	0	2	0	0	3	0
GLYMA06G41620	6	3	2	1	4	0	5	8	3	5	3	1
GLYMA06G42460	1	0	0	2	2	0	0	0	0	0	3	2
GLYMA06G46130	3	1	0	0	0	0	1	5	0	0	3	3
GLYMA06G46450	0	0	0	0	0	0	1	1	0	2	3	3
GLYMA07G00350	6	3	1	1	2	0	1	3	3	0	3	4
GLYMA07G01100	0	1	0	2	0	1	1	2	1	0	3	3
GLYMA07G01830	8	1	2	3	3	0	0	2	0	1	3	4
GLYMA07G02630	4	2	4	3	2	0	2	6	5	1	3	6
GLYMA07G03160	17	13	5	13	10	6	10	16	10	11	3	17
GLYMA07G03560	0	0	1	1	0	0	5	3	2	5	3	8
GLYMA07G03730	8	7	5	7	3	2	3	4	3	1	3	4
GLYMA07G04010	18	7	10	15	4	8	5	18	4	4	3	17
GLYMA07G04690	9	4	1	3	5	1	3	7	2	2	3	7
GLYMA07G05220	3	4	1	2	1	0	0	3	0	1	3	7
GLYMA07G05230	2	2	3	1	2	0	3	4	2	2	3	3
GLYMA07G05310	2	0	3	4	5	0	5	14	7	7	3	7
GLYMA07G05550	7	7	7	7	5	1	1	9	4	3	3	7
GLYMA07G07170	1	0	3	1	3	0	4	9	0	1	3	3
GLYMA07G07610	3	3	1	4	2	1	0	5	2	2	3	8
GLYMA07G07970	5	5	17	8	3	5	5	6	3	2	3	9
GLYMA07G10160	18	11	4	7	7	6	5	11	8	9	3	4
GLYMA07G14540	6	6	9	3	4	3	8	16	4	7	3	11
GLYMA07G15840	10	6	2	8	6	5	7	8	3	3	3	11
GLYMA07G15930	4	7	10	7	3	2	11	14	5	11	3	18
GLYMA07G16850	0	0	1	3	0	0	0	0	0	3	3	5
GLYMA07G19120	11	6	6	5	9	0	9	16	6	10	3	7
GLYMA07G26890	1	1	2	2	2	0	0	0	0	0	3	0
GLYMA07G30090	6	5	2	2	2	0	4	15	3	7	3	6
GLYMA07G30570	1	1	0	2	0	0	1	1	4	0	3	6
GLYMA07G30800	2	2	1	2	0	0	0	2	3	3	3	1
GLYMA07G32780	3	5	0	0	2	0	2	0	0	0	3	0
GLYMA07G33330	3	1	3	1	1	0	0	0	1	2	3	0
GLYMA07G33620	2	4	6	3	2	2	7	6	4	5	3	7
GLYMA07G33840	8	2	1	5	3	1	6	3	2	6	3	4
GLYMA07G35050	1	0	0	0	0	0	0	0	0	0	3	1
GLYMA07G36150	22	12	27	3	10	3	13	19	12	9	3	3
GLYMA07G37380	0	1	1	0	0	0	0	2	0	1	3	0
GLYMA07G38180	6	8	1	2	2	1	0	3	2	3	3	5
GLYMA07G38400	0	0	1	1	1	0	0	0	0	0	3	0
GLYMA07G38490	2	2	0	2	2	0	0	5	1	0	3	1
GLYMA07G38530	1	0	0	4	1	0	1	5	0	2	3	1
GLYMA07G39780	10	2	1	2	3	1	7	10	5	2	3	6
GLYMA07G39940	0	3	1	1	2	0	0	1	1	0	3	3
GLYMA07G40020	3	1	2	5	1	1	4	4	2	1	3	3
GLYMA07G40210	2	3	0	2	1	1	1	3	1	0	3	2
GLYMA07G40230	8	4	1	6	4	0	1	6	2	0	3	5
GLYMA07G40270	3	1	2	5	1	2	1	1	1	0	3	1
GLYMA08G00640	3	2	4	3	1	0	3	6	1	8	3	6
GLYMA08G00920	3	5	6	4	2	1	4	7	0	5	3	7
GLYMA08G01310	12	10	6	7	6	0	7	13	7	7	3	14
GLYMA08G02100	1	0	1	1	0	0	0	6	1	1	3	3
GLYMA08G02410	6	2	3	1	1	0	2	6	2	2	3	1
GLYMA08G03940	2	1	7	4	3	1	1	8	4	4	3	8
GLYMA08G04890	2	1	1	2	3	1	4	2	0	2	3	4
GLYMA08G05020	0	4	1	4	4	1	0	2	1	1	3	1
GLYMA08G05510	1	3	4	5	2	0	0	2	1	0	3	2
GLYMA08G07110	1	1	3	0	3	0	4	5	1	1	3	6
GLYMA08G07150	4	1	5	6	5	2	2	3	0	4	3	6
GLYMA08G07310	8	3	7	5	1	3	3	15	1	2	3	7
GLYMA08G07840	1	2	1	3	3	1	2	5	0	4	3	9
GLYMA08G08190	0	0	2	3	1	3	1	2	2	0	3	3
GLYMA08G09160	23	9	24	8	13	3	8	16	10	7	3	8
GLYMA08G10000	10	8	3	8	4	3	3	5	4	4	3	11
GLYMA08G11060	7	13	2	3	5	2	7	9	3	1	3	8
GLYMA08G11490	3	1	2	2	0	1	3	6	2	3	3	5
GLYMA08G11550	0	2	3	2	2	1	0	4	2	5	3	1
GLYMA08G12170	0	3	1	1	1	0	0	16	5	4	3	8
GLYMA08G13360	13	5	30	9	5	7	5	17	7	5	3	22
GLYMA08G13420	0	1	0	0	1	0	1	0	0	0	3	1
GLYMA08G13680	1	2	1	2	3	2	2	1	0	2	3	0
GLYMA08G14240	0	0	0	1	0	0	0	2	0	1	3	3
GLYMA08G16870	12	9	2	9	6	2	4	16	10	9	3	16
GLYMA08G18240	2	4	4	4	6	0	2	6	2	4	3	9
GLYMA08G19000	22	12	22	19	11	4	5	10	5	4	3	8
GLYMA08G19180	3	1	5	0	2	1	4	7	7	3	3	6
GLYMA08G20010	2	1	0	2	0	1	3	1	1	0	3	2
GLYMA08G20060	3	7	0	1	2	0	2	6	5	1	3	11
GLYMA08G20320	4	5	0	2	1	0	0	0	1	1	3	2
GLYMA08G22140	1	4	1	4	1	0	6	5	3	5	3	4
GLYMA08G23220	4	2	3	16	2	0	6	2	3	0	3	13
GLYMA08G23260	1	1	3	1	2	0	2	5	0	1	3	2
GLYMA08G24000	9	8	7	12	10	2	3	9	7	6	3	7
GLYMA08G25030	2	4	2	3	2	2	3	5	1	1	3	0
GLYMA08G26180	1	1	2	4	3	0	0	3	1	2	3	7
GLYMA08G26520	1	2	4	1	3	1	2	6	1	2	3	3
GLYMA08G29030	3	4	2	3	7	4	1	6	7	3	3	6
GLYMA08G38990	10	5	3	4	4	2	6	15	2	12	3	14
GLYMA08G39360	5	0	3	2	6	0	4	9	2	1	3	8
GLYMA08G39390	3	1	2	1	0	0	1	7	4	3	3	5
GLYMA08G39880	0	1	0	2	1	0	0	3	2	1	3	4
GLYMA08G40920	2	4	6	4	2	1	0	0	0	0	3	2
GLYMA08G41040	2	3	1	7	0	1	2	2	1	1	3	6
GLYMA08G41120	6	6	3	9	5	2	4	10	12	5	3	12
GLYMA08G41220	3	0	1	1	1	1	5	3	1	0	3	5
GLYMA08G41570	2	1	5	10	7	0	7	10	3	5	3	8
GLYMA08G41960	1	0	3	2	0	0	1	2	2	1	3	8
GLYMA08G43290	0	0	6	0	1	1	1	5	2	1	3	4
GLYMA08G43950	9	3	2	4	6	1	1	5	3	1	3	3
GLYMA08G44050	6	1	0	3	0	1	1	2	0	3	3	10
GLYMA08G44120	20	16	34	14	8	3	12	19	10	11	3	13
GLYMA08G44580	2	2	2	5	1	0	2	6	2	1	3	7
GLYMA08G45150	21	18	20	21	10	3	6	10	9	5	3	12
GLYMA08G47150	2	0	2	2	0	1	3	2	1	1	3	0
GLYMA08G47900	12	3	5	3	6	1	7	13	3	4	3	16
GLYMA09G04000	2	4	2	0	2	0	1	6	1	2	3	5
GLYMA09G04330	0	0	0	0	0	0	1	0	0	1	3	0
GLYMA09G04520	2	1	2	2	1	0	1	2	2	1	3	1
GLYMA09G05180	7	5	4	3	7	0	4	10	3	3	3	10
GLYMA09G05830	9	5	1	4	8	4	5	9	2	5	3	6
GLYMA09G06460	1	5	2	5	1	2	2	3	2	3	3	7
GLYMA09G06490	3	1	11	6	1	0	1	1	0	1	3	4
GLYMA09G06720	0	0	0	1	1	0	1	0	1	1	3	2
GLYMA09G07070	4	1	1	1	4	0	2	6	3	2	3	4
GLYMA09G07530	10	5	4	13	8	1	8	15	3	7	3	13
GLYMA09G08170	0	3	2	3	1	1	2	8	4	3	3	13
GLYMA09G08830	5	4	4	6	5	1	1	4	0	2	3	7
GLYMA09G11720	4	4	2	4	1	1	1	6	2	2	3	10
GLYMA09G12320	5	2	2	4	5	3	1	9	2	3	3	8
GLYMA09G15600	7	5	3	6	9	1	2	4	6	8	3	4
GLYMA09G15680	10	4	8	4	6	1	7	14	5	6	3	8
GLYMA09G15940	1	0	0	2	0	0	0	6	0	0	3	0
GLYMA09G22260	7	7	0	5	2	0	3	3	4	2	3	7
GLYMA09G22270	7	6	11	9	20	1	7	24	3	4	3	12
GLYMA09G23250	5	3	1	11	8	0	0	2	2	1	3	4
GLYMA09G24780	42	15	29	5	33	4	15	74	9	18	3	8
GLYMA09G29720	13	6	9	4	9	1	3	16	5	2	3	6
GLYMA09G30440	3	2	0	5	2	1	3	5	4	2	3	5
GLYMA09G33540	21	22	8	15	7	3	2	18	12	15	3	18
GLYMA09G33630	7	2	2	2	1	0	7	2	1	2	3	3
GLYMA09G33650	2	1	3	2	2	0	6	11	0	3	3	7
GLYMA09G34640	16	13	8	5	14	4	2	6	0	1	3	3
GLYMA09G35760	0	0	1	2	1	0	0	0	2	1	3	2
GLYMA09G36000	8	7	1	1	9	1	0	5	6	5	3	6
GLYMA09G36120	8	7	3	6	4	2	3	3	1	4	3	6
GLYMA09G36340	1	3	1	4	2	1	0	2	1	0	3	3
GLYMA09G37070	4	2	3	5	4	0	2	4	2	4	3	3
GLYMA09G38110	4	3	3	2	1	0	2	3	1	1	3	4
GLYMA09G38310	2	2	0	8	2	1	0	3	2	1	3	2
GLYMA09G38340	8	0	4	7	4	2	5	5	2	4	3	11
GLYMA09G38550	6	3	3	3	6	0	7	12	8	3	3	8
GLYMA09G38600	1	1	0	3	0	1	2	7	2	4	3	6
GLYMA09G38800	4	4	0	1	3	3	1	6	3	3	3	2
GLYMA09G39120	7	6	3	7	7	1	4	8	4	1	3	6
GLYMA09G39170	2	1	2	7	2	1	2	2	2	2	3	4
GLYMA09G39390	4	3	2	3	1	0	2	3	2	0	3	2
GLYMA09G39500	1	8	7	1	6	1	1	4	2	4	3	6
GLYMA09G40690	5	8	6	2	9	1	7	9	10	2	3	10
GLYMA09G41340	1	2	1	3	0	1	3	1	0	1	3	3
GLYMA09G41520	3	1	0	1	1	2	3	2	0	1	3	6
GLYMA10G01170	6	8	3	2	1	4	1	15	5	3	3	7
GLYMA10G01640	0	1	1	0	3	0	4	0	5	4	3	3
GLYMA10G02930	12	4	4	7	2	2	1	3	2	2	3	3
GLYMA10G03270	1	0	0	0	0	0	1	0	0	0	3	0
GLYMA10G03290	1	2	6	2	4	0	4	4	3	1	3	4
GLYMA10G03750	17	9	47	0	21	3	5	12	3	3	3	2
GLYMA10G04920	3	2	2	1	3	1	4	3	3	3	3	11
GLYMA10G05060	2	0	5	1	2	0	0	2	3	1	3	3
GLYMA10G05240	0	2	1	2	0	0	0	2	2	0	3	2
GLYMA10G05620	1	1	0	1	1	1	1	5	2	4	3	10
GLYMA10G05850	2	3	2	4	3	0	1	6	1	3	3	4
GLYMA10G06580	5	2	1	4	0	0	0	6	1	3	3	0
GLYMA10G06590	10	1	3	7	5	2	7	5	0	5	3	7
GLYMA10G07660	1	0	1	1	1	0	1	0	0	1	3	2
GLYMA10G07680	0	1	11	5	1	2	4	6	0	1	3	6
GLYMA10G08020	0	0	3	0	0	0	0	1	0	0	3	2
GLYMA10G10040	8	5	7	8	8	1	5	7	3	2	3	7
GLYMA10G10450	0	0	1	2	0	0	0	1	2	2	3	4
GLYMA10G14110	1	1	6	2	0	1	1	1	1	1	3	10
GLYMA10G15980	10	4	2	3	4	1	6	16	6	7	3	10
GLYMA10G20590	3	0	0	1	1	0	1	1	1	0	3	3
GLYMA10G24350	2	0	1	3	1	0	2	2	2	0	3	3
GLYMA10G25700	0	1	0	2	0	0	0	0	0	0	3	3
GLYMA10G26790	1	1	2	2	0	0	1	3	0	2	3	2
GLYMA10G26890	1	1	0	1	0	0	3	1	1	0	3	1
GLYMA10G28530	15	12	5	7	5	2	3	7	1	4	3	12
GLYMA10G28590	1	0	0	2	2	0	1	2	0	4	3	5
GLYMA10G29390	9	9	6	6	20	1	8	16	8	7	3	8
GLYMA10G29810	3	2	13	12	6	3	4	7	2	2	3	9
GLYMA10G30220	2	2	3	2	4	1	1	1	1	1	3	3
GLYMA10G31340	0	1	0	1	1	0	0	0	0	1	3	2
GLYMA10G31510	1	1	0	0	1	1	1	2	1	1	3	0
GLYMA10G33650	0	0	0	0	0	0	2	5	1	1	3	6
GLYMA10G33710	10	6	20	5	7	2	10	27	5	6	3	11
GLYMA10G34440	4	0	1	2	1	0	3	3	2	3	3	5
GLYMA10G35560	5	3	2	4	0	1	4	6	4	0	3	10
GLYMA10G35680	4	2	2	4	2	1	0	9	0	3	3	0
GLYMA10G36360	2	4	4	7	4	1	4	7	5	4	3	9
GLYMA10G36610	3	4	7	1	3	0	3	6	1	5	3	4
GLYMA10G37870	10	4	3	7	7	2	5	7	3	6	3	10
GLYMA10G37960	6	6	6	1	2	0	2	12	3	3	3	4
GLYMA10G38450	5	3	6	6	2	1	2	11	1	2	3	11
GLYMA10G38940	3	4	2	6	4	0	10	11	0	8	3	9
GLYMA10G39330	23	17	19	6	25	2	19	25	12	6	3	4
GLYMA10G39920	5	3	1	6	3	0	1	4	1	5	3	8
GLYMA10G40140	1	1	2	1	0	0	0	1	1	0	3	1
GLYMA10G41100	0	0	0	1	0	0	2	3	2	0	3	3
GLYMA10G41110	10	8	5	6	13	4	3	7	3	7	3	9
GLYMA10G41600	13	11	6	14	9	0	14	13	6	8	3	11
GLYMA10G42250	8	6	2	5	9	1	7	4	5	4	3	9
GLYMA10G42800	16	8	5	7	9	4	13	10	5	5	3	9
GLYMA10G43280	2	0	0	1	3	1	2	0	1	1	3	2
GLYMA10G43890	2	4	1	9	6	1	2	4	2	3	3	9
GLYMA10G43930	0	1	2	3	0	0	2	2	2	0	3	1
GLYMA10G43990	39	34	19	28	39	14	13	32	13	15	3	32
GLYMA10G44010	5	4	0	3	3	1	0	2	3	2	3	9
GLYMA10G44130	5	2	2	3	6	0	4	2	3	2	3	3
GLYMA10G44210	2	1	2	3	2	1	1	3	0	4	3	1
GLYMA10G44510	3	0	0	6	3	1	2	4	1	3	3	7
GLYMA11G00390	5	3	0	2	3	0	0	7	1	2	3	3
GLYMA11G00760	4	5	5	10	4	1	2	4	1	3	3	7
GLYMA11G01830	2	0	2	3	1	0	0	4	0	2	3	3
GLYMA11G02830	1	2	0	1	1	0	2	4	2	1	3	1
GLYMA11G02950	0	0	2	1	1	1	3	3	2	5	3	5
GLYMA11G02960	8	11	8	12	9	3	7	12	7	8	3	6
GLYMA11G03700	4	3	1	2	2	2	1	3	0	4	3	3
GLYMA11G04040	0	2	4	1	0	0	1	6	0	3	3	1
GLYMA11G04180	8	3	2	3	4	2	3	2	3	3	3	5
GLYMA11G05670	4	1	3	7	4	2	7	11	1	1	3	4
GLYMA11G07490	0	0	0	1	0	0	3	7	0	2	3	6
GLYMA11G07720	2	1	6	3	4	1	2	6	2	3	3	0
GLYMA11G08190	5	2	6	0	4	0	6	7	2	5	3	4
GLYMA11G08230	14	6	7	10	5	1	7	10	2	3	3	7
GLYMA11G08440	6	4	11	1	5	0	6	8	1	8	3	6
GLYMA11G08540	1	1	2	1	0	0	1	0	0	0	3	1
GLYMA11G09190	5	1	8	3	1	2	3	7	6	7	3	13
GLYMA11G09890	6	10	1	2	8	1	6	9	2	4	3	8
GLYMA11G10080	2	0	0	0	1	0	5	9	4	2	3	7
GLYMA11G11250	4	4	6	7	3	3	3	3	1	4	3	9
GLYMA11G11460	7	4	10	1	3	0	2	8	1	1	3	4
GLYMA11G12610	5	2	4	2	6	2	2	3	0	0	3	2
GLYMA11G13070	12	5	4	0	7	0	7	8	7	11	3	7
GLYMA11G14050	10	4	4	3	3	0	1	9	1	2	3	8
GLYMA11G14140	7	3	0	0	0	0	3	7	7	8	3	0
GLYMA11G14190	6	4	4	5	10	1	4	2	2	3	3	0
GLYMA11G14310	0	3	3	1	3	0	7	9	1	4	3	2
GLYMA11G15120	4	0	0	2	1	1	1	4	1	1	3	3
GLYMA11G15680	4	7	5	0	6	0	8	13	6	4	3	5
GLYMA11G17930	13	13	22	2	11	1	14	28	7	8	3	12
GLYMA11G18290	1	3	0	0	3	3	2	3	1	0	3	4
GLYMA11G18640	58	27	120	32	40	13	11	14	3	6	3	6
GLYMA11G19670	2	3	1	4	2	0	0	3	2	1	3	1
GLYMA11G21130	7	2	5	5	2	0	1	9	4	7	3	4
GLYMA11G21580	9	4	3	12	3	6	5	16	7	12	3	11
GLYMA11G27480	5	5	1	5	1	1	4	10	5	2	3	14
GLYMA11G29300	6	4	3	3	3	1	4	15	5	4	3	8
GLYMA11G33790	2	0	0	0	1	1	0	0	1	0	3	0
GLYMA11G33880	3	4	0	1	2	0	0	4	1	4	3	3
GLYMA11G36990	5	2	1	1	6	0	3	6	1	4	3	3
GLYMA11G37730	11	8	2	3	2	0	9	12	6	6	3	8
GLYMA12G00320	4	1	2	2	0	0	0	2	1	4	3	2
GLYMA12G00410	3	1	2	5	0	0	1	5	1	4	3	3
GLYMA12G01000	2	0	1	1	0	0	2	2	1	0	3	1
GLYMA12G01590	1	3	1	2	0	0	1	3	1	5	3	4
GLYMA12G01600	6	2	0	9	6	0	1	4	1	0	3	4
GLYMA12G01950	5	0	3	2	1	0	0	4	0	1	3	2
GLYMA12G02300	6	2	1	3	0	0	5	7	3	0	3	6
GLYMA12G03230	5	1	19	1	5	0	5	7	4	3	3	4
GLYMA12G03390	3	7	3	7	4	2	3	5	2	0	3	8
GLYMA12G05780	0	0	0	0	0	0	2	1	2	3	3	5
GLYMA12G05930	1	1	0	1	1	1	2	4	2	2	3	2
GLYMA12G06530	4	2	1	2	0	2	3	4	2	1	3	8
GLYMA12G06920	11	2	5	8	4	0	5	8	3	1	3	6
GLYMA12G06980	4	2	2	2	2	0	1	3	0	0	3	1
GLYMA12G07860	19	12	6	4	5	5	7	6	1	3	3	3
GLYMA12G08830	3	4	2	3	4	0	3	4	0	0	3	6
GLYMA12G11130	1	4	0	3	1	1	1	6	3	5	3	5
GLYMA12G14310	4	3	1	1	1	1	1	3	0	0	3	5
GLYMA12G15420	0	4	4	0	0	0	0	4	1	3	3	5
GLYMA12G17950	4	3	2	4	3	1	3	11	1	1	3	7
GLYMA12G19050	3	0	5	3	9	1	2	6	1	5	3	1
GLYMA12G29120	6	2	3	5	5	0	6	5	6	2	3	4
GLYMA12G29160	6	2	1	6	1	1	2	5	1	3	3	7
GLYMA12G30490	2	1	1	2	3	0	3	8	2	2	3	2
GLYMA12G31070	0	1	0	0	0	0	1	4	0	0	3	1
GLYMA12G31190	2	8	2	3	6	1	8	7	2	5	3	5
GLYMA12G32010	29	6	14	2	14	0	12	36	15	16	3	19
GLYMA12G32580	32	22	52	16	30	4	14	20	8	11	3	1
GLYMA12G32770	10	0	13	2	5	1	4	9	1	2	3	0
GLYMA12G33790	1	0	0	3	1	0	0	2	0	1	3	0
GLYMA12G33800	10	4	8	6	3	1	8	10	8	2	3	14
GLYMA12G34950	7	6	3	2	4	1	5	3	1	3	3	1
GLYMA12G35990	4	7	3	4	5	0	5	10	11	3	3	9
GLYMA12G36110	6	2	3	6	0	2	4	2	2	1	3	6
GLYMA12G36320	1	0	0	0	0	0	1	8	0	4	3	3
GLYMA12G37100	6	8	2	2	8	0	3	5	5	3	3	11
GLYMA13G01160	1	1	2	1	4	2	4	1	3	4	3	6
GLYMA13G01930	2	1	3	3	3	1	3	5	4	8	3	4
GLYMA13G03280	5	2	2	2	1	1	3	4	2	1	3	5
GLYMA13G04410	0	0	0	0	0	1	0	4	1	3	3	4
GLYMA13G04690	1	2	0	5	0	1	0	1	0	0	3	1
GLYMA13G05440	0	4	0	0	0	0	1	0	1	2	3	0
GLYMA13G05520	3	0	1	4	2	0	1	2	5	1	3	11
GLYMA13G05630	10	5	8	7	2	0	12	8	4	12	3	8
GLYMA13G05700	1	0	0	3	1	2	0	0	0	0	3	1
GLYMA13G05920	6	5	2	4	4	1	5	4	3	3	3	7
GLYMA13G06230	3	2	2	0	2	0	3	11	5	4	3	4
GLYMA13G06920	3	2	2	1	2	0	1	2	0	2	3	0
GLYMA13G07780	12	16	12	9	8	0	1	7	3	5	3	6
GLYMA13G10730	1	2	1	1	0	0	1	2	0	1	3	0
GLYMA13G11740	1	0	1	0	0	1	1	1	1	3	3	1
GLYMA13G11820	1	7	3	0	2	0	4	12	0	2	3	2
GLYMA13G16500	3	4	8	7	4	1	1	9	2	7	3	7
GLYMA13G17410	1	0	1	2	1	0	1	1	1	0	3	0
GLYMA13G18950	1	3	1	5	1	1	2	6	1	3	3	1
GLYMA13G19060	6	4	8	9	4	1	5	17	8	17	3	5
GLYMA13G19870	12	10	4	10	7	3	5	10	6	5	3	9
GLYMA13G20200	0	0	4	0	1	0	5	2	2	2	3	1
GLYMA13G20330	1	0	6	1	0	2	2	1	0	2	3	4
GLYMA13G24310	1	3	1	2	0	1	1	3	2	0	3	2
GLYMA13G26150	7	5	7	4	3	2	4	12	1	5	3	6
GLYMA13G26650	0	2	0	0	1	1	0	0	1	0	3	1
GLYMA13G27280	14	7	6	6	8	2	4	12	7	7	3	9
GLYMA13G27490	16	12	24	16	8	7	4	11	5	4	3	4
GLYMA13G27570	9	9	13	10	5	0	4	12	5	0	3	10
GLYMA13G27800	13	9	16	9	11	7	9	14	7	5	3	15
GLYMA13G30460	6	3	2	2	1	1	4	3	1	2	3	0
GLYMA13G30860	0	5	2	4	4	5	2	10	5	7	3	11
GLYMA13G33280	3	2	1	1	0	0	3	1	2	0	3	2
GLYMA13G33420	6	1	5	12	4	5	5	7	2	3	3	9
GLYMA13G34070	2	2	3	2	2	2	2	4	4	6	3	6
GLYMA13G35060	7	3	1	3	2	1	5	5	2	3	3	2
GLYMA13G36540	1	1	0	0	0	0	0	0	1	1	3	0
GLYMA13G36690	6	3	4	3	9	2	8	13	2	6	3	7
GLYMA13G37090	1	2	0	4	0	1	2	6	1	1	3	5
GLYMA13G37140	7	4	6	4	7	0	6	11	4	4	3	9
GLYMA13G37380	0	1	2	0	2	1	1	1	2	1	3	4
GLYMA13G37960	0	0	3	0	1	1	0	8	2	1	3	2
GLYMA13G38280	2	1	2	3	3	1	3	7	2	1	3	3
GLYMA13G38930	6	3	0	4	2	1	2	2	1	2	3	10
GLYMA13G39600	14	6	3	10	3	5	1	10	5	4	3	8
GLYMA13G39830	6	3	3	6	4	2	7	8	5	4	3	8
GLYMA13G40100	13	11	15	6	5	2	10	21	5	10	3	10
GLYMA13G40140	8	5	4	3	2	1	6	10	5	4	3	6
GLYMA13G41520	7	6	1	7	2	1	3	6	1	4	3	8
GLYMA13G41960	3	0	4	6	2	1	3	9	4	2	3	3
GLYMA13G42380	11	8	7	12	8	0	1	9	4	1	3	9
GLYMA13G42940	5	2	2	3	1	1	1	2	0	0	3	0
GLYMA13G43420	1	0	1	1	0	0	0	0	0	1	3	2
GLYMA13G43460	1	0	5	1	1	0	1	1	2	0	3	11
GLYMA13G43630	4	4	2	6	2	2	6	4	2	3	3	4
GLYMA14G01100	3	3	2	1	0	2	1	1	1	0	3	1
GLYMA14G01530	6	10	7	3	1	1	6	4	3	2	3	10
GLYMA14G02120	5	8	11	3	6	1	5	4	3	3	3	6
GLYMA14G02530	5	3	1	4	1	0	2	11	3	4	3	6
GLYMA14G05470	7	4	8	0	6	1	2	8	1	6	3	3
GLYMA14G06730	9	4	7	6	7	3	3	3	1	1	3	3
GLYMA14G07150	3	3	4	7	2	2	2	7	1	0	3	2
GLYMA14G09380	1	4	5	5	0	1	0	6	2	4	3	3
GLYMA14G15270	1	0	0	5	3	0	0	1	0	1	3	2
GLYMA14G16200	0	1	1	3	0	0	2	0	0	0	3	2
GLYMA14G16700	4	5	6	17	5	2	4	15	8	15	3	13
GLYMA14G20110	1	0	2	0	1	0	3	2	3	1	3	4
GLYMA14G31890	3	2	2	3	1	2	1	1	0	0	3	4
GLYMA14G39140	6	5	8	9	5	1	4	9	5	4	3	6
GLYMA14G39160	4	2	7	4	4	1	7	19	7	10	3	10
GLYMA14G39770	2	1	3	4	4	1	2	4	1	2	3	0
GLYMA14G39810	21	9	10	10	11	1	14	15	6	6	3	3
GLYMA14G40320	11	11	8	9	9	3	9	18	8	7	3	15
GLYMA15G00980	13	13	0	7	12	7	4	11	2	8	3	9
GLYMA15G02850	0	1	0	0	0	0	4	1	3	0	3	1
GLYMA15G03870	3	6	3	6	2	1	1	3	2	6	3	6
GLYMA15G05410	0	3	1	2	1	0	3	4	4	2	3	2
GLYMA15G05630	1	1	1	1	0	1	3	1	2	0	3	1
GLYMA15G06220	9	9	4	8	3	0	6	4	0	4	3	3
GLYMA15G06990	5	1	5	4	2	1	4	7	0	0	3	8
GLYMA15G07690	0	1	0	4	0	0	4	1	8	2	3	3
GLYMA15G09490	0	1	3	2	0	1	2	6	1	0	3	5
GLYMA15G12220	0	1	2	6	3	1	1	2	1	3	3	8
GLYMA15G16260	10	3	9	2	12	0	5	6	5	5	3	3
GLYMA15G16470	8	6	8	11	5	3	8	12	5	4	3	7
GLYMA15G16560	5	6	14	8	4	2	3	4	3	8	3	11
GLYMA15G17000	6	3	0	7	4	1	2	3	1	3	3	3
GLYMA15G22750	5	1	4	1	4	2	0	1	1	2	3	2
GLYMA15G23860	12	6	5	1	10	3	6	4	3	2	3	7
GLYMA15G27480	1	1	1	2	1	1	2	4	3	1	3	8
GLYMA15G31750	3	1	1	7	3	2	2	2	1	1	3	5
GLYMA15G36790	0	1	0	0	0	0	0	1	0	0	3	1
GLYMA15G36910	4	4	4	3	2	1	6	7	6	3	3	6
GLYMA15G39730	6	4	1	3	4	0	7	8	6	3	3	10
GLYMA15G40370	6	1	3	6	3	0	2	0	1	1	3	1
GLYMA15G40460	12	7	2	4	4	2	6	6	6	3	3	3
GLYMA15G41370	1	3	3	4	2	0	5	5	2	3	3	3
GLYMA15G42690	2	2	2	2	0	1	1	1	2	1	3	5
GLYMA15G43110	6	5	28	4	2	0	4	4	3	0	3	1
GLYMA16G00410	20	8	9	7	14	2	6	25	24	10	3	20
GLYMA16G00680	2	1	2	1	0	1	2	5	3	1	3	1
GLYMA16G01470	2	5	2	6	4	0	1	3	1	0	3	5
GLYMA16G02050	3	1	1	2	1	1	1	2	0	2	3	7
GLYMA16G02620	6	0	4	1	1	1	1	5	0	2	3	1
GLYMA16G05090	1	0	0	3	1	0	1	3	1	1	3	2
GLYMA16G05310	7	4	2	11	5	2	5	6	5	0	3	9
GLYMA16G05450	5	4	2	1	1	0	5	6	0	1	3	8
GLYMA16G06100	15	12	5	5	9	2	5	13	3	9	3	6
GLYMA16G06750	1	2	3	4	2	1	2	4	5	1	3	9
GLYMA16G06840	0	0	1	0	2	0	1	4	0	0	3	1
GLYMA16G06850	2	1	3	0	0	1	4	11	5	6	3	1
GLYMA16G08350	3	2	3	4	1	0	4	5	1	1	3	1
GLYMA16G13410	1	5	2	3	2	2	1	3	5	1	3	1
GLYMA16G19490	0	0	0	3	1	0	0	0	1	0	3	0
GLYMA16G21920	10	12	7	16	1	6	4	4	4	2	3	8
GLYMA16G23100	0	0	0	0	1	0	1	0	0	0	3	0
GLYMA16G25240	5	5	0	1	2	3	1	1	0	3	3	6
GLYMA16G26210	4	2	0	2	4	0	3	1	0	3	3	2
GLYMA16G26550	1	1	2	6	0	1	0	2	1	2	3	3
GLYMA16G26850	3	9	3	4	5	0	1	2	1	3	3	4
GLYMA16G27280	2	0	0	1	2	0	4	6	3	4	3	4
GLYMA16G28200	2	3	0	2	0	0	0	2	1	3	3	5
GLYMA16G28590	7	3	1	3	6	1	28	35	21	36	3	10
GLYMA16G33510	2	7	3	7	3	0	0	6	1	1	3	2
GLYMA16G34180	3	4	2	3	3	2	2	7	4	4	3	2
GLYMA17G00480	1	0	1	3	2	0	2	3	1	1	3	4
GLYMA17G01900	8	6	2	8	7	5	1	6	2	2	3	2
GLYMA17G03290	2	4	0	3	2	1	0	4	1	4	3	5
GLYMA17G03360	0	1	1	0	0	0	5	8	1	2	3	4
GLYMA17G03610	0	2	2	2	1	1	0	1	0	2	3	2
GLYMA17G03990	5	1	1	4	4	1	1	4	5	1	3	3
GLYMA17G04070	0	2	0	2	2	0	0	0	3	1	3	1
GLYMA17G04190	16	3	10	2	7	1	2	10	4	6	3	10
GLYMA17G04410	3	1	0	5	1	2	4	5	0	4	3	3
GLYMA17G06020	1	3	0	0	0	0	2	4	0	0	3	2
GLYMA17G06540	4	1	7	3	3	1	1	1	4	3	3	7
GLYMA17G06930	1	1	1	3	0	0	1	3	1	1	3	1
GLYMA17G07670	15	8	4	9	4	4	1	12	4	4	3	7
GLYMA17G07690	4	3	5	10	6	3	4	8	2	6	3	16
GLYMA17G07720	0	0	1	1	1	1	0	1	1	0	3	5
GLYMA17G08310	7	1	3	2	5	2	10	23	17	14	3	5
GLYMA17G10880	2	5	4	0	2	0	1	5	1	2	3	1
GLYMA17G11710	11	8	2	13	13	3	6	11	4	2	3	6
GLYMA17G11820	5	2	1	3	5	1	1	4	0	5	3	6
GLYMA17G11970	15	6	12	1	13	0	12	16	6	3	3	4
GLYMA17G12770	4	0	2	4	1	0	1	6	1	4	3	6
GLYMA17G13280	6	2	3	1	4	1	5	8	3	5	3	7
GLYMA17G13350	1	0	0	1	0	0	0	0	0	3	3	0
GLYMA17G13440	7	1	4	10	1	4	3	8	1	1	3	7
GLYMA17G13570	6	3	6	5	4	1	1	11	6	3	3	6
GLYMA17G13980	2	1	0	2	2	1	3	4	3	2	3	1
GLYMA17G15040	5	2	4	7	5	3	3	4	2	4	3	2
GLYMA17G15050	9	4	8	3	2	0	4	10	3	6	3	4
GLYMA17G15420	5	4	3	4	1	2	3	4	3	3	3	8
GLYMA17G15480	1	0	2	0	0	0	1	5	1	2	3	2
GLYMA17G17040	3	6	5	4	4	2	0	4	4	0	3	8
GLYMA17G17050	0	3	0	3	1	0	1	5	1	0	3	2
GLYMA17G20020	13	4	5	3	1	1	3	3	3	1	3	7
GLYMA17G21470	1	0	1	0	0	0	1	5	0	0	3	3
GLYMA17G23890	2	4	1	1	0	0	1	4	2	1	3	2
GLYMA17G29220	2	0	3	6	4	1	2	9	3	1	3	3
GLYMA17G34820	1	0	1	0	0	0	0	0	0	0	3	0
GLYMA17G35120	4	6	8	4	4	2	3	8	4	4	3	11
GLYMA17G37020	7	4	9	9	8	4	0	4	1	0	3	6
GLYMA17G37280	4	6	8	5	5	2	3	2	7	4	3	8
GLYMA17G37480	4	1	6	1	4	0	2	8	3	2	3	6
GLYMA18G00460	11	7	7	15	5	1	4	6	2	6	3	14
GLYMA18G00840	1	2	2	7	1	0	0	0	0	4	3	4
GLYMA18G02850	1	0	1	0	0	0	0	1	1	1	3	5
GLYMA18G03310	1	0	1	1	1	0	1	4	0	1	3	3
GLYMA18G03340	5	5	7	2	2	1	4	6	2	2	3	5
GLYMA18G05660	2	1	0	4	2	1	3	1	0	2	3	1
GLYMA18G07320	5	6	7	6	1	0	2	5	1	2	3	2
GLYMA18G08640	15	12	28	11	6	3	13	10	9	16	3	10
GLYMA18G12730	2	3	0	4	4	0	1	0	1	3	3	5
GLYMA18G31550	3	3	3	4	4	2	2	6	1	1	3	2
GLYMA18G32190	1	3	2	4	1	1	7	3	1	2	3	5
GLYMA18G35390	3	0	1	0	0	2	0	3	0	0	3	3
GLYMA18G36890	11	3	2	3	5	0	2	4	4	4	3	4
GLYMA18G43650	1	0	2	0	0	1	1	7	2	0	3	3
GLYMA18G46990	0	0	0	4	0	3	0	2	0	1	3	2
GLYMA18G47780	4	3	13	10	2	1	4	13	4	3	3	14
GLYMA18G47950	0	0	0	1	0	0	1	3	0	1	3	2
GLYMA18G49000	7	0	2	7	1	2	1	4	0	3	3	5
GLYMA18G49770	3	0	1	4	1	0	2	8	3	4	3	7
GLYMA18G50220	2	1	0	1	2	0	0	2	0	3	3	0
GLYMA18G50280	0	0	0	2	0	0	0	0	2	0	3	0
GLYMA18G50610	14	11	9	8	4	2	8	10	5	4	3	9
GLYMA18G51260	3	0	1	2	1	0	1	9	2	5	3	4
GLYMA18G51660	0	0	2	3	0	0	0	2	1	1	3	2
GLYMA18G52280	4	6	5	6	4	0	0	3	2	1	3	2
GLYMA18G52600	12	5	2	6	9	2	9	18	8	6	3	10
GLYMA18G53630	3	2	6	0	5	1	2	4	2	1	3	4
GLYMA18G53760	5	1	4	4	7	0	1	8	1	2	3	3
GLYMA19G00760	4	1	2	3	1	0	2	2	2	1	3	3
GLYMA19G01050	24	11	15	15	15	6	7	12	4	4	3	11
GLYMA19G01920	5	3	1	3	3	1	1	7	1	2	3	5
GLYMA19G02180	4	0	7	2	0	0	5	21	6	10	3	5
GLYMA19G02820	1	0	7	5	1	2	1	0	3	1	3	3
GLYMA19G03040	10	6	10	4	1	0	4	10	12	13	3	8
GLYMA19G03560	4	2	0	2	2	0	1	1	1	1	3	0
GLYMA19G06130	4	3	5	4	2	2	3	7	1	4	3	13
GLYMA19G18330	3	3	0	1	1	0	0	4	1	3	3	3
GLYMA19G22730	9	3	8	5	6	2	3	5	4	2	3	4
GLYMA19G26500	17	12	8	4	20	2	6	21	8	1	3	8
GLYMA19G29990	4	1	6	1	3	0	2	4	2	1	3	4
GLYMA19G30070	3	5	1	3	1	0	0	0	1	1	3	7
GLYMA19G30350	30	21	26	32	24	10	7	21	7	5	3	13
GLYMA19G30450	5	5	6	7	5	0	4	3	3	2	3	3
GLYMA19G30580	13	6	5	3	7	1	3	4	1	1	3	3
GLYMA19G30770	28	18	27	8	20	2	10	17	11	6	3	9
GLYMA19G31410	2	6	1	3	3	0	3	5	1	0	3	5
GLYMA19G33580	9	1	4	7	6	4	0	8	1	3	3	7
GLYMA19G34320	3	1	1	0	3	1	1	5	1	1	3	5
GLYMA19G35370	14	10	4	10	6	1	12	11	6	5	3	10
GLYMA19G35660	2	1	4	5	2	0	2	5	5	7	3	3
GLYMA19G35680	17	15	14	23	11	5	13	13	3	12	3	28
GLYMA19G36500	16	11	3	9	12	5	5	17	7	7	3	16
GLYMA19G37840	11	8	10	4	10	2	7	12	4	5	3	5
GLYMA19G38690	6	5	5	6	6	4	8	9	5	2	3	9
GLYMA19G41400	2	4	3	1	4	1	1	4	4	1	3	7
GLYMA19G42100	5	3	5	3	2	1	1	5	1	4	3	4
GLYMA19G42160	3	3	1	1	4	1	1	3	5	1	3	4
GLYMA19G43200	3	1	2	5	2	0	3	1	3	1	3	5
GLYMA19G43680	0	0	0	3	1	0	2	2	1	2	3	0
GLYMA19G43850	9	5	4	6	4	0	6	7	1	1	3	2
GLYMA19G44160	2	0	10	0	4	0	1	10	2	7	3	1
GLYMA19G44970	2	5	4	13	1	2	0	6	7	2	3	15
GLYMA19G45320	4	3	2	0	0	2	2	2	1	2	3	3
GLYMA20G02980	5	1	1	2	5	0	1	0	1	0	3	4
GLYMA20G07280	2	3	1	0	1	0	1	2	1	0	3	3
GLYMA20G08360	1	2	1	1	1	0	0	1	2	0	3	4
GLYMA20G14250	2	3	2	3	4	1	2	0	2	3	3	6
GLYMA20G16100	1	2	1	2	1	0	5	4	2	7	3	2
GLYMA20G17010	7	5	1	4	11	0	0	1	4	4	3	6
GLYMA20G18290	0	0	0	0	1	1	0	1	0	0	3	2
GLYMA20G24500	0	0	3	0	1	0	0	7	2	2	3	9
GLYMA20G24550	3	6	3	6	1	1	2	6	3	3	3	7
GLYMA20G25620	10	4	11	10	6	1	13	21	5	9	3	11
GLYMA20G25700	2	3	1	0	0	0	0	1	0	1	3	0
GLYMA20G26160	4	4	1	3	1	0	2	1	1	1	3	5
GLYMA20G27950	30	7	55	5	17	1	31	38	11	19	3	4
GLYMA20G29950	10	6	4	6	2	2	6	7	6	3	3	9
GLYMA20G30810	10	3	5	5	8	2	10	14	3	8	3	7
GLYMA20G31130	0	0	2	7	0	2	3	5	1	0	3	4
GLYMA20G31530	2	2	0	4	0	0	1	1	0	1	3	2
GLYMA20G31850	5	1	1	5	3	1	6	11	2	5	3	5
GLYMA20G32070	1	1	0	1	0	1	0	1	0	1	3	2
GLYMA20G32340	3	2	4	2	2	0	3	5	1	0	3	7
GLYMA20G34410	5	1	2	5	1	0	1	5	1	6	3	7
GLYMA20G34610	21	15	15	9	20	2	6	7	11	8	3	7
GLYMA20G34660	0	0	0	0	0	0	2	3	4	1	3	4
GLYMA20G35980	3	3	4	3	3	2	3	2	2	1	3	3
GLYMA20G36010	6	4	1	7	3	0	0	4	1	2	3	0
GLYMA20G36330	12	6	6	5	6	1	14	24	6	3	3	11
GLYMA20G36930	1	0	1	0	3	0	2	1	1	1	3	1
GLYMA20G37690	1	1	0	1	1	0	2	2	0	1	3	1
GLYMA20G38530	1	1	3	1	1	0	2	4	1	2	3	3
GLYMA20G38600	2	1	0	0	1	1	2	2	1	1	3	1
GLYMA20G34820	0	0	0	0	0	0	1	3	1	3	2	9
GLYMA19G32280	0	1	1	0	0	0	8	16	7	7	2	5
GLYMA19G32070	49	36	31	35	29	6	14	16	8	10	2	17
GLYMA17G31330	33	17	25	11	21	3	5	9	5	4	2	2
GLYMA17G15710	0	0	1	0	1	0	6	12	2	2	2	8
GLYMA17G01550	28	11	23	10	17	4	4	10	1	2	2	1
GLYMA16G33710	1	0	2	0	0	0	8	23	7	6	2	11
GLYMA16G28070	31	16	33	6	30	2	1	3	1	2	2	1
GLYMA15G06780	0	0	0	0	0	0	2	12	1	3	2	6
GLYMA14G00870	2	1	3	3	3	0	11	17	11	7	2	11
GLYMA12G35410	1	0	0	0	0	0	1	15	7	9	2	3
GLYMA10G44170	2	1	0	3	2	0	8	15	2	8	2	11
GLYMA09G04190	0	0	0	0	1	0	4	11	3	7	2	12
GLYMA08G25520	0	0	0	0	0	0	7	15	2	5	2	9
GLYMA07G12680	1	0	0	0	0	0	5	10	3	6	2	8
GLYMA07G10030	0	0	0	0	0	0	2	8	5	3	2	5
GLYMA05G35050	0	0	0	0	0	0	5	10	2	1	2	1
GLYMA05G28610	0	0	0	0	0	0	4	11	2	3	2	3
GLYMA04G43470	0	0	1	0	0	0	8	12	4	7	2	16
GLYMA04G06970	77	27	35	39	18	10	2	4	1	3	2	3
GLYMA04G02330	2	4	1	1	0	0	10	17	6	7	2	8
GLYMA03G40430	0	0	0	0	0	0	2	7	6	4	2	1
GLYMA02G03250	0	0	1	0	0	0	3	9	2	6	2	12
GLYMA02G03230	1	1	2	0	2	1	7	25	10	7	2	17
GLYMA01G24530	0	0	0	0	0	0	3	11	2	7	2	11
GLYMA0022S00420	4	1	2	2	3	0	0	4	5	5	2	5
GLYMA0024S00260	1	1	1	2	0	0	1	0	0	0	2	0
GLYMA0028S00210	5	2	1	0	1	1	1	7	2	0	2	7
GLYMA0084S00210	7	8	5	6	4	3	2	4	4	3	2	5
GLYMA0092S00240	4	1	2	1	4	0	2	4	2	3	2	0
GLYMA0169S00200	1	0	2	1	0	0	0	0	0	0	2	1
GLYMA01G00820	1	0	1	0	5	0	2	3	1	0	2	0
GLYMA01G00930	3	0	3	2	1	1	1	8	0	3	2	5
GLYMA01G00940	1	3	4	2	0	1	1	1	1	1	2	5
GLYMA01G00960	0	2	0	2	1	1	0	1	1	1	2	0
GLYMA01G01170	0	0	1	0	0	0	0	1	0	1	2	1
GLYMA01G01190	6	5	5	1	5	0	6	2	4	3	2	3
GLYMA01G01600	1	0	0	1	2	0	0	0	0	1	2	1
GLYMA01G02250	0	2	1	2	0	0	4	8	6	1	2	5
GLYMA01G02320	0	2	1	1	1	0	1	4	1	2	2	7
GLYMA01G02660	7	3	0	5	4	1	2	3	2	1	2	6
GLYMA01G02780	0	0	1	1	0	2	0	3	1	2	2	0
GLYMA01G02840	0	0	0	0	1	0	0	3	1	3	2	1
GLYMA01G03070	31	11	21	5	19	1	6	9	10	6	2	3
GLYMA01G03190	0	0	1	0	1	1	0	2	2	0	2	3
GLYMA01G03220	3	1	1	0	2	1	1	2	0	0	2	1
GLYMA01G03610	2	3	1	0	2	0	0	4	1	1	2	4
GLYMA01G03850	2	0	3	1	1	0	0	1	1	1	2	0
GLYMA01G03890	3	4	0	3	0	0	3	3	1	3	2	1
GLYMA01G04690	0	0	0	1	0	0	0	1	2	2	2	1
GLYMA01G04760	0	2	0	1	1	0	0	1	0	2	2	4
GLYMA01G04980	3	1	1	2	3	0	1	8	0	3	2	10
GLYMA01G06290	1	1	0	0	0	0	0	4	0	1	2	0
GLYMA01G07770	0	0	1	1	0	1	2	0	0	1	2	0
GLYMA01G09400	0	1	2	1	0	0	1	1	2	1	2	2
GLYMA01G10880	0	1	0	0	0	0	0	3	1	0	2	1
GLYMA01G12340	2	1	0	1	1	2	0	2	1	3	2	1
GLYMA01G16360	0	0	0	0	0	0	0	1	0	2	2	1
GLYMA01G16380	1	2	1	1	2	0	0	3	0	1	2	1
GLYMA01G19190	1	2	4	3	0	2	1	0	0	0	2	4
GLYMA01G22260	9	4	11	7	13	0	8	14	10	6	2	9
GLYMA01G23000	0	0	0	1	0	2	0	0	0	0	2	0
GLYMA01G24090	0	2	5	1	0	0	0	0	0	1	2	0
GLYMA01G27250	3	4	1	7	1	4	1	11	0	3	2	7
GLYMA01G27810	9	1	5	1	8	0	12	13	7	4	2	1
GLYMA01G31300	0	1	0	1	0	0	0	4	0	2	2	1
GLYMA01G31360	0	1	4	0	1	0	0	0	2	1	2	2
GLYMA01G31470	0	1	0	0	0	0	0	0	0	1	2	0
GLYMA01G32090	10	1	3	2	3	0	6	8	5	1	2	2
GLYMA01G33220	3	1	6	4	6	0	4	3	2	3	2	2
GLYMA01G33280	0	0	3	0	0	0	0	0	0	0	2	1
GLYMA01G33520	2	2	1	3	0	1	0	1	0	1	2	1
GLYMA01G33600	2	1	0	3	0	0	4	5	0	2	2	2
GLYMA01G33660	1	3	1	2	1	0	2	10	2	4	2	4
GLYMA01G34780	2	0	0	1	2	0	0	2	1	1	2	1
GLYMA01G34840	3	4	0	2	1	0	1	4	1	0	2	0
GLYMA01G35360	1	2	1	2	2	1	3	7	5	3	2	4
GLYMA01G35470	0	1	0	1	0	0	0	0	0	0	2	0
GLYMA01G35660	0	1	1	1	0	0	1	8	1	2	2	3
GLYMA01G35680	11	9	5	5	7	1	5	12	5	8	2	7
GLYMA01G36030	3	1	1	5	4	0	2	1	2	1	2	10
GLYMA01G36210	7	3	1	5	6	2	5	13	4	1	2	9
GLYMA01G36410	1	3	0	0	1	0	0	1	0	1	2	1
GLYMA01G36590	0	2	0	1	0	0	3	11	2	2	2	0
GLYMA01G37140	5	6	2	2	4	0	1	4	0	2	2	4
GLYMA01G37380	0	0	0	0	0	0	2	0	1	0	2	0
GLYMA01G38120	7	4	3	4	3	0	5	10	3	1	2	5
GLYMA01G38450	7	1	6	1	2	1	6	5	2	3	2	2
GLYMA01G38500	0	0	0	0	0	0	1	1	2	0	2	2
GLYMA01G38590	0	0	0	2	1	0	3	2	1	3	2	6
GLYMA01G38800	1	2	6	2	1	0	3	2	1	3	2	2
GLYMA01G39020	2	3	2	6	0	0	1	6	3	1	2	7
GLYMA01G39040	0	0	0	1	0	0	0	0	0	0	2	0
GLYMA01G39270	12	3	11	4	8	1	2	4	1	3	2	5
GLYMA01G39530	9	7	7	4	8	1	1	10	3	1	2	3
GLYMA01G39600	2	2	1	1	2	0	1	2	1	0	2	4
GLYMA01G40330	7	5	4	4	1	0	2	4	0	0	2	2
GLYMA01G40990	1	3	3	6	1	0	0	0	0	0	2	4
GLYMA01G41290	0	1	0	0	1	0	1	3	0	1	2	3
GLYMA01G41660	3	1	3	2	0	0	2	8	3	3	2	3
GLYMA01G41790	0	6	6	3	3	0	1	7	2	3	2	7
GLYMA01G42140	0	1	2	0	0	0	1	1	0	0	2	1
GLYMA01G42290	2	1	2	2	1	0	3	4	0	0	2	2
GLYMA01G42340	0	0	0	1	1	0	0	0	0	1	2	2
GLYMA01G42630	4	1	2	0	2	0	1	2	2	1	2	2
GLYMA01G43040	9	5	4	0	4	0	2	7	3	3	2	2
GLYMA01G43900	0	0	2	2	1	0	1	4	1	1	2	1
GLYMA01G43990	6	2	0	3	4	2	1	4	2	1	2	3
GLYMA01G44040	13	4	7	4	5	0	5	12	0	8	2	1
GLYMA01G44290	14	6	19	4	13	0	5	17	1	8	2	2
GLYMA01G44390	2	2	5	5	1	2	1	2	1	1	2	3
GLYMA01G44430	1	0	0	0	0	0	2	1	0	1	2	2
GLYMA01G44890	5	1	1	3	0	0	0	2	0	0	2	1
GLYMA01G45060	1	1	0	0	0	1	0	2	0	1	2	0
GLYMA01G45170	14	4	4	4	5	2	4	12	3	4	2	4
GLYMA01G45380	3	2	4	3	2	1	3	9	5	3	2	7
GLYMA01G45650	7	4	5	8	6	3	2	7	3	6	2	15
GLYMA01G45660	1	1	0	2	0	0	0	0	1	1	2	1
GLYMA01G45700	6	2	2	1	2	1	1	1	2	3	2	1
GLYMA02G00320	4	0	9	3	6	0	7	5	1	1	2	4
GLYMA02G00340	3	2	1	1	0	0	7	3	0	3	2	1
GLYMA02G00440	3	1	2	5	3	2	8	10	1	1	2	1
GLYMA02G00490	1	1	4	7	0	2	1	4	1	2	2	12
GLYMA02G00540	2	2	4	1	1	1	4	7	3	1	2	3
GLYMA02G00590	2	0	3	1	1	1	2	8	3	3	2	3
GLYMA02G00750	0	3	0	1	1	1	0	2	0	1	2	3
GLYMA02G00910	0	0	1	1	0	0	0	2	0	0	2	0
GLYMA02G01220	3	3	2	2	2	0	9	4	1	2	2	5
GLYMA02G01450	1	2	6	3	1	1	0	4	1	2	2	4
GLYMA02G01610	1	1	1	0	1	0	0	0	0	1	2	0
GLYMA02G01940	0	0	0	1	0	0	2	2	0	1	2	0
GLYMA02G02350	1	5	7	1	1	0	3	2	3	3	2	7
GLYMA02G03060	6	4	2	6	3	2	1	2	2	0	2	6
GLYMA02G03620	2	1	0	0	0	1	0	0	1	0	2	0
GLYMA02G04120	3	3	4	1	3	0	6	3	4	7	2	5
GLYMA02G04280	3	3	2	3	1	1	3	1	1	1	2	1
GLYMA02G04740	1	2	1	1	2	0	4	6	1	1	2	4
GLYMA02G04750	0	0	1	1	0	0	0	0	0	0	2	3
GLYMA02G04820	0	1	0	0	0	0	2	2	1	2	2	1
GLYMA02G05030	3	1	2	3	4	0	3	2	1	2	2	3
GLYMA02G05060	1	1	0	0	0	0	0	1	0	1	2	2
GLYMA02G05250	5	0	5	1	5	3	4	2	5	2	2	0
GLYMA02G05670	1	0	0	4	0	0	2	2	1	0	2	6
GLYMA02G06180	6	3	2	1	4	0	1	3	0	2	2	2
GLYMA02G07340	0	0	1	2	4	0	2	6	0	1	2	0
GLYMA02G07710	0	0	1	1	0	0	0	1	0	1	2	1
GLYMA02G08010	6	7	3	1	3	0	4	8	2	3	2	4
GLYMA02G08840	0	0	0	1	0	1	4	2	0	0	2	2
GLYMA02G08870	0	0	0	0	1	2	1	3	3	1	2	3
GLYMA02G08970	1	4	1	1	1	0	1	1	2	1	2	3
GLYMA02G09050	7	6	9	1	0	0	0	4	2	2	2	1
GLYMA02G09390	5	1	1	3	2	2	2	1	0	1	2	1
GLYMA02G09470	0	2	2	1	5	2	1	4	1	1	2	7
GLYMA02G09630	0	0	0	1	0	1	2	0	2	1	2	1
GLYMA02G10790	2	0	2	2	2	1	2	4	0	2	2	3
GLYMA02G11240	0	0	3	3	1	0	1	3	0	2	2	2
GLYMA02G11570	3	11	1	7	1	3	1	3	0	7	2	6
GLYMA02G11630	0	1	0	1	0	1	5	10	2	4	2	4
GLYMA02G12230	7	1	12	3	2	1	2	7	6	4	2	7
GLYMA02G12400	0	0	0	1	0	1	0	1	2	0	2	0
GLYMA02G13230	3	2	3	3	1	1	0	1	0	3	2	2
GLYMA02G13880	0	5	1	1	1	3	1	1	0	0	2	2
GLYMA02G14240	0	0	0	2	1	0	0	0	0	0	2	2
GLYMA02G14290	3	2	3	0	2	0	2	2	3	1	2	1
GLYMA02G14350	0	0	1	0	1	0	0	2	0	0	2	4
GLYMA02G14380	4	0	2	1	1	0	2	6	1	2	2	0
GLYMA02G14860	3	3	5	7	4	3	2	5	3	3	2	5
GLYMA02G15070	7	4	8	9	6	1	1	4	2	6	2	8
GLYMA02G15400	0	0	1	2	0	1	2	3	2	1	2	1
GLYMA02G15590	6	2	2	0	3	0	1	8	2	1	2	5
GLYMA02G15920	1	1	1	2	1	1	1	3	2	1	2	5
GLYMA02G16620	4	3	1	6	3	0	1	1	2	0	2	2
GLYMA02G16630	5	6	3	9	4	1	1	7	2	0	2	2
GLYMA02G17040	1	0	1	3	3	0	1	6	0	0	2	4
GLYMA02G17160	3	6	0	3	1	1	0	2	0	2	2	3
GLYMA02G17430	0	2	0	0	0	0	0	0	0	0	2	1
GLYMA02G18320	2	0	0	2	0	0	0	1	1	3	2	2
GLYMA02G26480	1	1	4	1	0	0	2	5	4	2	2	4
GLYMA02G26840	7	4	9	5	9	1	5	15	0	3	2	10
GLYMA02G29050	0	0	4	1	1	0	1	1	1	0	2	0
GLYMA02G29190	0	0	0	1	1	0	1	1	1	0	2	1
GLYMA02G29250	2	2	1	3	2	2	1	0	1	0	2	5
GLYMA02G30960	0	1	2	1	3	0	3	5	1	3	2	3
GLYMA02G31480	3	4	2	2	0	2	2	1	2	3	2	4
GLYMA02G32100	4	2	1	0	0	0	2	3	0	0	2	6
GLYMA02G33320	3	1	6	2	2	2	4	7	1	1	2	6
GLYMA02G33780	2	1	1	1	2	0	1	3	1	1	2	4
GLYMA02G35210	1	0	0	0	0	1	0	5	1	1	2	2
GLYMA02G35780	12	6	10	6	8	2	5	13	3	2	2	6
GLYMA02G36330	2	0	1	0	1	1	1	0	0	0	2	2
GLYMA02G36590	2	1	3	2	1	0	2	3	2	2	2	2
[truncated: 44,372 more rows]
