# Supplementary material for: An integrated RNAseq-1H NMR metabolomics approach to understand soybean primary metabolism regulation in response to Rhizoctonia foliar blight disease
Source: BMC Plant Biol. 2017 Apr 27;17:84. doi: 10.1186/s12870-017-1020-8 (PMC5408482; doi:10.1186/s12870-017-1020-8)
Supplement: Supplementary file 4 — RNAseq transcript identification and fold changes of differentially expressed transcripts based on pairwise univariate analyses. (XLSX 4567 kb) [file 12870_2017_1020_MOESM4_ESM.xlsx]

## Sheet: Sheet2
Additional file 4: Table S3. RNAseq transcript identification and fold changes of differentially expressed transcripts based on pairwise univariate analyses.
(1) GlymaID from Gmax version 1.1 release. For more information see http://phytozome.jgi.doe.gov/pz/portal.html#!info?alias=Org_Gmax. Only primary proteins were analyzed.
(2) Average mean of transcript abundance from control and infected samples (n=12)
(3) Average mean of transcript abundance in control samples (n=6)
(4) Average mean of transcript abundance in infected samples (n=6)
(5) Average fold change of transcript abundance in infected samples compared to controls. A positive fold change indicates an increase in gene abundance in infected samples
(6) Average log(2) fold change of transcript abundance in infected samples compared to controls
(7) P value showing significant differences in transcript abundance using negative binomial pairwise comparisons
(8) FDR adjusted P values
(9) Top Uniref100 BlastP Hit. Match determined via BLASTP of Glyma1.1 primary proteins against Uniref100 (version 11/26/2012). Minimum e-value score E<10-6 required. Percent coverage determined by dividing the top high scoring pair length by predicted protein length.
(10) Top TAIR10 Blastp Hit (4). Match determined via BLASTP of Glyma1.1 primary proteins against Arabidopsis thaliana proteins (TAIR10). Minimum e-value score E<10-6 required. Percent coverage determined by dividing the top high scoring pair length by predicted protein length.
(11) EC IDs assigned by Phytozome. For more information see http://phytozome.jgi.doe.gov/pz/portal.html#!info?alias=Org_Gmax.
(12) KO IDs assigned by Phytozome. For more information see http://phytozome.jgi.doe.gov/pz/portal.html#!info?alias=Org_Gmax.
GlymaID from Gmax version 1.1 (1)	baseMean (2)	contol (3)	infected (4)	foldChange (5)	log2FoldChange (6)	pval (7)	padj (8)	Top Descriptive Uniref100 Blastp Hit (9)	Top TAIR10 Blastp Hit (10)	EC IDs (11)	KO IDs (12)
GLYMA01G00840	2.43526	0	4.87052	Inf*	Inf	5.53295e-07	0.000208869	MIOX-like, myo-inositol oxygenase-like	AT2G19800.1 | Symbols: MIOX2 | myo-inositol oxygenase 2 | chr2:8531106-8533354 REVERSE LENGTH=317	2.3.3.10	K01641 , K00469
GLYMA01G01510	9.14738	2.06767	16.2271	7.84803	2.97233	5.69159e-09	4.11109e-06	Mono-/di-acylglycerol lipase, N-terminal;Lipase, class 3-like	AT4G16070.1 | Symbols: | Mono-/di-acylglycerol lipase, N-terminal;Lipase, class 3 | chr4:9096808-9100596 REVERSE LENGTH=654	2.3.1.74	K00660
GLYMA01G01630	1.81615	0.0982526	3.53404	35.969	5.16868	0.000216172	0.0299953	Mono-/di-acylglycerol lipase, N-terminal;Lipase, class 3-like	AT4G16070.1 | Symbols: | Mono-/di-acylglycerol lipase, N-terminal;Lipase, class 3 | chr4:9096808-9100596 REVERSE LENGTH=654	NA	NA
GLYMA01G03820	4.43656	0.857144	8.01599	9.35197	3.22527	5.44241e-05	0.00950386	ALDH2B-like, aldehyde dehydrogenase 2B-like	AT1G23800.1 | Symbols: ALDH2B7, ALDH2B | aldehyde dehydrogenase 2B7 | chr1:8412238-8414804 REVERSE LENGTH=534	NA	K00128, K00141, K00146
GLYMA01G04350	10.2634	1.62004	18.9067	11.6705	3.54479	3.58638e-10	3.68249e-07	Matrix metalloproteinase MMP2		NA	NA
GLYMA01G11870	1.66307	3.15145	0.174688	0.055431	-4.17316	0.00077544	0.0822022	AT1G73260.1 | Symbols: ATKTI1, KTI1 | kunitz trypsin inhibitor 1 | chr1:27547410-27548057 REVERSE LENGTH=215		NA	NA
GLYMA01G22880	2.58698	0	5.17396	Inf	Inf	2.02008e-07	8.75949e-05	Chalcone synthase 6		NA	K00660
GLYMA01G23790	1.55262	0	3.10523	Inf	Inf	0.000104599	0.0165743	AT4G37870.1 | Symbols: PCK1, PEPCK | phosphoenolpyruvate carboxykinase 1 | chr4:17802974-17806332 REVERSE LENGTH=671		1.2.1.3	K00128, K00454, K15718, K08022
GLYMA01G24530	2.42017	0	4.84034	Inf	Inf	5.65797e-07	0.000210493	AT3G55610.1 | Symbols: P5CS2 | delta 1-pyrroline-5-carboxylate synthase 2 | chr3:20624278-20628989 REVERSE LENGTH=726		NA	K02716, K12657
GLYMA01G33070	7.45874	0.515226	14.4023	27.9533	4.80495	2.01714e-10	2.1575e-07	UniRef100_B9A1Q4 Glycinol 4-dimethylallyltransferase n=1 Tax=Glycine max RepID=G4DT_SOYBN		NA	K08907
GLYMA01G33150	4.00724	0.135764	7.87872	58.0326	5.85879	1.54514e-08	9.44372e-06	UniRef100_O49859 Cytochrome P450 82A4 n=1 Tax=Glycine max RepID=C82A4_SOYBN		NA	K00490, K07408, K07409, K07410
GLYMA01G39350	4.10631	0.812065	7.40056	9.11326	3.18797	6.3299e-06	0.0016413	AT5G42930.1 | Symbols: | alpha/beta-Hydrolases superfamily protein | chr5:17210738-17214152 REVERSE LENGTH=467		NA	K01046, K01058
GLYMA01G39850	3.69365	6.44839	0.938911	0.145604	-2.77988	0.00029507	0.0384489	AT4G37470.1 | Symbols: | alpha/beta-Hydrolases superfamily protein | chr4:17617045-17618363 REVERSE LENGTH=270		NA	NA
GLYMA01G40620	1.96135	0	3.92269	Inf	Inf	0.000709467	0.0762009	AT4G37850.1 | Symbols: | basic helix-loop-helix (bHLH) DNA-binding superfamily protein | chr4:17796362-17797647 REVERSE LENGTH=328		NA	K03263
GLYMA01G41840	1.58293	3.16586	0	0	-Inf	0.000280346	0.036905	UniRef100_G7JIX1 Protein arginine N-methyltransferase n=1 Tax=Medicago truncatula RepID=G7JIX1_MEDTR		1.13.11.12	K00454
GLYMA01G42450	1.54361	0	3.08723	Inf	Inf	9.59081e-05	0.0153873	AT4G11820.2 | Symbols: MVA1, FKP1 | hydroxymethylglutaryl-CoA synthase / HMG-CoA synthase / 3-hydroxy-3-methylglutaryl coenzyme A synthase | chr4:7109124-7111901 REVERSE LENGTH=461		1.2.1.9	K00131, K01641
GLYMA01G43880	31.6138	5.52336	57.7042	10.4473	3.38506	2.4791e-16	9.09121e-13	CHS7		NA	K13232
GLYMA01G45020	12.3308	3.07431	21.5872	7.02182	2.81185	1.10165e-06	0.000382152	2-hydroxyisoflavanone dehydratase		6.3.5.4	K01953, K13258
GLYMA02G03230	5.1109	1.2238	8.99801	7.35254	2.87824	7.36817e-07	0.000266396	UniRef100_B6CAM2 Matrix metalloproteinase n=1 Tax=Glycine max RepID=B6CAM2_SOYBN		NA	NA
GLYMA02G03250	2.36767	0.140588	4.59476	32.6824	5.03044	9.58163e-06	0.00236886	UniRef100_B6CAM2 Matrix metalloproteinase n=1 Tax=Glycine max RepID=B6CAM2_SOYBN		NA	NA
GLYMA02G03280	20.9772	2.03225	39.9221	19.6443	4.29604	1.00839e-14	1.99118e-11	UniRef100_B6CAM2 Matrix metalloproteinase n=1 Tax=Glycine max RepID=B6CAM2_SOYBN		NA	NA
GLYMA02G03290	5.00142	1.04408	8.95876	8.58056	3.10107	6.32785e-06	0.0016413	Matrix metalloproteinase		NA	NA
GLYMA02G03310	8.90358	2.59386	15.2133	5.86513	2.55216	1.15344e-07	5.92175e-05	Matrix metalloproteinase		NA	NA
GLYMA02G03320	5.36455	1.16086	9.56824	8.24235	3.04306	1.62199e-07	7.57027e-05	UniRef100_B6CAM2 Matrix metalloproteinase n=1 Tax=Glycine max RepID=B6CAM2_SOYBN		NA	NA
GLYMA02G03870	8.0189	2.54925	13.4886	5.29119	2.40359	4.58106e-05	0.00828139	AT1G23800.1 | Symbols: ALDH2B7, ALDH2B | aldehyde dehydrogenase 2B7 | chr1:8412238-8414804 REVERSE LENGTH=534		2.6.1.40 2.6.1.44	K00827, K00128, K00141, K00146
GLYMA02G06830	15.6181	22.9054	8.3307	0.3637	-1.45918	0.000660212	0.0715091	AT3G50820.1 | Symbols: PSBO2, PSBO-2, OEC33 | photosystem II subunit O-2 | chr3:18891008-18892311 REVERSE LENGTH=331		1.2.1.41 2.7.2.11	K12657
GLYMA02G07180	53.7108	85.1834	22.2381	0.261062	-1.93754	2.65451e-06	0.000820979	AT3G54890.1 | Symbols: LHCA1 | photosystem I light harvesting complex gene 1 | chr3:20339706-20340922 REVERSE LENGTH=241		NA	NA
GLYMA02G09780	4.27346	1.45901	7.08791	4.85802	2.28037	0.000627151	0.0686213	AT3G18280.1 | Symbols: | Bifunctional inhibitor/lipid-transfer protein/seed storage 2S albumin superfamily protein | chr3:6267102-6267392 FORWARD LENGTH=96		NA	NA
GLYMA02G11610	3.97334	0.768607	7.17807	9.33906	3.22328	2.39621e-05	0.00496054	AT2G15490.3 | Symbols: UGT73B4 | UDP-glycosyltransferase 73B4 | chr2:6761750-6763398 FORWARD LENGTH=481		NA	R02256, K14595
GLYMA02G11640	2.1349	0	4.2698	Inf	Inf	3.3278e-06	0.001005	AT4G34131.1 | Symbols: UGT73B3 | UDP-glucosyl transferase 73B3 | chr4:16343268-16344713 REVERSE LENGTH=481		NA	R02256, K14595
GLYMA02G12520	7.32786	1.91966	12.7361	6.63454	2.73	1.28914e-05	0.003036	ELF5A-1, Eukaryotic translation initiation factor 5A1		6.6.1.1	K03403
GLYMA02G14180	11.3838	5.00327	17.7644	3.55056	1.82805	0.000101649	0.016207	S-adenosylmethionine decarboxylase		NA	NA
GLYMA02G26160	34.1492	8.91051	59.3879	6.66493	2.73659	3.20769e-15	7.48557e-12	LOX2 Lipoxygenase		NA	K00454, K15718
GLYMA02G36370	7.58486	3.2374	11.9323	3.68578	1.88197	0.000347366	0.0444705	AT2G24270.4 | Symbols: ALDH11A3 | aldehyde dehydrogenase 11A3 | chr2:10327109-10329601 REVERSE LENGTH=503		NA	K00131
GLYMA02G37990	20.6693	1.96577	39.3729	20.0292	4.32403	6.94419e-09	4.49016e-06	UniRef100_P29136 Metalloendoproteinase 1 n=1 Tax=Glycine max RepID=MEP1_SOYBN		4.3.1.24	K10775, K01394
GLYMA02G39320	1.69926	0	3.39852	Inf	Inf	6.24433e-05	0.0107579	ASN1, Asparagine synthetase		NA	K01953
GLYMA02G40040	8.09283	3.73864	12.447	3.32929	1.73521	0.00075829	0.0807689	UniRef100_Q9XFL4 Peroxidase 3 n=1 Tax=Phaseolus vulgaris RepID=Q9XFL4_PHAVU	FOUND TO BE UP-REGULATED IN SUSCEPTIBLE CULTIVARS	NA	K00430
GLYMA02G45810	3.55812	6.22708	0.889174	0.142792	-2.80802	0.000162287	0.0241562	UniRef100_G7K3F3 Small heat shock protein C4 n=1 Tax=Medicago truncatula RepID=G7K3F3_MEDTR		NA	NA
GLYMA02G47750	4.62563	1.11301	8.13825	7.31194	2.87026	7.11989e-05	0.0120242	UniRef100_P26690 NAD(P)H-dependent 6'-deoxychalcone synthase n=3 Tax=Glycine max RepID=6DCS_SOYBN		NA	R06568
GLYMA03G02590	2.32119	0.547879	4.0945	7.47336	2.90176	0.000969348	0.0970245	UniRef100_G7L0A0 Calcium-binding protein CML24 n=1 Tax=Medicago truncatula RepID=G7L0A0_MEDTR		NA	NA
GLYMA03G04990	2.51025	0.425773	4.59473	10.7915	3.43182	0.000501694	0.0574932	UniRef100_G7KX17 Alanine glyoxylate aminotransferase-like protein n=1 Tax=Medicago truncatula RepID=G7KX17_MEDTR		NA	K08905, K00827, K00830
GLYMA03G12240	1.83388	0.140588	3.52718	25.0887	4.64897	0.0001608	0.0241388	AT3G55610.1 | Symbols: P5CS2 | delta 1-pyrroline-5-carboxylate synthase 2 | chr3:20624278-20628989 REVERSE LENGTH=726		NA	K12657
GLYMA03G26740	43.1386	64.8599	21.4172	0.330207	-1.59856	0.000650248	0.0707282	UniRef100_Q41932 Oxygen-evolving enhancer protein 3-2, chloroplastic n=1 Tax=Arabidopsis thaliana RepID=PSBQ2_ARATH		NA	NA
GLYMA03G28490	2.3616	0.696917	4.02629	5.77729	2.53039	0.000567879	0.0642178	UniRef100_A2Q2Z0 Methyltransferase, putative n=1 Tax=Medicago truncatula RepID=A2Q2Z0_MEDTR		3.2.1.26	K01193
GLYMA03G28850	121.8	52.6296	190.97	3.62857	1.8594	1.4434e-09	1.23507e-06	Glucan endo-1,3-beta-glucosidase		NA	K01199
GLYMA03G29230	6.54627	2.45191	10.6406	4.33973	2.11761	0.00037496	0.0467244	AT2G41700.1 | Symbols: ABCA1, AtABCA1 | ATP-binding cassette A1 | chr2:17383239-17396110 REVERSE LENGTH=1882		NA	K02045
GLYMA03G29330	20.3766	31.8451	8.90799	0.279729	-1.8379	1.19449e-05	0.00286567	UniRef100_O65808 Magnesium chelatase subunit n=1 Tax=Glycine max RepID=O65808_SOYBN		NA	K03403, K03404, K03405
GLYMA03G29440	5.73927	1.70267	9.77588	5.74151	2.52143	1.9895e-05	0.00440264	UniRef100_B3F0K7 Alkaline alpha-galactosidase n=1 Tax=Pisum sativum RepID=B3F0K7_PEA		2.3.1.74	K00660
GLYMA03G29950	3.27963	0.435346	6.12392	14.0668	3.81422	6.66285e-05	0.0113268	Cytochrome P450 93A1		5.5.1.4	K01858
GLYMA03G33880	3.53032	0.906342	6.1543	6.79027	2.76347	0.00021869	0.0301816	PAL1, Phenylalanine ammonia-lyase n=1 Tax=Glycine max RepID=I1JPN0_SOYBN		NA	K10775
GLYMA03G40430	1.76976	0	3.53952	Inf	Inf	7.69851e-05	0.0128325	UniRef100_G7L0T6 Benzoyl coenzyme A benzyl alcohol benzoyl transferase n=1 Tax=Medicago truncatula RepID=G7L0T6_MEDTR		NA	R09528
GLYMA04G01950	4.42728	1.28358	7.57098	5.89833	2.56031	9.18371e-05	0.0148268	UniRef100_F9W2W3 Alpha-amylase n=1 Tax=Glycine max RepID=F9W2W3_SOYBN		4.1.1.19	K01583, K07405, K01176
GLYMA04G02330	4.04929	1.04323	7.05535	6.763	2.75766	0.000121484	0.0189	UniRef100_G7J5V1 Nucleoredoxin n=1 Tax=Medicago truncatula RepID=G7J5V1_MEDTR		NA	K17609
GLYMA04G06970	15.3331	28.3577	2.30846	0.0814053	-3.61873	1.7825e-14	3.26835e-11	UniRef100_G7I723 14 kDa proline-rich protein DC2.15 n=1 Tax=Medicago truncatula RepID=G7I723_MEDTR		NA	NA
GLYMA04G08410	10.5895	0.827822	20.3513	24.5841	4.61965	5.71772e-11	6.98923e-08	RD22, BURP domain protein n=1 Tax=Glycine max RepID=B9VSG5_SOYBN		NA	NA
GLYMA04G12510	36.8695	62.2646	11.4744	0.184284	-2.43999	3.36916e-07	0.00013728	AT1G55670.1 | Symbols: PSAG | photosystem I subunit G | chr1:20802874-20803356 REVERSE LENGTH=160		NA	NA
GLYMA04G14360	3.94363	0	7.88727	Inf	Inf	1.2912e-09	1.14294e-06	uncharacterized		1.2.1.3	K00128
GLYMA04G16270	1.14399	0	2.28797	Inf	Inf	0.000730831	0.0781685	UniRef100_G7IVK9 Eugenol synthase n=1 Tax=Medicago truncatula RepID=G7IVK9_MEDTR		NA	K17055
GLYMA04G43470	3.42743	0.140588	6.71426	47.7584	5.57768	6.05713e-08	3.38014e-05	AT4G24000.1 | Symbols: ATCSLG2, CSLG2 | cellulose synthase like G2 | chr4:12462142-12465471 FORWARD LENGTH=722		NA	K00694, K10999
GLYMA05G04290	7.8062	0.383438	15.229	39.7169	5.31168	5.06618e-13	8.12805e-10	AT1G12240.1 | Symbols: ATBETAFRUCT4, VAC-INV | Glycosyl hydrolases family 32 protein | chr1:4153699-4157457 FORWARD LENGTH=664		NA	K01193
GLYMA05G05420	2.72988	0.140588	5.31918	37.8352	5.24166	6.62747e-05	0.0113268	AT4G17030.1 | Symbols: ATEXLB1, EXPR, AT-EXPR, ATEXPR1, ATHEXP BETA 3.1, EXLB1 | expansin-like B1 | chr4:9581817-9583181 REVERSE LENGTH=250		1.3.1.33	K00218
GLYMA05G25460	3.5121	0	7.02419	Inf	Inf	4.54909e-09	3.43456e-06	AT2G34790.1 | Symbols: MEE23, EDA28 | FAD-binding Berberine family protein | chr2:14673998-14677237 REVERSE LENGTH=532		NA	NA
GLYMA05G27740	2.59613	0.573224	4.61904	8.05799	3.01042	0.000608146	0.0672892	AT3G13080.1 | Symbols: ATMRP3, MRP3, ABCC3 | multidrug resistance-associated protein 3 | chr3:4196019-4201250 REVERSE LENGTH=1514		NA	K05658
GLYMA05G28610	1.7346	0	3.4692	Inf	Inf	3.29784e-05	0.00631758	UniRef100_P48406 Chalcone synthase 5 n=1 Tax=Glycine max RepID=CHS5_SOYBN		NA	K13232, K00660
GLYMA05G31450	23.8479	7.8524	39.8434	5.07404	2.34313	2.06607e-08	1.2334e-05	UniRef100_Q2MJR4 Myo-inositol-1-phosphate synthase n=1 Tax=Glycine max RepID=Q2MJR4_SOYBN		NA	K01858
GLYMA05G32850	2.34258	0.644899	4.04025	6.26494	2.6473	0.000965556	0.0970245	UniRef100_B2ZGR9 NAC domain protein (Fragment) n=1 Tax=Glycine max RepID=B2ZGR9_SOYBN		NA	NA
GLYMA05G35050	1.49606	0	2.99213	Inf	Inf	0.000153556	0.023187	MYB transcription factor MYB84		NA	NA
GLYMA06G00990	9.17866	3.10147	15.2558	4.91891	2.29834	2.43593e-05	0.00500242	ADC2, Arginine decarboxylase		NA	K01583, K01584, K01585
GLYMA06G02380	7.2611	2.05152	12.4707	6.07873	2.60377	4.37627e-06	0.00123449	UniRef100_G7J5V1 Nucleoredoxin n=1 Tax=Medicago truncatula RepID=G7J5V1_MEDTR		2.3.1.133	K13065, K17609
GLYMA06G08540	3.82019	0.283181	7.35719	25.9806	4.69936	2.72837e-07	0.000114815	UniRef100_B9VSG5 BURP domain protein n=1 Tax=Glycine max RepID=B9VSG5_SOYBN		NA	NA
GLYMA06G14820	4.6211	1.09212	8.15009	7.46264	2.89969	1.43933e-05	0.00335888	AT5G05270.2 | Symbols: | Chalcone-flavanone isomerase family protein | chr5:1563543-1564827 FORWARD LENGTH=209		NA	K01859
GLYMA06G15410	8.54547	2.93169	14.1593	4.82973	2.27194	1.23073e-06	0.000415696	putative 24 kDa protein SC24		NA	NA
GLYMA06G17520	23.7129	7.64621	39.7796	5.20253	2.37921	3.30724e-09	2.65303e-06	UniRef100_G7J3C8 Protein RUPTURED POLLEN GRAIN n=1 Tax=Medicago truncatula RepID=G7J3C8_MEDTR		NA	NA
GLYMA06G17860	13.8771	2.28891	25.4652	11.1255	3.4758	4.0143e-13	6.8698e-10	UniRef100_G0T440 Purple acid phosphatases n=1 Tax=Glycine max RepID=G0T440_SOYBN		NA	K09338
GLYMA06G19720	9.33313	16.8498	1.81651	0.107806	-3.21349	0.000366912	0.0459445	uncharacterized		NA	NA
GLYMA06G20830	1.14182	2.28365	0	0	-Inf	0.000955629	0.0970245	AT1G74670.1 | Symbols: | Gibberellin-regulated family protein | chr1:28053378-28053893 FORWARD LENGTH=101		NA	NA
GLYMA06G35550	10.5309	19.2235	1.83836	0.0956308	-3.38638	6.82283e-10	6.48675e-07	AT3G15110.1 | Symbols: | unknown protein; FUNCTIONS IN: molecular_function unknown; INVOLVED IN: biological_process unknown; LOCATED IN: chloroplast thylakoid membrane; EXPRESSED IN: 20 plant structures; EXPRESSED DURING: 13 growth stages; CONTAINS InterPro DOMAIN/s: Protein of unknown function DUF3082 (InterPro:IPR021434); Has 77 Blast hits to 77 proteins in 38 species: Archae - 0; Bacteria - 37…		NA	NA
GLYMA06G35580	7.37434	3.0605	11.6882	3.81905	1.93321	0.000354909	0.0448401	Tyrosine aminotransferase		NA	NA
GLYMA06G38160	27.5345	50.5162	4.55276	0.0901248	-3.47193	5.63678e-10	5.56523e-07	AT5G54190.1 | Symbols: PORA | protochlorophyllide oxidoreductase A | chr5:21991183-21992773 REVERSE LENGTH=405		NA	K00218
GLYMA06G45050	99.4615	27.9237	170.999	6.12381	2.61443	1.66044e-10	1.8532e-07	NA		NA	NA
GLYMA06G45700	9.10191	3.03267	15.1711	5.00258	2.32267	7.31753e-06	0.00185981	BAM5, Beta-amylase 5		NA	K01177
GLYMA06G48260	4.16042	0.423769	7.89706	18.6353	4.21997	4.32508e-07	0.000168405	AT4G24010.1 | Symbols: ATCSLG1, CSLG1 | cellulose synthase like G1 | chr4:12466391-12469760 FORWARD LENGTH=760		1.16.3.1	K00522, K00694
GLYMA07G00330	3.337	0.838661	5.83534	6.95793	2.79866	3.9618e-05	0.00726424	AT1G78950.1 | Symbols: | Terpenoid cyclases family protein | chr1:29684558-29688673 REVERSE LENGTH=759		NA	K16208, K15813
GLYMA07G00900	27.9309	8.47013	47.3916	5.59514	2.48418	2.94266e-11	3.7769e-08	LOX1, Seed linoleate 9S-lipoxygenase		NA	K00454, K15718
GLYMA07G01730	205.264	109.711	300.816	2.7419	1.45518	0.000146033	0.0221815	Stem 28 kDa glycoprotein		NA	NA
GLYMA07G02180	3.9834	1.30071	6.66609	5.12495	2.35754	0.000231405	0.0314294	AT3G16170.1 | Symbols: | AMP-dependent synthetase and ligase family protein | chr3:5476490-5480128 FORWARD LENGTH=544		NA	K09422, K08295
GLYMA07G02460	4.62501	1.25315	7.99687	6.38141	2.67387	0.000163739	0.0241562	AT5G48930.1 | Symbols: HCT | hydroxycinnamoyl-CoA shikimate/quinate hydroxycinnamoyl transferase | chr5:19836654-19838092 REVERSE LENGTH=433		NA	K12116
GLYMA07G03560	2.1871	0.276352	4.09784	14.8284	3.89029	0.000457722	0.0538978	AT1G80160.1 | Symbols: | Lactoylglutathione lyase / glyoxalase I family protein | chr1:30151101-30151930 FORWARD LENGTH=167		5.5.1.4	K01858
GLYMA07G03920	7.64551	0.481691	14.8093	30.7445	4.94226	2.59996e-12	3.51269e-09	LOX1, Lipoxygenase		NA	K00454, K15718
GLYMA07G05480	5.03443	1.71719	8.35167	4.86356	2.28201	5.76324e-06	0.00155729	UniRef100_Q2HTB5 Caffeic acid 3-O-methyltransferase n=1 Tax=Medicago truncatula RepID=Q2HTB5_MEDTR		NA	K13066
GLYMA07G05800	1.36136	0	2.72273	Inf	Inf	0.000144477	0.0220757	UniRef100_G7LAS8 Homeobox-leucine zipper protein ATHB-7 n=1 Tax=Medicago truncatula RepID=G7LAS8_MEDTR		NA	NA
GLYMA07G06660	21.5398	32.687	10.3926	0.317943	-1.65316	2.35395e-05	0.00495295	putative Thylakoid membrane phosphoprotein - RICCINUS…. UNKNOWN IN A. THALIANA		NA	NA
GLYMA07G10030	1.83719	0	3.67438	Inf	Inf	2.83119e-05	0.0055905	Maturation protein		NA	NA
GLYMA07G12680	2.45136	0.0982526	4.80448	48.8992	5.61174	8.6122e-06	0.0021674	AT3G60160.1 | Symbols: ATMRP9, MRP9, ABCC9 | multidrug resistance-associated protein 9 | chr3:22223829-22229195 REVERSE LENGTH=1506		NA	K05658, K05659, K18104
GLYMA07G15640	8.03655	13.7563	2.3168	0.168417	-2.56989	3.38513e-06	0.00101042	UniRef100_G7LIV9 Auxin response factor n=1 Tax=Medicago truncatula RepID=G7LIV9_MEDTR		NA	NA
GLYMA07G18150	38.1259	58.9721	17.2798	0.293016	-1.77095	4.0906e-07	0.000164071	AT3G51860.1 | Symbols: CAX3, ATHCX1, CAX1-LIKE, ATCAX3 | cation exchanger 3 | chr3:19239458-19242519 FORWARD LENGTH=459		NA	NA
GLYMA07G19060	1.97822	0.234016	3.72242	15.9067	3.99156	0.000434049	0.0520656	FER1, Ferritin		NA	NA
GLYMA07G33950	6.75451	10.8208	2.68824	0.248433	-2.00907	0.000203936	0.0286067	AT1G49750.1 | Symbols: | Leucine-rich repeat (LRR) family protein | chr1:18411177-18412779 REVERSE LENGTH=494		2.7.9.4	K08244, K08843, K08844
GLYMA07G37240	15.5688	2.15876	28.9787	13.4238	3.74672	7.41462e-13	1.11961e-09	Stress-induced protein SAM22		NA	NA
GLYMA08G03850	4.91781	0.56439	9.27124	16.427	4.038	7.8747e-08	4.12538e-05	uncharacterized		2.4.1.1	K00688
GLYMA08G04670	1.35246	0	2.70493	Inf	Inf	0.000475855	0.0557771	MYB transcription factor MYB84		NA	NA
GLYMA08G05130	2.0598	3.83776	0.281846	0.0734401	-3.76729	0.000797529	0.083387	Circadian clock-associated FKF1		NA	NA
GLYMA08G14670	38.3224	14.8545	61.7903	4.15969	2.05648	5.76546e-09	4.11109e-06	MIPS3, Myo-inositol-1-phosphate synthase		NA	K14445, K01858
GLYMA08G17630	1.43368	0	2.86736	Inf	Inf	0.000587932	0.066046	AT1G08970.2 | Symbols: HAP5C, NF-YC9 | nuclear factor Y, subunit C9 | chr1:2883144-2883839 FORWARD LENGTH=231		NA	NA
GLYMA08G18800	1.39947	0	2.79893	Inf	Inf	0.00044499	0.0526401	putative 9-cis-epoxycarotenoid dioxygenase		4.1.1.49	K01610
GLYMA08G19170	7.43543	3.39291	11.4779	3.38292	1.75827	0.000855856	0.088588	AT5G64120.1 | Symbols: | Peroxidase superfamily protein | chr5:25659551-25660946 REVERSE LENGTH=328		NA	K08916, K00430
GLYMA08G19290	3.02945	0.135764	5.92315	43.6284	5.44719	1.17973e-06	0.000403784	Soyasaponin III rhamnosyltransferase		NA	K12930, K18823
GLYMA08G20230	11.8661	0.0982526	23.634	240.544	7.91015	3.55785e-20	2.28325e-16	LOX1, Lipoxygenase		NA	K00454, K15718
GLYMA08G21410	19.5485	9.5293	29.5677	3.10282	1.63358	2.4742e-05	0.00504069	Stem 31 kDa glycoprotein		NA	NA
GLYMA08G21420	2.94146	0.837505	5.04542	6.02435	2.5908	8.7907e-05	0.0144251	UniRef100_O49855 Acid phosphatase n=1 Tax=Glycine max RepID=O49855_SOYBN		NA	K01078
GLYMA08G25520	2.65926	0	5.31852	Inf	Inf	1.40426e-07	6.93219e-05	AT1G73260.1 | Symbols: ATKTI1, KTI1 | kunitz trypsin inhibitor 1 | chr1:27547410-27548057 REVERSE LENGTH=215		NA	NA
GLYMA08G25950	6.76994	1.30631	12.2336	9.36498	3.22728	8.4192e-10	7.7186e-07	AT3G14690.1 | Symbols: CYP72A15 | cytochrome P450, family 72, subfamily A, polypeptide 15 | chr3:4937410-4939310 FORWARD LENGTH=512		NA	K13400
GLYMA08G37670	2.4174	0.243699	4.5911	18.8392	4.23567	0.000163143	0.0241562	AT4G15560.1 | Symbols: CLA1, DEF, CLA, DXS, DXPS2 | Deoxyxylulose-5-phosphate synthase | chr4:8884218-8887254 FORWARD LENGTH=717		NA	K01662
GLYMA08G39110	10.0038	14.487	5.52057	0.38107	-1.39187	0.000519782	0.0593013	AT1G10760.1 | Symbols: SEX1, SOP1, SOP, GWD1, GWD | Pyruvate phosphate dikinase, PEP/pyruvate binding domain | chr1:3581210-3590043 REVERSE LENGTH=1399		NA	K02693
GLYMA08G44320	2.17194	0.278356	4.06553	14.6055	3.86844	0.000611734	0.0673957	AT1G55850.1 | Symbols: ATCSLE1, CSLE1 | cellulose synthase like E1 | chr1:20876752-20879414 FORWARD LENGTH=729		4.3.1.24	K10775, K00694, K10999
GLYMA08G45210	8.25443	12.6457	3.86312	0.305488	-1.71081	0.000480873	0.0561092	Phosphorylase, AT PHS2 | alpha-glucan phosphorylase 2		NA	K00688
GLYMA08G45520	2.3646	0	4.7292	Inf	Inf	1.37724e-06	0.000459141	AT1G17860.1 | Symbols: | Kunitz family trypsin and protease inhibitor protein | chr1:6149343-6149933 FORWARD LENGTH=196		NA	NA
GLYMA08G46520	4.77141	1.35953	8.18329	6.01923	2.58958	2.92442e-05	0.00568711	Beta-amyrin 24-hydroxylase		NA	K08916, K15814
GLYMA09G01340	4.77739	1.67743	7.87735	4.69608	2.23146	0.000332508	0.0428918	AT5G47560.1 | Symbols: ATTDT, ATSDAT, TDT | tonoplast dicarboxylate transporter | chr5:19287895-19290347 REVERSE LENGTH=540		NA	NA
GLYMA09G04190	2.73163	0.145446	5.31782	36.5621	5.19228	1.67216e-06	0.000543347	putative glucanase		1.2.1.41 2.7.2.11	K12657
GLYMA09G08780	2.10129	0.426656	3.77593	8.85006	3.14569	0.000778151	0.0822022	CHS6, Chalcone synthase 6		NA	K00660
GLYMA09G11120	2.72761	0.240845	5.21438	21.6503	4.43632	1.16386e-05	0.00281851	uncharacterized		NA	NA
GLYMA09G28200	19.4387	34.6386	4.23885	0.122374	-3.03064	6.99674e-09	4.49016e-06	AT4G10340.1 | Symbols: LHCB5 | light harvesting complex of photosystem II 5 | chr4:6408200-6409496 FORWARD LENGTH=280		NA	K03146
GLYMA09G29840	4.5356	1.38702	7.68418	5.54007	2.4699	0.000493641	0.0570686	AT3G23920.1 | Symbols: BAM1, BMY7, TR-BAMY | beta-amylase 1 | chr3:8641722-8644199 FORWARD LENGTH=575		NA	K01177
GLYMA09G31740	15.3661	0.145446	30.5868	210.296	7.71628	2.12878e-17	1.09292e-13	Dehydrin-like protein		NA	NA
GLYMA09G34640	5.56492	8.90905	2.22079	0.249273	-2.0042	0.000698966	0.0753885	UniRef100_Q9C6S7 Probable methyltransferase PMT20 n=1 Tax=Arabidopsis thaliana RepID=PMTK_ARATH		2.3.1.74	K00660
GLYMA09G40050	2.0051	3.6382	0.372003	0.102249	-3.28984	0.000591969	0.0660689	UniRef100_G8DCY0 Armadillo n=1 Tax=Phaseolus vulgaris RepID=G8DCY0_PHAVU		NA	NA
GLYMA10G00430	9.82727	0.763749	18.8908	24.7343	4.62844	4.32986e-07	0.000168405	ATCIPK7, Protein kinase n=1 Tax=Glycine max RepID=C6F1T7_SOYBN		1.3.1.-	K00224
GLYMA10G02370	14.9985	4.77099	25.226	5.28737	2.40255	2.04741e-07	8.75949e-05	UniRef100_G7IF78 ABC transporter C family protein n=1 Tax=Medicago truncatula RepID=G7IF78_MEDTR		NA	K05658, K05659, K18104
GLYMA10G03460	1.64326	0	3.28652	Inf	Inf	3.81867e-05	0.00706393	UniRef100_G7IDK9 Sulfate/bicarbonate/oxalate exchanger and transporter sat-1 n=1 Tax=Medicago truncatula RepID=G7IDK9_MEDTR		NA	K07088
GLYMA10G04790	13.6339	20.978	6.28974	0.299825	-1.73781	0.000967512	0.0970245	UniRef100_G7KZJ5 Photosystem I reaction center subunit IV A n=1 Tax=Medicago truncatula RepID=G7KZJ5_MEDTR		NA	NA
GLYMA10G06600	42.889	23.1482	62.6298	2.7056	1.43595	8.82255e-05	0.0144251	PAL1, Phenylalanine ammonia-lyase		NA	K10775
GLYMA10G06940	1.25342	0	2.50683	Inf	Inf	0.000411785	0.0503358	AT1G20030.1 | Symbols: | Pathogenesis-related thaumatin superfamily protein | chr1:6945850-6947017 FORWARD LENGTH=299		NA	NA
GLYMA10G07050	1.70737	0	3.41473	Inf	Inf	0.000114169	0.0179799	AT1G20030.1 | Symbols: | Pathogenesis-related thaumatin superfamily protein | chr1:6945850-6947017 FORWARD LENGTH=299	UPREGULATED IN SUSCEPTIBLE AND RESISTANT CULTIVARRS	NA	NA
GLYMA10G32080	21.798	36.7935	6.80259	0.184886	-2.43529	3.78668e-09	2.94558e-06	AT4G10340.1 | Symbols: LHCB5 | light harvesting complex of photosystem II 5 | chr4:6408200-6409496 FORWARD LENGTH=280		NA	NA
GLYMA10G33650	1.3248	0	2.6496	Inf	Inf	0.000495765	0.0570686	AT3G09270.1 | Symbols: ATGSTU8, GSTU8 | glutathione S-transferase TAU 8 | chr3:2848407-2849226 REVERSE LENGTH=224		NA	K00799, K04097, K13299
GLYMA10G38050	3.53238	0.332269	6.73248	20.2622	4.34072	1.28563e-05	0.003036	AT5G52300.2 | Symbols: RD29B, LTI65 | CAP160 protein | chr5:21237205-21239404 FORWARD LENGTH=618		NA	NA
GLYMA10G39740	19.8872	37.1576	2.61679	0.0704241	-3.82779	5.14902e-06	0.00140612	AT5G54770.1 | Symbols: THI1, TZ, THI4 | thiazole biosynthetic enzyme, chloroplast (ARA6) (THI1) (THI4) | chr5:22246634-22247891 FORWARD LENGTH=349		3.2.1.21	K01188
GLYMA10G40700	7.68256	0.636709	14.7284	23.1321	4.53182	5.87394e-06	0.00157067	uncharacterized		NA	NA
GLYMA10G44170	3.63114	1.03728	6.22499	6.00126	2.58527	0.000348211	0.0444705	Glycinol 4-dimethylallyltransferase		NA	NA
GLYMA11G00650	3.9867	1.05847	6.91493	6.53293	2.70773	0.000309736	0.0401561	2-hydroxyisoflavanone dehydratase		NA	K13258
GLYMA11G01350	22.4068	3.14231	41.6712	13.2613	3.72915	8.50296e-17	3.63785e-13	Chalcone synthase		NA	K00660
GLYMA11G05680	8.67827	0.562386	16.7942	29.8623	4.90025	9.69193e-13	1.38218e-09	Soyasapogenol B glucuronide galactosyltransferase		NA	K18822
GLYMA11G07490	1.55365	0.135764	2.97154	21.8876	4.45204	0.000921073	0.0941989	UniRef100_B7FHV0 Isoflavone reductase-like protein n=1 Tax=Medicago truncatula RepID=B7FHV0_MEDTR		NA	K03453
GLYMA11G07510	4.09997	0.276352	7.92358	28.6721	4.84158	2.38682e-05	0.00496054	NADPH:isoflavone reductase		NA	K05281
GLYMA11G09250	1.41979	0	2.83959	Inf	Inf	7.49737e-05	0.0125789	AT5G65980.1 | Symbols: | Auxin efflux carrier family protein | chr5:26392444-26394232 FORWARD LENGTH=395		4.3.1.24	K10775
GLYMA11G10080	2.37023	0.341951	4.39851	12.863	3.68515	0.000437967	0.0522912	Endo-1,3-beta-glucanase		NA	NA
GLYMA11G10460	5.66959	10.5971	0.742032	0.0700219	-3.83605	6.57379e-08	3.59041e-05	AT4G38770.1 | Symbols: PRP4, ATPRP4 | proline-rich protein 4 | chr4:18097009-18098448 REVERSE LENGTH=448		NA	NA
GLYMA11G14410	10.8046	17.2932	4.31599	0.249577	-2.00244	1.5855e-05	0.00363391	AT3G46780.1 | Symbols: PTAC16 | plastid transcriptionally active 16 | chr3:17228766-17231021 FORWARD LENGTH=510		NA	NA
GLYMA11G16070	3.52895	1.11902	5.93888	5.30721	2.40795	0.000990059	0.098507	AT5G13800.1 | Symbols: PPH, CRN1 | pheophytinase | chr5:4452063-4454141 REVERSE LENGTH=484		NA	NA
GLYMA11G21190	4.96447	0.418944	9.51	22.6999	4.50462	2.00071e-07	8.75949e-05	AT4G24010.1 | Symbols: ATCSLG1, CSLG1 | cellulose synthase like G1 | chr4:12466391-12469760 FORWARD LENGTH=760		NA	K00694, K10999
GLYMA11G29460	13.5941	5.83267	21.3555	3.66136	1.87238	4.96825e-05	0.00885659	Dihydroflavonol reductase		NA	K00091
GLYMA12G01690	5.48892	1.29449	9.68334	7.4804	2.90312	1.87083e-05	0.00424994	Gamma-tocopherol methyltransferase		NA	K05928
GLYMA12G05780	1.37066	0	2.74132	Inf	Inf	0.000887159	0.0910934	AT5G44640.1 | Symbols: BGLU13 | beta glucosidase 13 | chr5:18011146-18012669 FORWARD LENGTH=507		NA	K01188, K05349, K05350
GLYMA12G09730	22.8099	37.7215	7.89823	0.209383	-2.25579	4.1275e-06	0.00117726	uncharacterized		NA	NA
GLYMA12G12230	63.281	4.99349	121.569	24.3454	4.60558	5.9063e-16	1.89519e-12	Inositol methyltransferase		NA	NA
GLYMA12G34550	27.5787	14.4058	40.7516	2.82884	1.50021	0.000175158	0.0252602	ADR6 protein		NA	NA
GLYMA12G34570	70.7268	37.1221	104.332	2.81049	1.49082	2.59171e-06	0.000811332	Sali3-2		NA	NA
GLYMA12G35050	40.461	65.6049	15.317	0.233474	-2.09867	2.58156e-08	1.5061e-05	AT5G54190.1 | Symbols: PORA | protochlorophyllide oxidoreductase A | chr5:21991183-21992773 REVERSE LENGTH=405		NA	NA
GLYMA12G35410	2.72837	0.0982526	5.35849	54.5379	5.76919	3.34849e-05	0.00632027	putative nodulin-like family		NA	NA
GLYMA12G36310	3.10895	0.386291	5.8316	15.0964	3.91613	5.26096e-05	0.00925002	AT1G78560.1 | Symbols: | Sodium Bile acid symporter family | chr1:29546846-29548764 REVERSE LENGTH=401		NA	K08909
GLYMA13G11570	2.7482	0.829827	4.66657	5.62354	2.49148	0.00026338	0.0350309	AT2G04240.2 | Symbols: XERICO | RING/U-box superfamily protein | chr2:1461816-1462304 REVERSE LENGTH=162		NA	NA
GLYMA13G20800	23.9504	13.1927	34.708	2.63085	1.39553	0.000971294	0.0970245	PAL1, Phenylalanine ammonia-lyase		NA	NA
GLYMA13G23510	4.69038	1.666	7.71476	4.6307	2.21123	0.000431848	0.0520448	AT2G25490.1 | Symbols: EBF1, FBL6 | EIN3-binding F box protein 1 | chr2:10848018-10850275 REVERSE LENGTH=628		NA	NA
GLYMA13G24200	54.0059	12.475	95.5368	7.65828	2.93702	4.49849e-15	9.62303e-12	2-hydroxyisoflavanone synthase		NA	NA
GLYMA13G25620	2.33487	0.36978	4.29996	11.6284	3.53958	0.000353429	0.0448401	AT5G13750.1 | Symbols: ZIFL1 | zinc induced facilitator-like 1 | chr5:4438318-4441289 FORWARD LENGTH=478		NA	NA
GLYMA13G29090	2.0349	0	4.06979	Inf	Inf	2.17653e-05	0.00461749			NA	NA
GLYMA13G34290	20.2932	34.0513	6.53497	0.191915	-2.38146	1.59321e-07	7.57027e-05	GGH1, Gamma-glutamyl hydrolase		NA	NA
GLYMA13G34520	6.44363	2.98069	9.90656	3.32358	1.73274	0.000971379	0.0970245	AT1G78850.1 | Symbols: | D-mannose binding lectin protein with Apple-like carbohydrate-binding domain | chr1:29642072-29643397 REVERSE LENGTH=441		NA	NA
GLYMA13G35100	5.77332	0.849576	10.6971	12.5911	3.65433	1.38047e-07	6.93219e-05	AT4G27520.1 | Symbols: ENODL2, AtENODL2 | early nodulin-like protein 2 | chr4:13750668-13751819 REVERSE LENGTH=349		NA	NA
GLYMA13G36110	8.29127	3.02723	13.5553	4.47779	2.16279	1.57696e-06	0.000518983	Cytochrome P450 82A2		NA	NA
GLYMA13G41650	2.65697	4.83438	0.479552	0.0991961	-3.33357	0.000228427	0.03119	Leucine rich repeat protein		NA	NA
GLYMA13G42330	58.3629	33.626	83.0998	2.47129	1.30527	3.32391e-05	0.00632027	LOX1, Lipoxygenase		NA	NA
GLYMA13G42340	35.9272	19.4104	52.4439	2.70185	1.43395	1.91827e-05	0.0043022	LOX1, Lipoxygenase		1.11.1.7?	K00430
GLYMA13G43870	39.5095	23.0664	55.9526	2.42572	1.27841	0.000224992	0.0308853	AT1G15520.1 | Symbols: PDR12, ATPDR12, ABCG40, ATABCG40 | pleiotropic drug resistance 12 | chr1:5331993-5338175 REVERSE LENGTH=1423		NA	NA
GLYMA14G00640	54.7428	87.2	22.2857	0.25557	-1.96821	0.00016691	0.0243441	AT1G61520.3 | Symbols: LHCA3 | photosystem I light harvesting complex gene 3 | chr1:22700152-22701149 FORWARD LENGTH=273		NA	NA
GLYMA14G00870	5.07525	1.60449	8.54602	5.32631	2.41314	0.000182001	0.0261003	NAD(P)H-dependent 6'-deoxychalcone synthase		NA	NA
GLYMA14G02970	3.51088	6.0201	1.00166	0.166386	-2.58739	0.000596942	0.0663355	AT1G06460.1 | Symbols: ACD32.1, ACD31.2 | alpha-crystallin domain 32.1 | chr1:1967308-1969414 REVERSE LENGTH=285		NA	NA
GLYMA14G03560	32.1265	46.0797	18.1733	0.394389	-1.34231	0.000285299	0.0373654	AT1G06680.1 | Symbols: PSBP-1, OEE2, PSII-P, OE23 | photosystem II subunit P-1 | chr1:2047940-2049186 FORWARD LENGTH=263		NA	NA
GLYMA14G08810	1.66053	0	3.32106	Inf	Inf	0.000166552	0.0243441	UniRef100_G7I4I2 Pheromone receptor-like protein n=1 Tax=Medicago truncatula RepID=G7I4I2_MEDTR		1.11.1.7	K00430
GLYMA14G10660	2.77986	0.664614	4.8951	7.36532	2.88075	0.000804769	0.0836374	UniRef100_D3YBH7 Metallothionein type 1 n=2 Tax=Phaseoleae RepID=D3YBH7_CAJCA		NA	NA
GLYMA14G15120	4.40532	8.09043	0.720208	0.0890197	-3.48973	6.47453e-07	0.00023743	AT5G11420.1 | Symbols: | Protein of unknown function, DUF642 | chr5:3644655-3646991 FORWARD LENGTH=366		NA	NA
GLYMA14G32430	4.20273	0.410883	7.99459	19.4571	4.28222	6.11027e-09	4.2392e-06	AT2G29380.1 | Symbols: HAI3 | highly ABA-induced PP2C gene 3 | chr2:12608855-12610124 FORWARD LENGTH=362		NA	NA
GLYMA14G33480	1.6751	3.3502	0	0	-Inf	5.26102e-05	0.00925002	NR1, Nitrate reductase		NA	NA
GLYMA14G38210	3.57523	0.418944	6.73151	16.0678	4.0061	4.76643e-06	0.00131564	UniRef100_Q9XFL4 Peroxidase 3 n=1 Tax=Phaseolus vulgaris RepID=Q9XFL4_PHAVU	FOUND TO BE UP-REGULATED IN SUSCEPTIBLE CULTIVARS	3.4.22.16	K01366
GLYMA15G01470	12.4736	6.32408	18.6232	2.9448	1.55817	0.000799112	0.083387	AT1G15520.1 | Symbols: PDR12, ATPDR12, ABCG40, ATABCG40 | pleiotropic drug resistance 12 | chr1:5331993-5338175 REVERSE LENGTH=1423		NA	NA
GLYMA15G03040	28.2512	14.227	42.2754	2.97149	1.57119	3.47393e-05	0.00650919	LOX1, Lipoxygenase		NA	NA
GLYMA15G03050	81.1363	52.107	110.166	2.11422	1.08013	0.000407099	0.0500011	LOX1, Lipoxygenase		NA	NA
GLYMA15G05820	21.739	10.3209	33.1572	3.21263	1.68375	1.53841e-05	0.00355774	UniRef100_G7INU9 Peroxidase n=1 Tax=Medicago truncatula RepID=G7INU9_MEDTR		NA	NA
GLYMA15G06780	1.66518	0	3.33037	Inf	Inf	2.78839e-05	0.00554869	PR1a		NA	NA
GLYMA15G07710	1.65481	0	3.30962	Inf	Inf	8.99194e-05	0.0146091	UniRef100_A2Q4Q3 Polyphenol oxidase n=1 Tax=Medicago truncatula RepID=A2Q4Q3_MEDTR		2.1.1.14	K00549
GLYMA15G10150	4.3515	7.86575	0.837261	0.106444	-3.23183	3.92915e-06	0.00114615	UniRef100_G7IPX5 Glutamate-gated kainate-type ion channel receptor subunit GluR5 n=1 Tax=Medicago truncatula RepID=G7IPX5_MEDTR		NA	NA
GLYMA15G10480	2.72106	0.68241	4.75972	6.97487	2.80217	0.00042789	0.0520448	BMY3, BAM9, β-amylase		1.18.1.2	K02641
GLYMA15G11910	7.10694	2.36936	11.8445	4.99903	2.32165	2.59069e-05	0.00523646	AT4G04020.1 | Symbols: FIB | fibrillin | chr4:1932161-1933546 FORWARD LENGTH=318		NA	K08472
GLYMA15G13500	5.67066	1.03119	10.3101	9.99828	3.32168	1.80753e-07	8.14022e-05	peroxidase, aurone synthase	FOUND TO BE UP-REGULATED IN SUSCEPTIBLE CULTIVARS	NA	NA
GLYMA15G15200	16.4889	0.389145	32.5888	83.7445	6.38792	2.60138e-23	3.33887e-19	Acidic glucanase		NA	NA
GLYMA15G16780	1.79281	0	3.58561	Inf	Inf	5.48405e-05	0.00951186	Cytochrome P450 monooxygenase CYP81E10		NA	K08912
GLYMA15G19100	6.68231	11.9535	1.41109	0.118048	-3.08256	0.000379496	0.0470612	AT2G06520.1 | Symbols: PSBX | photosystem II subunit X | chr2:2587868-2588218 REVERSE LENGTH=116		NA	NA
GLYMA15G19510	7.1173	12.9771	1.25752	0.0969035	-3.36731	0.000405235	0.0500011	Germin-like protein 10		NA	NA
GLYMA15G19580	24.902	8.87358	40.9305	4.61262	2.20559	5.16846e-08	2.94832e-05	AT3G45310.1 | Symbols: | Cysteine proteinases superfamily protein | chr3:16628704-16630473 REVERSE LENGTH=358		NA	K08916
GLYMA15G26370	1.28444	0	2.56888	Inf	Inf	0.000527451	0.0599101	Cytochrome P450 82A2		NA	NA
GLYMA15G34720	5.1174	1.23871	8.99609	7.26249	2.86046	2.94347e-07	0.000121869	AT4G34131.1 | Symbols: UGT73B3 | UDP-glucosyl transferase 73B3 | chr4:16343268-16344713 REVERSE LENGTH=481		NA	NA
GLYMA16G02570	1.89962	0.551471	3.24777	5.88928	2.55809	0.000797162	0.083387	MYB transcription factor MYB92		2.1.2.10	K00605
GLYMA16G03620	2.6754	0.423769	4.92702	11.6267	3.53937	0.00020244	0.028553	AT1G01490.2 | Symbols: | Heavy metal transport/detoxification superfamily protein | chr1:180401-182066 REVERSE LENGTH=177		NA	NA
GLYMA16G03760	1.96796	0.145446	3.79048	26.0611	4.70382	0.000239743	0.0322209	AT2G15480.2 | Symbols: UGT73B5 | UDP-glucosyl transferase 73B5 | chr2:6758817-6763398 FORWARD LENGTH=494		NA	NA
GLYMA16G04240	24.4658	9.97622	38.9553	3.90481	1.96525	3.99925e-06	0.00115349	Methionine synthase		NA	NA
GLYMA16G07520	1.49553	0	2.99106	Inf	Inf	0.000130814	0.0202289	AT5G01750.2 | Symbols: | Protein of unknown function (DUF567) | chr5:290034-291109 FORWARD LENGTH=217		NA	NA
GLYMA16G23710	25.6735	37.3923	13.9546	0.373196	-1.422	0.000137245	0.0210963	AT5G66190.1 | Symbols: ATLFNR1, FNR1 | ferredoxin-NADP(+)-oxidoreductase 1 | chr5:26451203-26453012 REVERSE LENGTH=360		NA	NA
GLYMA16G26100	3.66446	0.145446	7.18348	49.3893	5.62613	7.62936e-08	4.08012e-05	MLO-like protein		2.3.3.9	K01638
GLYMA16G26130	39.1718	64.8971	13.4466	0.207198	-2.27092	3.23293e-06	0.000987967	AT3G54890.1 | Symbols: LHCA1 | photosystem I light harvesting complex gene 1 | chr3:20339706-20340922 REVERSE LENGTH=241		3.2.1.26	K01193
GLYMA16G27880	14.5233	0.955363	28.0913	29.4038	4.87793	8.86461e-16	2.52838e-12	AT1G71695.1 | Symbols: | Peroxidase superfamily protein | chr1:26964359-26966557 FORWARD LENGTH=358		NA	NA
GLYMA16G27990	3.22392	5.92533	0.522502	0.088181	-3.50339	3.82503e-05	0.00706393	putative Chlorophyll a/b-binding protein		NA	NA
GLYMA16G28070	8.81482	15.9664	1.66319	0.104168	-3.26302	2.17563e-05	0.00461749	LHB1B1, Photosystem II type I chlorophyll a/b-binding protein		NA	NA
GLYMA16G28590	11.6234	2.94698	20.2998	6.88834	2.78416	0.000485358	0.0563762	uncharacterized		NA	NA
GLYMA16G32740	2.54179	0	5.08357	Inf	Inf	1.08961e-06	0.000382152	AT5G62200.1 | Symbols: | Embryo-specific protein 3, (ATS3) | chr5:24984463-24985674 REVERSE LENGTH=190		NA	NA
GLYMA16G33030	21.306	34.902	7.71	0.220904	-2.17851	5.25256e-07	0.000201244	AT4G10340.1 | Symbols: LHCB5 | light harvesting complex of photosystem II 5 | chr4:6408200-6409496 FORWARD LENGTH=280		5.5.1.4	K01858
GLYMA16G33710	3.98165	0.379429	7.58386	19.9876	4.32103	1.65164e-07	7.57102e-05	KTI1, Putative Kunitz trypsin protease inhibitor		6.3.5.4	K01953
GLYMA16G34570	6.63387	2.31981	10.9479	4.71931	2.23858	2.7008e-05	0.00541636	AT1G59960.1 | Symbols: | NAD(P)-linked oxidoreductase superfamily protein | chr1:22071410-22073067 REVERSE LENGTH=326	UniRef100_Q41399 Chalcone reductase n=2 Tax=Sesbania rostrata RepID=Q41399_SESRO	NA	K03147
GLYMA17G01550	7.91084	13.0269	2.79481	0.214542	-2.22067	2.16699e-05	0.00461749	Aminomethyltransferase		NA	NA
GLYMA17G02600	2.70577	0.337093	5.07446	15.0536	3.91203	0.000119189	0.018656	CASP-like protein 8		NA	NA
GLYMA17G03350	6.09665	1.98469	10.2086	5.14368	2.3628	2.17166e-05	0.00461749	G.max mRNA from stress-induced gene (H4)		NA	NA
GLYMA17G04920	1.85594	0	3.71187	Inf	Inf	2.05887e-05	0.00451719	AT4G33150.2 | Symbols: | lysine-ketoglutarate reductase/saccharopine dehydrogenase bifunctional enzyme | chr4:15985479-15991069 REVERSE LENGTH=1064		NA	NA
GLYMA17G05500	2.24932	0.332269	4.16638	12.5392	3.64837	0.000628204	0.0686213	AT4G16740.1 | Symbols: ATTPS03, TPS03 | terpene synthase 03 | chr4:9407856-9410877 FORWARD LENGTH=565		NA	NA
GLYMA17G13720	1.75954	0.145446	3.37363	23.1951	4.53575	0.000443054	0.0526401	AT5G50360.1 | Symbols: | unknown protein; BEST Arabidopsis thaliana protein match is: unknown protein (TAIR:AT3G48510.1); Has 1807 Blast hits to 1807 proteins in 277 species: Archae - 0; Bacteria - 0; Metazoa - 736; Fungi - 347; Plants - 385; Viruses - 0; Other Eukaryotes - 339 (source: NCBI BLink). | chr5:20505433-20506308 REVERSE LENGTH=291		NA	NA
GLYMA17G13730	7.88046	1.34505	14.4159	10.7177	3.42192	2.05331e-09	1.70027e-06	MLS, Malate synthase		NA	NA
GLYMA17G14750	6.76288	1.49729	12.0285	8.03347	3.00602	1.5243e-07	7.3828e-05	AT1G12240.1 | Symbols: ATBETAFRUCT4, VAC-INV | Glycosyl hydrolases family 32 protein | chr1:4153699-4157457 FORWARD LENGTH=664		1.2.1.2	K00122
GLYMA17G15690	4.38693	0	8.77386	Inf	Inf	6.95409e-11	8.11415e-08	AT4G17030.1 | Symbols: ATEXLB1, EXPR, AT-EXPR, ATEXPR1, ATHEXP BETA 3.1, EXLB1 | expansin-like B1 | chr4:9581817-9583181 REVERSE LENGTH=250		1.-.-.-	K10529
GLYMA17G15710	2.26951	0.286034	4.25298	14.8688	3.89422	8.72074e-05	0.0144251	AT4G17030.1 | Symbols: ATEXLB1, EXPR, AT-EXPR, ATEXPR1, ATHEXP BETA 3.1, EXLB1 | expansin-like B1 | chr4:9581817-9583181 REVERSE LENGTH=250		NA	NA
GLYMA17G31330	9.54834	14.9615	4.13515	0.276386	-1.85524	2.99615e-05	0.0057828	AT5G11420.1 | Symbols: | Protein of unknown function, DUF642 | chr5:3644655-3646991 FORWARD LENGTH=366		2.1.1.14	K00549
GLYMA17G34870	5.15286	1.11386	9.19186	8.25228	3.04479	6.03759e-06	0.00159778	UniRef100_D3YBH7 Metallothionein type 1 n=2 Tax=Phaseoleae RepID=D3YBH7_CAJCA		NA	NA
GLYMA18G02210	13.8464	4.44108	23.2518	5.23562	2.38836	2.00625e-06	0.000643755	MIPS2, Myo-inositol-1-phosphate synthase		6.6.1.1	K03403
GLYMA18G06840	5.59046	1.72325	9.45767	5.48828	2.45635	2.24249e-06	0.000710674	ASN1, Asparagine synthetase		NA	NA
GLYMA18G07290	14.1116	24.4528	3.77041	0.154191	-2.69721	6.58405e-09	4.4477e-06	AT2G29630.3 | Symbols: THIC | thiaminC | chr2:12667395-12669569 FORWARD LENGTH=644		4.3.1.24	K10775
GLYMA18G12660	3.38115	0.425773	6.33653	14.8824	3.89554	4.47229e-06	0.00124787	AT1G78570.1 | Symbols: RHM1, ROL1, ATRHM1 | rhamnose biosynthesis 1 | chr1:29550110-29552207 FORWARD LENGTH=669		NA	NA
GLYMA18G16490	8.10182	3.89084	12.3128	3.16456	1.66201	0.000875604	0.0902681	AT1G69870.1 | Symbols: NRT1.7 | nitrate transporter 1.7 | chr1:26316208-26320097 FORWARD LENGTH=620		NA	NA
GLYMA18G43000	19.3271	30.0508	8.60345	0.286297	-1.80441	7.16357e-06	0.00183889	AT3G51860.1 | Symbols: CAX3, ATHCX1, CAX1-LIKE, ATCAX3 | cation exchanger 3 | chr3:19239458-19242519 FORWARD LENGTH=459		NA	NA
GLYMA18G47270	4.61762	0.994878	8.24035	8.28278	3.05011	4.71939e-05	0.00847181	AT1G01490.2 | Symbols: | Heavy metal transport/detoxification superfamily protein | chr1:180401-182066 REVERSE LENGTH=177		1.11.1.7	K00430
GLYMA18G51320	7.28126	11.2952	3.26728	0.289261	-1.78955	0.000169022	0.0245129	Zinc finger protein CONSTANS-LIKE 2		NA	NA
GLYMA18G53150	5.2891	1.07591	9.50228	8.83182	3.14271	3.60298e-06	0.00106309	AT3G18280.1 | Symbols: | Bifunctional inhibitor/lipid-transfer protein/seed storage 2S albumin superfamily protein | chr3:6267102-6267392 FORWARD LENGTH=96		NA	NA
GLYMA19G00270	4.298	1.28704	7.30896	5.67891	2.50561	0.000215435	0.0299953	AT3G01550.1 | Symbols: ATPPT2, PPT2 | phosphoenolpyruvate (pep)/phosphate translocator 2 | chr3:216947-218856 REVERSE LENGTH=383		NA	NA
GLYMA19G01200	3.93787	0.973302	6.90243	7.09177	2.82615	2.87369e-05	0.00563111	AT5G14780.1 | Symbols: FDH | formate dehydrogenase | chr5:4777043-4779190 FORWARD LENGTH=384		NA	K08916
GLYMA19G01470	9.46753	0.339098	18.596	54.8395	5.77714	1.21582e-15	3.121e-12	AT3G01420.1 | Symbols: ALPHA-DOX1, DOX1, DIOX1, PADOX-1 | Peroxidase superfamily protein | chr3:159689-162726 REVERSE LENGTH=639		NA	NA
GLYMA19G27530	14.6146	25.5315	3.69758	0.144824	-2.78763	1.12497e-05	0.00275029	AT3G26740.1 | Symbols: CCL | CCR-like | chr3:9827868-9828461 FORWARD LENGTH=141
GLYMA19G29180	19.9913	9.19263	30.79	3.34942	1.74391	1.92736e-05	0.0043022	AT5G17920.2 | Symbols: ATCIMS | Cobalamin-independent synthase family protein | chr5:5935771-5939195 FORWARD LENGTH=765
GLYMA19G29210	61.0918	35.9517	86.2318	2.39854	1.26216	0.00018863	0.0269007	KS-type dehydrin SLTI629
GLYMA19G32070	17.6342	25.7409	9.52745	0.370129	-1.4339	0.000261965	0.0350241	Magnesium chelatase subunit
GLYMA19G32280	3.39579	0.283181	6.50839	22.9832	4.52251	1.02666e-06	0.000366032	AT3G57540.1 | Symbols: | Remorin family protein | chr3:21301623-21302924 REVERSE LENGTH=296
GLYMA19G36620	4.69202	1.3136	8.07045	6.14377	2.61912	0.00019208	0.0272414	PAL1, Phenylalanine ammonia-lyase
GLYMA19G44450	1.51804	0	3.03607	Inf	Inf	0.000275584	0.0364651	putative Cyclic nucleotide-gated ion channel,		NA	NA
GLYMA20G02220	10.3282	16.6065	4.04999	0.243879	-2.03576	4.25091e-05	0.00773907	AT1G70820.1 | Symbols: | phosphoglucomutase, putative / glucose phosphomutase, putative | chr1:26705594-26708034 FORWARD LENGTH=615
GLYMA20G16910	16.9028	9.09139	24.7142	2.71842	1.44277	0.00043028	0.0520448	AT5G51190.1 | Symbols: | Integrase-type DNA-binding superfamily protein | chr5:20800708-20801373 REVERSE LENGTH=221	UniRef100_I7DM20 Ethylene-responsive factor 1 n=1 Tax=Cicer arietinum RepID=I7DM20_CICAR
GLYMA20G29770	16.0446	0.0982526	31.9909	325.599	8.34695	6.3735e-23	5.45359e-19	AT5G52300.2 | Symbols: RD29B, LTI65 | CAP160 protein | chr5:21237205-21239404 FORWARD LENGTH=618
GLYMA20G30910	16.931	4.184	29.678	7.09321	2.82644	8.08104e-09	5.05952e-06	AT1G71695.1 | Symbols: | Peroxidase superfamily protein | chr1:26964359-26966557 FORWARD LENGTH=358
GLYMA20G34660	1.43197	0	2.86394	Inf	Inf	0.000589191	0.066046	Sieve element occlusion r
GLYMA20G34670	103.918	1.07958	206.757	191.516	7.58132	1.93464e-53	4.96623e-49	Sieve element occlusion s
GLYMA20G34820	1.34085	0	2.68171	Inf	Inf	0.000356345	0.0448401	AT2G38870.1 | Symbols: | Serine protease inhibitor, potato inhibitor I-type family protein | chr2:16236546-16237050 REVERSE LENGTH=70
GLYMA20G35530	13.4655	21.7046	5.22646	0.240799	-2.0541	9.59724e-06	0.00236886	AT4G10340.1 | Symbols: LHCB5 | light harvesting complex of photosystem II 5 | chr4:6408200-6409496 FORWARD LENGTH=280
GLYMA20G38930	3.21689	0.683643	5.75013	8.41101	3.07228	0.000235649	0.0318374	Glycinol 4-dimethylallyltransferase
*Transcript abundance was "infinitely" changed. A positive Inf indicates detection of the transcript in infected samples, but not in controls, whereas a -Inf indicates detection of the transcrit in control samples, but not in infected samples.
