# Supplementary material for: An integrated RNAseq-1H NMR metabolomics approach to understand soybean primary metabolism regulation in response to Rhizoctonia foliar blight disease
Source: BMC Plant Biol. 2017 Apr 27;17:84. doi: 10.1186/s12870-017-1020-8 (PMC5408482; doi:10.1186/s12870-017-1020-8)
Supplement: Supplementary file 6 — Pearson pairwise correlation analysis of metabolites and transcripts. (DOCX 89 kb) [file 12870_2017_1020_MOESM6_ESM.xlsx]

## Sheet: all_correlations_transposed.txt
Additional file 6: Table S5. Pearson pairwise correlation analysis of metabolites and transcripts
Colours are correlated with the strength of the correlation with dark-orange representing strong correlations (either positive or negative) and pale orange-yellow representing weak correlations
Bin	[5.8836-5.9388]	[7.8604-7.8969]	[5.4157-5.4631]	[2.5350-2.5934]	[6.0113-6.0396]	[6.0396-6.0923]	[6.0923-6.1115]	[6.2976-6.3422]	[8.0593-8.1057]	[8.8170-8.8676]	[9.1199-9.1451]	[3.5022-3.5330]	[3.6395-3.6862]	[4.0288-4.0854]	[3.6115-3.6395]	[2.6411-2.6613]	[2.6613-2.6949]	[2.6949-2.7356]	[0.9803-1.0132]	[6.8851-6.9244]	[7.1806-7.2213]	[1.2868-1.3462]	[3.9690-4.0288]	[3.9173-3.9690]	[1.9801-2.0105]	[2.0105-2.0413]	[7.3119-7.3713]	[7.3713-7.4035]	[7.4035-7.4488]	[1.0132-1.0663]	[1.0663-1.1137]	[0.9205-0.9803]	[2.4568-2.4819]	[2.0887-2.1241]	[2.1241-2.1528]	[2.1528-2.2126]	[2.7852-2.8110]	[2.8238-2.8560]	[2.8560-2.9073]	[2.9264-2.9547]	[2.9547-2.9766]	[1.4666-1.4956]	[2.0413-2.0887]	[3.2509-3.3075]	[3.2180-3.2509]	[3.3769-3.4360]	[3.4360-3.4576]	[3.4576-3.5022]	[1.8682-1.9132]
Metabolite	Uridine	Uridine2	Sucrose	Succinate	Nucleotides/Nucleosides	Nucleotides/Nucleosides3	Nucleotides/Nucleosides4	Nucleotides/Nucleosides5	Nicotinate	N-Methylnicotinate	N-Methylnicotinate6	Myo-inositol/Glucose/Fructose	Myo-inositol/Fructose	Myo-inositol/Fructose7	Myo-inositol	Malate/Citrate	Malate/Citrate8	Malate/Citrate9	L-valine/L-Isoleucine	L-Tyrosine	L-Tyrosine10	L-Threonine	L-Serine/Fructose	L-Serine	L-Proline	L-Proline11	L-Phenylalanine	L-Phenylalanine12	L-Phenylalanine13	L-Isoleucine/L-Valine	L-isoleucine/L-valine14	L-Isoleucine/L-Leucine	L-Glutamine/Glutamate/Pyroglutamate	L-Glutamine	L-Glutamine15	L-Glutamine16	L-Asparagine	L-Asparagine17	L-Asparagine18	L-Asparagine19	L-Asparagine20	L-Alanine	Glutamate/Pyroglutamate	Glucose/Myo-inositol	Glucose	Glucose21	Glucose22	Glucose23	GABA
GLYMA16G07520	0.725511	-0.319437	0.569031	-0.318844	0.571089	0.464722	0.56785	0.0279254	-0.247769	-0.0291918	-0.241411	-0.700753	0.856622	-0.7474	0.264198	0.651651	0.341906	0.49229	-0.784837	-0.164062	-0.53282	0.666395	-0.771349	0.649949	-0.788014	-0.814782	-0.726885	-0.478258	-0.681693	-0.803983	-0.228686	-0.830478	-0.115414	-0.506027	-0.435455	0.711134	0.59733	-0.580864	-0.666667	-0.648439	-0.767961	0.720906	-0.793028	-0.726996	-0.775311	-0.492969	-0.554628	-0.376502	-0.752074
GLYMA04G43470	0.622649	-0.469974	0.574413	-0.484077	0.437471	0.376958	0.471907	-0.191899	-0.229526	-0.0495161	-0.328378	-0.806093	0.952506	-0.84704	0.192735	0.61981	0.452114	0.573871	-0.861428	-0.257784	-0.696113	0.856592	-0.887413	0.785159	-0.920699	-0.943715	-0.854339	-0.672686	-0.720902	-0.88922	-0.351522	-0.892664	-0.202526	-0.623181	-0.514249	0.850471	0.448639	-0.764039	-0.836493	-0.80838	-0.880636	0.909129	-0.873104	-0.843194	-0.829517	-0.560829	-0.614179	-0.433684	-0.877103
GLYMA07G11310	0.602931	-0.50799	0.439408	-0.501368	0.452806	0.384272	0.434749	-0.123371	-0.245917	-0.301349	-0.520248	-0.642118	0.847665	-0.751513	0.290833	0.640578	0.36379	0.448128	-0.730093	-0.141748	-0.624308	0.734409	-0.881247	0.617408	-0.750093	-0.795148	-0.754353	-0.612467	-0.652588	-0.754543	-0.319609	-0.758746	-0.070394	-0.401725	-0.25998	0.746546	0.533935	-0.669787	-0.75847	-0.728837	-0.789209	0.847568	-0.71365	-0.696221	-0.696992	-0.403454	-0.424419	-0.299976	-0.760724
GLYMA08G25520	0.609573	-0.516726	0.496447	-0.436012	0.414124	0.2966	0.37376	-0.215641	-0.379756	-0.18439	-0.293067	-0.770587	0.948726	-0.835499	0.20689	0.665788	0.421701	0.57605	-0.825268	-0.33343	-0.654342	0.808025	-0.879724	0.744108	-0.896142	-0.929544	-0.845258	-0.681009	-0.745994	-0.859858	-0.362766	-0.863195	-0.206415	-0.614839	-0.465747	0.807655	0.53289	-0.71132	-0.801063	-0.768322	-0.846956	0.934073	-0.890856	-0.804909	-0.786317	-0.510197	-0.588177	-0.36866	-0.839411
GLYMA01G01510	0.640716	-0.400061	0.659223	-0.356586	0.344475	0.355506	0.43892	-0.183207	-0.398426	-0.065057	-0.21833	-0.873556	0.943429	-0.914114	-0.0304	0.675738	0.502361	0.697608	-0.891942	-0.320994	-0.628313	0.906447	-0.880035	0.891008	-0.959505	-0.976178	-0.943501	-0.795861	-0.846138	-0.909252	-0.106887	-0.902067	-0.0359445	-0.499872	-0.453087	0.917073	0.510185	-0.758867	-0.818395	-0.81571	-0.851347	0.941957	-0.816742	-0.889961	-0.873236	-0.68757	-0.706172	-0.547628	-0.886743
GLYMA08G27070	0.785492	-0.182539	0.701521	-0.422198	0.63609	0.630968	0.706644	0.0375568	-0.191843	0.030133	-0.24101	-0.771764	0.859944	-0.801068	0.139418	0.623837	0.458441	0.599406	-0.878005	-0.0868002	-0.674755	0.772187	-0.789699	0.76196	-0.842212	-0.838368	-0.795724	-0.526009	-0.724336	-0.881498	-0.164338	-0.903831	0.0203593	-0.438515	-0.386049	0.8022	0.497817	-0.695326	-0.764342	-0.749948	-0.842111	0.742408	-0.742734	-0.823264	-0.861318	-0.564454	-0.565637	-0.434296	-0.859982
GLYMA01G41030	0.750726	-0.26084	0.581906	-0.278848	0.666189	0.562271	0.654858	0.112128	-0.206146	0.0247059	-0.248682	-0.731691	0.894988	-0.830734	0.326716	0.722092	0.281811	0.449544	-0.83915	-0.124567	-0.555398	0.712134	-0.757223	0.690824	-0.822099	-0.839763	-0.76184	-0.517678	-0.706242	-0.863569	-0.25592	-0.884129	-0.14797	-0.474559	-0.469874	0.762666	0.6539	-0.565897	-0.655515	-0.636524	-0.779888	0.740055	-0.80905	-0.771762	-0.778578	-0.524527	-0.540612	-0.377165	-0.78746
GLYMA18G12660	0.627665	-0.398705	0.578013	-0.328014	0.477084	0.466275	0.596952	0.00616061	-0.216346	-0.0675509	-0.370503	-0.776174	0.926275	-0.9463	0.181382	0.784162	0.435218	0.597958	-0.886602	-0.121117	-0.607066	0.877467	-0.877838	0.82342	-0.9144	-0.928461	-0.908869	-0.777649	-0.85271	-0.909318	-0.074219	-0.898414	-0.120443	-0.375731	-0.402922	0.916181	0.60201	-0.697391	-0.754574	-0.763173	-0.826901	0.836831	-0.762495	-0.817358	-0.815016	-0.595379	-0.561211	-0.41603	-0.860549
GLYMA01G23790	0.731767	-0.359636	0.626921	-0.427827	0.578314	0.510452	0.562513	-0.0794282	-0.321879	-0.0600809	-0.296717	-0.849065	0.981317	-0.900584	0.188924	0.699203	0.406909	0.578789	-0.912364	-0.247217	-0.70631	0.862101	-0.881293	0.81136	-0.936455	-0.956197	-0.889045	-0.666829	-0.75689	-0.943164	-0.358774	-0.949523	-0.0678448	-0.574967	-0.495416	0.862403	0.579011	-0.74168	-0.828369	-0.800476	-0.873217	0.942849	-0.898784	-0.885897	-0.815923	-0.588841	-0.630935	-0.450834	-0.912154
GLYMA14G38210	0.511325	-0.458282	0.459595	-0.517665	0.345021	0.337033	0.409463	-0.256206	-0.155707	-0.220872	-0.416533	-0.759869	0.906868	-0.878876	0.0438418	0.580808	0.459711	0.586792	-0.79284	-0.179108	-0.719236	0.891704	-0.912126	0.786598	-0.884956	-0.908762	-0.862478	-0.752177	-0.736579	-0.82543	-0.202487	-0.818567	-0.146248	-0.417413	-0.385758	0.891419	0.439137	-0.766201	-0.81973	-0.807603	-0.864566	0.944713	-0.726949	-0.788049	-0.824657	-0.51805	-0.538835	-0.367484	-0.845604
GLYMA16G02410	0.487728	-0.439899	0.424883	-0.392007	0.340107	0.33954	0.435739	-0.155949	-0.105332	-0.215081	-0.460196	-0.718012	0.871435	-0.883745	0.0526085	0.641604	0.384585	0.528576	-0.74472	-0.120894	-0.615218	0.845604	-0.888844	0.748211	-0.835376	-0.86658	-0.836134	-0.742627	-0.744	-0.782461	-0.0670253	-0.773431	-0.0832485	-0.282251	-0.360171	0.867216	0.553515	-0.67007	-0.71684	-0.727241	-0.764832	0.876388	-0.658052	-0.720095	-0.754502	-0.51898	-0.528756	-0.36806	-0.773549
GLYMA12G03680	0.575544	-0.393243	0.460654	-0.384041	0.354352	0.262029	0.374775	-0.134056	-0.268491	-0.1467	-0.209738	-0.5782	0.725851	-0.593607	0.155122	0.497122	0.428617	0.532376	-0.649383	-0.192544	-0.492781	0.579057	-0.721939	0.558219	-0.685353	-0.712969	-0.632434	-0.440811	-0.6194	-0.656579	-0.152893	-0.681714	-0.153071	-0.482498	-0.313377	0.614407	0.410975	-0.573852	-0.642989	-0.624307	-0.723062	0.640749	-0.67453	-0.607378	-0.740196	-0.386952	-0.471756	-0.290052	-0.652759
GLYMA02G41180	0.782604	-0.205159	0.685644	-0.363713	0.665935	0.633566	0.715155	0.0641424	-0.193157	0.0505262	-0.249557	-0.78583	0.896694	-0.847401	0.216358	0.69937	0.398608	0.55462	-0.897696	-0.117727	-0.663755	0.782174	-0.785542	0.771661	-0.861702	-0.85858	-0.810849	-0.548757	-0.743082	-0.910509	-0.19534	-0.929329	-0.0237952	-0.441137	-0.435613	0.813772	0.575046	-0.655058	-0.733794	-0.718909	-0.815246	0.755864	-0.781204	-0.834973	-0.834185	-0.582736	-0.577164	-0.433729	-0.859904
GLYMA13G35320	0.617187	-0.430291	0.476579	-0.273299	0.497918	0.354591	0.48107	-0.0506262	-0.258048	-0.0788344	-0.248641	-0.677906	0.885142	-0.804556	0.361574	0.749204	0.312819	0.465067	-0.788406	-0.252867	-0.547522	0.693638	-0.757534	0.667752	-0.81073	-0.829151	-0.747538	-0.569519	-0.736442	-0.81825	-0.234914	-0.830888	-0.279525	-0.488273	-0.457817	0.734345	0.626452	-0.532322	-0.628254	-0.607038	-0.729681	0.732796	-0.808523	-0.719229	-0.746975	-0.485644	-0.519414	-0.310313	-0.737868
GLYMA07G06950	0.564609	-0.37856	0.571608	-0.406099	0.408479	0.384353	0.537105	-0.112729	-0.024797	0.0921098	-0.290623	-0.680495	0.809524	-0.720594	0.235888	0.559414	0.429724	0.498603	-0.770664	-0.146628	-0.603795	0.726918	-0.746989	0.688578	-0.791271	-0.79289	-0.709041	-0.5223	-0.64468	-0.780901	-0.174644	-0.793893	-0.233612	-0.493825	-0.468325	0.744203	0.361781	-0.6341	-0.688414	-0.675754	-0.754799	0.650883	-0.708547	-0.721116	-0.790798	-0.521174	-0.536803	-0.397137	-0.750343
GLYMA13G27230	0.763945	-0.221326	0.672209	-0.371025	0.651091	0.618062	0.703083	0.0445965	-0.192553	0.0355443	-0.250769	-0.782556	0.900724	-0.859177	0.222652	0.708624	0.407942	0.561972	-0.902278	-0.125242	-0.676594	0.794465	-0.787371	0.780774	-0.869255	-0.863223	-0.819037	-0.570975	-0.75724	-0.915178	-0.190885	-0.931357	-0.0554515	-0.436359	-0.43006	0.825757	0.565091	-0.659387	-0.738236	-0.722479	-0.822486	0.761146	-0.778666	-0.838116	-0.842773	-0.580217	-0.565677	-0.419008	-0.864903
GLYMA16G05640	0.439591	-0.562172	0.432815	-0.414368	0.218754	0.209426	0.35925	-0.189297	-0.225061	-0.19612	-0.393129	-0.678988	0.843542	-0.835233	0.0945984	0.630884	0.50781	0.620812	-0.759423	-0.161604	-0.561351	0.83984	-0.882537	0.750033	-0.854554	-0.884433	-0.853031	-0.809289	-0.794116	-0.779222	-0.065679	-0.759268	-0.24576	-0.419739	-0.336199	0.864984	0.412034	-0.732616	-0.769653	-0.775826	-0.827904	0.832673	-0.69715	-0.717747	-0.787195	-0.496612	-0.495946	-0.342034	-0.782575
GLYMA07G13780	0.71286	-0.359646	0.542554	-0.374099	0.591957	0.480443	0.518358	-0.0160987	-0.3288	-0.0739635	-0.293998	-0.802488	0.958132	-0.867921	0.237482	0.66439	0.299141	0.479986	-0.848374	-0.215753	-0.607745	0.798018	-0.847137	0.731095	-0.886795	-0.927275	-0.836661	-0.62405	-0.687375	-0.887588	-0.434823	-0.895317	-0.128023	-0.604592	-0.509846	0.810516	0.61243	-0.683356	-0.77276	-0.74004	-0.853473	0.93907	-0.904912	-0.829869	-0.755624	-0.528281	-0.589207	-0.411272	-0.850021
GLYMA11G07510	0.623659	-0.315591	0.625859	-0.538951	0.475657	0.493134	0.561834	-0.226768	-0.0582108	-0.0128964	-0.341265	-0.806026	0.899062	-0.826866	0.0850731	0.557592	0.476795	0.577843	-0.851215	-0.194801	-0.80812	0.863795	-0.842906	0.806104	-0.879549	-0.871944	-0.812904	-0.597007	-0.681019	-0.872139	-0.241777	-0.883971	-0.0487029	-0.454684	-0.461794	0.844681	0.390772	-0.749087	-0.811867	-0.790476	-0.825442	0.842907	-0.740901	-0.839655	-0.846766	-0.584072	-0.604378	-0.448315	-0.875409
GLYMA13G02450	0.719014	-0.282114	0.674743	-0.40837	0.562085	0.54211	0.639222	-0.0618044	-0.219633	-0.0030015	-0.250345	-0.780873	0.89229	-0.839223	0.178935	0.701598	0.481393	0.621511	-0.896963	-0.191261	-0.715312	0.807411	-0.803399	0.799124	-0.876078	-0.863299	-0.828117	-0.596653	-0.781443	-0.906743	-0.151262	-0.920188	-0.0422798	-0.435236	-0.408965	0.823892	0.515483	-0.684067	-0.760933	-0.746593	-0.807852	0.761387	-0.767479	-0.835788	-0.848084	-0.587574	-0.582842	-0.421263	-0.868237
GLYMA06G17860	0.649721	-0.428766	0.561444	-0.408454	0.455634	0.371315	0.397025	-0.232822	-0.355733	-0.123068	-0.276159	-0.832987	0.967528	-0.864128	0.172365	0.665575	0.345266	0.515067	-0.844345	-0.383538	-0.690783	0.831908	-0.846506	0.782435	-0.898164	-0.923285	-0.847508	-0.660805	-0.710596	-0.881108	-0.389309	-0.887274	-0.104155	-0.564895	-0.501724	0.819083	0.563504	-0.677043	-0.777367	-0.738514	-0.803198	0.968091	-0.874166	-0.857166	-0.781846	-0.591569	-0.646309	-0.460377	-0.846572
GLYMA11G01350	0.612583	-0.397773	0.502353	-0.414508	0.498501	0.415367	0.491331	-0.125181	-0.224136	-0.101781	-0.321542	-0.810708	0.965807	-0.907984	0.138668	0.65394	0.383265	0.558859	-0.847541	-0.216335	-0.682657	0.860735	-0.886092	0.785486	-0.926231	-0.953498	-0.869212	-0.687179	-0.737435	-0.893361	-0.321063	-0.894896	-0.157134	-0.546948	-0.52566	0.862309	0.568734	-0.721555	-0.790877	-0.774327	-0.851027	0.947581	-0.86902	-0.822578	-0.786776	-0.538565	-0.607422	-0.386284	-0.868755
GLYMA02G11640	0.581072	-0.513929	0.48963	-0.435559	0.41755	0.311122	0.40224	-0.224076	-0.341872	-0.182675	-0.2899	-0.766641	0.958354	-0.88453	0.241366	0.718095	0.440543	0.590973	-0.859212	-0.325269	-0.699154	0.846109	-0.866807	0.783339	-0.918481	-0.934482	-0.868983	-0.732651	-0.797092	-0.891328	-0.317453	-0.888321	-0.278109	-0.56403	-0.450629	0.850262	0.521748	-0.707627	-0.797332	-0.765481	-0.856918	0.91773	-0.867472	-0.824132	-0.818491	-0.522069	-0.553157	-0.335267	-0.860564
GLYMA10G32410	0.563072	-0.365924	0.464181	-0.438544	0.343741	0.280652	0.387254	-0.15266	-0.247588	-0.165432	-0.205554	-0.572316	0.709414	-0.598138	0.110075	0.46143	0.4786	0.571253	-0.659071	-0.152932	-0.532799	0.606224	-0.722379	0.579067	-0.690411	-0.708998	-0.643455	-0.465736	-0.630427	-0.658843	-0.125601	-0.681281	-0.165328	-0.458595	-0.268134	0.641942	0.339874	-0.615903	-0.676551	-0.656836	-0.766741	0.642257	-0.63695	-0.619254	-0.7823	-0.378086	-0.436933	-0.270084	-0.675565
GLYMA02G03250	0.56384	-0.49596	0.574836	-0.5127	0.345101	0.312385	0.403652	-0.280688	-0.232335	-0.0519093	-0.329459	-0.797384	0.915664	-0.799642	0.123897	0.567664	0.496097	0.598422	-0.830106	-0.30488	-0.714026	0.852962	-0.87708	0.782576	-0.901328	-0.9197	-0.83844	-0.672102	-0.693499	-0.855991	-0.336249	-0.855348	-0.14803	-0.619399	-0.500217	0.823703	0.371545	-0.779651	-0.843713	-0.81754	-0.83758	0.898432	-0.841956	-0.825581	-0.790366	-0.563188	-0.629128	-0.452333	-0.860437
GLYMA03G12240	0.53927	-0.525885	0.534831	-0.459094	0.369528	0.307318	0.423195	-0.248675	-0.189601	-0.0342059	-0.336658	-0.78528	0.944945	-0.852998	0.234174	0.64794	0.442615	0.549508	-0.848646	-0.303538	-0.701844	0.862829	-0.861938	0.788664	-0.917402	-0.931551	-0.845725	-0.703855	-0.726606	-0.880307	-0.337212	-0.875642	-0.277753	-0.603948	-0.53499	0.847591	0.426085	-0.731113	-0.802626	-0.775947	-0.830398	0.882166	-0.85734	-0.825957	-0.795463	-0.564232	-0.600966	-0.414193	-0.853809
GLYMA02G07700	0.581587	-0.365141	0.521729	-0.448406	0.338652	0.296606	0.403738	-0.183502	-0.259215	-0.140054	-0.209783	-0.609826	0.724425	-0.606747	0.0783028	0.481754	0.517292	0.610232	-0.688072	-0.193147	-0.574115	0.631704	-0.739974	0.616607	-0.713336	-0.724629	-0.667698	-0.473629	-0.650564	-0.686894	-0.105425	-0.709162	-0.0848704	-0.454625	-0.282455	0.653158	0.34433	-0.637222	-0.698252	-0.681993	-0.748779	0.651349	-0.649082	-0.648999	-0.781268	-0.422851	-0.487819	-0.318408	-0.702298
GLYMA12G11780	0.581587	-0.365141	0.521729	-0.448406	0.338652	0.296606	0.403738	-0.183502	-0.259215	-0.140054	-0.209783	-0.609826	0.724425	-0.606747	0.0783028	0.481754	0.517292	0.610232	-0.688072	-0.193147	-0.574115	0.631704	-0.739974	0.616607	-0.713336	-0.724629	-0.667698	-0.473629	-0.650564	-0.686894	-0.105425	-0.709162	-0.0848704	-0.454625	-0.282455	0.653158	0.34433	-0.637222	-0.698252	-0.681993	-0.748779	0.651349	-0.649082	-0.648999	-0.781268	-0.422851	-0.487819	-0.318408	-0.702298
GLYMA16G29760	0.581587	-0.365141	0.521729	-0.448406	0.338652	0.296606	0.403738	-0.183502	-0.259215	-0.140054	-0.209783	-0.609826	0.724425	-0.606747	0.0783028	0.481754	0.517292	0.610232	-0.688072	-0.193147	-0.574115	0.631704	-0.739974	0.616607	-0.713336	-0.724629	-0.667698	-0.473629	-0.650564	-0.686894	-0.105425	-0.709162	-0.0848704	-0.454625	-0.282455	0.653158	0.34433	-0.637222	-0.698252	-0.681993	-0.748779	0.651349	-0.649082	-0.648999	-0.781268	-0.422851	-0.487819	-0.318408	-0.702298
GLYMA06G08540	0.551601	-0.48802	0.483505	-0.313791	0.421553	0.349502	0.488313	-0.0740174	-0.222372	-0.0962963	-0.349235	-0.733522	0.927818	-0.917981	0.277398	0.781933	0.380796	0.531945	-0.843165	-0.20465	-0.590151	0.837008	-0.844111	0.773735	-0.893362	-0.911551	-0.863762	-0.759507	-0.817135	-0.875017	-0.167051	-0.863767	-0.278564	-0.440506	-0.446773	0.869775	0.589104	-0.642049	-0.712612	-0.707386	-0.795458	0.830178	-0.794555	-0.779153	-0.778364	-0.546538	-0.531491	-0.353433	-0.813039
GLYMA17G14750	0.56825	-0.458406	0.514753	-0.316966	0.336372	0.245484	0.31625	-0.210253	-0.366262	-0.0396722	-0.168657	-0.814282	0.94172	-0.860463	0.129774	0.608601	0.332231	0.516929	-0.810565	-0.376951	-0.548338	0.820659	-0.801104	0.780889	-0.909641	-0.945329	-0.844714	-0.713162	-0.716828	-0.844098	-0.335569	-0.841782	-0.296759	-0.64703	-0.564258	0.832659	0.489063	-0.662972	-0.740352	-0.710216	-0.832742	0.940599	-0.880525	-0.832413	-0.81361	-0.60165	-0.653828	-0.471337	-0.801991
GLYMA08G04670	0.659093	-0.39867	0.529064	-0.473205	0.471736	0.391716	0.419654	-0.141833	-0.367465	-0.150037	-0.289603	-0.781107	0.910317	-0.798369	0.111909	0.554419	0.402769	0.558334	-0.805733	-0.240668	-0.638404	0.797099	-0.865903	0.722409	-0.866774	-0.908128	-0.825322	-0.631109	-0.665762	-0.836241	-0.413086	-0.842697	-0.0863484	-0.622597	-0.442248	0.791934	0.478842	-0.752148	-0.828833	-0.794249	-0.876953	0.953265	-0.862778	-0.808611	-0.769716	-0.496672	-0.580063	-0.403302	-0.846166
GLYMA11G06690	0.518593	-0.440779	0.438475	-0.430433	0.28761	0.208596	0.331071	-0.220742	-0.27195	-0.196347	-0.211088	-0.57119	0.726939	-0.611791	0.136133	0.503191	0.492558	0.58375	-0.661201	-0.222297	-0.547508	0.618406	-0.733281	0.591768	-0.706147	-0.722375	-0.657179	-0.503362	-0.661682	-0.66507	-0.119902	-0.683087	-0.212209	-0.465594	-0.281188	0.647116	0.350902	-0.606239	-0.672323	-0.652231	-0.745458	0.652861	-0.654819	-0.618124	-0.773057	-0.384043	-0.447065	-0.257471	-0.672674
GLYMA04G16270	0.705379	-0.315234	0.614177	-0.277416	0.538329	0.454778	0.556373	-0.0111345	-0.254666	0.0243526	-0.237154	-0.721963	0.844741	-0.734015	0.240343	0.684333	0.346139	0.495745	-0.787549	-0.241257	-0.553543	0.664681	-0.746903	0.669405	-0.78197	-0.796777	-0.723975	-0.468486	-0.677766	-0.809614	-0.19968	-0.83256	-0.000671684	-0.471075	-0.460317	0.683996	0.61249	-0.550864	-0.637712	-0.626117	-0.668344	0.694501	-0.784528	-0.73043	-0.702976	-0.542332	-0.610265	-0.430873	-0.741748
GLYMA01G00840	0.622061	-0.465402	0.53817	-0.47011	0.392749	0.313509	0.362369	-0.231395	-0.39414	-0.165031	-0.287266	-0.779329	0.905841	-0.775054	0.0996193	0.578032	0.450413	0.596744	-0.797729	-0.326905	-0.656465	0.790949	-0.872295	0.731068	-0.867123	-0.902574	-0.824135	-0.636641	-0.689149	-0.827911	-0.367485	-0.833607	-0.0612432	-0.617855	-0.443863	0.772011	0.472305	-0.742353	-0.821807	-0.791036	-0.825204	0.93315	-0.862473	-0.797391	-0.750969	-0.514478	-0.615962	-0.417308	-0.833302
GLYMA12G34570	0.614264	-0.420428	0.622644	-0.411893	0.39002	0.34412	0.411491	-0.265501	-0.282577	0.0218994	-0.218886	-0.873191	0.966302	-0.864594	0.100659	0.611374	0.416031	0.573577	-0.870983	-0.389698	-0.697917	0.872645	-0.837959	0.83866	-0.943793	-0.957417	-0.866472	-0.678545	-0.716967	-0.902722	-0.343203	-0.905677	-0.15105	-0.63399	-0.589911	0.850441	0.455855	-0.726013	-0.802977	-0.773591	-0.821912	0.939771	-0.889046	-0.887371	-0.8238	-0.652793	-0.713536	-0.52676	-0.871587
GLYMA01G24530	0.636565	-0.457016	0.589313	-0.481361	0.418038	0.361156	0.423207	-0.243548	-0.370169	-0.139576	-0.291895	-0.817591	0.942128	-0.838561	0.113919	0.648135	0.495375	0.642884	-0.864711	-0.33897	-0.730394	0.852541	-0.888533	0.80208	-0.917154	-0.933925	-0.874652	-0.689011	-0.757669	-0.892058	-0.320559	-0.893885	-0.0642136	-0.581856	-0.450505	0.830911	0.482658	-0.765491	-0.846757	-0.818903	-0.841344	0.938133	-0.86726	-0.85049	-0.796972	-0.565938	-0.632314	-0.432478	-0.886365
GLYMA06G41200	0.697989	-0.223553	0.647193	-0.309199	0.514669	0.567567	0.692759	0.0975573	-0.258834	-0.118795	-0.293814	-0.706994	0.805016	-0.869125	0.0448194	0.76612	0.535845	0.707363	-0.861575	-0.0167245	-0.590721	0.798509	-0.812418	0.799703	-0.828427	-0.818439	-0.862986	-0.698209	-0.896101	-0.856791	0.187075	-0.856812	0.0948909	-0.172989	-0.198558	0.864204	0.58962	-0.662121	-0.708878	-0.735832	-0.782954	0.68841	-0.597567	-0.761774	-0.845359	-0.568912	-0.497495	-0.380303	-0.825203
GLYMA15G06790	0.555304	-0.357262	0.57898	-0.438024	0.404985	0.403151	0.553389	-0.120246	0.00283456	0.096079	-0.291374	-0.680189	0.800317	-0.726877	0.211572	0.538128	0.457322	0.517237	-0.780042	-0.118099	-0.631168	0.748105	-0.744843	0.705323	-0.796384	-0.791065	-0.716437	-0.538222	-0.648754	-0.785871	-0.158775	-0.796606	-0.241942	-0.477549	-0.448166	0.764461	0.314595	-0.659967	-0.707929	-0.695139	-0.779129	0.648863	-0.684314	-0.731702	-0.815	-0.521702	-0.517701	-0.390719	-0.766306
GLYMA10G03460	0.680559	-0.419771	0.586588	-0.376981	0.521992	0.428953	0.494462	-0.119708	-0.341875	-0.0698337	-0.293705	-0.825114	0.972014	-0.879572	0.226466	0.729031	0.377024	0.548421	-0.879667	-0.316111	-0.673814	0.82921	-0.860424	0.784423	-0.915672	-0.93758	-0.865144	-0.660578	-0.750154	-0.916806	-0.357635	-0.92089	-0.0911023	-0.574024	-0.515143	0.823079	0.608137	-0.68689	-0.7796	-0.753037	-0.802279	0.919668	-0.904058	-0.85053	-0.757307	-0.580929	-0.639145	-0.439436	-0.86818
GLYMA15G07710	0.644227	-0.416975	0.58533	-0.500982	0.479229	0.433588	0.498749	-0.198327	-0.317723	-0.137022	-0.293975	-0.824478	0.967857	-0.914861	0.154444	0.68883	0.500916	0.650804	-0.91821	-0.270193	-0.777806	0.909315	-0.888552	0.848653	-0.954206	-0.95742	-0.913384	-0.748693	-0.808922	-0.942023	-0.303408	-0.938687	-0.162466	-0.543064	-0.432841	0.903533	0.473833	-0.787384	-0.867112	-0.836951	-0.910975	0.948217	-0.853353	-0.890364	-0.867529	-0.570515	-0.57714	-0.390793	-0.932612
GLYMA07G05800	0.580204	-0.455189	0.446388	-0.269811	0.464905	0.316567	0.447681	-0.078347	-0.25903	-0.0986445	-0.246518	-0.66038	0.876836	-0.80235	0.37109	0.753151	0.313149	0.46126	-0.7761	-0.269152	-0.546614	0.691101	-0.747416	0.66241	-0.80449	-0.820807	-0.742016	-0.584704	-0.740438	-0.806839	-0.228894	-0.816273	-0.317879	-0.479489	-0.449161	0.730491	0.612814	-0.521089	-0.617081	-0.595163	-0.718122	0.726321	-0.797571	-0.706055	-0.737608	-0.473043	-0.500818	-0.286805	-0.725341
GLYMA13G35100	0.585328	-0.44993	0.564439	-0.474891	0.411548	0.452558	0.526484	-0.16024	-0.250484	-0.242399	-0.458423	-0.758122	0.913085	-0.952341	0.168735	0.784192	0.499401	0.620187	-0.893281	-0.168931	-0.749194	0.935902	-0.901458	0.853633	-0.896682	-0.894074	-0.930469	-0.855754	-0.872322	-0.903979	-0.0821037	-0.884121	-0.0799571	-0.261767	-0.240829	0.953185	0.509509	-0.749321	-0.820951	-0.81117	-0.852414	0.894454	-0.670929	-0.847675	-0.848015	-0.582039	-0.475881	-0.378567	-0.892521
GLYMA08G45510	0.593999	-0.414629	0.555587	-0.426288	0.427654	0.374588	0.49797	-0.186771	-0.24532	-0.115034	-0.248871	-0.717891	0.878933	-0.83012	0.214577	0.707907	0.509124	0.632911	-0.853716	-0.255315	-0.712313	0.801954	-0.800199	0.77797	-0.866784	-0.853778	-0.818023	-0.660129	-0.811508	-0.865609	-0.136106	-0.870444	-0.219787	-0.439496	-0.37337	0.82006	0.462684	-0.668915	-0.747876	-0.728563	-0.8085	0.760228	-0.749754	-0.79006	-0.852805	-0.529222	-0.518306	-0.325654	-0.832228
GLYMA07G15930	0.404065	-0.253699	0.539492	-0.331263	0.122661	0.223064	0.344062	-0.309116	0.0761484	0.0972845	-0.157055	-0.695858	0.700789	-0.683548	-0.191955	0.336101	0.412684	0.517523	-0.630712	-0.193529	-0.523724	0.73061	-0.660801	0.729974	-0.733211	-0.730509	-0.665175	-0.541337	-0.590965	-0.634648	0.129426	-0.647399	-0.135292	-0.295084	-0.440067	0.755956	0.227001	-0.574025	-0.587265	-0.600703	-0.666623	0.645845	-0.484719	-0.672207	-0.854639	-0.62075	-0.626906	-0.522263	-0.635385
GLYMA15G26370	0.656759	-0.339093	0.560044	-0.358071	0.551864	0.477621	0.586374	-0.0430747	-0.213124	-0.0500731	-0.251838	-0.730274	0.900427	-0.865991	0.286673	0.740475	0.399425	0.545975	-0.868169	-0.186699	-0.661377	0.787382	-0.778688	0.759766	-0.863794	-0.85908	-0.81096	-0.627951	-0.784045	-0.886841	-0.193451	-0.894696	-0.225841	-0.440991	-0.419475	0.822062	0.553082	-0.62493	-0.709384	-0.689091	-0.809875	0.761984	-0.777129	-0.798881	-0.831548	-0.533355	-0.51167	-0.334948	-0.82875
GLYMA01G22880	0.631139	-0.456876	0.486235	-0.313499	0.520431	0.376684	0.460602	-0.0811367	-0.320893	-0.0977998	-0.286701	-0.763414	0.963423	-0.885414	0.334399	0.763443	0.295646	0.470406	-0.842065	-0.298321	-0.605113	0.786022	-0.821916	0.731469	-0.886063	-0.914392	-0.829107	-0.660025	-0.745232	-0.885062	-0.37083	-0.887344	-0.252185	-0.564028	-0.518244	0.802438	0.64916	-0.610362	-0.709863	-0.680159	-0.786612	0.884934	-0.897276	-0.799499	-0.738361	-0.525887	-0.569246	-0.357681	-0.813799
GLYMA01G43880	0.567219	-0.517061	0.459172	-0.48217	0.44172	0.36575	0.448955	-0.16535	-0.28741	-0.240236	-0.424652	-0.751469	0.948105	-0.901436	0.212532	0.714185	0.451856	0.59012	-0.846903	-0.210629	-0.712004	0.875284	-0.926667	0.770946	-0.908848	-0.935274	-0.890126	-0.768216	-0.786531	-0.884777	-0.307934	-0.873629	-0.175869	-0.495684	-0.394407	0.873087	0.539713	-0.757878	-0.832394	-0.812441	-0.865081	0.948484	-0.832898	-0.801345	-0.764137	-0.48339	-0.511708	-0.312311	-0.877096
GLYMA04G04830	0.721053	-0.144074	0.736977	-0.139869	0.353055	0.462696	0.455565	-0.0297114	-0.415753	-0.0284403	-0.141908	-0.778644	0.7554	-0.783132	-0.0935224	0.635857	0.283533	0.491188	-0.753562	-0.269897	-0.4084	0.719995	-0.661358	0.775315	-0.726951	-0.739983	-0.780207	-0.631945	-0.729365	-0.738325	0.135634	-0.745407	0.244824	-0.147827	-0.231913	0.781515	0.578196	-0.498463	-0.573441	-0.576238	-0.637219	0.746766	-0.519076	-0.794342	-0.809553	-0.744763	-0.645744	-0.661735	-0.682683
GLYMA04G08410	0.543272	-0.389828	0.534389	-0.370927	0.34061	0.2622	0.3271	-0.323451	-0.231008	0.0346921	-0.10356	-0.840564	0.946322	-0.855107	0.0946341	0.541059	0.341942	0.51157	-0.819623	-0.420052	-0.660199	0.837976	-0.755203	0.81354	-0.921242	-0.931041	-0.811447	-0.649487	-0.678589	-0.853834	-0.350428	-0.861601	-0.351349	-0.650563	-0.633804	0.833606	0.40334	-0.653359	-0.732016	-0.692258	-0.826891	0.917385	-0.861092	-0.859246	-0.873719	-0.629589	-0.681863	-0.476953	-0.813623
GLYMA20G34670	0.611961	-0.480248	0.508048	-0.464486	0.475544	0.391385	0.447472	-0.166833	-0.291156	-0.156117	-0.391169	-0.784709	0.954928	-0.866433	0.227117	0.676611	0.389835	0.528576	-0.841754	-0.263274	-0.700386	0.846619	-0.895673	0.754442	-0.895975	-0.926548	-0.857647	-0.693476	-0.714872	-0.881943	-0.40452	-0.87882	-0.128541	-0.561452	-0.464535	0.831219	0.542035	-0.73219	-0.816644	-0.786313	-0.833231	0.95371	-0.870689	-0.819911	-0.735935	-0.516183	-0.569114	-0.381678	-0.864914
GLYMA17G04920	0.6814	-0.358441	0.541605	-0.430632	0.488811	0.406472	0.421943	-0.0947402	-0.370403	-0.10818	-0.281145	-0.770466	0.878079	-0.744808	0.0968088	0.519428	0.354128	0.513178	-0.766087	-0.233229	-0.580574	0.740402	-0.837008	0.674773	-0.8225	-0.872841	-0.78044	-0.557664	-0.604177	-0.79853	-0.429755	-0.810578	0.00262122	-0.626617	-0.456321	0.732115	0.502268	-0.712921	-0.788832	-0.757004	-0.820047	0.92189	-0.855655	-0.77556	-0.706939	-0.490684	-0.602272	-0.435043	-0.804203
GLYMA06G13340	0.626973	-0.267847	0.545006	-0.320673	0.464676	0.486051	0.615623	0.0661574	-0.248392	-0.178475	-0.281766	-0.643128	0.777235	-0.842773	0.0846958	0.725453	0.509997	0.668712	-0.810358	-0.00482865	-0.557519	0.766349	-0.784658	0.74886	-0.795824	-0.791395	-0.824156	-0.700437	-0.86979	-0.806577	0.154813	-0.804423	-0.054684	-0.190003	-0.173747	0.84225	0.539383	-0.638533	-0.685245	-0.703976	-0.800741	0.675234	-0.575801	-0.713516	-0.846008	-0.497057	-0.419686	-0.295131	-0.782894
GLYMA15G05820	0.580534	-0.560223	0.482278	-0.424615	0.402839	0.325927	0.366284	-0.226683	-0.387713	-0.277968	-0.415839	-0.736174	0.938484	-0.880832	0.324336	0.78546	0.3567	0.484749	-0.832358	-0.346042	-0.681147	0.836178	-0.862486	0.751121	-0.854698	-0.877907	-0.858102	-0.767818	-0.774584	-0.860087	-0.333471	-0.848347	-0.175888	-0.431042	-0.331501	0.837072	0.57694	-0.656083	-0.766228	-0.7263	-0.788504	0.934902	-0.791257	-0.813034	-0.744268	-0.528914	-0.495208	-0.357562	-0.822602
GLYMA02G43510	0.498496	-0.438816	0.458386	-0.477385	0.255111	0.207152	0.329058	-0.27361	-0.265828	-0.20934	-0.210003	-0.580418	0.721134	-0.620602	0.089018	0.492773	0.556755	0.637302	-0.680358	-0.229336	-0.604185	0.654756	-0.741226	0.628877	-0.722549	-0.726402	-0.679081	-0.538397	-0.68743	-0.678624	-0.0834402	-0.692598	-0.197711	-0.442087	-0.251267	0.67423	0.292404	-0.646285	-0.706538	-0.687248	-0.762794	0.657979	-0.629709	-0.638741	-0.801213	-0.397829	-0.442178	-0.25789	-0.700414
GLYMA04G07570	0.498496	-0.438816	0.458386	-0.477385	0.255111	0.207152	0.329058	-0.27361	-0.265828	-0.20934	-0.210003	-0.580418	0.721134	-0.620602	0.089018	0.492773	0.556755	0.637302	-0.680358	-0.229336	-0.604185	0.654756	-0.741226	0.628877	-0.722549	-0.726402	-0.679081	-0.538397	-0.68743	-0.678624	-0.0834402	-0.692598	-0.197711	-0.442087	-0.251267	0.67423	0.292404	-0.646285	-0.706538	-0.687248	-0.762794	0.657979	-0.629709	-0.638741	-0.801213	-0.397829	-0.442178	-0.25789	-0.700414
GLYMA04G11380	0.498496	-0.438816	0.458386	-0.477385	0.255111	0.207152	0.329058	-0.27361	-0.265828	-0.20934	-0.210003	-0.580418	0.721134	-0.620602	0.089018	0.492773	0.556755	0.637302	-0.680358	-0.229336	-0.604185	0.654756	-0.741226	0.628877	-0.722549	-0.726402	-0.679081	-0.538397	-0.68743	-0.678624	-0.0834402	-0.692598	-0.197711	-0.442087	-0.251267	0.67423	0.292404	-0.646285	-0.706538	-0.687248	-0.762794	0.657979	-0.629709	-0.638741	-0.801213	-0.397829	-0.442178	-0.25789	-0.700414
GLYMA07G18240	0.498496	-0.438816	0.458386	-0.477385	0.255111	0.207152	0.329058	-0.27361	-0.265828	-0.20934	-0.210003	-0.580418	0.721134	-0.620602	0.089018	0.492773	0.556755	0.637302	-0.680358	-0.229336	-0.604185	0.654756	-0.741226	0.628877	-0.722549	-0.726402	-0.679081	-0.538397	-0.68743	-0.678624	-0.0834402	-0.692598	-0.197711	-0.442087	-0.251267	0.67423	0.292404	-0.646285	-0.706538	-0.687248	-0.762794	0.657979	-0.629709	-0.638741	-0.801213	-0.397829	-0.442178	-0.25789	-0.700414
GLYMA15G03440	0.498496	-0.438816	0.458386	-0.477385	0.255111	0.207152	0.329058	-0.27361	-0.265828	-0.20934	-0.210003	-0.580418	0.721134	-0.620602	0.089018	0.492773	0.556755	0.637302	-0.680358	-0.229336	-0.604185	0.654756	-0.741226	0.628877	-0.722549	-0.726402	-0.679081	-0.538397	-0.68743	-0.678624	-0.0834402	-0.692598	-0.197711	-0.442087	-0.251267	0.67423	0.292404	-0.646285	-0.706538	-0.687248	-0.762794	0.657979	-0.629709	-0.638741	-0.801213	-0.397829	-0.442178	-0.25789	-0.700414
GLYMA16G26560	0.498496	-0.438816	0.458386	-0.477385	0.255111	0.207152	0.329058	-0.27361	-0.265828	-0.20934	-0.210003	-0.580418	0.721134	-0.620602	0.089018	0.492773	0.556755	0.637302	-0.680358	-0.229336	-0.604185	0.654756	-0.741226	0.628877	-0.722549	-0.726402	-0.679081	-0.538397	-0.68743	-0.678624	-0.0834402	-0.692598	-0.197711	-0.442087	-0.251267	0.67423	0.292404	-0.646285	-0.706538	-0.687248	-0.762794	0.657979	-0.629709	-0.638741	-0.801213	-0.397829	-0.442178	-0.25789	-0.700414
GLYMA17G10630	0.498496	-0.438816	0.458386	-0.477385	0.255111	0.207152	0.329058	-0.27361	-0.265828	-0.20934	-0.210003	-0.580418	0.721134	-0.620602	0.089018	0.492773	0.556755	0.637302	-0.680358	-0.229336	-0.604185	0.654756	-0.741226	0.628877	-0.722549	-0.726402	-0.679081	-0.538397	-0.68743	-0.678624	-0.0834402	-0.692598	-0.197711	-0.442087	-0.251267	0.67423	0.292404	-0.646285	-0.706538	-0.687248	-0.762794	0.657979	-0.629709	-0.638741	-0.801213	-0.397829	-0.442178	-0.25789	-0.700414
GLYMA18G03870	0.498496	-0.438816	0.458386	-0.477385	0.255111	0.207152	0.329058	-0.27361	-0.265828	-0.20934	-0.210003	-0.580418	0.721134	-0.620602	0.089018	0.492773	0.556755	0.637302	-0.680358	-0.229336	-0.604185	0.654756	-0.741226	0.628877	-0.722549	-0.726402	-0.679081	-0.538397	-0.68743	-0.678624	-0.0834402	-0.692598	-0.197711	-0.442087	-0.251267	0.67423	0.292404	-0.646285	-0.706538	-0.687248	-0.762794	0.657979	-0.629709	-0.638741	-0.801213	-0.397829	-0.442178	-0.25789	-0.700414
GLYMA08G03850	0.556794	-0.540762	0.464823	-0.418911	0.383173	0.32295	0.361286	-0.196083	-0.313862	-0.231002	-0.456228	-0.736687	0.915686	-0.849596	0.257169	0.70248	0.321807	0.445657	-0.783556	-0.287573	-0.630194	0.821702	-0.872391	0.718396	-0.832615	-0.872183	-0.832975	-0.733525	-0.700815	-0.818773	-0.349825	-0.807405	-0.116634	-0.446846	-0.373403	0.81587	0.559487	-0.665873	-0.757703	-0.727292	-0.76797	0.941397	-0.780624	-0.779315	-0.692437	-0.51947	-0.522456	-0.393906	-0.794833
GLYMA13G28630	0.729293	-0.455565	0.585294	-0.268052	0.531901	0.469175	0.520456	0.0693015	-0.533617	-0.2229	-0.388729	-0.720403	0.900094	-0.879581	0.356517	0.902069	0.336553	0.50639	-0.86567	-0.232202	-0.519664	0.773176	-0.838222	0.72884	-0.823065	-0.85533	-0.876552	-0.755104	-0.838469	-0.878409	-0.205391	-0.866098	0.00378703	-0.359005	-0.242938	0.814766	0.727749	-0.609755	-0.717992	-0.699431	-0.757247	0.848319	-0.778161	-0.799989	-0.697027	-0.550934	-0.486008	-0.400379	-0.809435
GLYMA03G02590	0.516207	-0.327231	0.374959	-0.368487	0.485701	0.383144	0.428504	-0.161895	0.091433	-0.0268665	-0.384606	-0.673482	0.837048	-0.723706	0.240215	0.484866	0.126348	0.235027	-0.634756	-0.176706	-0.599574	0.66384	-0.728151	0.572277	-0.710202	-0.74607	-0.611386	-0.399719	-0.452068	-0.691391	-0.393619	-0.717001	-0.17113	-0.429897	-0.558013	0.661777	0.538335	-0.492356	-0.572167	-0.543328	-0.638264	0.777721	-0.70735	-0.647492	-0.64037	-0.44519	-0.537505	-0.354545	-0.650793
GLYMA03G35580	0.643972	-0.356877	0.559701	-0.341726	0.536373	0.458749	0.571193	-0.0605235	-0.2207	-0.0454049	-0.252659	-0.733303	0.903857	-0.867225	0.295494	0.75988	0.395139	0.542684	-0.867735	-0.217906	-0.662731	0.786569	-0.77547	0.762956	-0.865195	-0.858877	-0.811818	-0.632313	-0.788644	-0.888778	-0.191156	-0.895171	-0.218396	-0.438227	-0.431639	0.815755	0.566589	-0.611549	-0.69835	-0.679122	-0.783292	0.759249	-0.783193	-0.79741	-0.811872	-0.543127	-0.525107	-0.341906	-0.823182
GLYMA20G01670	0.474644	-0.482269	0.427402	-0.444879	0.23259	0.160162	0.291045	-0.288193	-0.281172	-0.220669	-0.211759	-0.568887	0.727217	-0.618421	0.127162	0.518647	0.528846	0.612682	-0.665192	-0.266871	-0.579798	0.638051	-0.736375	0.612297	-0.716869	-0.725144	-0.669966	-0.539717	-0.687473	-0.668724	-0.0964855	-0.681691	-0.232785	-0.453057	-0.270925	0.657431	0.324022	-0.614203	-0.680012	-0.660273	-0.733331	0.655236	-0.646164	-0.621259	-0.773628	-0.390438	-0.445762	-0.246594	-0.677821
GLYMA02G03290	0.509154	-0.585628	0.423375	-0.63708	0.403648	0.372657	0.485977	-0.189928	-0.207585	-0.354972	-0.577254	-0.659789	0.8846	-0.851329	0.230839	0.695982	0.600558	0.664962	-0.830014	-0.0827148	-0.794519	0.885911	-0.981373	0.739379	-0.869469	-0.885483	-0.881221	-0.794169	-0.80468	-0.854725	-0.23785	-0.835916	-0.145033	-0.406281	-0.230899	0.874741	0.424601	-0.844508	-0.901901	-0.888844	-0.895965	0.886694	-0.737136	-0.745549	-0.752691	-0.383392	-0.381083	-0.202348	-0.894856
GLYMA19G32280	0.505947	-0.524279	0.49201	-0.410375	0.341763	0.310826	0.438087	-0.18789	-0.247499	-0.152592	-0.364772	-0.759128	0.933359	-0.935615	0.181849	0.743941	0.481928	0.619502	-0.865306	-0.23389	-0.675621	0.909151	-0.885339	0.831768	-0.931508	-0.941049	-0.913597	-0.841299	-0.848836	-0.8927	-0.156959	-0.872154	-0.262909	-0.444808	-0.408876	0.920937	0.488865	-0.734471	-0.794998	-0.787978	-0.846108	0.891458	-0.781577	-0.816871	-0.816191	-0.559998	-0.533363	-0.358461	-0.864706
GLYMA11G09250	0.692192	-0.318626	0.624074	-0.286347	0.540168	0.468735	0.571839	-0.0310638	-0.244935	0.0274257	-0.242263	-0.741643	0.865868	-0.778336	0.248222	0.722571	0.364635	0.515204	-0.822882	-0.254664	-0.600481	0.708958	-0.752943	0.712464	-0.81269	-0.816568	-0.757081	-0.517328	-0.714723	-0.845375	-0.1891	-0.862481	-0.020831	-0.450823	-0.463573	0.723142	0.608571	-0.566247	-0.653593	-0.641969	-0.678113	0.711269	-0.786512	-0.761581	-0.719595	-0.566319	-0.608529	-0.429106	-0.772674
GLYMA17G15710	0.528991	-0.653186	0.42199	-0.369883	0.33342	0.185448	0.262637	-0.191443	-0.37469	-0.145082	-0.374113	-0.648938	0.871097	-0.715006	0.463263	0.667133	0.266555	0.347833	-0.722827	-0.366888	-0.499999	0.687353	-0.784754	0.595438	-0.765898	-0.818303	-0.72421	-0.625291	-0.612161	-0.751708	-0.50402	-0.746896	-0.338164	-0.644764	-0.436118	0.686867	0.485505	-0.588253	-0.696219	-0.643737	-0.734635	0.831488	-0.851083	-0.710595	-0.63481	-0.447385	-0.483168	-0.352098	-0.705134
GLYMA04G15970	0.690205	-0.272887	0.615409	-0.384757	0.589579	0.552463	0.647686	-0.01953	-0.189813	-0.0137683	-0.250077	-0.756653	0.896918	-0.877985	0.240526	0.725302	0.427972	0.573114	-0.897535	-0.150513	-0.700939	0.815371	-0.779017	0.792198	-0.875707	-0.861566	-0.827945	-0.628332	-0.786755	-0.91087	-0.17463	-0.918708	-0.154972	-0.415995	-0.406464	0.845137	0.526315	-0.658254	-0.73652	-0.718308	-0.827338	0.763282	-0.758426	-0.830079	-0.851682	-0.560491	-0.520848	-0.364984	-0.861861
GLYMA09G07390	0.690205	-0.272887	0.615409	-0.384757	0.589579	0.552463	0.647686	-0.01953	-0.189813	-0.0137683	-0.250077	-0.756653	0.896918	-0.877985	0.240526	0.725302	0.427972	0.573114	-0.897535	-0.150513	-0.700939	0.815371	-0.779017	0.792198	-0.875707	-0.861566	-0.827945	-0.628332	-0.786755	-0.91087	-0.17463	-0.918708	-0.154972	-0.415995	-0.406464	0.845137	0.526315	-0.658254	-0.73652	-0.718308	-0.827338	0.763282	-0.758426	-0.830079	-0.851682	-0.560491	-0.520848	-0.364984	-0.861861
GLYMA06G17520	0.644693	-0.452822	0.520029	-0.484969	0.487383	0.381708	0.419548	-0.171011	-0.374055	-0.150367	-0.306824	-0.783118	0.940937	-0.821105	0.207848	0.618007	0.406696	0.55122	-0.837699	-0.289331	-0.688032	0.814561	-0.870079	0.734779	-0.889593	-0.922414	-0.838649	-0.651964	-0.687958	-0.872586	-0.473518	-0.875115	-0.147607	-0.65314	-0.468022	0.797419	0.491148	-0.749722	-0.838024	-0.795829	-0.869194	0.957738	-0.90574	-0.826353	-0.75235	-0.492818	-0.568545	-0.373677	-0.868104
GLYMA09G04190	0.681692	-0.50127	0.611953	-0.455143	0.455355	0.387628	0.423737	-0.191979	-0.475245	-0.173046	-0.331948	-0.777684	0.928999	-0.818148	0.287979	0.740725	0.437739	0.562111	-0.876293	-0.37178	-0.694874	0.814331	-0.853129	0.762864	-0.869947	-0.887318	-0.85745	-0.695457	-0.756924	-0.89189	-0.386679	-0.888981	-0.0664764	-0.554828	-0.362085	0.799077	0.518266	-0.714179	-0.823296	-0.778363	-0.811767	0.908701	-0.85577	-0.854484	-0.752126	-0.557643	-0.560926	-0.425792	-0.865453
GLYMA17G13730	0.670939	-0.29271	0.618475	-0.368417	0.503969	0.451461	0.476807	-0.199095	-0.287097	-0.00741109	-0.168043	-0.880536	0.974599	-0.917023	0.103575	0.653193	0.343469	0.539591	-0.891217	-0.360061	-0.721109	0.869919	-0.792735	0.851716	-0.935672	-0.937828	-0.865542	-0.661239	-0.735385	-0.92404	-0.321144	-0.932375	-0.129739	-0.536193	-0.554997	0.866331	0.538945	-0.667669	-0.758509	-0.724314	-0.821824	0.945549	-0.854632	-0.907633	-0.855171	-0.6577	-0.678546	-0.495392	-0.875867
GLYMA07G39630	0.497128	-0.521867	0.354831	-0.41378	0.258283	0.121526	0.183856	-0.246014	-0.397471	-0.251607	-0.249117	-0.606379	0.768374	-0.602368	0.121509	0.446434	0.370277	0.490839	-0.60708	-0.303744	-0.473593	0.609128	-0.774844	0.540524	-0.709189	-0.769348	-0.662666	-0.518199	-0.563811	-0.636499	-0.358797	-0.648361	-0.182943	-0.616568	-0.370537	0.611061	0.407223	-0.620023	-0.694071	-0.660805	-0.738526	0.811653	-0.770144	-0.612929	-0.651958	-0.355409	-0.49907	-0.29329	-0.653885
GLYMA18G53600	0.63494	-0.20123	0.659004	-0.297603	0.486472	0.57235	0.725443	0.126327	-0.0242136	0.0972634	-0.33249	-0.684919	0.755715	-0.79819	0.0918487	0.653138	0.462729	0.575956	-0.808131	0.0525348	-0.538531	0.763729	-0.75044	0.748384	-0.780022	-0.771084	-0.776981	-0.604389	-0.753122	-0.804367	0.130589	-0.805739	0.0355966	-0.219603	-0.311572	0.816799	0.472367	-0.631094	-0.656618	-0.686184	-0.724386	0.594136	-0.563719	-0.721474	-0.784865	-0.580328	-0.510534	-0.441431	-0.767486
GLYMA01G39460	0.451291	-0.513433	0.399775	-0.418812	0.211787	0.121619	0.258721	-0.299893	-0.290851	-0.229679	-0.211654	-0.555708	0.726767	-0.613119	0.15477	0.534667	0.505986	0.591305	-0.649347	-0.294003	-0.55891	0.622204	-0.727934	0.596398	-0.708203	-0.719445	-0.659146	-0.539114	-0.684089	-0.656726	-0.104759	-0.668603	-0.260524	-0.457733	-0.282685	0.6413	0.343599	-0.586714	-0.656163	-0.636136	-0.707072	0.649049	-0.653412	-0.603918	-0.748698	-0.38166	-0.444087	-0.234793	-0.656584
GLYMA04G41270	0.451291	-0.513433	0.399775	-0.418812	0.211787	0.121619	0.258721	-0.299893	-0.290851	-0.229679	-0.211654	-0.555708	0.726767	-0.613119	0.15477	0.534667	0.505986	0.591305	-0.649347	-0.294003	-0.55891	0.622204	-0.727934	0.596398	-0.708203	-0.719445	-0.659146	-0.539114	-0.684089	-0.656726	-0.104759	-0.668603	-0.260524	-0.457733	-0.282685	0.6413	0.343599	-0.586714	-0.656163	-0.636136	-0.707072	0.649049	-0.653412	-0.603918	-0.748698	-0.38166	-0.444087	-0.234793	-0.656584
GLYMA17G16620	0.451291	-0.513433	0.399775	-0.418812	0.211787	0.121619	0.258721	-0.299893	-0.290851	-0.229679	-0.211654	-0.555708	0.726767	-0.613119	0.15477	0.534667	0.505986	0.591305	-0.649347	-0.294003	-0.55891	0.622204	-0.727934	0.596398	-0.708203	-0.719445	-0.659146	-0.539114	-0.684089	-0.656726	-0.104759	-0.668603	-0.260524	-0.457733	-0.282685	0.6413	0.343599	-0.586714	-0.656163	-0.636136	-0.707072	0.649049	-0.653412	-0.603918	-0.748698	-0.38166	-0.444087	-0.234793	-0.656584
GLYMA13G36770	0.566086	-0.280658	0.455472	-0.259774	0.329345	0.32238	0.449167	0.0576238	-0.288771	-0.210226	-0.241963	-0.503259	0.612561	-0.594901	0.00677662	0.538732	0.452388	0.586684	-0.59855	-0.00890981	-0.352467	0.543841	-0.696689	0.540775	-0.610288	-0.638632	-0.639027	-0.495437	-0.690608	-0.591416	0.175773	-0.605087	0.0548618	-0.206321	-0.113366	0.621066	0.48388	-0.526656	-0.563682	-0.587747	-0.652604	0.539013	-0.487693	-0.522411	-0.692411	-0.375425	-0.397503	-0.274849	-0.590461
GLYMA18G06840	0.636835	-0.332865	0.544549	-0.174154	0.372491	0.211081	0.257405	-0.155586	-0.446234	0.125069	0.0518671	-0.810112	0.882065	-0.706155	0.0877169	0.478506	0.205011	0.429418	-0.7202	-0.476202	-0.393628	0.642409	-0.665887	0.668168	-0.827855	-0.878947	-0.707854	-0.472269	-0.560942	-0.759226	-0.440648	-0.783122	-0.232827	-0.806695	-0.705062	0.651924	0.513936	-0.532169	-0.6195	-0.58051	-0.719906	0.855504	-0.946252	-0.771974	-0.726345	-0.59525	-0.759899	-0.540531	-0.690985
GLYMA19G31940	0.482595	-0.470871	0.459352	-0.454537	0.22951	0.17432	0.302933	-0.302689	-0.281915	-0.205046	-0.211815	-0.585701	0.72751	-0.618649	0.100784	0.519892	0.552864	0.634925	-0.67814	-0.279587	-0.603668	0.650828	-0.740561	0.631436	-0.724617	-0.727594	-0.679682	-0.541423	-0.693762	-0.679949	-0.0809464	-0.692613	-0.183503	-0.44401	-0.270844	0.662209	0.314688	-0.627756	-0.691946	-0.674248	-0.724043	0.655251	-0.642723	-0.635411	-0.773023	-0.412044	-0.467028	-0.270915	-0.691269
GLYMA08G07530	0.603425	-0.40824	0.514004	-0.307751	0.492702	0.388925	0.511328	-0.0872523	-0.238282	-0.0660518	-0.250708	-0.706865	0.895332	-0.847313	0.328204	0.772074	0.367252	0.514261	-0.834989	-0.260118	-0.627317	0.755682	-0.761756	0.732117	-0.845479	-0.844523	-0.7891	-0.62576	-0.778399	-0.860919	-0.199496	-0.866244	-0.257928	-0.446802	-0.442292	0.78405	0.585442	-0.571159	-0.662441	-0.642808	-0.742184	0.745445	-0.788438	-0.76376	-0.7732	-0.523498	-0.520307	-0.321367	-0.785107
GLYMA17G15690	0.616478	-0.457209	0.568792	-0.458573	0.44521	0.382628	0.450107	-0.225673	-0.343178	-0.132443	-0.296042	-0.822813	0.968887	-0.902376	0.174013	0.712648	0.470199	0.624194	-0.898808	-0.333434	-0.755589	0.889885	-0.878412	0.833921	-0.944295	-0.951095	-0.901805	-0.742617	-0.796695	-0.929666	-0.321539	-0.924355	-0.145895	-0.552572	-0.463086	0.873347	0.508023	-0.750542	-0.835579	-0.806459	-0.849987	0.946319	-0.871342	-0.873458	-0.808927	-0.577225	-0.603672	-0.403475	-0.905861
GLYMA09G18920	0.615765	-0.288862	0.468765	-0.371193	0.53282	0.453886	0.548684	0.0060381	-0.178052	-0.0910294	-0.227793	-0.635052	0.811216	-0.783817	0.262928	0.617208	0.362226	0.492439	-0.776176	-0.0773413	-0.577335	0.708271	-0.719697	0.663543	-0.777034	-0.783108	-0.728121	-0.566099	-0.701118	-0.787952	-0.195761	-0.799104	-0.295236	-0.423628	-0.34282	0.763754	0.467037	-0.598003	-0.670146	-0.645917	-0.828562	0.705198	-0.69501	-0.714823	-0.820777	-0.430636	-0.402499	-0.251968	-0.756573
GLYMA09G31740	0.61008	-0.516532	0.509888	-0.428301	0.451125	0.348399	0.408087	-0.189815	-0.402403	-0.189788	-0.316507	-0.764979	0.958035	-0.885997	0.31167	0.75581	0.398972	0.54232	-0.873291	-0.339214	-0.691649	0.843785	-0.85136	0.774424	-0.902477	-0.919772	-0.872133	-0.747077	-0.784062	-0.901778	-0.384614	-0.893608	-0.247467	-0.557142	-0.414765	0.843429	0.536967	-0.696778	-0.799301	-0.757206	-0.846127	0.93129	-0.869996	-0.84296	-0.780968	-0.527689	-0.524594	-0.348788	-0.864189
GLYMA06G15410	0.650773	-0.214229	0.604427	-0.239026	0.405603	0.343318	0.381088	-0.169423	-0.390664	0.055262	0.0395949	-0.886511	0.922419	-0.867995	-0.103098	0.537483	0.339037	0.599241	-0.826945	-0.385847	-0.553996	0.807076	-0.730209	0.837653	-0.926134	-0.943339	-0.842622	-0.632583	-0.723652	-0.858555	-0.216073	-0.871783	-0.139329	-0.608686	-0.612003	0.826186	0.514624	-0.634412	-0.701083	-0.682843	-0.813374	0.924673	-0.859138	-0.86773	-0.873761	-0.674816	-0.757156	-0.54174	-0.812196
GLYMA08G19290	0.511878	-0.469361	0.401332	-0.505028	0.38717	0.295387	0.335301	-0.315695	-0.2406	-0.257654	-0.329633	-0.739344	0.921206	-0.850525	0.153217	0.597264	0.388706	0.526784	-0.780489	-0.300876	-0.747679	0.834608	-0.849875	0.741152	-0.865655	-0.884494	-0.813778	-0.686379	-0.698579	-0.821873	-0.361484	-0.822219	-0.245545	-0.499536	-0.424583	0.822514	0.464696	-0.696507	-0.781549	-0.742848	-0.834345	0.952189	-0.791883	-0.782302	-0.789531	-0.468976	-0.513254	-0.29621	-0.822522
GLYMA06G48260	0.550623	-0.455397	0.5662	-0.471934	0.348237	0.364652	0.448973	-0.186917	-0.240945	-0.0863542	-0.37876	-0.803449	0.908118	-0.872877	0.0542489	0.611742	0.496617	0.623251	-0.84638	-0.20886	-0.680738	0.907814	-0.900131	0.823226	-0.91661	-0.937184	-0.899046	-0.779593	-0.751073	-0.871821	-0.230396	-0.855852	-0.0803322	-0.504577	-0.432109	0.892515	0.412854	-0.80289	-0.849271	-0.841395	-0.851515	0.928725	-0.786291	-0.8336	-0.779982	-0.581576	-0.597574	-0.456399	-0.879662
GLYMA03G33880	0.45608	-0.646957	0.315678	-0.621877	0.348061	0.260353	0.390163	-0.206875	-0.243438	-0.458559	-0.551334	-0.484644	0.767051	-0.69391	0.381344	0.674599	0.572608	0.587979	-0.713233	-0.0908415	-0.706117	0.714504	-0.879615	0.577912	-0.720881	-0.736755	-0.734544	-0.671759	-0.744767	-0.723234	-0.221231	-0.714182	-0.26115	-0.36278	-0.0913148	0.725081	0.377892	-0.718702	-0.795237	-0.767814	-0.817611	0.72049	-0.643062	-0.60565	-0.699017	-0.240895	-0.227135	-0.0558094	-0.759963
GLYMA12G12230	0.534073	-0.450475	0.434009	-0.467162	0.453966	0.370035	0.468229	-0.165135	-0.191552	-0.167067	-0.356795	-0.755888	0.941871	-0.90609	0.165747	0.659486	0.442609	0.591787	-0.837607	-0.184678	-0.723979	0.873242	-0.890705	0.777302	-0.920216	-0.937588	-0.868597	-0.730479	-0.763072	-0.882119	-0.298096	-0.87512	-0.242218	-0.518294	-0.469828	0.871163	0.505843	-0.744872	-0.806728	-0.791023	-0.865343	0.922693	-0.834803	-0.791618	-0.781413	-0.477281	-0.525286	-0.291092	-0.871563
GLYMA18G41910	0.56492	-0.457375	0.511535	-0.38178	0.34098	0.338081	0.425652	-0.130917	-0.428978	-0.291986	-0.347882	-0.750692	0.88661	-0.914426	0.0167952	0.749749	0.532184	0.716114	-0.841405	-0.209378	-0.627774	0.880763	-0.90818	0.823751	-0.898406	-0.917774	-0.938508	-0.858189	-0.895576	-0.862205	-0.0297451	-0.841379	-0.0131321	-0.337298	-0.26149	0.901467	0.564087	-0.747143	-0.803201	-0.811339	-0.826059	0.914991	-0.72609	-0.792199	-0.785469	-0.545031	-0.533077	-0.36368	-0.856858
GLYMA13G11570	0.54502	-0.24347	0.504679	-0.0172554	0.259483	0.156895	0.190248	-0.185322	-0.30354	0.176387	0.0694507	-0.819822	0.835446	-0.720856	-0.0862737	0.426725	0.062345	0.324669	-0.619852	-0.484449	-0.289253	0.622191	-0.599277	0.668417	-0.771626	-0.827769	-0.662417	-0.45798	-0.508528	-0.669556	-0.24408	-0.693923	-0.139903	-0.608491	-0.741825	0.645592	0.579285	-0.397128	-0.467178	-0.453903	-0.573976	0.830108	-0.805799	-0.716555	-0.689663	-0.679026	-0.833905	-0.639587	-0.577288
GLYMA03G28850	0.679271	-0.237061	0.577595	-0.27772	0.467223	0.404454	0.385279	-0.158101	-0.350854	-0.0409635	-0.159376	-0.849643	0.899109	-0.802094	-0.0342715	0.545715	0.238067	0.4664	-0.756396	-0.365754	-0.571296	0.745894	-0.763073	0.737476	-0.830299	-0.867132	-0.777572	-0.536061	-0.610346	-0.800073	-0.314542	-0.819221	0.100333	-0.507703	-0.543982	0.738504	0.617519	-0.585972	-0.671647	-0.64879	-0.698054	0.938003	-0.816382	-0.806352	-0.715389	-0.621179	-0.731797	-0.546988	-0.761004
GLYMA15G06780	0.546405	-0.546305	0.464688	-0.404634	0.334476	0.216126	0.282149	-0.272812	-0.410181	-0.188016	-0.287342	-0.747985	0.908628	-0.780054	0.175844	0.636096	0.398567	0.547629	-0.769206	-0.401749	-0.623366	0.768361	-0.846379	0.707605	-0.854583	-0.891194	-0.807713	-0.658934	-0.696379	-0.809269	-0.379245	-0.808625	-0.149474	-0.613098	-0.470953	0.746393	0.515122	-0.673609	-0.762069	-0.730632	-0.757144	0.918579	-0.87424	-0.762435	-0.690811	-0.499128	-0.602857	-0.379211	-0.788245
GLYMA09G28310	0.630162	-0.392606	0.527872	-0.50547	0.445005	0.388147	0.405935	-0.179748	-0.364611	-0.162622	-0.290293	-0.785707	0.902535	-0.80794	0.0742329	0.538273	0.433682	0.582896	-0.813428	-0.243955	-0.67716	0.826811	-0.864282	0.746478	-0.875576	-0.908878	-0.840467	-0.665389	-0.672657	-0.841983	-0.407475	-0.842668	-0.0808081	-0.6057	-0.421366	0.811618	0.429135	-0.780361	-0.851733	-0.816237	-0.886804	0.968324	-0.842246	-0.822305	-0.774279	-0.500637	-0.566578	-0.397971	-0.863804
GLYMA01G07390	0.498189	-0.437641	0.497511	-0.478491	0.237083	0.208587	0.330258	-0.306037	-0.272925	-0.187442	-0.210002	-0.601773	0.721252	-0.617704	0.0595099	0.504538	0.584915	0.663229	-0.693333	-0.267937	-0.633262	0.667451	-0.743332	0.652672	-0.730758	-0.727127	-0.689442	-0.540959	-0.696293	-0.690905	-0.0612158	-0.703686	-0.12824	-0.428995	-0.25816	0.672754	0.287806	-0.65331	-0.712915	-0.697023	-0.730575	0.654162	-0.627943	-0.652927	-0.784986	-0.430256	-0.478279	-0.29325	-0.71101
GLYMA15G14040	0.550836	-0.233812	0.372458	-0.342389	0.534964	0.437128	0.494409	-0.101372	0.0322374	-0.122915	-0.29566	-0.598488	0.777099	-0.720927	0.240406	0.554404	0.197373	0.321599	-0.64825	-0.119481	-0.612493	0.619649	-0.667469	0.570043	-0.671316	-0.678797	-0.596847	-0.391626	-0.554478	-0.684635	-0.19971	-0.715218	-0.178844	-0.272172	-0.389189	0.655315	0.558667	-0.440392	-0.526603	-0.502951	-0.643082	0.665872	-0.602168	-0.61707	-0.713673	-0.399938	-0.427676	-0.240126	-0.638036
GLYMA20G24810	0.519348	-0.492156	0.391358	-0.256096	0.410611	0.250847	0.38842	-0.115549	-0.260627	-0.128739	-0.240751	-0.62406	0.854968	-0.786648	0.387398	0.750871	0.30288	0.444137	-0.744384	-0.292085	-0.530104	0.67304	-0.723883	0.640261	-0.783183	-0.798408	-0.721518	-0.595715	-0.734564	-0.776886	-0.222105	-0.782124	-0.37589	-0.466255	-0.434676	0.711314	0.592677	-0.492993	-0.588924	-0.566006	-0.690384	0.707819	-0.776236	-0.673797	-0.711639	-0.445349	-0.468215	-0.247213	-0.693191
GLYMA02G03210	0.540291	-0.519295	0.455669	-0.302596	0.397549	0.286827	0.416639	-0.061333	-0.209281	-0.0446791	-0.32367	-0.548447	0.771034	-0.669152	0.542766	0.698428	0.273822	0.323176	-0.709866	-0.227207	-0.466952	0.606925	-0.664222	0.557144	-0.682343	-0.699567	-0.637229	-0.528765	-0.628814	-0.715053	-0.287758	-0.719449	-0.386661	-0.465956	-0.342673	0.647962	0.454745	-0.478523	-0.579161	-0.539596	-0.674249	0.595394	-0.69416	-0.645589	-0.677246	-0.427592	-0.376983	-0.2873	-0.640997
GLYMA13G24200	0.603175	-0.502696	0.481279	-0.506587	0.496353	0.413592	0.499229	-0.128888	-0.344344	-0.267873	-0.406454	-0.725884	0.937284	-0.898381	0.275577	0.766365	0.504564	0.634207	-0.884869	-0.19546	-0.750104	0.868313	-0.912831	0.773683	-0.907322	-0.919067	-0.897355	-0.771533	-0.830799	-0.912844	-0.304043	-0.900832	-0.183626	-0.484247	-0.327382	0.869667	0.530528	-0.769022	-0.851848	-0.826196	-0.886372	0.910461	-0.831106	-0.811379	-0.777376	-0.455416	-0.453413	-0.256494	-0.9043
GLYMA14G02760	0.76698	-0.088867	0.700745	-0.221467	0.612375	0.692145	0.795636	0.259062	-0.231354	-0.0276098	-0.291991	-0.710767	0.767724	-0.852839	0.0197038	0.764817	0.457888	0.649283	-0.848584	0.0692371	-0.518399	0.754684	-0.768053	0.771685	-0.784523	-0.778101	-0.833834	-0.629095	-0.848167	-0.843655	0.220795	-0.847451	0.258006	-0.1046	-0.196778	0.828433	0.661281	-0.610005	-0.65038	-0.689241	-0.718415	0.638657	-0.560867	-0.74435	-0.776828	-0.589953	-0.51288	-0.434327	-0.796471
GLYMA10G08010	0.411244	-0.520217	0.293555	-0.369514	0.213726	0.0785335	0.215398	-0.241759	-0.27582	-0.260001	-0.201845	-0.483977	0.693008	-0.583516	0.222851	0.507316	0.412166	0.499311	-0.582894	-0.2449	-0.463709	0.555882	-0.682465	0.513982	-0.653232	-0.679378	-0.600646	-0.506425	-0.633221	-0.595043	-0.145185	-0.607583	-0.382696	-0.46319	-0.272416	0.596598	0.358048	-0.519796	-0.590896	-0.566202	-0.698482	0.618726	-0.634779	-0.536194	-0.713672	-0.304489	-0.36655	-0.158334	-0.587753
GLYMA08G45520	0.509852	-0.565655	0.424508	-0.463667	0.319867	0.208071	0.276167	-0.306261	-0.394315	-0.245566	-0.292884	-0.740417	0.924326	-0.830343	0.180604	0.637941	0.43921	0.5816	-0.795796	-0.369564	-0.674944	0.824166	-0.863449	0.743461	-0.8872	-0.915819	-0.844163	-0.737514	-0.741875	-0.832358	-0.374731	-0.824289	-0.2704	-0.602951	-0.433692	0.809929	0.458218	-0.720854	-0.805518	-0.768696	-0.838247	0.95283	-0.859949	-0.786696	-0.760663	-0.479196	-0.541566	-0.31995	-0.826173
GLYMA07G03560	0.475622	-0.404124	0.449814	-0.608568	0.329086	0.321989	0.353983	-0.352826	-0.0558753	-0.134235	-0.373493	-0.736804	0.848521	-0.75412	0.0261549	0.391932	0.426013	0.504174	-0.725281	-0.205216	-0.762471	0.831029	-0.836011	0.71673	-0.82049	-0.839658	-0.753175	-0.604659	-0.561396	-0.757526	-0.373135	-0.761924	-0.161507	-0.518918	-0.443716	0.795677	0.267098	-0.763876	-0.816227	-0.781136	-0.838555	0.911005	-0.713842	-0.761204	-0.78257	-0.473309	-0.53157	-0.372424	-0.806236
GLYMA05G25460	0.589511	-0.48564	0.532663	-0.464327	0.40659	0.332641	0.389322	-0.253571	-0.372422	-0.162949	-0.298861	-0.809552	0.956763	-0.875371	0.155844	0.675775	0.456064	0.609089	-0.864942	-0.352796	-0.730911	0.872186	-0.879107	0.806505	-0.927685	-0.944456	-0.886708	-0.737945	-0.765315	-0.899303	-0.360586	-0.8928	-0.148298	-0.581561	-0.462668	0.849542	0.491975	-0.751041	-0.83526	-0.803213	-0.842434	0.966223	-0.877237	-0.852131	-0.778493	-0.552762	-0.600323	-0.396074	-0.884945
GLYMA05G28610	0.522405	-0.561485	0.419892	-0.41531	0.352793	0.222402	0.293557	-0.264174	-0.389087	-0.219198	-0.293926	-0.74221	0.936444	-0.84265	0.229166	0.674015	0.388462	0.540741	-0.797228	-0.373368	-0.6474	0.809946	-0.8518	0.732609	-0.884512	-0.916251	-0.83764	-0.724076	-0.737318	-0.838821	-0.391505	-0.831634	-0.279595	-0.60327	-0.464433	0.800315	0.514373	-0.68306	-0.773408	-0.737301	-0.812259	0.944526	-0.878549	-0.782442	-0.735706	-0.485422	-0.549745	-0.324488	-0.813235
GLYMA01G39350	0.609653	-0.533631	0.55837	-0.461005	0.409151	0.40061	0.517555	-0.0452718	-0.40592	-0.252994	-0.481369	-0.6901	0.855625	-0.827238	0.202428	0.780793	0.586187	0.694095	-0.853362	-0.136066	-0.640071	0.832941	-0.934258	0.750423	-0.854594	-0.876071	-0.900077	-0.791803	-0.851275	-0.864466	-0.131219	-0.843513	0.0366138	-0.397281	-0.214584	0.836768	0.523191	-0.7873	-0.847401	-0.849873	-0.813659	0.827657	-0.751319	-0.759628	-0.697049	-0.476994	-0.467118	-0.332179	-0.867099
GLYMA16G33710	0.507522	-0.533857	0.41816	-0.475509	0.433601	0.30753	0.443453	-0.155963	-0.152859	-0.077446	-0.368301	-0.693907	0.906333	-0.800776	0.316119	0.62078	0.426961	0.521282	-0.796808	-0.195999	-0.668737	0.791137	-0.853405	0.687468	-0.871297	-0.895756	-0.787615	-0.637105	-0.677099	-0.838919	-0.415876	-0.836048	-0.349004	-0.648924	-0.52347	0.77944	0.432187	-0.719092	-0.78401	-0.757674	-0.831527	0.831701	-0.876674	-0.736637	-0.713488	-0.419851	-0.499069	-0.267648	-0.821521
GLYMA03G19810	0.512053	-0.326223	0.652465	-0.0479493	0.102686	0.166929	0.214946	-0.310262	-0.361862	0.0626544	-0.00853506	-0.773477	0.783228	-0.796414	0.0172577	0.661552	0.219638	0.406502	-0.724177	-0.548926	-0.39723	0.728787	-0.557403	0.811078	-0.753213	-0.745807	-0.745192	-0.692872	-0.738413	-0.715035	0.120823	-0.713419	-0.145339	-0.231533	-0.394654	0.780001	0.477906	-0.377642	-0.468826	-0.454487	-0.553615	0.710933	-0.542026	-0.798306	-0.846583	-0.820001	-0.694369	-0.674879	-0.605656
GLYMA06G45700	0.570867	-0.499853	0.4375	-0.524803	0.445437	0.339241	0.424463	-0.171422	-0.36338	-0.268762	-0.342184	-0.719424	0.916119	-0.844124	0.179822	0.65407	0.522404	0.661993	-0.835484	-0.208508	-0.718675	0.836017	-0.909125	0.740958	-0.900497	-0.92424	-0.868447	-0.727735	-0.779407	-0.869176	-0.345554	-0.86227	-0.205202	-0.580711	-0.373668	0.829871	0.471487	-0.792066	-0.862625	-0.836637	-0.903252	0.927381	-0.860845	-0.779372	-0.769083	-0.41499	-0.479844	-0.243308	-0.88343
GLYMA02G03280	0.573211	-0.319508	0.551693	-0.370198	0.35474	0.294965	0.327403	-0.273994	-0.257626	0.0453086	-0.124153	-0.860893	0.910532	-0.793315	-0.0644295	0.441971	0.339148	0.529143	-0.767658	-0.377891	-0.618464	0.802611	-0.780695	0.773987	-0.891022	-0.921319	-0.792391	-0.579549	-0.59795	-0.8116	-0.372599	-0.823757	-0.107663	-0.670151	-0.648774	0.77621	0.424261	-0.685187	-0.745724	-0.719593	-0.781672	0.948113	-0.868648	-0.824157	-0.772972	-0.612834	-0.747063	-0.532298	-0.798776
GLYMA07G38580	0.531649	-0.365481	0.543324	-0.522283	0.27017	0.280195	0.386662	-0.280216	-0.247202	-0.165409	-0.205272	-0.615245	0.705047	-0.614407	-0.000685357	0.46072	0.621844	0.694626	-0.710378	-0.209523	-0.664685	0.686231	-0.743449	0.672287	-0.73236	-0.721875	-0.696705	-0.532021	-0.688851	-0.699978	-0.0402821	-0.714321	-0.067137	-0.407815	-0.227065	0.690929	0.238263	-0.695594	-0.746188	-0.731393	-0.765926	0.651503	-0.597286	-0.67401	-0.817644	-0.43961	-0.471295	-0.310981	-0.738842
GLYMA08G22660	0.531649	-0.365481	0.543324	-0.522283	0.27017	0.280195	0.386662	-0.280216	-0.247202	-0.165409	-0.205272	-0.615245	0.705047	-0.614407	-0.000685357	0.46072	0.621844	0.694626	-0.710378	-0.209523	-0.664685	0.686231	-0.743449	0.672287	-0.73236	-0.721875	-0.696705	-0.532021	-0.688851	-0.699978	-0.0402821	-0.714321	-0.067137	-0.407815	-0.227065	0.690929	0.238263	-0.695594	-0.746188	-0.731393	-0.765926	0.651503	-0.597286	-0.67401	-0.817644	-0.43961	-0.471295	-0.310981	-0.738842
GLYMA16G02390	0.701857	-0.308765	0.557579	-0.405078	0.534133	0.458912	0.458778	-0.0433512	-0.356083	-0.067093	-0.281149	-0.783094	0.877386	-0.754599	0.0998876	0.522298	0.313931	0.480969	-0.772171	-0.211158	-0.571706	0.740091	-0.81984	0.674937	-0.818235	-0.868251	-0.77806	-0.544329	-0.582937	-0.807174	-0.452559	-0.818537	0.0434833	-0.615699	-0.473249	0.729641	0.524232	-0.699708	-0.775133	-0.743945	-0.80365	0.922924	-0.856299	-0.784017	-0.67981	-0.503109	-0.60773	-0.454584	-0.805626
GLYMA06G35580	0.596431	-0.354636	0.450455	-0.53044	0.48817	0.413438	0.456442	-0.152142	-0.243545	-0.214138	-0.347466	-0.746243	0.880709	-0.792389	0.0107194	0.510872	0.461633	0.61667	-0.768957	-0.144139	-0.714134	0.79989	-0.897545	0.704766	-0.855291	-0.889237	-0.810378	-0.600744	-0.657282	-0.813541	-0.346209	-0.82128	-0.00519515	-0.541582	-0.42243	0.779863	0.479116	-0.778364	-0.832913	-0.816718	-0.850118	0.935417	-0.816918	-0.746673	-0.722729	-0.418328	-0.547423	-0.307067	-0.8491
GLYMA02G47940	0.518838	-0.386701	0.443825	-0.598603	0.354791	0.325848	0.334578	-0.367488	-0.202006	-0.26631	-0.327727	-0.73262	0.853713	-0.769203	-0.00780045	0.455939	0.4609	0.575728	-0.739844	-0.255659	-0.789868	0.8188	-0.843937	0.727425	-0.821415	-0.835309	-0.77679	-0.620722	-0.633522	-0.770067	-0.3194	-0.777566	-0.0878008	-0.461152	-0.357107	0.790518	0.346323	-0.749362	-0.817892	-0.781335	-0.83635	0.933468	-0.710634	-0.765487	-0.79918	-0.456624	-0.517099	-0.326124	-0.818125
GLYMA18G04540	0.442078	-0.537708	0.360876	-0.304479	0.215357	0.0763868	0.217634	-0.25279	-0.310085	-0.193661	-0.207282	-0.5298	0.71499	-0.57336	0.229141	0.565472	0.390924	0.490088	-0.594598	-0.342047	-0.457203	0.541257	-0.687179	0.525075	-0.660179	-0.686977	-0.603388	-0.471225	-0.629042	-0.614367	-0.14788	-0.629816	-0.244913	-0.47495	-0.341371	0.560877	0.443663	-0.482134	-0.562385	-0.544441	-0.599972	0.612138	-0.681012	-0.547518	-0.639808	-0.368851	-0.470245	-0.245977	-0.579781
GLYMA20G32320	0.499434	-0.33327	0.505213	-0.341866	0.384163	0.359212	0.515969	-0.0376074	0.0982416	0.188467	-0.290487	-0.596366	0.716169	-0.620734	0.267894	0.453076	0.31718	0.357434	-0.662488	-0.0648477	-0.478573	0.624317	-0.652119	0.575377	-0.687123	-0.699773	-0.592071	-0.413922	-0.504784	-0.674293	-0.201311	-0.689572	-0.274079	-0.485806	-0.489818	0.647767	0.30423	-0.545628	-0.585686	-0.575581	-0.671831	0.544728	-0.638667	-0.621113	-0.691698	-0.461687	-0.483345	-0.380686	-0.639225
GLYMA20G32170	0.482021	-0.352319	0.512025	-0.482123	0.355125	0.36904	0.517508	-0.151695	0.0399173	0.0467872	-0.281474	-0.627025	0.756973	-0.717992	0.192375	0.486582	0.483091	0.523882	-0.753114	-0.0677314	-0.643871	0.754265	-0.715324	0.694491	-0.774457	-0.760778	-0.700643	-0.57212	-0.64489	-0.752564	-0.133406	-0.756501	-0.344366	-0.439841	-0.382014	0.776918	0.214179	-0.673655	-0.711138	-0.694866	-0.814109	0.629411	-0.61734	-0.706229	-0.841207	-0.4699	-0.426394	-0.314316	-0.753991
GLYMA09G01440	0.689197	-0.24317	0.39752	-0.0350496	0.66731	0.453093	0.536149	0.286561	-0.201453	0.0693542	-0.211786	-0.570635	0.769803	-0.657928	0.468394	0.656319	-0.0232615	0.158615	-0.620001	-0.0986184	-0.237588	0.447827	-0.595834	0.428547	-0.619651	-0.68239	-0.547249	-0.298715	-0.490344	-0.664357	-0.356189	-0.695975	-0.187735	-0.486267	-0.516206	0.523356	0.783283	-0.301675	-0.401136	-0.382499	-0.563227	0.593895	-0.776108	-0.557121	-0.523538	-0.384721	-0.47347	-0.310619	-0.53965
GLYMA20G29770	0.647745	-0.395132	0.514564	-0.487611	0.549644	0.458304	0.510556	-0.102066	-0.316041	-0.145999	-0.316297	-0.784521	0.949446	-0.881121	0.197616	0.655437	0.435402	0.59102	-0.876265	-0.200219	-0.726325	0.855505	-0.87944	0.771178	-0.918709	-0.939074	-0.872849	-0.690651	-0.739756	-0.912108	-0.411728	-0.910275	-0.16127	-0.594166	-0.451566	0.848333	0.50836	-0.771458	-0.848894	-0.816682	-0.902028	0.948022	-0.88693	-0.838852	-0.780011	-0.485475	-0.532466	-0.328327	-0.906284
GLYMA07G12680	0.62273	-0.43848	0.48906	-0.551715	0.518392	0.413927	0.491773	-0.142676	-0.322931	-0.199234	-0.331498	-0.742183	0.919022	-0.821767	0.177381	0.62373	0.52885	0.662643	-0.852991	-0.189235	-0.756359	0.826226	-0.903831	0.738235	-0.902636	-0.921313	-0.851858	-0.657391	-0.741164	-0.887344	-0.395624	-0.888655	-0.141302	-0.619902	-0.415347	0.808229	0.461359	-0.807604	-0.878022	-0.849459	-0.90206	0.911899	-0.886795	-0.794501	-0.761354	-0.420296	-0.509015	-0.266226	-0.90442
GLYMA04G02330	0.463025	-0.442862	0.336575	-0.495524	0.427498	0.392703	0.543625	-0.0561527	-0.0962705	-0.33413	-0.503703	-0.615169	0.83094	-0.874605	0.0962996	0.678675	0.555368	0.679372	-0.767994	0.0538259	-0.694991	0.837526	-0.931309	0.714398	-0.839865	-0.854844	-0.849086	-0.757152	-0.825149	-0.804415	-0.0223691	-0.789724	-0.130388	-0.267976	-0.242453	0.863143	0.518278	-0.755554	-0.783181	-0.805417	-0.836618	0.803433	-0.654984	-0.655408	-0.736307	-0.347939	-0.368233	-0.13637	-0.827366
GLYMA10G33500	0.572432	-0.23449	0.415157	-0.293657	0.539751	0.440132	0.497908	-0.096404	0.0119903	-0.0731916	-0.295997	-0.62276	0.782692	-0.705293	0.242497	0.583713	0.175205	0.307123	-0.648303	-0.174386	-0.597062	0.600254	-0.662338	0.568072	-0.666584	-0.675477	-0.589873	-0.357773	-0.541002	-0.689344	-0.202693	-0.722348	-0.0811227	-0.277799	-0.431868	0.622962	0.613004	-0.409412	-0.500661	-0.481708	-0.572599	0.653579	-0.626605	-0.617465	-0.656887	-0.437319	-0.4916	-0.297436	-0.625101
GLYMA18G00620	0.449458	-0.47168	0.479673	-0.492367	0.273794	0.313919	0.446084	-0.20665	-0.176293	-0.183922	-0.364193	-0.70425	0.8511	-0.898251	0.0695755	0.641839	0.58086	0.684918	-0.836424	-0.120018	-0.696009	0.921173	-0.865289	0.833937	-0.897294	-0.893012	-0.898217	-0.864642	-0.84805	-0.845188	-0.0353353	-0.819665	-0.271182	-0.358775	-0.288343	0.941503	0.327537	-0.790508	-0.823954	-0.82396	-0.895167	0.836866	-0.654544	-0.788051	-0.872894	-0.521482	-0.446106	-0.313082	-0.861198
GLYMA20G26600	0.623951	-0.589821	0.43964	-0.286319	0.427067	0.245698	0.281634	-0.0988354	-0.541302	-0.217775	-0.329856	-0.634119	0.857664	-0.700149	0.493206	0.749406	0.210394	0.334423	-0.720469	-0.399558	-0.452598	0.618436	-0.751459	0.557504	-0.723426	-0.779493	-0.710011	-0.578938	-0.631985	-0.748306	-0.497407	-0.749833	-0.197753	-0.585916	-0.360946	0.629596	0.628482	-0.512594	-0.644979	-0.589507	-0.676269	0.819011	-0.853856	-0.696663	-0.579593	-0.43228	-0.470443	-0.337272	-0.679844
GLYMA01G41330	0.401782	-0.386162	0.196886	-0.310742	0.284359	0.125072	0.213742	-0.18762	-0.0930752	-0.248976	-0.233334	-0.410187	0.613632	-0.479066	0.211249	0.383149	0.205448	0.291897	-0.431312	-0.165086	-0.388058	0.412228	-0.594147	0.361551	-0.507161	-0.550096	-0.436017	-0.286223	-0.437354	-0.459535	-0.182388	-0.49419	-0.281579	-0.354213	-0.289207	0.458916	0.428753	-0.36162	-0.437246	-0.412002	-0.560848	0.544283	-0.534321	-0.411255	-0.601374	-0.226288	-0.337167	-0.132161	-0.445951
GLYMA03G00790	0.558045	-0.272874	0.421144	-0.329668	0.382699	0.404124	0.43597	-0.0319204	-0.265406	-0.330663	-0.394311	-0.651534	0.751334	-0.785452	-0.114494	0.580518	0.37256	0.560347	-0.659559	-0.0448322	-0.51283	0.727914	-0.828542	0.6623	-0.720051	-0.760434	-0.775854	-0.651723	-0.708634	-0.687022	0.0503371	-0.685941	0.203351	-0.141317	-0.177416	0.765736	0.611157	-0.614865	-0.657178	-0.679235	-0.694453	0.822752	-0.544649	-0.636591	-0.67435	-0.450865	-0.476927	-0.339398	-0.701515
GLYMA01G44120	0.450999	-0.56468	0.490216	-0.468207	0.249226	0.199275	0.309399	-0.325962	-0.175105	-0.0265521	-0.341877	-0.742077	0.87669	-0.754947	0.173619	0.540351	0.436785	0.515813	-0.760057	-0.337359	-0.65469	0.809921	-0.828673	0.726915	-0.855389	-0.878372	-0.781622	-0.659384	-0.633902	-0.793218	-0.361671	-0.786173	-0.245027	-0.628756	-0.535145	0.772482	0.332105	-0.717219	-0.776774	-0.750702	-0.760922	0.852689	-0.818396	-0.761048	-0.70929	-0.530174	-0.602351	-0.424692	-0.786426
GLYMA15G11410	0.760937	-0.154293	0.718226	-0.392406	0.656318	0.672698	0.74305	0.040893	-0.161696	0.0738808	-0.243023	-0.796664	0.876589	-0.861907	0.163287	0.690839	0.443625	0.589933	-0.920954	-0.105695	-0.725903	0.821271	-0.765627	0.814772	-0.869291	-0.846417	-0.827668	-0.579008	-0.756584	-0.927948	-0.152352	-0.940144	0.0232976	-0.383502	-0.404133	0.839699	0.512549	-0.681152	-0.75114	-0.738848	-0.808242	0.744097	-0.733377	-0.859191	-0.839088	-0.607337	-0.564157	-0.441818	-0.886462
GLYMA04G38560	0.351494	-0.559428	0.475264	-0.524389	0.10026	0.178906	0.341321	-0.325841	-0.130127	-0.16105	-0.39883	-0.675548	0.791538	-0.80439	-0.0160567	0.547814	0.64731	0.707717	-0.765441	-0.161721	-0.668137	0.896014	-0.870749	0.805148	-0.858857	-0.85953	-0.857982	-0.846706	-0.79576	-0.770336	0.0203021	-0.74192	-0.225693	-0.373599	-0.289317	0.893261	0.211032	-0.810039	-0.82364	-0.833816	-0.832299	0.791979	-0.607536	-0.732645	-0.823397	-0.521973	-0.483596	-0.358021	-0.810098
GLYMA10G07050	0.589278	-0.438085	0.485167	-0.490011	0.421764	0.346481	0.374908	-0.2049	-0.366399	-0.18793	-0.293847	-0.774387	0.917321	-0.835752	0.120677	0.57825	0.42017	0.57068	-0.816673	-0.270409	-0.681329	0.83924	-0.861453	0.752801	-0.88695	-0.917859	-0.85037	-0.705013	-0.697845	-0.849326	-0.412441	-0.844733	-0.164653	-0.601367	-0.428659	0.826085	0.442124	-0.762873	-0.838599	-0.80116	-0.883417	0.97571	-0.850343	-0.819866	-0.772735	-0.49285	-0.545196	-0.36383	-0.860148
GLYMA17G03360	0.391647	-0.595541	0.35235	-0.394564	0.171433	0.119424	0.231484	-0.233809	-0.296885	-0.237397	-0.37436	-0.649362	0.816027	-0.769294	0.0913128	0.564862	0.429354	0.547499	-0.682616	-0.230247	-0.505583	0.777467	-0.849448	0.674918	-0.804564	-0.852997	-0.798799	-0.763722	-0.701674	-0.714137	-0.194573	-0.693755	-0.241816	-0.487883	-0.359098	0.784193	0.406046	-0.692893	-0.737017	-0.731743	-0.773833	0.863853	-0.722849	-0.668873	-0.684837	-0.442078	-0.490558	-0.322845	-0.723336
GLYMA11G19900	0.709331	-0.29945	0.611356	-0.457579	0.550625	0.512635	0.516288	-0.0810106	-0.336434	-0.0613318	-0.291416	-0.83459	0.921374	-0.835747	0.0835175	0.576723	0.389316	0.554938	-0.855002	-0.216501	-0.681261	0.835739	-0.852457	0.771075	-0.887593	-0.915938	-0.852098	-0.630977	-0.663122	-0.885511	-0.414588	-0.889504	0.0350755	-0.583857	-0.46593	0.817701	0.498065	-0.76353	-0.83709	-0.80654	-0.856284	0.959724	-0.859358	-0.859178	-0.750362	-0.557358	-0.616213	-0.466899	-0.886658
GLYMA13G21820	0.444445	-0.511796	0.429023	-0.412943	0.190994	0.117249	0.25373	-0.328444	-0.29613	-0.208597	-0.209856	-0.569056	0.720702	-0.604588	0.129806	0.542974	0.524629	0.607392	-0.653818	-0.330349	-0.578221	0.626577	-0.722667	0.611207	-0.708666	-0.713325	-0.661724	-0.536704	-0.68596	-0.660985	-0.0845432	-0.671546	-0.197723	-0.442461	-0.288194	0.632455	0.339066	-0.584735	-0.653465	-0.636701	-0.668152	0.639276	-0.647242	-0.609701	-0.724281	-0.407197	-0.473418	-0.263961	-0.658114
GLYMA03G04990	0.484103	-0.471961	0.439516	-0.378206	0.31758	0.31071	0.41627	-0.0968525	-0.257812	-0.188786	-0.38495	-0.707061	0.860375	-0.889046	0.0942585	0.6629	0.441325	0.586444	-0.788515	-0.125338	-0.564744	0.862024	-0.865921	0.768023	-0.865581	-0.894769	-0.878957	-0.82963	-0.792324	-0.814163	-0.115537	-0.789622	-0.188068	-0.389441	-0.334975	0.887724	0.474937	-0.723985	-0.765203	-0.768953	-0.832986	0.877963	-0.708192	-0.750484	-0.758303	-0.507345	-0.481912	-0.34504	-0.808206
GLYMA10G38690	0.60445	-0.46436	0.502139	-0.407694	0.442193	0.339755	0.379274	-0.183874	-0.382493	-0.140575	-0.298928	-0.795604	0.945934	-0.849001	0.185096	0.655797	0.361503	0.527395	-0.824616	-0.33636	-0.652998	0.820956	-0.855235	0.749695	-0.89229	-0.926223	-0.84882	-0.686061	-0.701985	-0.867013	-0.428428	-0.863619	-0.131186	-0.609351	-0.495316	0.802377	0.544038	-0.703103	-0.790714	-0.756888	-0.80817	0.966318	-0.896299	-0.819906	-0.713813	-0.529001	-0.60185	-0.402277	-0.842233
GLYMA08G20230	0.633195	-0.425483	0.508977	-0.484396	0.522594	0.424089	0.479592	-0.131888	-0.336009	-0.155227	-0.32039	-0.784251	0.949394	-0.867675	0.194159	0.658742	0.44207	0.596534	-0.866591	-0.235861	-0.725382	0.847957	-0.885099	0.765195	-0.916605	-0.93899	-0.869785	-0.687855	-0.736595	-0.905166	-0.419118	-0.902863	-0.143982	-0.60774	-0.461047	0.832526	0.513547	-0.767962	-0.846875	-0.815327	-0.878656	0.950913	-0.898875	-0.830243	-0.755411	-0.484648	-0.549252	-0.333111	-0.898475
GLYMA18G46400	0.567686	-0.227919	0.49472	-0.287379	0.318136	0.363755	0.484922	0.0619344	-0.277303	-0.211648	-0.243498	-0.50688	0.583234	-0.596558	-0.0766625	0.520101	0.51435	0.643942	-0.611037	0.033913	-0.383178	0.56921	-0.69629	0.572067	-0.609286	-0.625914	-0.656539	-0.51866	-0.712771	-0.594731	0.260267	-0.604836	0.137993	-0.138074	-0.0529788	0.64408	0.436927	-0.562064	-0.586521	-0.618713	-0.659725	0.523198	-0.429505	-0.532858	-0.71116	-0.391978	-0.387191	-0.288116	-0.610562
GLYMA06G13330	0.583363	-0.278825	0.473343	-0.227444	0.455482	0.449439	0.585925	0.122136	-0.248865	-0.188123	-0.283026	-0.595114	0.753003	-0.839712	0.14187	0.762977	0.424823	0.595512	-0.765897	0.00497324	-0.473721	0.719706	-0.742153	0.700437	-0.755646	-0.758308	-0.7918	-0.697392	-0.856271	-0.769207	0.169844	-0.762677	-0.0998956	-0.146746	-0.17059	0.808209	0.602113	-0.555637	-0.604597	-0.628078	-0.736924	0.6388	-0.55433	-0.659488	-0.777609	-0.466209	-0.380711	-0.255294	-0.72138
GLYMA16G29370	0.427097	-0.544981	0.294483	-0.496587	0.332605	0.238194	0.387286	-0.10152	-0.214699	-0.284846	-0.406853	-0.578216	0.805776	-0.771127	0.177417	0.56916	0.517758	0.616907	-0.714984	-0.0348069	-0.578383	0.765399	-0.878479	0.636061	-0.811281	-0.84922	-0.79019	-0.720726	-0.730991	-0.745751	-0.220076	-0.730869	-0.334148	-0.509024	-0.305522	0.787989	0.385536	-0.757065	-0.791056	-0.78674	-0.878549	0.805356	-0.73958	-0.633874	-0.717945	-0.300139	-0.355071	-0.137245	-0.777397
GLYMA02G07110	0.761018	-0.157142	0.666419	-0.316154	0.699169	0.671711	0.742747	0.114463	-0.15554	0.0892322	-0.243728	-0.775025	0.884805	-0.871132	0.251173	0.724499	0.339795	0.501069	-0.898443	-0.0932623	-0.65499	0.782762	-0.739085	0.770629	-0.849312	-0.838187	-0.801672	-0.556242	-0.730478	-0.914836	-0.203002	-0.927747	-0.0415005	-0.395256	-0.442889	0.814698	0.590583	-0.613304	-0.691527	-0.677204	-0.779839	0.735073	-0.757553	-0.831378	-0.794559	-0.584069	-0.545095	-0.417589	-0.847465
GLYMA06G01280	0.724198	-0.119623	0.670171	-0.226609	0.574519	0.657434	0.769968	0.227065	-0.233715	-0.0650226	-0.29654	-0.697204	0.767343	-0.874834	0.0231162	0.78722	0.479017	0.668005	-0.852028	0.0612645	-0.53373	0.775557	-0.769679	0.78755	-0.79364	-0.7815	-0.849708	-0.67837	-0.881964	-0.846538	0.25316	-0.844021	0.20591	-0.0765266	-0.171928	0.850971	0.645869	-0.613572	-0.652233	-0.692288	-0.724828	0.641485	-0.542987	-0.74256	-0.788421	-0.583075	-0.484896	-0.4022	-0.799864
GLYMA09G09430	0.454901	-0.558274	0.402416	-0.511642	0.323909	0.259257	0.296166	-0.308565	-0.10106	-0.134542	-0.462221	-0.644775	0.835284	-0.711017	0.375729	0.533868	0.260285	0.288364	-0.6902	-0.282446	-0.652528	0.74031	-0.765716	0.612042	-0.732525	-0.762135	-0.680009	-0.587752	-0.516766	-0.718606	-0.496333	-0.71627	-0.308453	-0.510138	-0.409083	0.716555	0.341	-0.614996	-0.708472	-0.650707	-0.733607	0.829897	-0.713047	-0.71254	-0.670182	-0.444788	-0.434858	-0.345375	-0.710234
GLYMA01G40760	0.592982	-0.378275	0.46493	-0.258817	0.528556	0.404117	0.51954	-0.0171693	-0.21327	-0.0527563	-0.244642	-0.674644	0.879072	-0.846167	0.379239	0.771213	0.287555	0.441096	-0.808093	-0.216242	-0.572714	0.722743	-0.722464	0.69148	-0.815503	-0.820139	-0.757994	-0.604675	-0.744778	-0.838227	-0.229611	-0.842856	-0.31197	-0.434492	-0.448001	0.763547	0.612418	-0.520885	-0.613397	-0.5919	-0.726636	0.724589	-0.776616	-0.734257	-0.740546	-0.491298	-0.476109	-0.286725	-0.750003
GLYMA09G26080	0.57871	-0.317472	0.459208	-0.378996	0.499993	0.427411	0.528325	-0.0413843	-0.178069	-0.105693	-0.230209	-0.638789	0.820237	-0.808732	0.267913	0.646126	0.385651	0.512284	-0.791849	-0.109948	-0.613666	0.737794	-0.720961	0.692101	-0.795357	-0.792052	-0.748567	-0.610949	-0.7322	-0.804256	-0.179372	-0.8093	-0.326618	-0.405933	-0.33893	0.786237	0.451676	-0.604304	-0.676917	-0.652623	-0.823323	0.712825	-0.690223	-0.727607	-0.825236	-0.441958	-0.396246	-0.239455	-0.769942
GLYMA19G40550	0.65818	-0.301957	0.499411	-0.424386	0.564827	0.489339	0.510383	-0.020968	-0.282738	-0.10164	-0.277704	-0.75372	0.896824	-0.847259	0.182778	0.585507	0.325616	0.487456	-0.820353	-0.136488	-0.623628	0.80099	-0.804836	0.719838	-0.853494	-0.883136	-0.814119	-0.638854	-0.663578	-0.850382	-0.405463	-0.852235	-0.171524	-0.550197	-0.429994	0.81694	0.495075	-0.704685	-0.779081	-0.744031	-0.885363	0.911999	-0.817958	-0.80757	-0.77404	-0.480528	-0.497173	-0.350381	-0.840882
GLYMA04G37530	0.60177	-0.498527	0.443283	-0.347237	0.52575	0.406364	0.477816	-0.0140541	-0.282161	-0.160229	-0.408159	-0.618856	0.864612	-0.805812	0.550961	0.794293	0.247041	0.338222	-0.79147	-0.200136	-0.564191	0.712397	-0.750739	0.625912	-0.75821	-0.780424	-0.743813	-0.640349	-0.692321	-0.811565	-0.385059	-0.805906	-0.315849	-0.435783	-0.321843	0.745221	0.575239	-0.546828	-0.660169	-0.6146	-0.750539	0.759393	-0.757225	-0.728023	-0.680483	-0.434955	-0.362872	-0.264958	-0.742349
GLYMA05G04290	0.639835	-0.401674	0.537588	-0.459459	0.49621	0.452624	0.519661	-0.0732552	-0.382811	-0.215333	-0.360814	-0.78177	0.921532	-0.894046	0.0803175	0.703744	0.518935	0.692308	-0.875387	-0.169216	-0.703198	0.874491	-0.924956	0.799259	-0.91934	-0.940551	-0.920837	-0.759388	-0.816666	-0.907376	-0.239453	-0.896466	0.0142124	-0.480127	-0.357844	0.868916	0.55583	-0.798998	-0.859983	-0.853717	-0.865577	0.942358	-0.832405	-0.818953	-0.747261	-0.502307	-0.547334	-0.346273	-0.911626
GLYMA05G02980	0.634344	-0.281424	0.517456	-0.364932	0.460093	0.481493	0.528158	0.0541291	-0.369074	-0.234497	-0.332594	-0.717195	0.82075	-0.87001	-0.0250694	0.644101	0.451823	0.641805	-0.800099	-0.0288218	-0.545649	0.823005	-0.853107	0.757724	-0.830686	-0.860735	-0.880143	-0.765645	-0.798682	-0.81444	-0.04957	-0.801034	0.0600733	-0.302708	-0.218691	0.866379	0.545606	-0.731516	-0.773577	-0.782844	-0.851493	0.873617	-0.662785	-0.758625	-0.769406	-0.498451	-0.471061	-0.359436	-0.825665
GLYMA16G32740	0.653309	-0.362702	0.615425	-0.520796	0.45488	0.441393	0.460023	-0.207769	-0.353735	-0.112998	-0.292256	-0.837261	0.919755	-0.838232	0.0334678	0.577666	0.49321	0.640865	-0.869341	-0.276495	-0.754595	0.877837	-0.875917	0.815497	-0.912164	-0.926348	-0.881014	-0.689766	-0.71384	-0.894035	-0.357424	-0.892222	0.0202313	-0.569009	-0.429188	0.845052	0.423034	-0.810843	-0.88043	-0.850654	-0.867506	0.968128	-0.838689	-0.873828	-0.786186	-0.569401	-0.618547	-0.455914	-0.911994
GLYMA01G01630	0.763049	-0.239108	0.588164	-0.489012	0.723874	0.641588	0.694881	0.0867588	-0.245431	-0.0475829	-0.324911	-0.768642	0.90424	-0.819217	0.191137	0.619453	0.443695	0.595813	-0.879199	-0.0474071	-0.716615	0.789278	-0.862343	0.718073	-0.875971	-0.894009	-0.823067	-0.543594	-0.68119	-0.911946	-0.409081	-0.924774	0.0202492	-0.583822	-0.446197	0.784157	0.541332	-0.773783	-0.840443	-0.819071	-0.88074	0.855756	-0.879577	-0.80748	-0.728585	-0.445588	-0.527132	-0.325637	-0.911216
GLYMA17G10950	0.573917	-0.291142	0.599897	-0.518946	0.309688	0.34858	0.439136	-0.236454	-0.230728	-0.11048	-0.19888	-0.632094	0.685013	-0.592876	-0.0463562	0.431824	0.620898	0.694335	-0.713224	-0.179774	-0.665075	0.676188	-0.728895	0.672872	-0.717848	-0.704449	-0.685476	-0.48884	-0.658784	-0.699346	-0.0298736	-0.717352	0.0450867	-0.389725	-0.225709	0.674975	0.232529	-0.699856	-0.745391	-0.734321	-0.74551	0.632394	-0.579334	-0.681137	-0.799526	-0.461162	-0.495857	-0.356467	-0.742278
GLYMA15G27660	0.523645	-0.445348	0.303891	-0.356416	0.47943	0.282873	0.433743	-0.0134811	-0.222535	-0.194799	-0.265735	-0.506922	0.76055	-0.653596	0.368734	0.61477	0.37304	0.483158	-0.663892	-0.109075	-0.506399	0.5663	-0.727173	0.505311	-0.701627	-0.72934	-0.631592	-0.459969	-0.647519	-0.695073	-0.270648	-0.711396	-0.34646	-0.520168	-0.354559	0.606926	0.513439	-0.539764	-0.615039	-0.595016	-0.728931	0.625114	-0.755475	-0.556317	-0.651384	-0.254365	-0.34882	-0.0902052	-0.662758
GLYMA15G15200	0.643748	-0.500325	0.531432	-0.492325	0.480174	0.381768	0.420765	-0.170108	-0.446159	-0.207522	-0.348193	-0.754662	0.927097	-0.817421	0.271992	0.697236	0.445919	0.574325	-0.856283	-0.310655	-0.708463	0.81398	-0.873177	0.734774	-0.876267	-0.900626	-0.853083	-0.690828	-0.732557	-0.88413	-0.451618	-0.878911	-0.107723	-0.603277	-0.383834	0.791323	0.503405	-0.748802	-0.846296	-0.802913	-0.842309	0.934031	-0.886307	-0.823753	-0.71663	-0.481	-0.522525	-0.345142	-0.875462
GLYMA11G21190	0.397794	-0.538138	0.396392	-0.545865	0.172402	0.165407	0.224419	-0.409816	-0.241681	-0.291273	-0.386516	-0.706896	0.83301	-0.770914	-0.0396811	0.488051	0.504861	0.60929	-0.704596	-0.28728	-0.700685	0.839516	-0.878761	0.734132	-0.827289	-0.854171	-0.811224	-0.739596	-0.67941	-0.736581	-0.221524	-0.723859	-0.115159	-0.44877	-0.342893	0.807674	0.326168	-0.762968	-0.811201	-0.794808	-0.791959	0.932008	-0.693232	-0.724051	-0.737025	-0.468897	-0.529163	-0.345471	-0.783968
GLYMA15G11910	0.473048	-0.600924	0.261487	-0.50518	0.475347	0.369427	0.479991	-0.00446382	-0.131418	-0.390791	-0.691621	-0.50134	0.798802	-0.754135	0.449821	0.722636	0.369205	0.413911	-0.684201	0.0306594	-0.606681	0.707911	-0.900754	0.528469	-0.703614	-0.75051	-0.729722	-0.654619	-0.664846	-0.723344	-0.309601	-0.708728	-0.166748	-0.319001	-0.185444	0.721376	0.565211	-0.654545	-0.725274	-0.712957	-0.744607	0.765101	-0.673769	-0.573492	-0.547573	-0.236602	-0.243433	-0.0891236	-0.727853
GLYMA09G11120	0.676328	-0.331552	0.572444	-0.504575	0.514485	0.497018	0.562482	-0.0285327	-0.370182	-0.20668	-0.36075	-0.747627	0.85077	-0.797735	-0.0103885	0.610328	0.584369	0.741043	-0.834998	-0.0892959	-0.690212	0.815127	-0.920616	0.747983	-0.865694	-0.888833	-0.872063	-0.662626	-0.764418	-0.858282	-0.197219	-0.85686	0.166688	-0.47075	-0.300674	0.804368	0.501596	-0.828018	-0.87361	-0.875835	-0.851549	0.878296	-0.787778	-0.770275	-0.717581	-0.455912	-0.53986	-0.343745	-0.893825
GLYMA20G34820	0.674526	-0.330742	0.628971	-0.476792	0.458732	0.440983	0.454272	-0.168783	-0.358104	-0.0742888	-0.279813	-0.817008	0.878192	-0.766815	0.0158428	0.537151	0.453972	0.601498	-0.819391	-0.27446	-0.687883	0.805897	-0.845036	0.757378	-0.858046	-0.881769	-0.824878	-0.601077	-0.650414	-0.844375	-0.356884	-0.850392	0.113925	-0.572046	-0.436993	0.7715	0.443414	-0.7647	-0.833515	-0.8077	-0.801375	0.919711	-0.825246	-0.828425	-0.723625	-0.558636	-0.643388	-0.486719	-0.858654
GLYMA02G03230	0.719389	-0.370119	0.697237	-0.150812	0.481344	0.388019	0.474838	0.00455898	-0.479956	0.1734	-0.0822815	-0.823105	0.918056	-0.822596	0.30851	0.763071	0.288649	0.47841	-0.884528	-0.412334	-0.46015	0.739299	-0.698058	0.770906	-0.880708	-0.898033	-0.821143	-0.626653	-0.737377	-0.900958	-0.327394	-0.90215	-0.171158	-0.660854	-0.582078	0.758186	0.588548	-0.56341	-0.662077	-0.632989	-0.720653	0.787123	-0.921816	-0.861055	-0.729987	-0.680446	-0.691506	-0.562192	-0.790723
GLYMA10G28680	0.555085	-0.427319	0.456674	-0.402627	0.298297	0.208904	0.24643	-0.210003	-0.390315	-0.160848	-0.243164	-0.648558	0.745576	-0.569679	0.0410862	0.41674	0.377179	0.500035	-0.616553	-0.301905	-0.487102	0.601316	-0.759057	0.553939	-0.695238	-0.749425	-0.65427	-0.458994	-0.522314	-0.64309	-0.345197	-0.659021	0.0266552	-0.593787	-0.384681	0.582763	0.407776	-0.627099	-0.695225	-0.668975	-0.680616	0.791981	-0.755684	-0.631832	-0.602717	-0.40895	-0.567434	-0.386983	-0.662905
GLYMA04G40030	0.523006	-0.271466	0.47721	-0.134506	0.220499	0.116812	0.163618	-0.134348	-0.272499	0.215112	0.0558406	-0.653681	0.676066	-0.481146	0.0245315	0.232044	0.112249	0.264765	-0.510343	-0.358471	-0.19565	0.465658	-0.518209	0.487069	-0.621501	-0.687387	-0.502639	-0.295354	-0.339775	-0.531398	-0.361307	-0.563122	-0.22572	-0.726714	-0.626454	0.489878	0.321574	-0.418653	-0.47675	-0.443553	-0.597473	0.658099	-0.73595	-0.597009	-0.63231	-0.513649	-0.67083	-0.55033	-0.490053
GLYMA08G15050	0.723825	-0.143397	0.427851	-0.0718774	0.731088	0.554342	0.61648	0.350597	-0.15424	0.0975769	-0.205879	-0.576852	0.752869	-0.672166	0.427519	0.614194	-0.0120065	0.167276	-0.64097	-0.0023055	-0.263337	0.471169	-0.58297	0.446155	-0.619817	-0.674717	-0.554007	-0.296598	-0.479422	-0.677682	-0.346254	-0.709271	-0.161496	-0.452661	-0.480926	0.553442	0.735444	-0.337607	-0.427073	-0.408013	-0.614683	0.590797	-0.736754	-0.579972	-0.562434	-0.383767	-0.437233	-0.30873	-0.569374
GLYMA07G03920	0.643965	-0.389188	0.510952	-0.424242	0.558891	0.488578	0.581045	0.000386899	-0.33899	-0.200525	-0.366471	-0.750913	0.923209	-0.911814	0.166804	0.761496	0.497391	0.672081	-0.885653	-0.120828	-0.695082	0.855638	-0.908366	0.781611	-0.914433	-0.929848	-0.909012	-0.743437	-0.837525	-0.920521	-0.223475	-0.910535	-0.0455915	-0.455916	-0.362516	0.863387	0.605463	-0.761056	-0.824672	-0.821891	-0.854339	0.892122	-0.835113	-0.797534	-0.736664	-0.472104	-0.505305	-0.287384	-0.904588
GLYMA14G14360	0.414881	-0.460223	0.31252	-0.363209	0.26752	0.225001	0.287122	-0.268563	-0.235508	-0.40042	-0.400799	-0.644196	0.81772	-0.83441	0.0197465	0.660004	0.372811	0.538505	-0.669983	-0.234253	-0.624425	0.773217	-0.832881	0.693385	-0.767479	-0.791426	-0.786818	-0.724447	-0.752917	-0.712708	-0.0293622	-0.703957	-0.0534396	-0.189369	-0.254714	0.787076	0.590926	-0.581239	-0.646767	-0.650823	-0.668869	0.860557	-0.600234	-0.648053	-0.686326	-0.443474	-0.467061	-0.258447	-0.703378
GLYMA09G34140	0.552167	-0.469374	0.43538	-0.450556	0.410876	0.310639	0.350168	-0.202037	-0.359285	-0.199498	-0.292421	-0.750045	0.920323	-0.850209	0.181692	0.615742	0.380164	0.533352	-0.80536	-0.284624	-0.658697	0.828043	-0.841747	0.738214	-0.880355	-0.911181	-0.840936	-0.720135	-0.706166	-0.842758	-0.417532	-0.834743	-0.246398	-0.590885	-0.438824	0.821223	0.469572	-0.72034	-0.801018	-0.762464	-0.861707	0.962424	-0.851736	-0.800757	-0.753907	-0.476371	-0.517647	-0.326313	-0.836743
GLYMA13G42330	0.695208	-0.212395	0.511765	-0.255649	0.597696	0.487264	0.528187	0.015774	-0.331247	-0.104982	-0.196129	-0.775172	0.887527	-0.833469	0.045568	0.66075	0.305468	0.54874	-0.782989	-0.211162	-0.580258	0.719961	-0.789923	0.707104	-0.83459	-0.862364	-0.791043	-0.534346	-0.703476	-0.832916	-0.22337	-0.85053	0.0886665	-0.444208	-0.482229	0.734166	0.724202	-0.584072	-0.660243	-0.658223	-0.706077	0.855034	-0.824319	-0.743975	-0.677722	-0.509551	-0.629926	-0.375868	-0.782944
GLYMA05G03080	0.52032	-0.550966	0.467633	-0.422509	0.329327	0.227744	0.297186	-0.302434	-0.392454	-0.192853	-0.291467	-0.763429	0.928458	-0.833358	0.184235	0.677566	0.427872	0.575031	-0.809548	-0.410602	-0.683578	0.8233	-0.850066	0.759362	-0.889485	-0.911036	-0.846222	-0.723794	-0.744245	-0.848781	-0.358123	-0.840265	-0.191963	-0.58139	-0.463584	0.7969	0.496104	-0.694227	-0.781966	-0.75014	-0.775436	0.934042	-0.866177	-0.796712	-0.718559	-0.520819	-0.586656	-0.364292	-0.82463
GLYMA10G41480	0.518851	-0.413697	0.531247	-0.483498	0.351362	0.337161	0.45859	-0.266004	-0.22363	-0.15404	-0.237993	-0.688833	0.837187	-0.82035	0.154834	0.66814	0.580437	0.682086	-0.84445	-0.249955	-0.766616	0.828282	-0.779025	0.798995	-0.85837	-0.827791	-0.81946	-0.705441	-0.826102	-0.848118	-0.0807701	-0.84453	-0.249338	-0.387044	-0.305668	0.837018	0.349225	-0.700147	-0.767739	-0.748224	-0.81812	0.742179	-0.679623	-0.783686	-0.871973	-0.511621	-0.463895	-0.283391	-0.837703
GLYMA02G39320	0.631055	-0.40675	0.46311	-0.316978	0.510945	0.373419	0.395387	-0.0568804	-0.368468	-0.0926625	-0.290471	-0.761628	0.917136	-0.809272	0.239077	0.632073	0.225256	0.406361	-0.767792	-0.283636	-0.537534	0.738131	-0.803118	0.664441	-0.831148	-0.884179	-0.783502	-0.598637	-0.615301	-0.818151	-0.493414	-0.820663	-0.117903	-0.620787	-0.527892	0.733272	0.61556	-0.619525	-0.710544	-0.676074	-0.756135	0.932809	-0.899959	-0.766305	-0.632382	-0.491341	-0.585017	-0.39895	-0.774427
GLYMA13G23090	0.375779	-0.504545	0.431519	-0.654213	0.195622	0.279904	0.351447	-0.429813	-0.0767179	-0.343879	-0.518711	-0.679244	0.809874	-0.821046	-0.0308412	0.545574	0.60568	0.658513	-0.751904	-0.170265	-0.851203	0.916747	-0.904514	0.793167	-0.824035	-0.815518	-0.840393	-0.800055	-0.749089	-0.768472	-0.0605483	-0.74866	-0.0596288	-0.227343	-0.19684	0.885708	0.269702	-0.805841	-0.845362	-0.838427	-0.805724	0.875373	-0.54844	-0.740683	-0.79819	-0.476331	-0.43318	-0.298602	-0.833155
GLYMA13G17980	0.515637	-0.516843	0.419678	-0.424289	0.383794	0.272471	0.342232	-0.236043	-0.344384	-0.206637	-0.289145	-0.737982	0.933554	-0.87886	0.240041	0.688351	0.393863	0.54355	-0.822614	-0.324534	-0.678585	0.839304	-0.83373	0.758627	-0.894674	-0.913422	-0.851353	-0.753941	-0.759597	-0.86034	-0.365489	-0.848855	-0.321734	-0.5576	-0.441563	0.836434	0.490592	-0.689437	-0.775833	-0.73966	-0.837652	0.932315	-0.847016	-0.799703	-0.766252	-0.487445	-0.507027	-0.297816	-0.833797
GLYMA11G02310	0.446045	-0.292047	0.39317	-0.509515	0.263607	0.252716	0.32259	-0.318868	-0.0616925	-0.224553	-0.23899	-0.517534	0.622686	-0.526947	-0.0171281	0.338249	0.467461	0.525415	-0.557439	-0.154427	-0.634664	0.574948	-0.661365	0.540605	-0.599609	-0.596394	-0.548245	-0.377843	-0.53181	-0.560895	-0.0495037	-0.589641	-0.0681682	-0.280172	-0.205298	0.583232	0.244927	-0.560116	-0.612767	-0.594329	-0.65506	0.587767	-0.470891	-0.546532	-0.739615	-0.339471	-0.395564	-0.227078	-0.605303
GLYMA03G32610	0.790315	-0.0818162	0.513618	-0.0413362	0.787794	0.631587	0.681489	0.399451	-0.153478	0.178498	-0.206393	-0.621979	0.759261	-0.664817	0.401009	0.625406	-0.026798	0.162377	-0.662025	-0.0101523	-0.264888	0.46591	-0.58148	0.459806	-0.621848	-0.675451	-0.555999	-0.249412	-0.459368	-0.699649	-0.347119	-0.736212	-0.0106301	-0.448651	-0.518187	0.536871	0.782162	-0.331087	-0.421543	-0.408069	-0.569597	0.582619	-0.753822	-0.603146	-0.52707	-0.436506	-0.507492	-0.390086	-0.5808
GLYMA19G42400	0.501865	-0.321288	0.55388	-0.398725	0.39758	0.411742	0.564372	-0.0851563	0.0983458	0.175278	-0.296492	-0.649885	0.76069	-0.70952	0.24015	0.512185	0.398089	0.441079	-0.749027	-0.0787201	-0.599784	0.728178	-0.684572	0.679125	-0.76004	-0.749051	-0.674477	-0.515522	-0.593287	-0.756665	-0.164547	-0.762509	-0.275034	-0.445614	-0.470325	0.741341	0.27688	-0.614431	-0.6534	-0.64301	-0.726139	0.593753	-0.639423	-0.701523	-0.760071	-0.514706	-0.485878	-0.385824	-0.726564
GLYMA08G18800	0.640585	-0.366466	0.602323	-0.463442	0.506481	0.477557	0.527154	-0.165511	-0.297189	-0.084955	-0.291015	-0.836051	0.959178	-0.927318	0.154744	0.705386	0.462765	0.618222	-0.92509	-0.269163	-0.782109	0.914355	-0.855537	0.858426	-0.947635	-0.943227	-0.911014	-0.745812	-0.791721	-0.952097	-0.311122	-0.944468	-0.109219	-0.508257	-0.449261	0.898704	0.488735	-0.762222	-0.840824	-0.812957	-0.863739	0.937321	-0.840137	-0.898433	-0.818848	-0.593585	-0.583244	-0.412353	-0.930217
GLYMA08G11630	0.466831	-0.427937	0.507724	-0.518492	0.197966	0.202154	0.321043	-0.35588	-0.261307	-0.198257	-0.204835	-0.599341	0.7013	-0.61517	0.00962912	0.483996	0.64072	0.706331	-0.699775	-0.270167	-0.6802	0.692617	-0.737311	0.678713	-0.733821	-0.717352	-0.699033	-0.567695	-0.710031	-0.691556	-0.02201	-0.699805	-0.112385	-0.396235	-0.221649	0.688292	0.220834	-0.682504	-0.734886	-0.720075	-0.734996	0.647013	-0.589525	-0.661632	-0.799563	-0.435824	-0.46323	-0.287142	-0.726132
GLYMA07G04820	0.457785	-0.3863	0.41196	-0.508057	0.360847	0.323777	0.35032	-0.297041	0.0172407	-0.0573955	-0.3943	-0.721435	0.839204	-0.731615	0.0986226	0.400777	0.279776	0.363693	-0.672749	-0.214788	-0.689115	0.769895	-0.785849	0.654179	-0.772335	-0.802294	-0.690496	-0.526617	-0.476031	-0.720348	-0.432046	-0.728204	-0.146819	-0.50909	-0.52592	0.731044	0.351201	-0.658206	-0.716944	-0.68364	-0.730012	0.876094	-0.720248	-0.714026	-0.67464	-0.471053	-0.552902	-0.393352	-0.735129
GLYMA14G04260	0.23086	-0.527707	0.249306	-0.31309	0.055845	0.0870684	0.24513	-0.247199	0.015453	-0.271342	-0.481309	-0.518592	0.676755	-0.719618	-0.00520065	0.54029	0.384696	0.47056	-0.536983	-0.0913364	-0.459664	0.705391	-0.775869	0.606496	-0.663883	-0.694263	-0.685354	-0.700702	-0.668758	-0.567671	0.166703	-0.548989	-0.148391	-0.105981	-0.234112	0.73551	0.422168	-0.534831	-0.550194	-0.585342	-0.577215	0.668574	-0.433612	-0.503126	-0.622981	-0.409866	-0.409078	-0.265596	-0.567949
GLYMA15G14210	0.413884	-0.571386	0.366729	-0.531686	0.14179	0.063874	0.128947	-0.417444	-0.405088	-0.320274	-0.253244	-0.624153	0.767573	-0.634612	0.0237071	0.434057	0.525999	0.621039	-0.648515	-0.356492	-0.613927	0.707018	-0.805693	0.631925	-0.75926	-0.792421	-0.725437	-0.635177	-0.638595	-0.668285	-0.290474	-0.666557	-0.201105	-0.578268	-0.304356	0.683636	0.265519	-0.718828	-0.781754	-0.747653	-0.784775	0.848515	-0.72597	-0.660346	-0.716694	-0.378868	-0.481413	-0.274427	-0.719454
GLYMA11G05680	0.391062	-0.652579	0.367167	-0.546699	0.21536	0.135598	0.198755	-0.44282	-0.265575	-0.268651	-0.38721	-0.683833	0.887909	-0.795502	0.261955	0.596968	0.423137	0.492098	-0.751654	-0.389147	-0.732351	0.83526	-0.834494	0.717926	-0.838928	-0.856624	-0.796004	-0.754985	-0.680195	-0.783112	-0.415707	-0.766707	-0.380465	-0.548847	-0.389511	0.803117	0.325243	-0.707924	-0.795196	-0.744194	-0.808474	0.923561	-0.773078	-0.761294	-0.743733	-0.455171	-0.459678	-0.288461	-0.789763
GLYMA01G06820	0.490662	-0.493968	0.458605	-0.502085	0.206283	0.151988	0.202541	-0.354788	-0.400187	-0.232778	-0.25078	-0.665387	0.764581	-0.614408	-0.0122404	0.429864	0.509741	0.613691	-0.662752	-0.349729	-0.60623	0.69091	-0.800053	0.636256	-0.751806	-0.785083	-0.718035	-0.570656	-0.606896	-0.68196	-0.28838	-0.687242	-0.0333518	-0.573434	-0.336268	0.65801	0.307861	-0.711494	-0.773928	-0.745928	-0.73963	0.831444	-0.736137	-0.677583	-0.680633	-0.427387	-0.550902	-0.359586	-0.725535
GLYMA19G01470	0.61737	-0.43205	0.475129	-0.443549	0.506942	0.410113	0.47768	-0.0693392	-0.376363	-0.210567	-0.355075	-0.74658	0.913601	-0.850203	0.153591	0.680141	0.457699	0.624808	-0.832658	-0.187249	-0.66753	0.81789	-0.900218	0.732851	-0.88801	-0.919647	-0.868642	-0.697723	-0.754427	-0.87407	-0.341543	-0.867275	-0.0517118	-0.549014	-0.403785	0.807622	0.566554	-0.75727	-0.82556	-0.810792	-0.836779	0.927426	-0.870107	-0.775831	-0.688505	-0.446477	-0.528828	-0.303006	-0.87079
GLYMA15G25060	0.448708	-0.424637	0.482967	-0.546381	0.188805	0.197651	0.315489	-0.362295	-0.248765	-0.225334	-0.202425	-0.582116	0.691455	-0.618992	0.00242702	0.462606	0.65614	0.715641	-0.696147	-0.239459	-0.689177	0.701528	-0.735087	0.678504	-0.732267	-0.71376	-0.699744	-0.585823	-0.714824	-0.684678	-0.015579	-0.691018	-0.16275	-0.387938	-0.192701	0.703135	0.181793	-0.698936	-0.747377	-0.730259	-0.769413	0.648748	-0.568613	-0.65826	-0.827106	-0.413471	-0.424248	-0.253839	-0.730413
GLYMA02G14450	0.594815	-0.44666	0.45068	-0.563179	0.496426	0.37721	0.464309	-0.142349	-0.322434	-0.220613	-0.333948	-0.688575	0.86761	-0.746396	0.165017	0.576385	0.549741	0.668719	-0.799813	-0.170615	-0.732217	0.764997	-0.888202	0.675431	-0.854041	-0.876563	-0.800459	-0.59536	-0.698283	-0.835083	-0.397625	-0.839706	-0.107147	-0.630722	-0.390441	0.739603	0.433311	-0.795907	-0.860221	-0.834791	-0.862526	0.860697	-0.86947	-0.730576	-0.700865	-0.355386	-0.481639	-0.219606	-0.864692
GLYMA06G30860	0.70683	-0.204749	0.428165	-0.0112346	0.706104	0.50419	0.579746	0.318878	-0.18516	0.114146	-0.212926	-0.593516	0.779773	-0.682894	0.476127	0.68523	-0.0432982	0.145525	-0.644032	-0.0956902	-0.252393	0.464071	-0.58478	0.450349	-0.630277	-0.686483	-0.559395	-0.302206	-0.493818	-0.690263	-0.358107	-0.719924	-0.147101	-0.464825	-0.536069	0.534695	0.808762	-0.29247	-0.39275	-0.376165	-0.542815	0.593152	-0.779151	-0.578631	-0.506771	-0.414528	-0.489351	-0.335696	-0.553778
GLYMA14G06540	0.70683	-0.204749	0.428165	-0.0112346	0.706104	0.50419	0.579746	0.318878	-0.18516	0.114146	-0.212926	-0.593516	0.779773	-0.682894	0.476127	0.68523	-0.0432982	0.145525	-0.644032	-0.0956902	-0.252393	0.464071	-0.58478	0.450349	-0.630277	-0.686483	-0.559395	-0.302206	-0.493818	-0.690263	-0.358107	-0.719924	-0.147101	-0.464825	-0.536069	0.534695	0.808762	-0.29247	-0.39275	-0.376165	-0.542815	0.593152	-0.779151	-0.578631	-0.506771	-0.414528	-0.489351	-0.335696	-0.553778
GLYMA06G45050	0.45411	-0.610016	0.381579	-0.529896	0.371857	0.275912	0.398121	-0.223357	-0.217546	-0.228013	-0.439053	-0.661881	0.902221	-0.847742	0.346702	0.698007	0.482595	0.558444	-0.818718	-0.209587	-0.729535	0.848099	-0.877624	0.722965	-0.874985	-0.887711	-0.837463	-0.767874	-0.758954	-0.851571	-0.361526	-0.83215	-0.378034	-0.537862	-0.37931	0.836713	0.405883	-0.748033	-0.820052	-0.78918	-0.855987	0.863013	-0.810658	-0.751692	-0.733754	-0.405535	-0.40484	-0.207032	-0.846502
GLYMA13G44960	0.568388	-0.557375	0.510102	-0.387322	0.35944	0.278872	0.325778	-0.1252	-0.327343	-0.0420343	-0.394282	-0.628437	0.790774	-0.62683	0.446669	0.588772	0.255449	0.2959	-0.698464	-0.300557	-0.476324	0.643313	-0.725013	0.556999	-0.692702	-0.73912	-0.665399	-0.54254	-0.517042	-0.71104	-0.511817	-0.708205	-0.188057	-0.605524	-0.382675	0.631385	0.394687	-0.584995	-0.684684	-0.630511	-0.68722	0.752244	-0.772107	-0.698059	-0.580446	-0.460088	-0.464211	-0.419677	-0.678603
GLYMA04G14360	0.627933	-0.403889	0.573471	-0.44215	0.474283	0.421339	0.45755	-0.183183	-0.345493	-0.100228	-0.297254	-0.832462	0.954154	-0.889527	0.145601	0.676052	0.420846	0.582311	-0.882741	-0.313354	-0.733295	0.879169	-0.85877	0.817336	-0.926005	-0.938713	-0.888415	-0.718956	-0.743308	-0.917696	-0.374653	-0.911086	-0.0754278	-0.558184	-0.477285	0.853473	0.510452	-0.745056	-0.826765	-0.79665	-0.828274	0.962686	-0.870397	-0.871777	-0.756335	-0.577415	-0.61075	-0.429681	-0.897114
GLYMA17G34870	0.473835	-0.443569	0.544595	-0.320249	0.119165	0.0554666	0.0828391	-0.460541	-0.330633	0.0854942	-0.0404628	-0.745923	0.777822	-0.569662	0.0398043	0.347496	0.277015	0.389263	-0.626112	-0.588968	-0.489635	0.631515	-0.621007	0.64039	-0.729437	-0.759341	-0.620669	-0.452338	-0.458539	-0.646032	-0.403725	-0.66433	-0.19154	-0.70501	-0.594932	0.593553	0.258272	-0.534466	-0.619223	-0.566893	-0.618165	0.788271	-0.773601	-0.727268	-0.693954	-0.603822	-0.721556	-0.580149	-0.620644
GLYMA13G34520	0.433016	-0.489221	0.439082	-0.402709	0.254247	0.215878	0.403495	-0.144324	-0.240483	-0.10699	-0.263421	-0.673923	0.816378	-0.798169	0.0260321	0.58855	0.602682	0.734792	-0.774866	-0.14342	-0.577456	0.811252	-0.848626	0.751447	-0.880203	-0.894603	-0.842881	-0.75173	-0.804094	-0.798832	-0.0606702	-0.782047	-0.247517	-0.524423	-0.406948	0.822446	0.362155	-0.763564	-0.780744	-0.797199	-0.826003	0.769535	-0.757956	-0.698405	-0.758717	-0.454218	-0.518002	-0.285367	-0.806172
GLYMA18G53150	0.559737	-0.285223	0.392586	-0.490605	0.449359	0.437949	0.461157	-0.082964	-0.227081	-0.359633	-0.428379	-0.653771	0.773131	-0.759215	-0.101626	0.508126	0.453774	0.612896	-0.680526	-0.0156989	-0.647206	0.749509	-0.878444	0.649455	-0.749707	-0.786159	-0.774031	-0.607534	-0.664879	-0.716752	-0.120632	-0.719903	0.183039	-0.269302	-0.212541	0.752942	0.525564	-0.72015	-0.759768	-0.767643	-0.768718	0.867877	-0.622071	-0.647665	-0.665282	-0.365611	-0.448769	-0.25658	-0.770112
GLYMA01G04350	0.473045	-0.58957	0.345551	-0.62462	0.433563	0.353559	0.463711	-0.19147	-0.205826	-0.388079	-0.547661	-0.609353	0.874194	-0.844317	0.325914	0.719078	0.556901	0.619098	-0.813359	-0.0959885	-0.80614	0.850106	-0.932236	0.699519	-0.845435	-0.853885	-0.843962	-0.770264	-0.791861	-0.843446	-0.298903	-0.824526	-0.258071	-0.410965	-0.227081	0.840468	0.431455	-0.791287	-0.860759	-0.836517	-0.877411	0.857371	-0.741736	-0.715264	-0.723822	-0.320147	-0.308733	-0.104392	-0.870379
GLYMA02G39130	0.573256	-0.207035	0.540012	-0.273424	0.304105	0.380013	0.500796	0.0568249	-0.28544	-0.189512	-0.246562	-0.523029	0.570643	-0.591877	-0.124769	0.53435	0.542762	0.674087	-0.619295	0.0177893	-0.395878	0.57638	-0.694932	0.593455	-0.608371	-0.617839	-0.666409	-0.521049	-0.725537	-0.600661	0.316433	-0.609021	0.241955	-0.0956889	-0.0407114	0.641194	0.442839	-0.56373	-0.58397	-0.624447	-0.617879	0.50729	-0.408363	-0.539097	-0.687594	-0.425955	-0.419668	-0.327917	-0.614875
GLYMA18G47390	0.432162	-0.563421	0.360207	-0.380807	0.30417	0.181044	0.268213	-0.218207	-0.199528	-0.0659387	-0.337192	-0.688911	0.874895	-0.762913	0.278979	0.546098	0.270829	0.376756	-0.702715	-0.293271	-0.536918	0.749461	-0.787138	0.640581	-0.813093	-0.861149	-0.738797	-0.642068	-0.576058	-0.750629	-0.477252	-0.741805	-0.374409	-0.657099	-0.556838	0.735267	0.418531	-0.633174	-0.702741	-0.66761	-0.755523	0.873784	-0.844537	-0.707368	-0.643634	-0.451469	-0.52765	-0.346724	-0.723597
GLYMA07G10030	0.63573	-0.400577	0.55014	-0.376551	0.510188	0.427645	0.468955	-0.124745	-0.336414	-0.0747445	-0.295345	-0.818965	0.958819	-0.892967	0.212685	0.710622	0.347333	0.519581	-0.86942	-0.309239	-0.681469	0.846066	-0.835834	0.786738	-0.909656	-0.928741	-0.866677	-0.692177	-0.727484	-0.91052	-0.396336	-0.905745	-0.104811	-0.558578	-0.509094	0.830007	0.57706	-0.687072	-0.775526	-0.745807	-0.79358	0.942133	-0.886109	-0.851121	-0.720683	-0.569565	-0.607001	-0.421512	-0.866386
GLYMA14G26700	0.519328	-0.38311	0.461199	-0.384618	0.461326	0.400504	0.49737	-0.0618872	-0.0478986	0.0596496	-0.323073	-0.704252	0.866057	-0.821353	0.299005	0.574416	0.288009	0.387169	-0.781733	-0.125674	-0.590475	0.789316	-0.748635	0.696813	-0.828612	-0.846739	-0.753375	-0.624168	-0.61249	-0.813451	-0.372799	-0.808606	-0.362455	-0.547712	-0.526511	0.801313	0.40114	-0.642304	-0.701134	-0.673499	-0.807485	0.791281	-0.773196	-0.756875	-0.738297	-0.494275	-0.482726	-0.353948	-0.77657
GLYMA04G11370	0.759488	-0.115161	0.478672	-0.0367562	0.771132	0.601707	0.658781	0.380553	-0.153856	0.15418	-0.209484	-0.612565	0.770747	-0.687711	0.433748	0.650969	-0.0336835	0.155909	-0.665402	-0.0234289	-0.270349	0.478405	-0.581625	0.465552	-0.631965	-0.683971	-0.565341	-0.282932	-0.479454	-0.70557	-0.352317	-0.738015	-0.0816509	-0.446763	-0.51949	0.552114	0.785839	-0.323719	-0.416812	-0.401276	-0.576833	0.591786	-0.758706	-0.602731	-0.533091	-0.427282	-0.485948	-0.359957	-0.581071
GLYMA08G18990	0.759488	-0.115161	0.478672	-0.0367562	0.771132	0.601707	0.658781	0.380553	-0.153856	0.15418	-0.209484	-0.612565	0.770747	-0.687711	0.433748	0.650969	-0.0336835	0.155909	-0.665402	-0.0234289	-0.270349	0.478405	-0.581625	0.465552	-0.631965	-0.683971	-0.565341	-0.282932	-0.479454	-0.70557	-0.352317	-0.738015	-0.0816509	-0.446763	-0.51949	0.552114	0.785839	-0.323719	-0.416812	-0.401276	-0.576833	0.591786	-0.758706	-0.602731	-0.533091	-0.427282	-0.485948	-0.359957	-0.581071
GLYMA06G03150	0.281401	-0.539594	0.261679	-0.414832	0.0274673	-0.00422315	0.0919731	-0.384206	-0.149799	-0.295788	-0.366963	-0.508459	0.634323	-0.527291	-0.0540843	0.347894	0.401598	0.469504	-0.460621	-0.241721	-0.463067	0.583508	-0.741511	0.499888	-0.599954	-0.648091	-0.581432	-0.512987	-0.509488	-0.489281	-0.0794419	-0.492843	-0.0746074	-0.342303	-0.267819	0.573622	0.304397	-0.557775	-0.593019	-0.593938	-0.572668	0.691722	-0.522663	-0.475763	-0.572325	-0.336232	-0.458919	-0.280215	-0.531406
GLYMA13G23670	0.386436	-0.537654	0.396582	-0.455858	0.132711	0.0738415	0.214958	-0.393619	-0.288396	-0.254638	-0.206545	-0.548309	0.705903	-0.611	0.107795	0.529332	0.574517	0.643428	-0.652182	-0.334551	-0.617233	0.652195	-0.71955	0.628883	-0.713568	-0.708089	-0.671579	-0.584775	-0.710429	-0.655034	-0.0538284	-0.659093	-0.259321	-0.418176	-0.245663	0.655058	0.26902	-0.609297	-0.672665	-0.654167	-0.690402	0.639537	-0.61222	-0.608143	-0.751124	-0.390031	-0.43081	-0.221475	-0.666336
GLYMA10G33650	0.595011	-0.429034	0.451893	-0.365804	0.422713	0.302341	0.315734	-0.134359	-0.399917	-0.13455	-0.283078	-0.736688	0.868141	-0.73339	0.148956	0.542207	0.278568	0.442218	-0.715931	-0.306383	-0.53074	0.708607	-0.803239	0.633933	-0.795584	-0.853433	-0.753093	-0.572133	-0.575405	-0.761227	-0.481522	-0.765234	-0.0599152	-0.636003	-0.485664	0.690214	0.532052	-0.64606	-0.728489	-0.693953	-0.743199	0.92539	-0.867	-0.731404	-0.613227	-0.463071	-0.586966	-0.402069	-0.74804
GLYMA17G13720	0.623816	-0.429159	0.460445	-0.241014	0.530298	0.391602	0.476804	0.0297038	-0.335591	-0.115904	-0.277873	-0.587202	0.817505	-0.759232	0.542776	0.808424	0.228191	0.344362	-0.767451	-0.235068	-0.49144	0.630299	-0.664696	0.596712	-0.716671	-0.72921	-0.693642	-0.567842	-0.702072	-0.780426	-0.293346	-0.78369	-0.310296	-0.408679	-0.313993	0.681818	0.608413	-0.453516	-0.572087	-0.531145	-0.683973	0.659938	-0.730258	-0.691333	-0.676238	-0.439054	-0.371259	-0.258226	-0.684765
GLYMA17G12270	0.577885	-0.33756	0.592732	-0.543188	0.407449	0.392723	0.439275	-0.311048	-0.1909	-0.0237669	-0.185162	-0.751822	0.854205	-0.768996	0.164167	0.522556	0.477425	0.561465	-0.839674	-0.30659	-0.793868	0.818025	-0.729682	0.781301	-0.848281	-0.824666	-0.768179	-0.599484	-0.666362	-0.844256	-0.332671	-0.852203	-0.254535	-0.542831	-0.420415	0.80007	0.249742	-0.714111	-0.794829	-0.742776	-0.848534	0.803417	-0.738581	-0.844382	-0.877259	-0.548276	-0.520421	-0.38417	-0.846101
GLYMA07G30440	0.710804	-0.366298	0.541263	-0.233485	0.602109	0.485873	0.543719	0.109447	-0.36736	-0.0711182	-0.289747	-0.595667	0.797854	-0.724535	0.562686	0.808957	0.205985	0.315494	-0.778049	-0.208287	-0.471196	0.60063	-0.647707	0.578125	-0.685131	-0.699276	-0.676143	-0.512997	-0.667676	-0.781924	-0.316265	-0.790297	-0.18129	-0.394892	-0.280611	0.651783	0.626143	-0.446141	-0.571451	-0.527192	-0.665491	0.634603	-0.718657	-0.704148	-0.651025	-0.459079	-0.378754	-0.313281	-0.684745
GLYMA04G20330	0.606154	-0.344558	0.499484	-0.369483	0.467017	0.407805	0.441484	-0.148178	-0.20702	-0.172412	-0.331205	-0.562628	0.724205	-0.625568	0.364247	0.649433	0.27928	0.34667	-0.67518	-0.253858	-0.60843	0.578055	-0.643516	0.553328	-0.612831	-0.609897	-0.593499	-0.415208	-0.584491	-0.679816	-0.213058	-0.701563	-0.035994	-0.255289	-0.215665	0.593589	0.503972	-0.443324	-0.558951	-0.517717	-0.580095	0.605158	-0.571425	-0.63807	-0.652479	-0.430239	-0.391698	-0.298711	-0.632371
GLYMA13G07220	0.400766	-0.477331	0.27977	-0.644529	0.352756	0.245513	0.324376	-0.307292	0.00622995	-0.209058	-0.438049	-0.59552	0.780004	-0.621391	0.121391	0.332485	0.432952	0.477499	-0.61245	-0.118007	-0.721933	0.693631	-0.838299	0.54472	-0.732967	-0.770026	-0.637932	-0.459736	-0.466757	-0.663221	-0.468514	-0.676149	-0.208424	-0.596373	-0.445665	0.646793	0.272659	-0.732573	-0.776786	-0.746022	-0.778318	0.814397	-0.743978	-0.596753	-0.627277	-0.261483	-0.431601	-0.178471	-0.72812
GLYMA15G41690	0.483369	-0.248346	0.522739	-0.280066	0.346685	0.444113	0.625545	0.102598	0.0366228	0.0301964	-0.342458	-0.564354	0.65861	-0.744487	0.0787134	0.592079	0.462161	0.546039	-0.708354	0.120208	-0.454787	0.715312	-0.694873	0.679682	-0.703449	-0.695725	-0.716679	-0.633431	-0.730911	-0.69904	0.232201	-0.689534	-0.101562	-0.135357	-0.217902	0.785933	0.372354	-0.586867	-0.592181	-0.629866	-0.694747	0.511504	-0.441812	-0.615548	-0.754554	-0.491984	-0.386758	-0.336414	-0.676867
GLYMA16G27880	0.507242	-0.501238	0.44197	-0.549067	0.443128	0.350813	0.473023	-0.183961	-0.160513	-0.107542	-0.372139	-0.711172	0.905815	-0.824018	0.252945	0.609596	0.509105	0.598689	-0.834413	-0.173343	-0.755796	0.844063	-0.873585	0.734968	-0.899626	-0.909415	-0.826459	-0.680697	-0.710311	-0.871797	-0.400213	-0.863649	-0.30353	-0.626193	-0.478223	0.81923	0.374028	-0.788995	-0.846292	-0.819977	-0.874292	0.857891	-0.860401	-0.770946	-0.741542	-0.420134	-0.479769	-0.249939	-0.877743
GLYMA10G38050	0.662431	-0.1785	0.451587	-0.422387	0.716715	0.612214	0.700957	0.100186	-0.0270406	-0.0707372	-0.31255	-0.614655	0.798846	-0.74889	0.28152	0.602959	0.351134	0.473599	-0.763505	0.0398389	-0.673876	0.663506	-0.735045	0.603131	-0.743971	-0.743138	-0.673158	-0.41393	-0.626055	-0.794435	-0.260766	-0.819489	-0.118786	-0.387244	-0.375395	0.692956	0.543679	-0.591234	-0.659662	-0.64376	-0.763997	0.657716	-0.707271	-0.663041	-0.710337	-0.344596	-0.386749	-0.175261	-0.768703
GLYMA14G07690	0.469409	-0.606259	0.237307	-0.526457	0.487036	0.350592	0.477185	-0.00677819	-0.133767	-0.413264	-0.685025	-0.443113	0.752416	-0.668262	0.473115	0.698806	0.4065	0.432786	-0.643789	0.0345747	-0.611608	0.631418	-0.882489	0.460329	-0.653957	-0.698184	-0.668495	-0.559589	-0.631223	-0.683047	-0.317195	-0.677048	-0.126229	-0.335301	-0.160641	0.635684	0.553821	-0.633329	-0.705701	-0.693792	-0.696558	0.69022	-0.670055	-0.509421	-0.490892	-0.16279	-0.215615	-0.0243503	-0.69434
GLYMA12G35520	0.458068	-0.458014	0.371199	-0.338653	0.171963	0.145516	0.223665	-0.149705	-0.450579	-0.3516	-0.295391	-0.564389	0.677365	-0.633479	-0.0788303	0.506962	0.472858	0.619713	-0.589243	-0.178829	-0.405541	0.634987	-0.788212	0.582766	-0.676954	-0.728367	-0.72044	-0.645018	-0.685883	-0.603158	-0.00462636	-0.596135	0.0492737	-0.336248	-0.158354	0.6607	0.443968	-0.628785	-0.668291	-0.679088	-0.682958	0.754459	-0.590163	-0.565576	-0.626144	-0.37687	-0.451644	-0.295489	-0.635345
GLYMA05G08320	0.661899	-0.261889	0.388494	0.0059977	0.652904	0.43202	0.518907	0.273234	-0.203568	0.0857911	-0.212309	-0.572629	0.775117	-0.670304	0.497955	0.698758	-0.0491382	0.13658	-0.620899	-0.142732	-0.236915	0.448114	-0.57887	0.433999	-0.620503	-0.678748	-0.547744	-0.310959	-0.496656	-0.670552	-0.357069	-0.697944	-0.188881	-0.470535	-0.53981	0.515706	0.813009	-0.267548	-0.371262	-0.354202	-0.512607	0.585931	-0.782146	-0.554567	-0.482207	-0.400308	-0.484917	-0.314858	-0.527919
GLYMA17G02580	0.661899	-0.261889	0.388494	0.0059977	0.652904	0.43202	0.518907	0.273234	-0.203568	0.0857911	-0.212309	-0.572629	0.775117	-0.670304	0.497955	0.698758	-0.0491382	0.13658	-0.620899	-0.142732	-0.236915	0.448114	-0.57887	0.433999	-0.620503	-0.678748	-0.547744	-0.310959	-0.496656	-0.670552	-0.357069	-0.697944	-0.188881	-0.470535	-0.53981	0.515706	0.813009	-0.267548	-0.371262	-0.354202	-0.512607	0.585931	-0.782146	-0.554567	-0.482207	-0.400308	-0.484917	-0.314858	-0.527919
GLYMA01G40830	0.838161	0.0583781	0.760312	-0.391181	0.742743	0.807913	0.82998	0.205507	-0.0992852	0.159338	-0.207697	-0.745562	0.752713	-0.728338	0.0471469	0.50473	0.392557	0.528716	-0.835126	0.0714788	-0.62659	0.710201	-0.685061	0.711169	-0.751467	-0.739261	-0.71813	-0.404877	-0.601335	-0.828747	-0.145671	-0.855813	0.212887	-0.34627	-0.338485	0.739847	0.438623	-0.661697	-0.710644	-0.702513	-0.786772	0.651053	-0.630626	-0.791038	-0.789776	-0.553537	-0.524901	-0.471379	-0.820697
GLYMA16G17680	0.696409	-0.208628	0.662406	-0.0878409	0.529617	0.451559	0.578684	0.183915	-0.206618	0.360609	-0.0726892	-0.703107	0.766243	-0.652933	0.286748	0.579351	0.205858	0.354501	-0.742258	-0.188846	-0.311481	0.569929	-0.582494	0.607448	-0.73041	-0.754772	-0.636407	-0.379341	-0.548135	-0.75581	-0.256869	-0.776229	-0.129653	-0.617696	-0.611118	0.608593	0.516234	-0.460871	-0.524397	-0.515466	-0.616506	0.561137	-0.800292	-0.699918	-0.635014	-0.584663	-0.639849	-0.533587	-0.649843
GLYMA18G16490	0.662381	-0.46066	0.399556	-0.431117	0.53462	0.377447	0.379805	-0.0267534	-0.502758	-0.355256	-0.392651	-0.578445	0.790766	-0.648886	0.353382	0.644724	0.314564	0.432331	-0.68922	-0.203004	-0.539053	0.598184	-0.795334	0.508436	-0.678541	-0.732647	-0.688623	-0.510603	-0.601695	-0.715593	-0.46791	-0.724495	-0.00649536	-0.502491	-0.215074	0.603082	0.587475	-0.603615	-0.71491	-0.668162	-0.731636	0.813263	-0.780781	-0.641436	-0.561715	-0.297837	-0.36966	-0.213659	-0.71294
GLYMA02G11630	0.563667	-0.194061	0.52919	-0.082712	0.274973	0.205293	0.213787	-0.249376	-0.43093	0.0191871	0.12589	-0.835259	0.847531	-0.803378	-0.169031	0.514517	0.20321	0.492711	-0.70364	-0.511456	-0.434525	0.703699	-0.615002	0.771628	-0.823711	-0.844858	-0.750958	-0.575993	-0.664818	-0.740018	-0.116803	-0.756428	-0.0980665	-0.48337	-0.589398	0.729629	0.570278	-0.455577	-0.533123	-0.518394	-0.638209	0.867948	-0.75578	-0.781558	-0.789963	-0.689203	-0.774994	-0.564705	-0.664163
GLYMA10G01120	0.415661	-0.382336	0.440321	-0.412337	0.330129	0.316212	0.477954	-0.131137	0.0909774	0.080664	-0.287737	-0.583414	0.737731	-0.704835	0.273622	0.49709	0.393921	0.428094	-0.70757	-0.0717981	-0.578953	0.714234	-0.666491	0.645758	-0.738998	-0.730109	-0.655789	-0.556442	-0.602334	-0.715346	-0.163783	-0.715145	-0.439693	-0.437393	-0.421149	0.740321	0.230979	-0.598167	-0.636728	-0.620228	-0.752749	0.589143	-0.608495	-0.657791	-0.774328	-0.443338	-0.395084	-0.283394	-0.693614
GLYMA10G41450	0.568336	-0.311295	0.514944	-0.169759	0.421472	0.429519	0.579	0.0891566	-0.279085	-0.163312	-0.29616	-0.627922	0.770639	-0.866523	0.136516	0.851563	0.437847	0.619379	-0.790574	-0.0806184	-0.492306	0.741112	-0.748352	0.742299	-0.77646	-0.769577	-0.822603	-0.732425	-0.902646	-0.798807	0.228948	-0.786111	-0.00583897	-0.100959	-0.194762	0.812287	0.666279	-0.529837	-0.582658	-0.61691	-0.651524	0.633336	-0.564275	-0.675217	-0.72453	-0.528922	-0.444807	-0.306932	-0.72619
GLYMA03G15800	0.59473	-0.410012	0.494106	-0.195743	0.433998	0.3734	0.453453	0.0142395	-0.409321	-0.167785	-0.3352	-0.735505	0.878539	-0.886017	0.149102	0.810793	0.325605	0.536108	-0.793804	-0.233161	-0.494888	0.776544	-0.82524	0.737355	-0.836149	-0.870193	-0.86135	-0.742293	-0.804429	-0.832739	-0.111927	-0.817943	0.034352	-0.342418	-0.370643	0.800113	0.730515	-0.584816	-0.657045	-0.667605	-0.671396	0.851482	-0.765717	-0.738318	-0.627377	-0.550893	-0.570501	-0.399542	-0.765257
GLYMA02G38210	0.668798	-0.240237	0.664909	-0.431983	0.441437	0.547615	0.585433	-0.0269155	-0.377507	-0.183424	-0.339795	-0.803801	0.83588	-0.894127	-0.154497	0.658466	0.58693	0.769204	-0.877467	-0.0833813	-0.678741	0.909055	-0.891054	0.868069	-0.886634	-0.89023	-0.948361	-0.806657	-0.853034	-0.882699	0.0297975	-0.865539	0.267133	-0.2597	-0.208046	0.916795	0.4928	-0.819527	-0.853029	-0.87129	-0.839027	0.894793	-0.650061	-0.840674	-0.794584	-0.602158	-0.563328	-0.464582	-0.909599
GLYMA02G26160	0.776138	-0.196166	0.632964	-0.173443	0.56763	0.438957	0.399567	-0.0562253	-0.532011	0.0527939	-0.00231757	-0.860024	0.915196	-0.789775	0.118395	0.615754	0.160822	0.41751	-0.804976	-0.457224	-0.499702	0.686041	-0.670401	0.720289	-0.832461	-0.865698	-0.762504	-0.493205	-0.611457	-0.841957	-0.451542	-0.864578	0.0121087	-0.641264	-0.593973	0.689436	0.662566	-0.518678	-0.633909	-0.588159	-0.697274	0.908967	-0.91753	-0.848629	-0.701913	-0.638493	-0.732995	-0.557567	-0.75925
GLYMA10G30880	0.733295	-0.0772453	0.696067	-0.245047	0.527541	0.497254	0.486342	-0.128561	-0.30307	0.135134	-0.0133266	-0.895473	0.87726	-0.784753	-0.113928	0.511231	0.284526	0.526183	-0.802001	-0.375287	-0.614758	0.738883	-0.687206	0.787683	-0.847945	-0.853802	-0.762257	-0.454843	-0.6086	-0.836923	-0.252273	-0.865892	0.168352	-0.520733	-0.611611	0.723679	0.565589	-0.575948	-0.65259	-0.635068	-0.67036	0.855229	-0.812506	-0.845555	-0.751792	-0.688388	-0.801046	-0.605842	-0.785176
GLYMA07G37280	0.54272	-0.216315	0.471546	-0.439396	0.500204	0.484539	0.5433	-0.181165	0.017907	-0.110246	-0.287659	-0.659305	0.795099	-0.786592	0.148113	0.580469	0.362726	0.472286	-0.748817	-0.135165	-0.759867	0.744199	-0.700442	0.702277	-0.751204	-0.724956	-0.693587	-0.51382	-0.655133	-0.770478	-0.120707	-0.787287	-0.131011	-0.235759	-0.339704	0.757727	0.443835	-0.560804	-0.634008	-0.613658	-0.70766	0.69736	-0.579362	-0.712651	-0.79449	-0.472974	-0.439393	-0.273106	-0.747211
GLYMA02G03310	0.6388	-0.244085	0.620953	-0.245096	0.370368	0.340128	0.305508	-0.271064	-0.410675	-0.0110239	-0.0778652	-0.87906	0.892916	-0.811459	-0.0723601	0.560713	0.24834	0.479487	-0.772302	-0.498728	-0.592738	0.771932	-0.708942	0.794075	-0.841185	-0.859291	-0.791845	-0.585755	-0.636922	-0.807611	-0.273577	-0.819997	0.0862132	-0.483907	-0.543591	0.752614	0.562125	-0.55982	-0.652732	-0.623543	-0.656701	0.938149	-0.788364	-0.848247	-0.736931	-0.700342	-0.768733	-0.607598	-0.755948
GLYMA12G36330	0.631379	-0.31006	0.396135	-0.38599	0.650623	0.479667	0.61632	0.128161	-0.170907	-0.106286	-0.289909	-0.549805	0.77194	-0.673954	0.352801	0.621468	0.397027	0.513658	-0.726501	0.00387693	-0.566601	0.588671	-0.744734	0.529622	-0.72446	-0.742837	-0.653123	-0.408995	-0.637757	-0.758127	-0.29973	-0.779257	-0.188453	-0.517088	-0.372275	0.619869	0.544697	-0.591599	-0.658767	-0.645271	-0.751056	0.616683	-0.780832	-0.595728	-0.634674	-0.265083	-0.365441	-0.113425	-0.730626
GLYMA01G45020	0.346047	-0.669231	0.288777	-0.58295	0.296735	0.253935	0.409672	-0.233094	-0.0907862	-0.380744	-0.612223	-0.539118	0.81943	-0.82823	0.363869	0.734072	0.54453	0.566033	-0.757172	-0.0758384	-0.751112	0.839325	-0.899022	0.678109	-0.797217	-0.800338	-0.810234	-0.815063	-0.794265	-0.781647	-0.167578	-0.751607	-0.348652	-0.29618	-0.18219	0.840123	0.380328	-0.732996	-0.789768	-0.778074	-0.80657	0.770303	-0.631176	-0.651751	-0.698922	-0.320101	-0.254671	-0.0888951	-0.797659
GLYMA13G36110	0.804986	-0.047922	0.718738	-0.0641315	0.522348	0.504739	0.469562	0.0245191	-0.580504	0.022357	0.0621366	-0.876946	0.857805	-0.850404	-0.116308	0.669053	0.23539	0.547695	-0.823115	-0.382764	-0.445366	0.720809	-0.650734	0.810038	-0.829745	-0.844491	-0.824736	-0.584879	-0.748453	-0.839604	-0.0711728	-0.856038	0.217198	-0.373635	-0.439946	0.763086	0.718355	-0.497847	-0.589089	-0.581002	-0.666885	0.857564	-0.751926	-0.857483	-0.778441	-0.735478	-0.753109	-0.624281	-0.754322
GLYMA03G38760	0.59602	-0.269518	0.431485	-0.362253	0.551333	0.455895	0.43929	-0.135163	-0.12038	-0.103152	-0.342072	-0.740804	0.872914	-0.783356	0.16146	0.552636	0.157492	0.320258	-0.70242	-0.235493	-0.648391	0.714211	-0.754504	0.637613	-0.75827	-0.790553	-0.69584	-0.473019	-0.520528	-0.760543	-0.426445	-0.778513	0.000225795	-0.423367	-0.508192	0.696659	0.613386	-0.541442	-0.632573	-0.600438	-0.658779	0.882001	-0.757694	-0.721116	-0.620753	-0.480699	-0.568173	-0.380497	-0.724544
GLYMA09G04340	0.36501	-0.652279	0.212679	-0.536698	0.318134	0.251487	0.368793	-0.105617	-0.127515	-0.438799	-0.697861	-0.477176	0.752703	-0.724737	0.326008	0.641083	0.427859	0.458128	-0.631284	0.0203132	-0.589548	0.724381	-0.907092	0.531981	-0.690129	-0.739972	-0.730522	-0.712492	-0.657658	-0.667506	-0.239378	-0.642826	-0.175956	-0.296592	-0.144675	0.728531	0.457787	-0.691026	-0.740258	-0.736185	-0.740868	0.775947	-0.612721	-0.540779	-0.541744	-0.22529	-0.233969	-0.0877927	-0.70241
GLYMA05G31450	0.446924	-0.716108	0.41744	-0.495587	0.264826	0.209788	0.326403	-0.24266	-0.397191	-0.339388	-0.48761	-0.607767	0.853579	-0.821748	0.414128	0.809726	0.521815	0.572964	-0.816119	-0.276396	-0.66993	0.830427	-0.865584	0.717782	-0.824107	-0.834338	-0.855503	-0.863076	-0.834867	-0.824956	-0.251072	-0.791011	-0.315935	-0.419767	-0.189848	0.829918	0.409746	-0.718346	-0.806307	-0.774204	-0.806659	0.821607	-0.725353	-0.741512	-0.708424	-0.427668	-0.34024	-0.224816	-0.812795
GLYMA07G04480	0.547669	-0.272044	0.556962	-0.264836	0.45783	0.434772	0.574684	0.0324701	0.0862433	0.260124	-0.284415	-0.632999	0.730965	-0.642787	0.288608	0.513923	0.254597	0.318024	-0.686249	-0.0873319	-0.469615	0.618201	-0.628414	0.587635	-0.688832	-0.697738	-0.59701	-0.388002	-0.49731	-0.704782	-0.215278	-0.720405	-0.160756	-0.458331	-0.533896	0.632994	0.397019	-0.499083	-0.546674	-0.540939	-0.601032	0.538635	-0.660486	-0.640884	-0.627578	-0.50966	-0.532335	-0.434934	-0.640619
GLYMA14G00870	0.45584	-0.576195	0.304481	-0.541852	0.475421	0.384011	0.478131	-0.121563	-0.0536074	-0.312966	-0.630536	-0.52717	0.818556	-0.774003	0.526691	0.72658	0.349294	0.365655	-0.727497	-0.0631439	-0.715417	0.741927	-0.830792	0.578724	-0.719047	-0.733921	-0.71325	-0.643952	-0.652848	-0.75875	-0.362815	-0.746559	-0.293149	-0.319129	-0.226671	0.743228	0.475825	-0.624634	-0.713766	-0.678569	-0.743979	0.744133	-0.656853	-0.63708	-0.619267	-0.295144	-0.239288	-0.10804	-0.74658
GLYMA12G02630	0.405282	-0.291794	0.282009	-0.370522	0.27265	0.190931	0.25074	-0.274496	-0.00573675	-0.210302	-0.250474	-0.447581	0.580134	-0.447534	0.0699347	0.325001	0.262679	0.332313	-0.430511	-0.183801	-0.500482	0.433545	-0.583927	0.400325	-0.490152	-0.510115	-0.42187	-0.232625	-0.40214	-0.454952	-0.11	-0.494788	-0.0588144	-0.252183	-0.268715	0.446344	0.373046	-0.380992	-0.448226	-0.430103	-0.490374	0.522782	-0.456327	-0.428147	-0.584897	-0.280604	-0.394565	-0.203242	-0.4607
GLYMA06G04350	0.690792	-0.212659	0.645156	-0.336965	0.617439	0.601622	0.683669	0.0175439	-0.164191	0.0535161	-0.243138	-0.76691	0.88003	-0.879986	0.237244	0.743597	0.390781	0.540235	-0.901466	-0.15295	-0.701749	0.810652	-0.737689	0.798903	-0.861374	-0.837546	-0.817549	-0.610371	-0.765676	-0.917043	-0.166948	-0.921853	-0.0764412	-0.370738	-0.4231	0.829209	0.544772	-0.622758	-0.699665	-0.685761	-0.760909	0.734746	-0.737688	-0.833179	-0.7934	-0.589771	-0.535132	-0.396143	-0.852481
GLYMA15G38040	0.484533	-0.41926	0.570462	-0.393147	0.29035	0.373802	0.494073	-0.125705	-0.165104	-0.0539086	-0.407673	-0.759158	0.841596	-0.88509	0.00969135	0.660526	0.521054	0.640641	-0.829396	-0.132302	-0.635665	0.910494	-0.861427	0.838927	-0.883134	-0.88739	-0.899369	-0.829261	-0.79881	-0.846656	-0.0154252	-0.818374	-0.0196711	-0.326107	-0.355204	0.907789	0.411762	-0.759115	-0.783287	-0.802516	-0.770168	0.827262	-0.660916	-0.789676	-0.743129	-0.605083	-0.559553	-0.455695	-0.84135
GLYMA14G35790	0.610515	-0.269646	0.319232	-0.0408207	0.624128	0.403888	0.491473	0.255441	-0.180153	0.0223059	-0.207054	-0.528006	0.753815	-0.677288	0.498163	0.660979	-0.0289818	0.144454	-0.605251	-0.0878177	-0.245355	0.459783	-0.569193	0.42533	-0.612854	-0.668188	-0.543916	-0.350824	-0.505454	-0.649876	-0.348231	-0.672451	-0.315623	-0.454457	-0.48285	0.540653	0.738621	-0.288795	-0.385821	-0.363471	-0.57524	0.58681	-0.740265	-0.538527	-0.529934	-0.346509	-0.397496	-0.234963	-0.526538
GLYMA08G24580	0.311395	-0.437412	0.222116	-0.416741	0.157178	0.060499	0.155357	-0.400832	-0.0671276	-0.30746	-0.248931	-0.435611	0.613703	-0.502171	0.106675	0.386586	0.355259	0.413858	-0.464507	-0.259229	-0.553749	0.500974	-0.620873	0.454797	-0.548288	-0.558478	-0.484232	-0.373122	-0.505922	-0.486658	-0.0856788	-0.511639	-0.244701	-0.279163	-0.240264	0.512608	0.314829	-0.429937	-0.498843	-0.476123	-0.550071	0.562661	-0.477969	-0.450885	-0.6449	-0.270566	-0.353475	-0.133874	-0.497263
GLYMA15G28010	0.349658	-0.634295	0.414554	-0.483672	0.156649	0.101926	0.222975	-0.412858	-0.169227	-0.0809004	-0.343546	-0.704773	0.861642	-0.759007	0.186745	0.540281	0.454465	0.518515	-0.737411	-0.373751	-0.671021	0.823541	-0.813864	0.727093	-0.851754	-0.868128	-0.779728	-0.716841	-0.648963	-0.772011	-0.352524	-0.754951	-0.356926	-0.61394	-0.512197	0.780348	0.273203	-0.712121	-0.769141	-0.740149	-0.753487	0.85172	-0.791425	-0.739378	-0.701756	-0.500861	-0.552357	-0.365145	-0.769499
GLYMA08G25950	0.737891	-0.264508	0.674253	-0.198473	0.481561	0.380948	0.43064	-0.0597113	-0.597021	0.0484775	0.0481356	-0.832425	0.892959	-0.803883	0.0899198	0.68158	0.384956	0.626463	-0.870365	-0.43331	-0.521252	0.729787	-0.698349	0.78905	-0.889197	-0.898184	-0.831308	-0.602848	-0.770069	-0.887119	-0.263809	-0.897313	-0.0660694	-0.647332	-0.520571	0.744336	0.568994	-0.605392	-0.697787	-0.671001	-0.758267	0.829448	-0.908572	-0.856417	-0.77795	-0.637311	-0.701408	-0.502309	-0.814485
GLYMA17G31940	0.534091	-0.359381	0.404713	-0.41681	0.44512	0.428594	0.543848	-0.0229254	-0.291019	-0.389244	-0.38108	-0.600463	0.788962	-0.868656	0.0812245	0.761265	0.569472	0.726351	-0.794083	-0.0130223	-0.668748	0.799858	-0.852356	0.734948	-0.806628	-0.801665	-0.854587	-0.77087	-0.903052	-0.809146	0.0946811	-0.794802	-0.0430329	-0.15787	-0.104222	0.845728	0.560117	-0.689831	-0.73807	-0.755641	-0.800734	0.752452	-0.590293	-0.676438	-0.765535	-0.384157	-0.336631	-0.141615	-0.813243
GLYMA10G44170	0.506422	-0.519584	0.289809	-0.571574	0.425979	0.320275	0.361534	-0.197358	-0.319973	-0.541842	-0.518227	-0.499204	0.750308	-0.673873	0.28269	0.651618	0.46169	0.531433	-0.661001	-0.135212	-0.709065	0.658132	-0.842919	0.536371	-0.665732	-0.688679	-0.694751	-0.583794	-0.678714	-0.685801	-0.26179	-0.687133	-0.0387856	-0.277359	-0.0664532	0.655758	0.503518	-0.640562	-0.73425	-0.703092	-0.724665	0.77054	-0.620526	-0.58297	-0.609684	-0.226033	-0.254289	-0.0625501	-0.7201
GLYMA08G21420	0.615516	-0.357906	0.715413	-0.137083	0.291115	0.224588	0.286104	-0.239019	-0.401555	0.313124	0.0665208	-0.837474	0.861839	-0.709038	0.214963	0.580158	0.226468	0.386087	-0.795725	-0.607637	-0.448911	0.686583	-0.568676	0.754913	-0.825518	-0.830888	-0.712661	-0.521838	-0.593621	-0.806751	-0.368508	-0.818034	-0.24833	-0.726644	-0.692894	0.677288	0.401615	-0.482783	-0.58409	-0.536053	-0.624563	0.74177	-0.869815	-0.852407	-0.742543	-0.754928	-0.783463	-0.676233	-0.695981
GLYMA08G14670	0.61777	-0.474172	0.511313	-0.310385	0.453161	0.3319	0.402467	-0.0937385	-0.51448	-0.150698	-0.218425	-0.751746	0.927216	-0.873724	0.283695	0.787268	0.38729	0.570264	-0.865639	-0.349328	-0.592179	0.798483	-0.801945	0.761219	-0.892946	-0.91206	-0.871335	-0.747305	-0.809906	-0.894412	-0.335715	-0.882087	-0.21691	-0.572739	-0.421141	0.807885	0.585555	-0.653374	-0.75	-0.718982	-0.800556	0.889595	-0.888521	-0.81846	-0.724835	-0.526441	-0.536752	-0.345946	-0.836322
GLYMA07G13730	0.790218	0.0191436	0.731253	-0.428299	0.707222	0.778355	0.809119	0.147473	-0.0927538	0.114775	-0.212913	-0.744455	0.770642	-0.775053	0.0574017	0.532368	0.434748	0.564548	-0.86236	0.0591516	-0.682225	0.762557	-0.697884	0.752827	-0.784757	-0.761257	-0.75436	-0.48227	-0.653589	-0.854644	-0.128217	-0.873351	0.119435	-0.329245	-0.316903	0.791519	0.399678	-0.691158	-0.739178	-0.728203	-0.826446	0.674879	-0.622174	-0.813729	-0.833279	-0.552157	-0.48939	-0.429472	-0.851296
GLYMA09G07160	0.790218	0.0191436	0.731253	-0.428299	0.707222	0.778355	0.809119	0.147473	-0.0927538	0.114775	-0.212913	-0.744455	0.770642	-0.775053	0.0574017	0.532368	0.434748	0.564548	-0.86236	0.0591516	-0.682225	0.762557	-0.697884	0.752827	-0.784757	-0.761257	-0.75436	-0.48227	-0.653589	-0.854644	-0.128217	-0.873351	0.119435	-0.329245	-0.316903	0.791519	0.399678	-0.691158	-0.739178	-0.728203	-0.826446	0.674879	-0.622174	-0.813729	-0.833279	-0.552157	-0.48939	-0.429472	-0.851296
GLYMA16G04240	0.605673	-0.531337	0.492865	-0.287794	0.435708	0.300725	0.402567	-0.0476514	-0.530242	-0.168149	-0.237704	-0.651214	0.865418	-0.804352	0.437168	0.834095	0.388295	0.527899	-0.8355	-0.32464	-0.528444	0.719613	-0.750477	0.687837	-0.819762	-0.834584	-0.810923	-0.714748	-0.811202	-0.848058	-0.298549	-0.835372	-0.297928	-0.53458	-0.324322	0.748821	0.561162	-0.591458	-0.698064	-0.66229	-0.764925	0.765913	-0.832351	-0.756801	-0.701048	-0.469946	-0.434611	-0.280821	-0.776636
GLYMA09G03690	0.567807	-0.140269	0.537591	-0.489196	0.486469	0.524603	0.563854	-0.204078	0.0424902	-0.0829892	-0.280239	-0.664304	0.741625	-0.717047	0.0251491	0.488182	0.419586	0.513308	-0.725255	-0.111917	-0.785988	0.723733	-0.690148	0.695478	-0.715794	-0.683487	-0.663499	-0.446284	-0.606828	-0.737424	-0.0722978	-0.761299	0.0375677	-0.202132	-0.299345	0.722104	0.371827	-0.590503	-0.65186	-0.636543	-0.682844	0.664146	-0.521449	-0.703064	-0.786919	-0.484169	-0.467916	-0.32348	-0.742379
GLYMA01G24360	0.339076	-0.610271	0.458796	-0.417968	0.0779493	0.111689	0.269563	-0.357787	-0.245331	-0.191667	-0.374522	-0.678525	0.804066	-0.800079	0.0269185	0.651103	0.593598	0.684665	-0.750826	-0.305514	-0.639697	0.853169	-0.848079	0.789403	-0.845509	-0.847208	-0.850729	-0.83681	-0.816232	-0.768397	0.0158788	-0.738601	-0.150403	-0.356291	-0.316612	0.835617	0.340813	-0.719344	-0.753882	-0.766185	-0.705811	0.788824	-0.6475	-0.711496	-0.718395	-0.540185	-0.534466	-0.367744	-0.76966
GLYMA13G19880	0.651742	-0.326473	0.479121	-0.614703	0.595273	0.505755	0.56108	-0.0424005	-0.282246	-0.190529	-0.33998	-0.694619	0.845893	-0.741444	0.111858	0.504939	0.554904	0.673277	-0.811643	-0.0435999	-0.750116	0.773984	-0.885744	0.670545	-0.846335	-0.868739	-0.798353	-0.563197	-0.656235	-0.842541	-0.434063	-0.849481	-0.0354491	-0.628278	-0.362224	0.750343	0.390448	-0.848856	-0.900352	-0.874182	-0.921125	0.869021	-0.849442	-0.744451	-0.711817	-0.33018	-0.446375	-0.214209	-0.898009
GLYMA07G39180	0.326356	-0.505066	0.29574	-0.410082	0.142079	0.217811	0.262361	-0.245822	-0.0816738	-0.43397	-0.614579	-0.459901	0.627984	-0.667936	0.147654	0.588886	0.314559	0.344728	-0.531271	-0.0892362	-0.523419	0.669028	-0.74091	0.54706	-0.55026	-0.574379	-0.640353	-0.673948	-0.614119	-0.537566	0.0712163	-0.519208	0.00921538	0.0628002	0.0187848	0.695686	0.420038	-0.498243	-0.558521	-0.558462	-0.55516	0.669192	-0.309418	-0.519581	-0.591168	-0.379778	-0.259242	-0.253852	-0.553329
GLYMA16G03620	0.598297	-0.295285	0.571364	-0.309498	0.486574	0.502291	0.572479	0.0549611	-0.137558	0.0719782	-0.372539	-0.768332	0.853195	-0.847879	0.127515	0.6182	0.309185	0.452875	-0.801096	-0.0825994	-0.540625	0.81617	-0.795554	0.742674	-0.834235	-0.861784	-0.817388	-0.66365	-0.650389	-0.832462	-0.235772	-0.820976	-0.00524264	-0.430792	-0.473931	0.821349	0.515628	-0.669296	-0.711665	-0.71407	-0.742529	0.824514	-0.740611	-0.77679	-0.662612	-0.577282	-0.574762	-0.482682	-0.797883
GLYMA06G15360	0.511703	-0.214735	0.639553	-0.35491	0.328182	0.491804	0.662641	0.0191398	0.0253035	0.0610233	-0.338676	-0.630416	0.667072	-0.7527	-0.0314686	0.585609	0.583237	0.656788	-0.767993	0.0718657	-0.573845	0.781209	-0.724114	0.764962	-0.746107	-0.716049	-0.765783	-0.657485	-0.768805	-0.749695	0.284816	-0.738872	0.0557138	-0.113064	-0.20267	0.82173	0.308367	-0.666276	-0.665559	-0.707149	-0.696495	0.529564	-0.43127	-0.681781	-0.78632	-0.566189	-0.455013	-0.412436	-0.746627
GLYMA11G34410	0.639661	-0.461521	0.521142	-0.265619	0.43439	0.408303	0.444937	0.0433572	-0.568497	-0.304953	-0.403445	-0.677147	0.841354	-0.869495	0.260821	0.869714	0.361253	0.531488	-0.818459	-0.207367	-0.493065	0.779982	-0.82373	0.721654	-0.791393	-0.823627	-0.880948	-0.824581	-0.844588	-0.829224	-0.131568	-0.80247	0.039173	-0.273937	-0.149982	0.817514	0.674761	-0.618929	-0.710662	-0.701129	-0.733171	0.853048	-0.696295	-0.759997	-0.650697	-0.518629	-0.428234	-0.362924	-0.781872
GLYMA19G39260	0.433988	-0.390995	0.45748	-0.315549	0.145477	0.19206	0.346044	-0.1593	-0.321837	-0.286439	-0.249933	-0.509691	0.605744	-0.624787	-0.0735948	0.595529	0.612251	0.723735	-0.628031	-0.140971	-0.478115	0.628406	-0.716655	0.635626	-0.653136	-0.648898	-0.701017	-0.632275	-0.799378	-0.615104	0.311346	-0.610378	0.0596894	-0.123916	-0.0513097	0.672481	0.38808	-0.574783	-0.604705	-0.636851	-0.610721	0.542211	-0.434632	-0.546029	-0.703708	-0.420225	-0.40571	-0.262443	-0.625097
GLYMA06G12350	0.307669	-0.485193	0.335918	-0.552912	0.194177	0.170822	0.230278	-0.480293	0.098416	-0.111289	-0.410639	-0.662996	0.795555	-0.690005	0.080704	0.36827	0.339552	0.380779	-0.617085	-0.28282	-0.738328	0.766033	-0.764624	0.644845	-0.743413	-0.757559	-0.652818	-0.546296	-0.475891	-0.663283	-0.354725	-0.665917	-0.242593	-0.453751	-0.495503	0.71167	0.243157	-0.638174	-0.690486	-0.658709	-0.674167	0.823514	-0.643679	-0.660733	-0.670083	-0.443798	-0.517453	-0.33738	-0.688706
GLYMA13G43870	0.59465	-0.456272	0.531892	-0.421848	0.387787	0.309366	0.308289	-0.302719	-0.471141	-0.20079	-0.239631	-0.787022	0.919065	-0.829445	0.181895	0.677666	0.377782	0.53492	-0.829113	-0.45597	-0.711296	0.815792	-0.795337	0.771998	-0.863915	-0.875224	-0.836551	-0.698921	-0.722258	-0.857487	-0.399102	-0.853044	-0.108272	-0.534162	-0.405337	0.788118	0.497005	-0.664764	-0.773502	-0.72382	-0.76867	0.951589	-0.832463	-0.844533	-0.737999	-0.560008	-0.577178	-0.407924	-0.830556
GLYMA08G19170	0.617719	-0.341698	0.309574	-0.270256	0.553217	0.390066	0.392001	0.0577112	-0.425798	-0.356051	-0.331685	-0.595324	0.801682	-0.750596	0.229649	0.667268	0.192724	0.393922	-0.655054	-0.141807	-0.458028	0.610103	-0.763222	0.532914	-0.690492	-0.749561	-0.703901	-0.545941	-0.634422	-0.701572	-0.318088	-0.708868	-0.0211095	-0.365408	-0.268647	0.64812	0.733715	-0.507981	-0.60395	-0.58246	-0.687893	0.83583	-0.732221	-0.612293	-0.565785	-0.323752	-0.395071	-0.200602	-0.668347
GLYMA18G13630	0.201601	-0.485879	0.172008	-0.634892	0.163455	0.167485	0.344726	-0.251987	0.247415	-0.238713	-0.524953	-0.42864	0.620012	-0.590032	0.0332996	0.274923	0.539883	0.52206	-0.516179	0.141946	-0.622826	0.685015	-0.798917	0.512472	-0.645898	-0.667542	-0.596537	-0.549891	-0.516278	-0.542896	-0.0840285	-0.536782	-0.329511	-0.32844	-0.248606	0.685871	0.104615	-0.722051	-0.706561	-0.717928	-0.765231	0.617729	-0.468704	-0.455876	-0.663054	-0.188106	-0.249348	-0.0645856	-0.636488
GLYMA09G41840	0.41192	-0.470561	0.245659	-0.45331	0.28701	0.131601	0.250121	-0.107656	-0.154419	-0.144636	-0.303541	-0.436857	0.614779	-0.412011	0.180783	0.265796	0.366307	0.408258	-0.468779	-0.0694173	-0.38557	0.452275	-0.69873	0.349746	-0.568873	-0.635817	-0.487174	-0.310568	-0.379632	-0.499204	-0.399486	-0.519883	-0.229149	-0.656302	-0.368681	0.451411	0.261151	-0.590163	-0.627066	-0.604912	-0.676732	0.601832	-0.694884	-0.430302	-0.509007	-0.161705	-0.364084	-0.151369	-0.545462
GLYMA14G32430	0.578812	-0.339829	0.591233	-0.270645	0.321686	0.241533	0.284478	-0.300075	-0.450459	0.0421836	0.0406799	-0.85894	0.92073	-0.841218	0.0294902	0.58957	0.365354	0.582063	-0.839547	-0.526327	-0.609081	0.808812	-0.695602	0.83827	-0.921822	-0.92258	-0.832478	-0.669258	-0.730811	-0.866479	-0.303751	-0.869578	-0.249674	-0.658668	-0.602755	0.800781	0.4365	-0.621051	-0.706921	-0.669061	-0.773902	0.90411	-0.879863	-0.878764	-0.835293	-0.670199	-0.720885	-0.511779	-0.808901
GLYMA16G34570	0.547745	-0.55633	0.480499	-0.462328	0.355762	0.216423	0.271286	-0.295698	-0.424513	-0.125974	-0.249103	-0.712401	0.877326	-0.701038	0.291238	0.59131	0.405957	0.508333	-0.770289	-0.43672	-0.65415	0.724444	-0.784842	0.662771	-0.822523	-0.848084	-0.751269	-0.589857	-0.625784	-0.801616	-0.532614	-0.802894	-0.2282	-0.723175	-0.479935	0.682391	0.397546	-0.67761	-0.77727	-0.721879	-0.759688	0.865815	-0.902909	-0.76291	-0.660006	-0.456086	-0.551841	-0.346923	-0.785566
GLYMA02G11610	0.560026	-0.523099	0.379933	-0.577755	0.47276	0.342989	0.395785	-0.191979	-0.346132	-0.376469	-0.415377	-0.536206	0.784008	-0.663999	0.419674	0.656773	0.46226	0.50984	-0.733112	-0.206653	-0.725282	0.662634	-0.789994	0.563022	-0.706366	-0.715669	-0.6918	-0.555329	-0.664175	-0.746975	-0.405647	-0.751348	-0.196635	-0.454353	-0.168817	0.654787	0.417355	-0.653992	-0.761893	-0.707142	-0.776906	0.742672	-0.717207	-0.656792	-0.662954	-0.272625	-0.279866	-0.106713	-0.760093
GLYMA04G10990	0.399125	-0.529182	0.49107	-0.564039	0.209183	0.218928	0.314481	-0.379552	-0.117878	-0.0350356	-0.348394	-0.741783	0.851233	-0.770274	0.0934755	0.471234	0.512199	0.566048	-0.77634	-0.283421	-0.733915	0.874827	-0.826036	0.77275	-0.870707	-0.87685	-0.80557	-0.720638	-0.637576	-0.800226	-0.341475	-0.783438	-0.271279	-0.596343	-0.481892	0.826492	0.188181	-0.795843	-0.837461	-0.80913	-0.822721	0.869184	-0.757125	-0.788614	-0.757695	-0.52658	-0.55037	-0.404434	-0.828544
GLYMA15G16780	0.498514	-0.51683	0.407631	-0.429147	0.355394	0.248148	0.294698	-0.256641	-0.373212	-0.213117	-0.29221	-0.739746	0.916615	-0.848872	0.195605	0.641456	0.377444	0.527799	-0.792938	-0.344529	-0.662643	0.826924	-0.829183	0.739122	-0.877078	-0.903803	-0.838328	-0.742257	-0.714337	-0.834452	-0.411702	-0.821023	-0.266025	-0.580472	-0.44654	0.809478	0.470358	-0.695921	-0.779287	-0.741344	-0.815199	0.956787	-0.849668	-0.787922	-0.716629	-0.478634	-0.520193	-0.316168	-0.819164
GLYMA08G21410	0.369055	-0.6445	0.317271	-0.439486	0.2288	0.125815	0.249299	-0.317934	-0.303576	-0.306713	-0.380358	-0.650759	0.871861	-0.827961	0.206516	0.690496	0.475889	0.592604	-0.746935	-0.315886	-0.66462	0.81518	-0.861411	0.714448	-0.852231	-0.872165	-0.828604	-0.790364	-0.778611	-0.78916	-0.243799	-0.766724	-0.312162	-0.47849	-0.371114	0.799977	0.455194	-0.686674	-0.753566	-0.737971	-0.758532	0.872612	-0.77666	-0.69691	-0.679888	-0.415122	-0.45837	-0.216259	-0.778507
GLYMA10G42540	0.574409	-0.240061	0.581229	-0.0240517	0.235059	0.108306	0.0792799	-0.301703	-0.35206	0.317882	0.193031	-0.749266	0.741972	-0.508016	0.147145	0.33247	-0.0634829	0.111734	-0.554637	-0.683844	-0.262284	0.454988	-0.392088	0.542175	-0.623007	-0.661892	-0.472461	-0.237816	-0.30695	-0.577688	-0.484398	-0.61958	-0.229673	-0.723303	-0.740399	0.454283	0.403449	-0.251822	-0.371738	-0.301778	-0.458874	0.68143	-0.776015	-0.70087	-0.63429	-0.678917	-0.79081	-0.694191	-0.462617
GLYMA08G23640	0.620425	-0.197017	0.324796	-0.0872579	0.641749	0.45309	0.524323	0.286559	-0.146514	0.0217284	-0.195843	-0.508063	0.713056	-0.652605	0.440243	0.586008	-0.00445591	0.158159	-0.592568	-0.00361394	-0.250662	0.455654	-0.552099	0.414976	-0.589692	-0.641655	-0.527112	-0.331647	-0.478005	-0.627962	-0.329376	-0.652095	-0.297636	-0.429664	-0.428675	0.542918	0.663739	-0.319816	-0.40506	-0.381978	-0.616868	0.569032	-0.68673	-0.531406	-0.559921	-0.32026	-0.351796	-0.217903	-0.530119
GLYMA18G45960	0.641486	-0.295007	0.36096	-0.159031	0.585044	0.391027	0.396605	0.158698	-0.315573	-0.0263796	-0.251702	-0.634751	0.799554	-0.670778	0.317665	0.53706	0.00456594	0.19283	-0.612082	-0.15757	-0.296675	0.533053	-0.669114	0.462431	-0.664825	-0.748521	-0.610069	-0.395919	-0.436531	-0.667746	-0.541467	-0.684658	-0.119182	-0.602669	-0.526722	0.562904	0.682803	-0.441033	-0.531195	-0.498176	-0.641029	0.793753	-0.836788	-0.610304	-0.487481	-0.376765	-0.50392	-0.347942	-0.600958
GLYMA11G06660	0.766064	0.00141638	0.76002	-0.485699	0.64195	0.746748	0.780605	0.0611593	-0.104124	0.0924182	-0.210122	-0.751594	0.754789	-0.755927	-0.0157785	0.504524	0.523439	0.637456	-0.867975	0.0267842	-0.737026	0.786065	-0.712708	0.782337	-0.792973	-0.758951	-0.767822	-0.502475	-0.67321	-0.853186	-0.0793071	-0.869971	0.167074	-0.315641	-0.281652	0.800169	0.327731	-0.736627	-0.778058	-0.769157	-0.829794	0.673761	-0.595589	-0.824166	-0.854593	-0.566231	-0.503349	-0.442753	-0.870236
GLYMA02G41380	0.692031	-0.16475	0.411744	-0.0286331	0.725673	0.539678	0.606613	0.341322	-0.15061	0.112071	-0.209118	-0.582467	0.769585	-0.706571	0.474435	0.674944	-0.0436763	0.141842	-0.65411	-0.0437332	-0.272195	0.486125	-0.567337	0.462975	-0.632112	-0.680309	-0.565932	-0.32861	-0.499092	-0.697278	-0.351703	-0.722435	-0.191355	-0.432644	-0.508577	0.562319	0.772013	-0.304048	-0.398966	-0.380574	-0.573822	0.591441	-0.747456	-0.587038	-0.529261	-0.402107	-0.439924	-0.303569	-0.566998
GLYMA02G45350	0.692031	-0.16475	0.411744	-0.0286331	0.725673	0.539678	0.606613	0.341322	-0.15061	0.112071	-0.209118	-0.582467	0.769585	-0.706571	0.474435	0.674944	-0.0436763	0.141842	-0.65411	-0.0437332	-0.272195	0.486125	-0.567337	0.462975	-0.632112	-0.680309	-0.565932	-0.32861	-0.499092	-0.697278	-0.351703	-0.722435	-0.191355	-0.432644	-0.508577	0.562319	0.772013	-0.304048	-0.398966	-0.380574	-0.573822	0.591441	-0.747456	-0.587038	-0.529261	-0.402107	-0.439924	-0.303569	-0.566998
GLYMA07G30790	0.692031	-0.16475	0.411744	-0.0286331	0.725673	0.539678	0.606613	0.341322	-0.15061	0.112071	-0.209118	-0.582467	0.769585	-0.706571	0.474435	0.674944	-0.0436763	0.141842	-0.65411	-0.0437332	-0.272195	0.486125	-0.567337	0.462975	-0.632112	-0.680309	-0.565932	-0.32861	-0.499092	-0.697278	-0.351703	-0.722435	-0.191355	-0.432644	-0.508577	0.562319	0.772013	-0.304048	-0.398966	-0.380574	-0.573822	0.591441	-0.747456	-0.587038	-0.529261	-0.402107	-0.439924	-0.303569	-0.566998
GLYMA09G05380	0.692031	-0.16475	0.411744	-0.0286331	0.725673	0.539678	0.606613	0.341322	-0.15061	0.112071	-0.209118	-0.582467	0.769585	-0.706571	0.474435	0.674944	-0.0436763	0.141842	-0.65411	-0.0437332	-0.272195	0.486125	-0.567337	0.462975	-0.632112	-0.680309	-0.565932	-0.32861	-0.499092	-0.697278	-0.351703	-0.722435	-0.191355	-0.432644	-0.508577	0.562319	0.772013	-0.304048	-0.398966	-0.380574	-0.573822	0.591441	-0.747456	-0.587038	-0.529261	-0.402107	-0.439924	-0.303569	-0.566998
GLYMA09G39300	0.692031	-0.16475	0.411744	-0.0286331	0.725673	0.539678	0.606613	0.341322	-0.15061	0.112071	-0.209118	-0.582467	0.769585	-0.706571	0.474435	0.674944	-0.0436763	0.141842	-0.65411	-0.0437332	-0.272195	0.486125	-0.567337	0.462975	-0.632112	-0.680309	-0.565932	-0.32861	-0.499092	-0.697278	-0.351703	-0.722435	-0.191355	-0.432644	-0.508577	0.562319	0.772013	-0.304048	-0.398966	-0.380574	-0.573822	0.591441	-0.747456	-0.587038	-0.529261	-0.402107	-0.439924	-0.303569	-0.566998
GLYMA11G07930	0.692031	-0.16475	0.411744	-0.0286331	0.725673	0.539678	0.606613	0.341322	-0.15061	0.112071	-0.209118	-0.582467	0.769585	-0.706571	0.474435	0.674944	-0.0436763	0.141842	-0.65411	-0.0437332	-0.272195	0.486125	-0.567337	0.462975	-0.632112	-0.680309	-0.565932	-0.32861	-0.499092	-0.697278	-0.351703	-0.722435	-0.191355	-0.432644	-0.508577	0.562319	0.772013	-0.304048	-0.398966	-0.380574	-0.573822	0.591441	-0.747456	-0.587038	-0.529261	-0.402107	-0.439924	-0.303569	-0.566998
GLYMA18G49960	0.692031	-0.16475	0.411744	-0.0286331	0.725673	0.539678	0.606613	0.341322	-0.15061	0.112071	-0.209118	-0.582467	0.769585	-0.706571	0.474435	0.674944	-0.0436763	0.141842	-0.65411	-0.0437332	-0.272195	0.486125	-0.567337	0.462975	-0.632112	-0.680309	-0.565932	-0.32861	-0.499092	-0.697278	-0.351703	-0.722435	-0.191355	-0.432644	-0.508577	0.562319	0.772013	-0.304048	-0.398966	-0.380574	-0.573822	0.591441	-0.747456	-0.587038	-0.529261	-0.402107	-0.439924	-0.303569	-0.566998
GLYMA11G21260	0.535985	-0.230883	0.556762	-0.452439	0.323574	0.449655	0.486522	-0.197143	-0.203969	-0.283999	-0.379732	-0.711117	0.74362	-0.804051	-0.238653	0.579271	0.566736	0.717575	-0.743792	-0.107191	-0.724012	0.831486	-0.835188	0.793656	-0.773634	-0.763085	-0.830577	-0.701913	-0.780163	-0.754068	0.174157	-0.74772	0.325699	-0.058393	-0.134486	0.828852	0.460947	-0.708976	-0.740268	-0.766682	-0.689824	0.79734	-0.478227	-0.719318	-0.746708	-0.544017	-0.521256	-0.395145	-0.792162
GLYMA01G01110	0.634184	-0.256713	0.358305	-0.00151382	0.653034	0.43457	0.520247	0.274846	-0.183223	0.0707133	-0.21124	-0.559342	0.773475	-0.694942	0.513927	0.705168	-0.0530789	0.130438	-0.626866	-0.119724	-0.250761	0.466609	-0.567228	0.443297	-0.625484	-0.678037	-0.555215	-0.344146	-0.509566	-0.676035	-0.355271	-0.698435	-0.253764	-0.449536	-0.523116	0.538772	0.791519	-0.269358	-0.371155	-0.351942	-0.533149	0.588426	-0.764343	-0.55763	-0.497228	-0.386821	-0.44288	-0.278493	-0.534226
GLYMA01G33150	0.505344	-0.440982	0.454592	-0.477541	0.380807	0.320878	0.348147	-0.326596	-0.252232	-0.19731	-0.325203	-0.773674	0.917763	-0.859847	0.122373	0.624618	0.393913	0.535111	-0.803016	-0.348357	-0.777548	0.857196	-0.830622	0.777369	-0.875323	-0.88187	-0.830848	-0.700704	-0.699224	-0.846223	-0.354544	-0.839907	-0.137793	-0.473834	-0.445952	0.820985	0.466681	-0.693237	-0.776333	-0.742341	-0.770314	0.949716	-0.789904	-0.807913	-0.731819	-0.521523	-0.557074	-0.351534	-0.836583
GLYMA13G08070	0.431082	-0.313021	0.387032	-0.302258	0.185502	0.233066	0.375156	-0.039355	-0.283313	-0.318408	-0.242926	-0.438747	0.54675	-0.602414	-0.0798059	0.529923	0.560652	0.674025	-0.57596	0.0101116	-0.393571	0.582244	-0.676954	0.571565	-0.595557	-0.601583	-0.657305	-0.608465	-0.759531	-0.557187	0.335466	-0.553252	-0.0014147	-0.0745088	0.0245678	0.65965	0.363207	-0.552996	-0.57091	-0.604371	-0.653938	0.504366	-0.362341	-0.490568	-0.715479	-0.342414	-0.298131	-0.188711	-0.582118
GLYMA08G44320	0.548902	-0.301637	0.445037	-0.427932	0.392183	0.393267	0.378333	-0.161179	-0.275813	-0.260634	-0.369598	-0.72646	0.810803	-0.787362	-0.0830057	0.514042	0.357937	0.52697	-0.699936	-0.167939	-0.628026	0.782124	-0.830331	0.696693	-0.774013	-0.809938	-0.788643	-0.644217	-0.630918	-0.737836	-0.21473	-0.734915	0.146871	-0.32796	-0.307697	0.76913	0.51057	-0.682234	-0.737027	-0.729275	-0.732251	0.927343	-0.660854	-0.718098	-0.658476	-0.476073	-0.531896	-0.382349	-0.764456
GLYMA03G12070	0.466559	-0.518423	0.51875	-0.258056	0.235288	0.276011	0.442567	-0.0330581	-0.250387	-0.129149	-0.405395	-0.484475	0.651472	-0.670738	0.38726	0.789541	0.441607	0.47083	-0.703147	-0.14346	-0.432076	0.641379	-0.665051	0.614808	-0.634079	-0.626065	-0.690864	-0.681185	-0.772785	-0.678345	0.122854	-0.657709	-0.150798	-0.142485	-0.0746191	0.695444	0.415962	-0.492536	-0.560208	-0.563811	-0.583975	0.478009	-0.463347	-0.601428	-0.651128	-0.476035	-0.311331	-0.309709	-0.618889
GLYMA14G08810	0.524226	-0.466246	0.439452	-0.460835	0.384548	0.303328	0.336083	-0.236058	-0.357837	-0.197798	-0.291812	-0.755428	0.912269	-0.855269	0.155408	0.614146	0.398678	0.5475	-0.81009	-0.303893	-0.688027	0.847409	-0.833275	0.757683	-0.884356	-0.907005	-0.84987	-0.743297	-0.710367	-0.847163	-0.408273	-0.834011	-0.225303	-0.570481	-0.430179	0.828731	0.440048	-0.729908	-0.807444	-0.769536	-0.845566	0.966185	-0.835303	-0.80926	-0.739763	-0.487897	-0.517089	-0.330622	-0.844699
GLYMA13G05010	0.677789	-0.141597	0.541558	-0.483943	0.56457	0.564075	0.547768	0.027577	-0.23129	-0.06392	-0.243253	-0.705017	0.77086	-0.722961	0.0196182	0.400467	0.369226	0.504165	-0.75075	-0.00929407	-0.598257	0.735841	-0.742445	0.662043	-0.760344	-0.785672	-0.734577	-0.527869	-0.556493	-0.76206	-0.347761	-0.7718	-0.0025253	-0.492967	-0.327307	0.748798	0.345233	-0.731328	-0.780116	-0.7495	-0.877589	0.829598	-0.691405	-0.756334	-0.758416	-0.437515	-0.452126	-0.364996	-0.802172
GLYMA20G38930	0.47627	-0.291719	0.330261	-0.40395	0.444165	0.360093	0.345819	-0.184705	0.0346167	-0.0701817	-0.379596	-0.662013	0.789811	-0.677098	0.134452	0.371402	0.10397	0.214665	-0.579417	-0.168309	-0.580738	0.652797	-0.708934	0.538342	-0.673281	-0.720823	-0.591802	-0.399901	-0.36915	-0.639435	-0.480988	-0.658088	-0.0929089	-0.452639	-0.523703	0.628991	0.462093	-0.524483	-0.593979	-0.558736	-0.63513	0.833673	-0.684534	-0.628027	-0.568669	-0.40381	-0.512253	-0.352667	-0.633884
GLYMA07G37240	0.626467	-0.293008	0.540429	-0.204905	0.428362	0.276269	0.284572	-0.229388	-0.4474	0.0491514	0.0546092	-0.821319	0.910269	-0.786455	0.144215	0.585326	0.20554	0.434184	-0.78178	-0.53776	-0.54882	0.701094	-0.635271	0.733172	-0.849117	-0.864171	-0.74031	-0.527858	-0.627855	-0.820864	-0.434285	-0.838912	-0.243196	-0.680115	-0.64252	0.698258	0.540848	-0.504615	-0.615346	-0.563223	-0.700984	0.874611	-0.905974	-0.825984	-0.751175	-0.613961	-0.70182	-0.479386	-0.736871
GLYMA05G34790	0.452516	-0.624785	0.280972	-0.599513	0.368013	0.321427	0.393015	-0.0836124	-0.211185	-0.501564	-0.73214	-0.376216	0.647377	-0.569769	0.452675	0.634889	0.439121	0.403107	-0.592033	0.023373	-0.593296	0.600595	-0.833396	0.424543	-0.551021	-0.590078	-0.624263	-0.57797	-0.587817	-0.598125	-0.265644	-0.585076	-0.0335507	-0.214835	0.0588072	0.603458	0.401115	-0.637355	-0.715852	-0.68921	-0.678472	0.645964	-0.507973	-0.49297	-0.493726	-0.162336	-0.11931	-0.060171	-0.64591
GLYMA14G39160	0.347238	-0.627696	0.410376	-0.493607	0.197478	0.130295	0.245174	-0.4479	-0.0972976	-0.0713581	-0.342551	-0.656411	0.846104	-0.74017	0.350404	0.587285	0.401856	0.427815	-0.73994	-0.405103	-0.724565	0.787687	-0.739415	0.699777	-0.80477	-0.798284	-0.719138	-0.660753	-0.628822	-0.765827	-0.379374	-0.754763	-0.460174	-0.55027	-0.476168	0.749693	0.25487	-0.627935	-0.710676	-0.662397	-0.714025	0.76981	-0.739047	-0.733882	-0.72053	-0.488492	-0.476359	-0.315797	-0.73924
GLYMA06G47300	0.38064	-0.598692	0.364018	-0.500768	0.0984714	0.0196187	0.0874954	-0.457193	-0.420712	-0.309973	-0.251166	-0.622149	0.757838	-0.617989	0.0227607	0.451731	0.518587	0.612366	-0.633089	-0.417426	-0.609652	0.693867	-0.78981	0.627536	-0.748038	-0.778351	-0.714809	-0.631365	-0.631571	-0.656706	-0.283502	-0.652234	-0.16551	-0.568562	-0.319915	0.656436	0.276269	-0.689647	-0.75486	-0.723342	-0.719546	0.834186	-0.724973	-0.646455	-0.663472	-0.392035	-0.505797	-0.290089	-0.697528
GLYMA18G16710	0.38064	-0.598692	0.364018	-0.500768	0.0984714	0.0196187	0.0874954	-0.457193	-0.420712	-0.309973	-0.251166	-0.622149	0.757838	-0.617989	0.0227607	0.451731	0.518587	0.612366	-0.633089	-0.417426	-0.609652	0.693867	-0.78981	0.627536	-0.748038	-0.778351	-0.714809	-0.631365	-0.631571	-0.656706	-0.283502	-0.652234	-0.16551	-0.568562	-0.319915	0.656436	0.276269	-0.689647	-0.75486	-0.723342	-0.719546	0.834186	-0.724973	-0.646455	-0.663472	-0.392035	-0.505797	-0.290089	-0.697528
GLYMA19G26400	0.560849	-0.404982	0.64622	-0.46923	0.360552	0.406889	0.512401	-0.181294	-0.17007	0.00749947	-0.320054	-0.633682	0.743961	-0.68528	0.313256	0.641115	0.510855	0.525949	-0.808548	-0.220522	-0.686968	0.739482	-0.690756	0.711773	-0.740259	-0.708516	-0.718598	-0.595346	-0.691031	-0.788636	-0.148078	-0.785155	-0.140775	-0.367124	-0.251393	0.736113	0.258415	-0.642035	-0.717348	-0.686483	-0.713437	0.600426	-0.601148	-0.754676	-0.762291	-0.535263	-0.425291	-0.385384	-0.767276
GLYMA15G40070	0.467521	-0.471204	0.450488	-0.188638	0.329322	0.285605	0.415808	-0.0299975	-0.200143	-0.0234262	-0.376108	-0.685642	0.831713	-0.825762	0.216264	0.730485	0.284733	0.432027	-0.730723	-0.20892	-0.45039	0.750074	-0.772664	0.690593	-0.794719	-0.826968	-0.785734	-0.701371	-0.707113	-0.771147	-0.130427	-0.752155	-0.11554	-0.375938	-0.457395	0.763788	0.602605	-0.547636	-0.601043	-0.614317	-0.612834	0.757469	-0.723781	-0.680769	-0.580417	-0.542405	-0.555775	-0.410527	-0.697074
GLYMA13G09240	0.58846	-0.237005	0.714386	-0.0279235	0.196584	0.212557	0.324533	-0.121179	-0.420048	0.228689	0.140678	-0.679384	0.667867	-0.606837	0.0650329	0.578336	0.334286	0.495129	-0.701724	-0.452425	-0.302536	0.562601	-0.469303	0.693209	-0.685489	-0.670752	-0.638261	-0.487562	-0.677169	-0.676092	0.0937566	-0.68998	-0.114361	-0.411944	-0.406736	0.614529	0.378259	-0.382386	-0.455482	-0.446908	-0.532365	0.493708	-0.596906	-0.70849	-0.767007	-0.703675	-0.658977	-0.600045	-0.573271
GLYMA11G07620	0.190848	-0.582735	0.236904	-0.430712	-0.0127873	-0.0720315	0.122764	-0.373384	0.00569242	-0.107727	-0.246798	-0.388728	0.565695	-0.451076	0.191823	0.312817	0.449922	0.429013	-0.46793	-0.193124	-0.436604	0.523922	-0.600943	0.454268	-0.569646	-0.58319	-0.487026	-0.46161	-0.492404	-0.470201	-0.0981198	-0.473369	-0.524264	-0.461623	-0.301717	0.539914	0.0599413	-0.517745	-0.546797	-0.52922	-0.625254	0.469718	-0.496988	-0.439063	-0.661202	-0.27293	-0.314694	-0.160526	-0.492109
GLYMA20G16910	0.480828	-0.267869	0.399315	-0.365247	0.409914	0.339813	0.40118	-0.188563	-0.0984024	-0.0547148	-0.211139	-0.775987	0.873863	-0.838101	-0.0822601	0.472905	0.338493	0.537957	-0.725999	-0.201245	-0.650159	0.801248	-0.790334	0.738794	-0.864484	-0.8864	-0.778883	-0.593676	-0.625557	-0.787064	-0.257534	-0.792815	-0.120095	-0.501225	-0.586438	0.786537	0.488938	-0.657835	-0.696211	-0.694305	-0.750226	0.90035	-0.783493	-0.731054	-0.71328	-0.496497	-0.626418	-0.356554	-0.779018
GLYMA11G21490	0.582465	-0.0348394	0.538148	-0.324511	0.490687	0.60491	0.665537	0.0211309	0.0209262	-0.154172	-0.338389	-0.607287	0.657764	-0.755867	-0.1037	0.589286	0.416276	0.558562	-0.688938	0.071252	-0.633149	0.697421	-0.688335	0.689813	-0.655748	-0.628719	-0.690728	-0.514404	-0.708045	-0.692232	0.284772	-0.705467	0.272264	0.104284	-0.114403	0.745579	0.531884	-0.522498	-0.556562	-0.590384	-0.59783	0.576413	-0.349983	-0.624404	-0.736181	-0.494363	-0.418638	-0.323529	-0.683399
GLYMA15G13500	0.714808	-0.245702	0.611129	-0.346386	0.531031	0.45642	0.449224	-0.117975	-0.503813	-0.0865789	-0.0959765	-0.84247	0.916446	-0.850641	0.0394	0.637693	0.386969	0.613087	-0.868553	-0.355375	-0.66249	0.803025	-0.770563	0.801561	-0.897058	-0.907056	-0.857122	-0.63803	-0.737348	-0.897006	-0.341565	-0.903287	0.00778011	-0.568828	-0.46172	0.794882	0.553016	-0.682064	-0.772199	-0.738668	-0.809753	0.939006	-0.871215	-0.871704	-0.773056	-0.586452	-0.641769	-0.445333	-0.86705
GLYMA10G06600	0.448687	-0.62596	0.445622	-0.568621	0.342656	0.320835	0.450069	-0.193426	-0.207389	-0.22079	-0.535921	-0.643512	0.858979	-0.83086	0.343396	0.724887	0.558745	0.593502	-0.836214	-0.151394	-0.747117	0.87435	-0.895584	0.739163	-0.855272	-0.858745	-0.858297	-0.815888	-0.779422	-0.854464	-0.285777	-0.823094	-0.253586	-0.451818	-0.277918	0.85206	0.350121	-0.795379	-0.855151	-0.834429	-0.834228	0.820128	-0.739542	-0.753058	-0.695934	-0.422385	-0.369683	-0.23715	-0.864297
GLYMA09G30370	0.310524	-0.403462	0.268664	-0.712743	0.333949	0.35805	0.529086	-0.169079	0.252671	-0.222907	-0.57013	-0.505818	0.686194	-0.677049	0.0154385	0.351417	0.637015	0.635401	-0.637531	0.214841	-0.770334	0.776116	-0.877393	0.600687	-0.732846	-0.736802	-0.688137	-0.580598	-0.593912	-0.667333	-0.100677	-0.660888	-0.186895	-0.325221	-0.254677	0.760584	0.159979	-0.829261	-0.811092	-0.828703	-0.834154	0.670156	-0.532899	-0.541904	-0.691919	-0.213423	-0.275381	-0.0642467	-0.76942
GLYMA09G01340	0.512247	-0.366454	0.530031	-0.153919	0.196146	0.187444	0.15349	-0.31999	-0.462717	-0.0943958	-0.109551	-0.80804	0.853235	-0.832869	0.00621036	0.622466	0.164149	0.380053	-0.716825	-0.548828	-0.473219	0.76998	-0.655695	0.777729	-0.790722	-0.81525	-0.787672	-0.721703	-0.668214	-0.742282	-0.188929	-0.733354	-0.0773633	-0.366588	-0.439537	0.777111	0.543038	-0.472974	-0.57231	-0.540289	-0.613686	0.92378	-0.68214	-0.812167	-0.725235	-0.713374	-0.676306	-0.595139	-0.670173
GLYMA15G08080	0.407391	-0.375742	0.48496	-0.410398	0.316714	0.329753	0.495425	-0.156142	0.118941	0.133939	-0.296019	-0.609691	0.740838	-0.711874	0.256726	0.511237	0.413567	0.440198	-0.727503	-0.0999657	-0.613334	0.73782	-0.663334	0.677564	-0.752325	-0.733103	-0.667698	-0.563865	-0.606376	-0.73516	-0.145255	-0.732037	-0.385053	-0.421958	-0.445249	0.748181	0.217363	-0.604718	-0.640174	-0.6278	-0.717989	0.579552	-0.604499	-0.678259	-0.756498	-0.48621	-0.431911	-0.326707	-0.707892
GLYMA14G39530	0.486755	-0.264091	0.533272	-0.378411	0.195302	0.313644	0.444153	-0.104001	-0.281729	-0.256441	-0.245057	-0.526143	0.569634	-0.620146	-0.186931	0.527825	0.67807	0.782686	-0.652734	-0.0313155	-0.5205	0.658083	-0.715361	0.668414	-0.650458	-0.634429	-0.714871	-0.62439	-0.795078	-0.625338	0.375825	-0.621951	0.178746	-0.0644808	0.0176881	0.704109	0.31112	-0.641687	-0.653929	-0.691637	-0.662625	0.529535	-0.367705	-0.574422	-0.754004	-0.435803	-0.388521	-0.290676	-0.666713
GLYMA15G12200	0.513886	-0.492697	0.413276	-0.610231	0.409951	0.308939	0.404536	-0.241125	-0.319758	-0.276245	-0.330869	-0.66656	0.851625	-0.754172	0.138318	0.571031	0.615815	0.71738	-0.798743	-0.199739	-0.786154	0.798456	-0.884781	0.702102	-0.862661	-0.870993	-0.815097	-0.659317	-0.733514	-0.829889	-0.355718	-0.825421	-0.173567	-0.599424	-0.344392	0.764304	0.351509	-0.821798	-0.880676	-0.853965	-0.873122	0.860404	-0.830063	-0.729189	-0.722519	-0.342109	-0.440325	-0.173404	-0.873571
GLYMA03G28490	0.539417	-0.447699	0.590415	-0.143496	0.184644	0.0660336	0.100778	-0.330762	-0.536956	0.17605	0.114738	-0.793363	0.848349	-0.67894	0.201293	0.525007	0.195538	0.367914	-0.730155	-0.6843	-0.390271	0.655572	-0.557637	0.705539	-0.803276	-0.828357	-0.695739	-0.561955	-0.571746	-0.745873	-0.453261	-0.751839	-0.379488	-0.798981	-0.661391	0.648971	0.363429	-0.474075	-0.583029	-0.519458	-0.654098	0.80816	-0.88883	-0.815754	-0.730787	-0.684115	-0.73381	-0.606918	-0.652554
GLYMA16G32640	0.586729	-0.2537	0.605319	-0.492488	0.468081	0.508174	0.596452	-0.150363	-0.156697	-0.0657658	-0.230959	-0.719558	0.822655	-0.847977	0.111034	0.642077	0.5651	0.671887	-0.88499	-0.138321	-0.797849	0.857624	-0.750276	0.830867	-0.86055	-0.817067	-0.830008	-0.686643	-0.804144	-0.882118	-0.0739276	-0.878623	-0.150979	-0.331379	-0.29085	0.868231	0.329064	-0.72452	-0.781759	-0.764759	-0.843301	0.731167	-0.639701	-0.825202	-0.886815	-0.542034	-0.449988	-0.318803	-0.877522
GLYMA07G39130	0.541224	-0.234176	0.322097	-0.478157	0.599426	0.543698	0.594917	-0.00711172	-0.0473919	-0.332059	-0.455769	-0.616645	0.806228	-0.840795	0.0797606	0.612658	0.392053	0.544912	-0.723736	0.070253	-0.735427	0.764251	-0.841276	0.651134	-0.763835	-0.773986	-0.759017	-0.58972	-0.694327	-0.771343	-0.139744	-0.775697	0.0106943	-0.196384	-0.24889	0.781227	0.592342	-0.655065	-0.704899	-0.709405	-0.766225	0.806656	-0.61744	-0.641708	-0.677862	-0.316566	-0.350933	-0.121236	-0.787678
GLYMA01G02250	0.421541	-0.326255	0.287985	-0.210062	0.406429	0.359888	0.422058	-0.0125033	0.0164853	-0.143424	-0.449369	-0.615061	0.782111	-0.819024	0.158566	0.616777	0.11181	0.267883	-0.610043	-0.0602416	-0.463032	0.698071	-0.72918	0.596333	-0.691477	-0.732552	-0.684383	-0.597048	-0.579403	-0.667085	-0.128697	-0.66106	-0.0976181	-0.179542	-0.396938	0.730144	0.651765	-0.449884	-0.502751	-0.5134	-0.577811	0.765394	-0.577104	-0.58976	-0.560331	-0.441371	-0.44712	-0.306188	-0.611228
GLYMA05G35050	0.427614	-0.572955	0.262679	-0.308694	0.318535	0.130411	0.196709	-0.205175	-0.371588	-0.241083	-0.273552	-0.630155	0.863131	-0.775937	0.316739	0.638055	0.235411	0.387911	-0.678246	-0.347006	-0.500691	0.694935	-0.754211	0.602826	-0.781947	-0.830686	-0.732826	-0.66428	-0.641675	-0.729895	-0.442575	-0.720187	-0.405948	-0.587569	-0.457742	0.70147	0.53454	-0.551236	-0.643607	-0.603717	-0.725468	0.87629	-0.834207	-0.664986	-0.619154	-0.383015	-0.451527	-0.228524	-0.685201
GLYMA06G02380	0.426418	-0.696956	0.257015	-0.589483	0.405391	0.281425	0.386584	-0.15352	-0.23559	-0.43962	-0.652341	-0.507792	0.817615	-0.746134	0.485939	0.733035	0.45881	0.481193	-0.720466	-0.0992252	-0.703002	0.743606	-0.904426	0.562838	-0.740841	-0.772474	-0.757215	-0.710572	-0.69718	-0.755824	-0.404753	-0.733236	-0.255385	-0.415683	-0.179517	0.727015	0.464332	-0.711347	-0.793993	-0.76228	-0.776452	0.802912	-0.727888	-0.614073	-0.560235	-0.226314	-0.229238	-0.0518914	-0.773246
GLYMA17G07190	0.63784	-0.130667	0.400481	-0.469174	0.72793	0.620378	0.703342	0.110074	0.0372387	-0.100827	-0.330223	-0.547639	0.726972	-0.657902	0.237811	0.507667	0.365929	0.466726	-0.691879	0.113828	-0.676466	0.593232	-0.711824	0.522859	-0.673085	-0.673505	-0.597017	-0.311559	-0.547376	-0.724175	-0.263651	-0.757069	-0.051425	-0.362785	-0.330865	0.614146	0.494581	-0.582907	-0.640583	-0.627557	-0.728386	0.596493	-0.653697	-0.583799	-0.651218	-0.253096	-0.334271	-0.106764	-0.724817
GLYMA14G10620	0.46083	-0.558272	0.365395	-0.371628	0.252711	0.228012	0.241215	-0.268651	-0.436549	-0.509813	-0.482723	-0.568158	0.764896	-0.76675	0.235946	0.785514	0.351505	0.460797	-0.674507	-0.319746	-0.603141	0.716979	-0.785547	0.638312	-0.674268	-0.692566	-0.759795	-0.751191	-0.76116	-0.689937	-0.0823792	-0.670968	0.0174105	-0.10248	-0.040694	0.727879	0.588535	-0.52663	-0.63398	-0.611769	-0.604907	0.806968	-0.532684	-0.647631	-0.613079	-0.43191	-0.347305	-0.255711	-0.668561
GLYMA10G38070	0.150271	-0.674528	0.260281	-0.260541	-0.14305	-0.245029	-0.101394	-0.576803	-0.132053	-0.0173206	-0.11142	-0.531956	0.683638	-0.538335	0.212438	0.381018	0.250738	0.293127	-0.486114	-0.557701	-0.390848	0.571389	-0.547052	0.539942	-0.64024	-0.662854	-0.52688	-0.535922	-0.480889	-0.508779	-0.237914	-0.506926	-0.630981	-0.573489	-0.52534	0.565359	0.159649	-0.399999	-0.468563	-0.427951	-0.532305	0.621355	-0.620434	-0.545846	-0.654584	-0.465704	-0.51608	-0.354551	-0.462006
GLYMA04G33010	0.333213	-0.615724	0.301876	-0.539202	0.0679271	-0.0136903	0.0567472	-0.479761	-0.405338	-0.368235	-0.247779	-0.584499	0.74284	-0.625005	0.0268799	0.424419	0.536261	0.61985	-0.619556	-0.379616	-0.616811	0.704249	-0.784208	0.620548	-0.743512	-0.771855	-0.713009	-0.668581	-0.642117	-0.639592	-0.277362	-0.630774	-0.278772	-0.55839	-0.274432	0.677514	0.216484	-0.706505	-0.766956	-0.7308	-0.770858	0.837414	-0.693697	-0.632405	-0.702852	-0.346648	-0.434068	-0.221382	-0.695654
GLYMA15G18250	0.312401	-0.562213	0.344409	-0.284828	0.20593	0.110041	0.304801	-0.237266	-0.00159037	0.0311451	-0.286851	-0.548669	0.752986	-0.681586	0.38479	0.608086	0.318631	0.365246	-0.649132	-0.272988	-0.507278	0.650063	-0.646574	0.595354	-0.715963	-0.717761	-0.624617	-0.563037	-0.613333	-0.676696	-0.185752	-0.6714	-0.50341	-0.463145	-0.488977	0.661037	0.350314	-0.473251	-0.534405	-0.519151	-0.596404	0.572886	-0.665944	-0.592027	-0.642539	-0.435353	-0.439275	-0.262285	-0.605768
GLYMA01G33070	0.578636	-0.444204	0.429493	-0.492631	0.466502	0.355069	0.351787	-0.213657	-0.334317	-0.244798	-0.386256	-0.690837	0.852862	-0.715907	0.217678	0.57551	0.337486	0.45388	-0.724006	-0.29415	-0.690688	0.716085	-0.818706	0.620089	-0.765122	-0.799728	-0.731769	-0.546174	-0.576478	-0.767438	-0.500685	-0.772956	-0.00446842	-0.535197	-0.382679	0.67392	0.504911	-0.660878	-0.757046	-0.712539	-0.720264	0.899027	-0.809583	-0.717516	-0.591606	-0.400164	-0.497962	-0.305651	-0.772018
GLYMA18G47720	0.570323	-0.34909	0.516899	-0.526415	0.405843	0.447009	0.561692	-0.0457898	-0.360149	-0.335741	-0.385486	-0.657263	0.768966	-0.806229	-0.0996286	0.652004	0.743142	0.884265	-0.82089	0.000911563	-0.713907	0.836674	-0.922732	0.772166	-0.844573	-0.843068	-0.898183	-0.769338	-0.886431	-0.828682	0.0745367	-0.811743	0.169551	-0.276153	-0.111747	0.842007	0.435427	-0.852896	-0.872241	-0.900152	-0.844762	0.788921	-0.638589	-0.709718	-0.741399	-0.403349	-0.423172	-0.22659	-0.886685
GLYMA16G26100	0.615704	-0.482761	0.520006	-0.41165	0.41515	0.329245	0.322275	-0.179386	-0.494226	-0.178278	-0.325117	-0.741515	0.877012	-0.756877	0.243919	0.643124	0.330569	0.463544	-0.781562	-0.37233	-0.60662	0.754337	-0.803557	0.68156	-0.805726	-0.843924	-0.796548	-0.652954	-0.637927	-0.810604	-0.492259	-0.803143	-0.035912	-0.586853	-0.385148	0.723725	0.501343	-0.670818	-0.772887	-0.72464	-0.747207	0.929913	-0.846317	-0.790629	-0.623717	-0.501136	-0.542221	-0.414215	-0.793421
GLYMA05G08770	0.373529	-0.251278	0.266571	-0.429037	0.252496	0.203684	0.251043	-0.310731	0.0460667	-0.238085	-0.250816	-0.427457	0.547053	-0.437055	0.0115318	0.267604	0.299254	0.353124	-0.417584	-0.139952	-0.54576	0.44778	-0.570099	0.406251	-0.474889	-0.484196	-0.4113	-0.237169	-0.390805	-0.435877	-0.0756896	-0.474462	-0.0618568	-0.20109	-0.214897	0.458511	0.291951	-0.406137	-0.464015	-0.444799	-0.513069	0.512234	-0.391992	-0.42198	-0.614577	-0.259642	-0.348713	-0.172214	-0.465082
GLYMA13G24940	0.373529	-0.251278	0.266571	-0.429037	0.252496	0.203684	0.251043	-0.310731	0.0460667	-0.238085	-0.250816	-0.427457	0.547053	-0.437055	0.0115318	0.267604	0.299254	0.353124	-0.417584	-0.139952	-0.54576	0.44778	-0.570099	0.406251	-0.474889	-0.484196	-0.4113	-0.237169	-0.390805	-0.435877	-0.0756896	-0.474462	-0.0618568	-0.20109	-0.214897	0.458511	0.291951	-0.406137	-0.464015	-0.444799	-0.513069	0.512234	-0.391992	-0.42198	-0.614577	-0.259642	-0.348713	-0.172214	-0.465082
GLYMA15G34720	0.548938	-0.222251	0.591935	-0.149273	0.3187	0.236231	0.253092	-0.292384	-0.235482	0.299152	0.106505	-0.893418	0.894518	-0.770067	-0.00620679	0.426415	0.131863	0.352797	-0.737977	-0.555827	-0.498487	0.727339	-0.580372	0.769352	-0.856795	-0.872738	-0.704885	-0.486171	-0.510157	-0.78321	-0.413269	-0.802357	-0.248295	-0.720836	-0.829587	0.707409	0.426705	-0.486769	-0.566075	-0.525589	-0.644282	0.863515	-0.876028	-0.841016	-0.752177	-0.732911	-0.841076	-0.652472	-0.694854
GLYMA15G11680	0.367384	-0.479829	0.214313	-0.523421	0.407671	0.281863	0.363151	-0.192857	0.0618805	-0.177267	-0.445156	-0.544566	0.794558	-0.719771	0.367669	0.473623	0.263287	0.305312	-0.637928	-0.0750575	-0.650389	0.703573	-0.746657	0.542736	-0.716199	-0.743319	-0.634129	-0.544328	-0.502817	-0.684406	-0.475813	-0.683464	-0.477995	-0.496953	-0.420924	0.700923	0.33273	-0.608716	-0.673083	-0.629736	-0.777866	0.769235	-0.693717	-0.608144	-0.650922	-0.272473	-0.29977	-0.118861	-0.690683
GLYMA06G17020	0.806989	-0.117294	0.54457	0.084668	0.605026	0.468595	0.408187	0.260647	-0.535943	0.00499321	-0.106521	-0.607725	0.681383	-0.559337	0.292132	0.635211	-0.115948	0.113227	-0.563116	-0.283643	-0.125309	0.360215	-0.495165	0.410275	-0.505385	-0.576292	-0.513734	-0.253611	-0.434227	-0.584759	-0.297854	-0.619735	0.235437	-0.343745	-0.345117	0.425408	0.844286	-0.200582	-0.330345	-0.301141	-0.410818	0.620085	-0.666268	-0.579729	-0.436557	-0.500333	-0.553323	-0.511078	-0.458061
GLYMA13G23120	0.725035	-0.0903637	0.446377	-0.0493527	0.768739	0.611352	0.662516	0.386653	-0.123012	0.142259	-0.203638	-0.589948	0.752368	-0.701858	0.434409	0.638504	-0.035236	0.148428	-0.663019	0.0158695	-0.283473	0.491852	-0.557403	0.469421	-0.625471	-0.669579	-0.563624	-0.309607	-0.481405	-0.7007	-0.342486	-0.727689	-0.137909	-0.412223	-0.488092	0.569736	0.742874	-0.325626	-0.413464	-0.396083	-0.594784	0.582893	-0.720945	-0.598964	-0.544385	-0.406707	-0.4304	-0.318226	-0.581915
GLYMA06G02050	0.500713	-0.4368	0.399593	-0.46152	0.428855	0.311831	0.465547	-0.137643	-0.213909	-0.189886	-0.27595	-0.56264	0.767588	-0.687481	0.256594	0.63102	0.546105	0.635005	-0.741081	-0.156166	-0.67771	0.669378	-0.762515	0.620288	-0.763199	-0.755362	-0.704307	-0.539096	-0.725103	-0.76253	-0.185367	-0.769219	-0.2298	-0.467805	-0.314839	0.672742	0.410042	-0.644143	-0.707691	-0.694018	-0.739059	0.640275	-0.725995	-0.628012	-0.690841	-0.320332	-0.38485	-0.125675	-0.754536
GLYMA10G44180	0.387912	-0.268785	0.380148	-0.537796	0.388517	0.44137	0.620839	-0.0852241	0.233386	-0.119512	-0.426418	-0.499667	0.653919	-0.70023	0.0833295	0.48411	0.573891	0.59937	-0.67756	0.167415	-0.716992	0.726287	-0.740549	0.636507	-0.695754	-0.664745	-0.660076	-0.543295	-0.670993	-0.684743	0.106927	-0.6864	-0.18018	-0.150737	-0.202205	0.752936	0.246795	-0.665986	-0.669965	-0.691247	-0.740249	0.519878	-0.433661	-0.564476	-0.759361	-0.320554	-0.278097	-0.118384	-0.719991
GLYMA02G37990	0.485751	-0.616656	0.436084	-0.531118	0.384909	0.312143	0.429982	-0.179544	-0.305594	-0.235039	-0.447361	-0.638589	0.873979	-0.831308	0.408584	0.759046	0.525942	0.582956	-0.850505	-0.209683	-0.729251	0.841697	-0.857771	0.726727	-0.857546	-0.85937	-0.848944	-0.79569	-0.794895	-0.867891	-0.342528	-0.841285	-0.330658	-0.506181	-0.288102	0.82984	0.38563	-0.755682	-0.834481	-0.800205	-0.847126	0.819742	-0.786521	-0.764659	-0.714205	-0.408967	-0.356869	-0.204466	-0.859884
GLYMA10G06940	0.317184	-0.646212	0.333291	-0.512802	0.0356569	-0.0392357	0.0595302	-0.523887	-0.397385	-0.346369	-0.241357	-0.588612	0.74611	-0.629047	0.0468655	0.486972	0.572227	0.650029	-0.637521	-0.439922	-0.644617	0.707188	-0.777046	0.646061	-0.75201	-0.765777	-0.718503	-0.674145	-0.685836	-0.655701	-0.204194	-0.646464	-0.261235	-0.520446	-0.281349	0.674245	0.235691	-0.67968	-0.744286	-0.714452	-0.715744	0.792909	-0.685236	-0.634652	-0.698132	-0.382344	-0.463744	-0.235842	-0.693012
GLYMA04G11640	0.561309	-0.218799	0.331017	-0.53527	0.589339	0.56477	0.64593	0.0880335	-0.123883	-0.412019	-0.479876	-0.55869	0.733961	-0.782643	-0.0327596	0.574315	0.557201	0.702758	-0.711267	0.211335	-0.703047	0.741329	-0.891567	0.624941	-0.743331	-0.758418	-0.775994	-0.603048	-0.743298	-0.74473	-0.0132438	-0.74557	0.140067	-0.172193	-0.108425	0.767568	0.540451	-0.750998	-0.771615	-0.797568	-0.816041	0.756849	-0.574625	-0.588126	-0.667737	-0.235447	-0.291615	-0.0576609	-0.806963
GLYMA10G23810	0.450453	-0.650785	0.379207	-0.403095	0.247673	0.134575	0.175999	-0.226087	-0.370915	-0.15147	-0.390936	-0.584126	0.778858	-0.621074	0.435731	0.55555	0.245465	0.285494	-0.643949	-0.350632	-0.461798	0.642468	-0.722348	0.529576	-0.683034	-0.738137	-0.658322	-0.602268	-0.508224	-0.665516	-0.557497	-0.65239	-0.31584	-0.632293	-0.366996	0.623709	0.348473	-0.582825	-0.680851	-0.620135	-0.69181	0.798146	-0.770538	-0.657928	-0.550723	-0.396322	-0.410993	-0.338965	-0.646895
GLYMA17G02600	0.540902	-0.424291	0.445437	-0.591018	0.504621	0.420232	0.513448	-0.112749	-0.155129	-0.0943308	-0.386544	-0.699483	0.867251	-0.768922	0.193661	0.520663	0.512054	0.597873	-0.807077	-0.0891032	-0.748553	0.812303	-0.873453	0.68914	-0.867327	-0.886012	-0.796855	-0.612594	-0.634947	-0.846343	-0.467769	-0.841874	-0.186562	-0.658674	-0.464501	0.774939	0.341459	-0.827321	-0.872699	-0.847032	-0.882003	0.858964	-0.860566	-0.746485	-0.683602	-0.367858	-0.46402	-0.240642	-0.880143
GLYMA10G00430	0.472528	-0.548609	0.379894	-0.549327	0.425878	0.3234	0.41095	-0.243891	-0.210371	-0.251662	-0.409973	-0.627475	0.871404	-0.813412	0.403002	0.699063	0.45085	0.51307	-0.809096	-0.230187	-0.782245	0.806349	-0.812219	0.693177	-0.825446	-0.820695	-0.784646	-0.699743	-0.725963	-0.836225	-0.393497	-0.823761	-0.368341	-0.481396	-0.324969	0.791229	0.391889	-0.693196	-0.783812	-0.737494	-0.819975	0.816113	-0.763673	-0.743007	-0.726541	-0.37811	-0.346923	-0.161604	-0.826356
GLYMA14G10660	0.433055	-0.453208	0.457486	-0.569297	0.233701	0.281995	0.403345	-0.174832	-0.205483	-0.203349	-0.426729	-0.632572	0.723111	-0.684301	-0.100479	0.442999	0.666246	0.738298	-0.704477	-0.0385947	-0.637087	0.793858	-0.88956	0.688186	-0.78894	-0.812116	-0.798675	-0.695962	-0.686182	-0.719434	-0.0928808	-0.701482	0.047246	-0.436409	-0.247274	0.767539	0.243378	-0.854093	-0.855015	-0.87149	-0.805101	0.781701	-0.643421	-0.652324	-0.664709	-0.387281	-0.460332	-0.298422	-0.800436
GLYMA15G03040	0.645616	-0.316936	0.508085	-0.387663	0.540717	0.467805	0.52531	-0.0318064	-0.435757	-0.225919	-0.240871	-0.746609	0.891938	-0.893711	0.0965657	0.734244	0.487782	0.691642	-0.871272	-0.183061	-0.684919	0.827433	-0.839959	0.785318	-0.894703	-0.899985	-0.891925	-0.729707	-0.840519	-0.900615	-0.199877	-0.892845	-0.0365167	-0.437025	-0.328177	0.838379	0.585528	-0.722341	-0.79273	-0.78282	-0.837739	0.886063	-0.807458	-0.800862	-0.752413	-0.476621	-0.498914	-0.277619	-0.883817
GLYMA18G47270	0.356004	-0.487867	0.325498	-0.581476	0.359642	0.321057	0.498347	-0.214906	0.0597067	-0.208752	-0.469485	-0.586861	0.804635	-0.804263	0.186326	0.598981	0.588843	0.639169	-0.757227	-0.0237268	-0.800096	0.828834	-0.858242	0.702641	-0.82778	-0.813504	-0.777011	-0.688897	-0.742356	-0.791767	-0.134205	-0.778099	-0.303128	-0.364994	-0.333864	0.816046	0.322397	-0.752469	-0.779867	-0.782961	-0.802426	0.721855	-0.65803	-0.64973	-0.725253	-0.331358	-0.349169	-0.104944	-0.816596
GLYMA01G02120	0.346793	-0.346874	0.200757	-0.374662	0.154145	0.130664	0.158839	-0.222539	-0.206434	-0.439286	-0.336625	-0.44882	0.568507	-0.534711	-0.14448	0.331392	0.335115	0.454744	-0.417056	-0.0860324	-0.414591	0.529557	-0.695339	0.44847	-0.525451	-0.576866	-0.554845	-0.480822	-0.508908	-0.441739	0.0114068	-0.450239	0.0521823	-0.158252	-0.0962629	0.557322	0.394336	-0.504912	-0.540097	-0.546129	-0.583845	0.683361	-0.406816	-0.426931	-0.56996	-0.255886	-0.340276	-0.184806	-0.498498
GLYMA20G18980	0.5047	-0.372072	0.548811	-0.318598	0.312545	0.276913	0.437296	-0.136929	-0.291022	0.0411773	-0.115522	-0.758601	0.841959	-0.814583	-0.0136839	0.601245	0.55921	0.731716	-0.825099	-0.251309	-0.590378	0.81185	-0.778852	0.807327	-0.912	-0.909751	-0.848507	-0.701937	-0.796863	-0.849548	-0.0884828	-0.839933	-0.178648	-0.5721	-0.513405	0.811079	0.393271	-0.719614	-0.747933	-0.759019	-0.77953	0.767902	-0.81018	-0.768161	-0.7662	-0.557454	-0.628599	-0.389905	-0.824516
GLYMA09G08550	0.584333	-0.384509	0.440927	-0.646977	0.614361	0.538505	0.596078	-0.0829194	-0.0408752	-0.152952	-0.505484	-0.601979	0.80868	-0.70036	0.389926	0.558181	0.432438	0.452082	-0.771701	-0.0239052	-0.806457	0.731441	-0.8128	0.594627	-0.74572	-0.748915	-0.691177	-0.490212	-0.560546	-0.798075	-0.495199	-0.805293	-0.141481	-0.490938	-0.319906	0.700736	0.356161	-0.729855	-0.805934	-0.761026	-0.81141	0.74576	-0.735208	-0.695708	-0.648674	-0.302106	-0.323236	-0.168788	-0.824063
GLYMA05G34490	0.457696	-0.386831	0.416072	-0.694924	0.345694	0.471894	0.527313	-0.157071	-0.0925398	-0.475356	-0.662062	-0.539477	0.678445	-0.737184	-0.0198815	0.554425	0.658528	0.684655	-0.705635	0.125637	-0.796618	0.825314	-0.91151	0.675473	-0.69818	-0.695327	-0.792216	-0.736404	-0.736491	-0.704835	0.0518252	-0.684018	0.196217	-0.0304111	0.0805845	0.818828	0.307244	-0.822603	-0.845635	-0.857644	-0.794779	0.754743	-0.402827	-0.629407	-0.694701	-0.319853	-0.238271	-0.166704	-0.807543
GLYMA13G36560	0.324189	-0.669881	0.173862	-0.626793	0.189451	0.136798	0.218911	-0.262755	-0.290215	-0.639891	-0.630181	-0.397634	0.655634	-0.607893	0.197408	0.554398	0.550844	0.565858	-0.559729	-0.0531295	-0.621211	0.659668	-0.87773	0.486253	-0.613772	-0.654726	-0.6837	-0.689413	-0.662901	-0.576987	-0.160227	-0.556122	-0.0975246	-0.237211	0.0496684	0.655912	0.340819	-0.705119	-0.759485	-0.745872	-0.730547	0.746768	-0.512978	-0.483938	-0.556518	-0.146356	-0.161086	-0.00916695	-0.661237
GLYMA03G33890	0.564068	-0.340299	0.392371	-0.414002	0.48778	0.417544	0.528642	0.0172305	-0.220776	-0.321281	-0.397864	-0.429749	0.62633	-0.568648	0.26758	0.643162	0.476293	0.543214	-0.629318	-0.00868293	-0.57159	0.523698	-0.712223	0.478138	-0.577286	-0.579202	-0.594309	-0.418197	-0.662011	-0.633757	-0.025196	-0.649497	0.0635065	-0.18449	-0.0537069	0.555062	0.507385	-0.525777	-0.59673	-0.595746	-0.604962	0.501764	-0.518897	-0.497363	-0.577348	-0.238482	-0.258446	-0.0887187	-0.632949
GLYMA12G05780	0.640472	-0.279371	0.592008	-0.523108	0.473434	0.481772	0.467228	-0.155549	-0.325711	-0.0959171	-0.281007	-0.808972	0.86668	-0.804584	-0.0111473	0.498895	0.453239	0.597147	-0.830389	-0.204552	-0.724902	0.852673	-0.829263	0.779483	-0.866765	-0.882671	-0.843975	-0.658495	-0.646012	-0.853179	-0.383863	-0.849433	0.0537916	-0.544163	-0.397101	0.818983	0.369819	-0.804468	-0.86349	-0.832047	-0.861531	0.952929	-0.787258	-0.848198	-0.748313	-0.53512	-0.570095	-0.441271	-0.886961
GLYMA08G26670	0.3316	-0.372841	0.195193	-0.353688	0.310705	0.192408	0.271103	-0.304701	0.0415431	-0.260729	-0.286751	-0.4805	0.698365	-0.65287	0.239012	0.513851	0.218673	0.30776	-0.536243	-0.215212	-0.606652	0.57271	-0.609696	0.509	-0.602246	-0.601328	-0.529764	-0.427775	-0.539476	-0.57548	-0.146334	-0.594481	-0.344557	-0.212953	-0.317113	0.595979	0.447415	-0.376579	-0.45988	-0.432969	-0.559333	0.611898	-0.508601	-0.510682	-0.655146	-0.308287	-0.328819	-0.109561	-0.53987
GLYMA15G06100	0.529632	-0.0715773	0.405504	-0.0559925	0.376961	0.284768	0.374406	0.0670533	-0.219043	0.101981	0.0645646	-0.697151	0.71727	-0.683621	-0.251521	0.355363	0.228154	0.508829	-0.581363	-0.132287	-0.270325	0.573223	-0.618584	0.604445	-0.733805	-0.783004	-0.646858	-0.415313	-0.552174	-0.631218	-0.0430638	-0.654494	-0.0318508	-0.503102	-0.600507	0.621723	0.556492	-0.476614	-0.488312	-0.518089	-0.626531	0.706428	-0.716968	-0.585685	-0.645441	-0.482728	-0.679711	-0.414843	-0.590794
GLYMA12G04890	0.340321	-0.338835	0.336918	-0.233963	0.305077	0.312299	0.472091	-0.103225	0.155269	-0.0795401	-0.386928	-0.531398	0.701297	-0.77147	0.201481	0.658231	0.284405	0.374792	-0.629127	-0.0583371	-0.538623	0.681274	-0.651068	0.62926	-0.665536	-0.651414	-0.642338	-0.584109	-0.673504	-0.656126	0.137785	-0.651615	-0.224404	-0.0503446	-0.307928	0.726824	0.499672	-0.41469	-0.456884	-0.479103	-0.533968	0.539704	-0.438323	-0.55512	-0.658805	-0.452692	-0.378409	-0.240284	-0.589174
GLYMA15G20180	0.408986	-0.310509	0.35309	-0.403394	0.424855	0.378966	0.430824	-0.195972	0.205253	0.035716	-0.394487	-0.653955	0.801236	-0.746704	0.231111	0.449763	0.153315	0.226261	-0.643137	-0.13072	-0.647762	0.721517	-0.682231	0.610403	-0.715489	-0.728529	-0.618093	-0.471326	-0.443821	-0.694386	-0.374832	-0.702955	-0.268086	-0.386407	-0.546492	0.70646	0.393582	-0.520802	-0.580416	-0.55221	-0.644886	0.748455	-0.63785	-0.658008	-0.63928	-0.450877	-0.472038	-0.330034	-0.663864
GLYMA17G03350	0.5114	-0.5701	0.487502	-0.34443	0.264865	0.155317	0.212306	-0.271452	-0.509282	-0.106975	-0.213473	-0.744634	0.880041	-0.754056	0.210351	0.632138	0.374522	0.517063	-0.769692	-0.475183	-0.55281	0.756973	-0.777184	0.70928	-0.845462	-0.879807	-0.803893	-0.697849	-0.677376	-0.801739	-0.435238	-0.788389	-0.207518	-0.683925	-0.487474	0.726174	0.440944	-0.656655	-0.745494	-0.705436	-0.730716	0.901097	-0.889653	-0.778038	-0.644463	-0.530354	-0.601111	-0.422296	-0.767983
GLYMA01G32400	0.653365	-0.467399	0.637595	-0.330344	0.399936	0.425755	0.46356	-0.0696788	-0.575149	-0.258471	-0.397113	-0.722116	0.844134	-0.855391	0.229408	0.891322	0.471398	0.612491	-0.874187	-0.301728	-0.614542	0.822046	-0.827022	0.790069	-0.81719	-0.82102	-0.904726	-0.828324	-0.876556	-0.87351	-0.0955789	-0.846441	0.148433	-0.258695	-0.139309	0.826629	0.603161	-0.66224	-0.758301	-0.746397	-0.701088	0.830888	-0.686122	-0.81625	-0.668703	-0.591206	-0.484923	-0.429436	-0.831055
GLYMA20G38560	0.317914	-0.519026	0.398669	-0.435018	0.116121	0.188056	0.326149	-0.225052	-0.157122	-0.19393	-0.408423	-0.63729	0.759799	-0.823067	-0.0133957	0.567183	0.549215	0.636726	-0.723593	-0.105013	-0.579318	0.870732	-0.831716	0.766627	-0.819711	-0.831089	-0.846707	-0.87523	-0.77715	-0.736314	0.0262523	-0.697899	-0.214499	-0.302701	-0.253174	0.880345	0.27457	-0.751822	-0.761049	-0.777569	-0.789842	0.795494	-0.569344	-0.690203	-0.741903	-0.486798	-0.425217	-0.319755	-0.764437
GLYMA15G19580	0.545792	-0.554335	0.478767	-0.441494	0.383735	0.297881	0.367926	-0.156955	-0.461277	-0.192914	-0.331538	-0.717958	0.898812	-0.837541	0.283379	0.716339	0.459034	0.582361	-0.846518	-0.296853	-0.643855	0.832738	-0.844909	0.745561	-0.8815	-0.903449	-0.87241	-0.789228	-0.769131	-0.871311	-0.398713	-0.847724	-0.231322	-0.596963	-0.367852	0.817885	0.446172	-0.746871	-0.828254	-0.792803	-0.841324	0.909276	-0.860407	-0.803991	-0.696545	-0.473701	-0.473005	-0.313765	-0.856673
GLYMA03G05480	0.431924	-0.304408	0.435493	-0.293997	0.159311	0.242732	0.389472	-0.0566265	-0.299034	-0.31074	-0.251325	-0.459038	0.539649	-0.609943	-0.136848	0.558068	0.609466	0.725434	-0.593476	-0.0106407	-0.417224	0.603685	-0.687167	0.607651	-0.605206	-0.602045	-0.682082	-0.633014	-0.794528	-0.571396	0.414502	-0.56391	0.102988	-0.0208278	0.0472454	0.67142	0.369651	-0.565222	-0.577986	-0.621749	-0.61874	0.494453	-0.338474	-0.503275	-0.703526	-0.383103	-0.33206	-0.227712	-0.595936
GLYMA04G39680	0.431924	-0.304408	0.435493	-0.293997	0.159311	0.242732	0.389472	-0.0566265	-0.299034	-0.31074	-0.251325	-0.459038	0.539649	-0.609943	-0.136848	0.558068	0.609466	0.725434	-0.593476	-0.0106407	-0.417224	0.603685	-0.687167	0.607651	-0.605206	-0.602045	-0.682082	-0.633014	-0.794528	-0.571396	0.414502	-0.56391	0.102988	-0.0208278	0.0472454	0.67142	0.369651	-0.565222	-0.577986	-0.621749	-0.61874	0.494453	-0.338474	-0.503275	-0.703526	-0.383103	-0.33206	-0.227712	-0.595936
GLYMA08G32750	0.431924	-0.304408	0.435493	-0.293997	0.159311	0.242732	0.389472	-0.0566265	-0.299034	-0.31074	-0.251325	-0.459038	0.539649	-0.609943	-0.136848	0.558068	0.609466	0.725434	-0.593476	-0.0106407	-0.417224	0.603685	-0.687167	0.607651	-0.605206	-0.602045	-0.682082	-0.633014	-0.794528	-0.571396	0.414502	-0.56391	0.102988	-0.0208278	0.0472454	0.67142	0.369651	-0.565222	-0.577986	-0.621749	-0.61874	0.494453	-0.338474	-0.503275	-0.703526	-0.383103	-0.33206	-0.227712	-0.595936
GLYMA11G04720	0.431924	-0.304408	0.435493	-0.293997	0.159311	0.242732	0.389472	-0.0566265	-0.299034	-0.31074	-0.251325	-0.459038	0.539649	-0.609943	-0.136848	0.558068	0.609466	0.725434	-0.593476	-0.0106407	-0.417224	0.603685	-0.687167	0.607651	-0.605206	-0.602045	-0.682082	-0.633014	-0.794528	-0.571396	0.414502	-0.56391	0.102988	-0.0208278	0.0472454	0.67142	0.369651	-0.565222	-0.577986	-0.621749	-0.61874	0.494453	-0.338474	-0.503275	-0.703526	-0.383103	-0.33206	-0.227712	-0.595936
GLYMA17G33040	0.431924	-0.304408	0.435493	-0.293997	0.159311	0.242732	0.389472	-0.0566265	-0.299034	-0.31074	-0.251325	-0.459038	0.539649	-0.609943	-0.136848	0.558068	0.609466	0.725434	-0.593476	-0.0106407	-0.417224	0.603685	-0.687167	0.607651	-0.605206	-0.602045	-0.682082	-0.633014	-0.794528	-0.571396	0.414502	-0.56391	0.102988	-0.0208278	0.0472454	0.67142	0.369651	-0.565222	-0.577986	-0.621749	-0.61874	0.494453	-0.338474	-0.503275	-0.703526	-0.383103	-0.33206	-0.227712	-0.595936
GLYMA19G30480	0.431924	-0.304408	0.435493	-0.293997	0.159311	0.242732	0.389472	-0.0566265	-0.299034	-0.31074	-0.251325	-0.459038	0.539649	-0.609943	-0.136848	0.558068	0.609466	0.725434	-0.593476	-0.0106407	-0.417224	0.603685	-0.687167	0.607651	-0.605206	-0.602045	-0.682082	-0.633014	-0.794528	-0.571396	0.414502	-0.56391	0.102988	-0.0208278	0.0472454	0.67142	0.369651	-0.565222	-0.577986	-0.621749	-0.61874	0.494453	-0.338474	-0.503275	-0.703526	-0.383103	-0.33206	-0.227712	-0.595936
GLYMA01G00400	0.352262	-0.415123	0.438979	-0.35102	0.249767	0.241537	0.424079	-0.161247	0.157	0.180248	-0.299337	-0.556421	0.687914	-0.621261	0.284529	0.458955	0.348113	0.356239	-0.639726	-0.122042	-0.514982	0.648998	-0.617335	0.590367	-0.681735	-0.676353	-0.584181	-0.480518	-0.51774	-0.652294	-0.162808	-0.652978	-0.392027	-0.446919	-0.482652	0.655311	0.208536	-0.53015	-0.562496	-0.553241	-0.623314	0.510595	-0.587732	-0.596898	-0.663907	-0.454069	-0.440366	-0.334587	-0.615077
GLYMA13G39260	0.633814	-0.487113	0.370804	-0.413067	0.575831	0.433873	0.526408	0.15522	-0.499061	-0.395306	-0.455223	-0.51311	0.773223	-0.727268	0.40607	0.790706	0.463008	0.579507	-0.757593	-0.0146823	-0.529327	0.647735	-0.845153	0.54587	-0.722727	-0.761423	-0.771614	-0.648097	-0.771593	-0.776273	-0.278568	-0.76455	-0.0640474	-0.412239	-0.105388	0.681322	0.615148	-0.6685	-0.750644	-0.735716	-0.788479	0.732427	-0.753926	-0.614096	-0.566129	-0.235296	-0.250133	-0.0772703	-0.770747
GLYMA06G34250	0.308196	-0.277537	0.326559	-0.420613	0.207442	0.305653	0.381287	-0.155584	0.227647	-0.0803083	-0.477818	-0.548184	0.619443	-0.64004	-0.0947339	0.294365	0.303076	0.352897	-0.509175	0.0770535	-0.505151	0.686438	-0.707692	0.563957	-0.607451	-0.635854	-0.596782	-0.524843	-0.447082	-0.535565	-0.00875777	-0.531717	-0.0233982	-0.153434	-0.29199	0.694464	0.260353	-0.58241	-0.578593	-0.598115	-0.61691	0.658228	-0.385457	-0.524974	-0.612524	-0.401285	-0.40332	-0.339706	-0.5793
GLYMA11G07490	0.344595	-0.503778	0.217293	-0.445799	0.146752	0.0226421	0.0352452	-0.410927	-0.274144	-0.337205	-0.285793	-0.537448	0.685147	-0.518599	0.0256349	0.315001	0.291263	0.388149	-0.466954	-0.343272	-0.509232	0.552052	-0.709174	0.460115	-0.60483	-0.6623	-0.555039	-0.440334	-0.427159	-0.510775	-0.375038	-0.523933	-0.128552	-0.500603	-0.339648	0.521907	0.339169	-0.540484	-0.610807	-0.573543	-0.607196	0.796791	-0.646749	-0.514463	-0.541408	-0.28598	-0.453847	-0.237436	-0.550758
GLYMA09G33170	0.43067	-0.163821	0.604121	-0.0136724	0.069394	0.143807	0.212702	-0.275214	-0.206988	0.232386	0.0900611	-0.832562	0.742722	-0.74576	-0.357703	0.408673	0.249527	0.494726	-0.637398	-0.450919	-0.349673	0.716356	-0.568873	0.800622	-0.781493	-0.791732	-0.718469	-0.585692	-0.613867	-0.662622	0.13866	-0.667336	0.0263122	-0.356777	-0.620432	0.730228	0.423949	-0.444762	-0.467893	-0.493789	-0.509012	0.737376	-0.596418	-0.7308	-0.738721	-0.796467	-0.85706	-0.721147	-0.591906
GLYMA12G05050	0.351249	-0.480657	0.267048	-0.324335	0.187375	0.232298	0.280083	-0.0804436	-0.147145	-0.388293	-0.574493	-0.414152	0.595156	-0.643203	0.222401	0.586721	0.241643	0.283958	-0.508723	-0.013336	-0.378899	0.608791	-0.69382	0.484343	-0.515963	-0.557566	-0.61407	-0.660408	-0.585049	-0.511759	0.0225907	-0.489668	-0.0624426	0.00479579	0.0239484	0.661343	0.438819	-0.463084	-0.519809	-0.518827	-0.570613	0.631541	-0.329746	-0.485021	-0.547575	-0.334872	-0.203435	-0.228182	-0.514651
GLYMA17G12740	0.619214	-0.275934	0.525808	-0.23065	0.587664	0.504686	0.598501	0.0421585	-0.171877	0.0334274	-0.237655	-0.701096	0.863744	-0.860101	0.352342	0.779531	0.265575	0.423554	-0.832431	-0.187023	-0.596364	0.737159	-0.684749	0.71778	-0.811075	-0.801474	-0.76015	-0.588774	-0.726912	-0.861427	-0.215008	-0.863409	-0.201811	-0.377886	-0.456168	0.766733	0.616248	-0.509239	-0.596762	-0.58013	-0.682771	0.701201	-0.747379	-0.758494	-0.703226	-0.53385	-0.491253	-0.331933	-0.764046
GLYMA03G00830	0.529732	-0.39966	0.476955	-0.405418	0.308662	0.319815	0.349868	-0.144246	-0.438992	-0.276416	-0.331586	-0.725545	0.816049	-0.819315	-0.0707554	0.597651	0.47945	0.652029	-0.758726	-0.199274	-0.587381	0.826507	-0.856846	0.753244	-0.828952	-0.860817	-0.870521	-0.785441	-0.755901	-0.782765	-0.141887	-0.761641	0.0766071	-0.379628	-0.257691	0.821859	0.471052	-0.747704	-0.793722	-0.793582	-0.786187	0.926077	-0.697232	-0.749031	-0.686737	-0.497532	-0.518838	-0.377457	-0.80806
GLYMA16G03760	0.543582	-0.567456	0.400809	-0.390371	0.360042	0.226411	0.226398	-0.193143	-0.526863	-0.267696	-0.329877	-0.655147	0.848158	-0.730037	0.349941	0.652138	0.276721	0.395872	-0.724141	-0.378594	-0.539064	0.7029	-0.769224	0.610887	-0.757129	-0.805069	-0.753272	-0.668651	-0.624771	-0.753307	-0.526938	-0.74108	-0.207767	-0.588425	-0.333971	0.689818	0.490194	-0.614248	-0.725761	-0.667093	-0.744613	0.905795	-0.824053	-0.728945	-0.602014	-0.420028	-0.440527	-0.31468	-0.730874
GLYMA07G31700	0.395478	-0.226047	0.294264	-0.208331	0.223373	0.222214	0.313263	-0.0892709	-0.0746659	-0.27669	-0.289859	-0.388835	0.486712	-0.468847	-0.066759	0.429947	0.301422	0.411942	-0.397567	-0.0478615	-0.348288	0.409215	-0.578391	0.403936	-0.435661	-0.457137	-0.45661	-0.322164	-0.517764	-0.409789	0.252491	-0.434412	0.173922	0.0262328	-0.0801414	0.461699	0.495899	-0.327098	-0.365362	-0.396416	-0.393056	0.426599	-0.294389	-0.351551	-0.520163	-0.298442	-0.355678	-0.211329	-0.403752
GLYMA19G00270	0.61845	-0.408822	0.670366	-0.343125	0.357355	0.46736	0.526955	-0.0153317	-0.438943	-0.17708	-0.448079	-0.724347	0.798262	-0.853559	0.105777	0.814097	0.515138	0.637877	-0.858524	-0.167446	-0.586961	0.856938	-0.83936	0.812274	-0.811672	-0.81488	-0.913303	-0.852147	-0.858268	-0.851239	0.0263012	-0.817624	0.221162	-0.189478	-0.124843	0.865055	0.522165	-0.713053	-0.771828	-0.782738	-0.710131	0.796589	-0.602626	-0.802319	-0.676292	-0.618008	-0.491299	-0.481831	-0.831907
GLYMA12G06300	0.412339	-0.333839	0.324464	-0.41493	0.177509	0.183468	0.194478	-0.256166	-0.258665	-0.359592	-0.328972	-0.540267	0.610789	-0.545281	-0.193752	0.333931	0.393431	0.514309	-0.484499	-0.156935	-0.485751	0.582566	-0.731955	0.515472	-0.581888	-0.62716	-0.60546	-0.486672	-0.514358	-0.507978	-0.0497144	-0.516547	0.188443	-0.236714	-0.156956	0.578107	0.376455	-0.578002	-0.614796	-0.618148	-0.59221	0.73657	-0.478101	-0.507506	-0.568234	-0.336851	-0.444446	-0.293294	-0.570131
GLYMA05G32850	0.659053	-0.045422	0.477569	-0.194556	0.581484	0.417976	0.419822	-0.0412548	-0.243554	0.139893	0.124344	-0.759327	0.824278	-0.713061	0.0389895	0.399319	0.137175	0.382417	-0.697722	-0.291602	-0.488439	0.601281	-0.561207	0.631203	-0.77237	-0.792466	-0.626591	-0.332614	-0.49361	-0.743213	-0.420735	-0.782433	-0.220004	-0.661698	-0.67403	0.623765	0.512794	-0.467771	-0.547968	-0.507581	-0.715736	0.776772	-0.841736	-0.731584	-0.741676	-0.502107	-0.642832	-0.395022	-0.68146
GLYMA02G18090	0.418827	-0.521189	0.469198	-0.407802	0.168593	0.0641789	0.114778	-0.429661	-0.263538	0.105437	-0.0901068	-0.695471	0.798056	-0.594823	0.247786	0.364263	0.283977	0.344301	-0.665845	-0.518841	-0.542053	0.665664	-0.616929	0.623189	-0.755228	-0.777735	-0.6246	-0.501859	-0.448526	-0.686338	-0.581966	-0.692074	-0.4636	-0.818892	-0.615074	0.623631	0.152709	-0.587844	-0.673747	-0.600784	-0.714653	0.78369	-0.829469	-0.738673	-0.697715	-0.51707	-0.588628	-0.454004	-0.665338
GLYMA15G13090	0.400998	-0.417794	0.21637	-0.629792	0.397405	0.278254	0.316271	-0.3163	-0.0981452	-0.383316	-0.37809	-0.574499	0.789844	-0.711689	0.11592	0.42929	0.429498	0.519114	-0.645975	-0.128975	-0.784151	0.726409	-0.809743	0.588194	-0.743872	-0.760436	-0.681491	-0.54998	-0.576248	-0.693514	-0.390111	-0.700499	-0.260041	-0.450247	-0.314036	0.702794	0.338852	-0.697047	-0.759594	-0.72152	-0.812733	0.851232	-0.685595	-0.620455	-0.693547	-0.236922	-0.330918	-0.065605	-0.751307
GLYMA05G05420	0.456176	-0.460198	0.455562	-0.544411	0.281238	0.26326	0.297421	-0.302725	-0.240715	-0.116823	-0.320762	-0.737641	0.842209	-0.761134	0.0517821	0.442531	0.446301	0.540437	-0.750429	-0.257738	-0.685401	0.838975	-0.819267	0.730336	-0.843646	-0.868233	-0.798905	-0.697781	-0.602609	-0.779695	-0.419752	-0.765473	-0.188183	-0.606576	-0.438573	0.796827	0.252079	-0.787364	-0.836739	-0.8012	-0.840611	0.931253	-0.774356	-0.778465	-0.717845	-0.4796	-0.52457	-0.380309	-0.81936
GLYMA07G00330	0.622229	-0.197141	0.608417	-0.0799312	0.263177	0.244343	0.254738	-0.087481	-0.586706	0.0260572	0.0609271	-0.800568	0.763081	-0.706225	-0.237364	0.488354	0.298042	0.571172	-0.684331	-0.408421	-0.316773	0.656152	-0.650284	0.719841	-0.774886	-0.817333	-0.760792	-0.578486	-0.649916	-0.705278	-0.0811916	-0.711348	0.161911	-0.505299	-0.471689	0.673694	0.541106	-0.536242	-0.58937	-0.593654	-0.621127	0.826324	-0.742898	-0.739142	-0.667346	-0.655648	-0.76307	-0.613359	-0.662199
GLYMA01G07690	0.723628	-0.0166502	0.683375	-0.44886	0.654259	0.728625	0.76628	0.0909776	-0.0841262	0.0713487	-0.211251	-0.721278	0.763774	-0.793898	0.0648977	0.541317	0.459671	0.579894	-0.861113	0.046322	-0.711844	0.786838	-0.6886	0.767794	-0.791259	-0.758319	-0.764408	-0.53738	-0.681024	-0.852427	-0.108727	-0.863072	0.0319786	-0.304149	-0.288085	0.814323	0.352806	-0.697011	-0.742769	-0.729568	-0.837439	0.676159	-0.596046	-0.809852	-0.847505	-0.534465	-0.442926	-0.379051	-0.853399
GLYMA02G06680	0.723628	-0.0166502	0.683375	-0.44886	0.654259	0.728625	0.76628	0.0909776	-0.0841262	0.0713487	-0.211251	-0.721278	0.763774	-0.793898	0.0648977	0.541317	0.459671	0.579894	-0.861113	0.046322	-0.711844	0.786838	-0.6886	0.767794	-0.791259	-0.758319	-0.764408	-0.53738	-0.681024	-0.852427	-0.108727	-0.863072	0.0319786	-0.304149	-0.288085	0.814323	0.352806	-0.697011	-0.742769	-0.729568	-0.837439	0.676159	-0.596046	-0.809852	-0.847505	-0.534465	-0.442926	-0.379051	-0.853399
GLYMA03G32520	0.723628	-0.0166502	0.683375	-0.44886	0.654259	0.728625	0.76628	0.0909776	-0.0841262	0.0713487	-0.211251	-0.721278	0.763774	-0.793898	0.0648977	0.541317	0.459671	0.579894	-0.861113	0.046322	-0.711844	0.786838	-0.6886	0.767794	-0.791259	-0.758319	-0.764408	-0.53738	-0.681024	-0.852427	-0.108727	-0.863072	0.0319786	-0.304149	-0.288085	0.814323	0.352806	-0.697011	-0.742769	-0.729568	-0.837439	0.676159	-0.596046	-0.809852	-0.847505	-0.534465	-0.442926	-0.379051	-0.853399
GLYMA06G45780	0.723628	-0.0166502	0.683375	-0.44886	0.654259	0.728625	0.76628	0.0909776	-0.0841262	0.0713487	-0.211251	-0.721278	0.763774	-0.793898	0.0648977	0.541317	0.459671	0.579894	-0.861113	0.046322	-0.711844	0.786838	-0.6886	0.767794	-0.791259	-0.758319	-0.764408	-0.53738	-0.681024	-0.852427	-0.108727	-0.863072	0.0319786	-0.304149	-0.288085	0.814323	0.352806	-0.697011	-0.742769	-0.729568	-0.837439	0.676159	-0.596046	-0.809852	-0.847505	-0.534465	-0.442926	-0.379051	-0.853399
GLYMA10G29130	0.723628	-0.0166502	0.683375	-0.44886	0.654259	0.728625	0.76628	0.0909776	-0.0841262	0.0713487	-0.211251	-0.721278	0.763774	-0.793898	0.0648977	0.541317	0.459671	0.579894	-0.861113	0.046322	-0.711844	0.786838	-0.6886	0.767794	-0.791259	-0.758319	-0.764408	-0.53738	-0.681024	-0.852427	-0.108727	-0.863072	0.0319786	-0.304149	-0.288085	0.814323	0.352806	-0.697011	-0.742769	-0.729568	-0.837439	0.676159	-0.596046	-0.809852	-0.847505	-0.534465	-0.442926	-0.379051	-0.853399
GLYMA14G35220	0.723628	-0.0166502	0.683375	-0.44886	0.654259	0.728625	0.76628	0.0909776	-0.0841262	0.0713487	-0.211251	-0.721278	0.763774	-0.793898	0.0648977	0.541317	0.459671	0.579894	-0.861113	0.046322	-0.711844	0.786838	-0.6886	0.767794	-0.791259	-0.758319	-0.764408	-0.53738	-0.681024	-0.852427	-0.108727	-0.863072	0.0319786	-0.304149	-0.288085	0.814323	0.352806	-0.697011	-0.742769	-0.729568	-0.837439	0.676159	-0.596046	-0.809852	-0.847505	-0.534465	-0.442926	-0.379051	-0.853399
GLYMA15G07110	0.53728	-0.314895	0.376714	-0.574265	0.50785	0.411041	0.4452	-0.197192	-0.11663	-0.231909	-0.375952	-0.630674	0.778133	-0.649409	0.074808	0.438865	0.433392	0.534155	-0.667586	-0.126709	-0.761023	0.673639	-0.809761	0.576421	-0.72702	-0.745347	-0.661158	-0.417112	-0.529277	-0.715137	-0.385544	-0.735669	0.0487347	-0.4726	-0.373557	0.629075	0.425101	-0.68626	-0.747662	-0.723878	-0.71575	0.794462	-0.728643	-0.629227	-0.600456	-0.299476	-0.457622	-0.196248	-0.757609
GLYMA15G12260	0.467048	-0.397059	0.200754	-0.211282	0.3237	0.119089	0.14258	-0.00902527	-0.348418	-0.177307	-0.208354	-0.457235	0.626183	-0.447113	0.210935	0.330922	0.0728184	0.206033	-0.409775	-0.181217	-0.186842	0.375509	-0.600048	0.299884	-0.508826	-0.606301	-0.458838	-0.303616	-0.330263	-0.452456	-0.462876	-0.473649	-0.18473	-0.596251	-0.383003	0.405047	0.481852	-0.398798	-0.471492	-0.437415	-0.574132	0.67441	-0.698301	-0.426449	-0.427834	-0.216691	-0.396269	-0.229484	-0.440485
GLYMA18G44630	0.396233	-0.400993	0.288893	-0.497317	0.345471	0.29487	0.275551	-0.300027	0.0661313	-0.19156	-0.469717	-0.51424	0.693205	-0.585519	0.338373	0.400532	0.12484	0.129426	-0.531339	-0.184997	-0.622108	0.597552	-0.631992	0.465891	-0.552801	-0.576059	-0.504409	-0.401661	-0.352722	-0.559872	-0.447462	-0.572705	-0.225562	-0.303213	-0.295748	0.581473	0.313758	-0.461953	-0.556341	-0.49532	-0.598241	0.701694	-0.512135	-0.572034	-0.582263	-0.334387	-0.30984	-0.2508	-0.563152
GLYMA08G20250	0.669651	-0.197141	0.411231	0.0209516	0.698844	0.501598	0.575087	0.317239	-0.167488	0.131876	-0.209567	-0.586575	0.772937	-0.700747	0.498269	0.715306	-0.0688405	0.120767	-0.645428	-0.110749	-0.259894	0.471451	-0.553985	0.458846	-0.626524	-0.673643	-0.558382	-0.322813	-0.49728	-0.694812	-0.352458	-0.718018	-0.162625	-0.428481	-0.541566	0.536125	0.813371	-0.262594	-0.363339	-0.347756	-0.503017	0.578862	-0.762321	-0.576507	-0.472303	-0.421981	-0.473682	-0.323999	-0.544945
GLYMA03G37330	0.583428	-0.111867	0.298626	-0.435416	0.702625	0.565228	0.635218	0.106676	0.104349	-0.134248	-0.336312	-0.466302	0.657873	-0.566924	0.240547	0.42437	0.268468	0.359838	-0.574825	0.137811	-0.602774	0.487011	-0.653144	0.408479	-0.572282	-0.585891	-0.487385	-0.197908	-0.437503	-0.614836	-0.279522	-0.656998	-0.0532504	-0.322229	-0.317306	0.512336	0.500928	-0.487306	-0.54564	-0.531449	-0.644178	0.536665	-0.590993	-0.478437	-0.571571	-0.171708	-0.288362	-0.0524192	-0.617272
GLYMA13G29090	0.598134	-0.377247	0.521269	-0.402475	0.47044	0.406219	0.417489	-0.146979	-0.347692	-0.092861	-0.291617	-0.800462	0.916069	-0.851681	0.144363	0.628991	0.342166	0.507212	-0.826733	-0.296611	-0.66993	0.832638	-0.814791	0.760642	-0.877221	-0.900566	-0.843017	-0.683456	-0.670785	-0.867743	-0.430804	-0.859112	-0.0640913	-0.561232	-0.481331	0.803599	0.509009	-0.702517	-0.781786	-0.749385	-0.784254	0.955068	-0.853755	-0.828986	-0.678542	-0.540458	-0.583959	-0.416156	-0.846921
GLYMA20G29660	0.489222	-0.264496	0.531925	-0.260347	0.289629	0.328845	0.31957	-0.166523	-0.0485168	0.162273	-0.27167	-0.723022	0.740723	-0.664231	0.0743614	0.379006	0.0981492	0.198786	-0.613905	-0.261222	-0.436702	0.677449	-0.611812	0.623743	-0.670433	-0.70645	-0.619856	-0.482912	-0.390734	-0.639738	-0.331165	-0.643489	-0.0410056	-0.426382	-0.522867	0.664263	0.353441	-0.494048	-0.552389	-0.524751	-0.57951	0.763411	-0.610455	-0.703438	-0.604818	-0.611289	-0.61175	-0.601776	-0.604485
GLYMA10G40110	0.25516	-0.487758	0.330313	-0.348513	0.0441186	0.008449	0.191974	-0.275197	0.0605358	0.060034	-0.249327	-0.411637	0.527501	-0.375551	0.169528	0.272643	0.371464	0.349369	-0.43487	-0.180728	-0.364314	0.452517	-0.55535	0.407672	-0.515422	-0.536198	-0.423799	-0.32521	-0.385805	-0.44017	-0.115005	-0.453516	-0.313562	-0.465172	-0.376407	0.453221	0.106065	-0.458156	-0.482605	-0.475126	-0.504978	0.400964	-0.495133	-0.414418	-0.549817	-0.320634	-0.405785	-0.280704	-0.443279
GLYMA13G24040	0.288322	-0.316516	0.160344	-0.440104	0.187917	0.112949	0.174108	-0.347341	0.0405142	-0.317221	-0.242723	-0.366538	0.530332	-0.442243	0.0560369	0.261483	0.298016	0.342069	-0.387324	-0.129575	-0.524343	0.44368	-0.554048	0.381879	-0.463536	-0.474101	-0.401689	-0.290635	-0.407369	-0.405225	-0.0784392	-0.43598	-0.241336	-0.202351	-0.174166	0.467856	0.242601	-0.396682	-0.453088	-0.428003	-0.547787	0.508937	-0.369102	-0.3871	-0.633175	-0.195737	-0.259235	-0.0746992	-0.440414
GLYMA13G03910	0.586255	-0.02221	0.650839	0.0967332	0.369097	0.40429	0.503015	0.145724	-0.0006341	0.455995	0.0179358	-0.607213	0.582401	-0.544849	0.146232	0.460467	0.0295416	0.165176	-0.568117	-0.176623	-0.156188	0.439952	-0.357521	0.535484	-0.536118	-0.5404	-0.462443	-0.254898	-0.425036	-0.56125	0.0586407	-0.590586	-0.0509498	-0.271451	-0.508119	0.513826	0.455646	-0.206907	-0.259497	-0.266542	-0.386895	0.349282	-0.470447	-0.580594	-0.616325	-0.656475	-0.610588	-0.622616	-0.427259
GLYMA08G26840	0.628659	-0.118012	0.579342	-0.354853	0.600833	0.607754	0.650687	-0.0545413	0.00531689	0.0304018	-0.273454	-0.713338	0.801969	-0.797818	0.155503	0.627001	0.310789	0.440845	-0.789522	-0.126799	-0.731259	0.738648	-0.672552	0.721833	-0.75637	-0.726739	-0.703184	-0.473846	-0.635909	-0.812853	-0.136755	-0.830188	0.0330506	-0.232092	-0.396472	0.742591	0.519863	-0.534595	-0.608614	-0.595831	-0.64377	0.675966	-0.609301	-0.747901	-0.725718	-0.544095	-0.509788	-0.371528	-0.761722
GLYMA12G03560	0.737275	-0.0568294	0.649046	0.0563925	0.515014	0.372376	0.360937	0.0218484	-0.463204	0.351541	0.259638	-0.877553	0.867152	-0.748817	0.0531169	0.506513	0.0118273	0.314392	-0.747913	-0.498612	-0.296586	0.601807	-0.495148	0.701248	-0.809669	-0.843006	-0.678969	-0.395009	-0.52177	-0.78653	-0.412852	-0.816695	-0.145651	-0.742223	-0.8	0.630621	0.620083	-0.37773	-0.474461	-0.436368	-0.620608	0.801805	-0.926083	-0.823772	-0.703474	-0.719787	-0.833668	-0.661153	-0.65296
GLYMA06G15990	0.463654	-0.510251	0.427523	-0.515155	0.263886	0.205972	0.232179	-0.354466	-0.39796	-0.247854	-0.285559	-0.734191	0.863712	-0.782157	0.0546839	0.533391	0.471014	0.599056	-0.760978	-0.359471	-0.701353	0.830088	-0.834681	0.740925	-0.855264	-0.87805	-0.827693	-0.736461	-0.681848	-0.793531	-0.386797	-0.778618	-0.162397	-0.57911	-0.386756	0.789161	0.343412	-0.76081	-0.829626	-0.792203	-0.817572	0.962817	-0.799645	-0.778319	-0.711954	-0.468808	-0.526337	-0.336126	-0.821826
GLYMA09G40590	0.407069	-0.512532	0.362446	-0.622981	0.372254	0.297538	0.433434	-0.231316	-0.0900159	-0.151458	-0.377477	-0.634956	0.840391	-0.781487	0.228441	0.528414	0.570317	0.621724	-0.790589	-0.10531	-0.779356	0.836925	-0.846157	0.705151	-0.864984	-0.864538	-0.79177	-0.693266	-0.688922	-0.821226	-0.373404	-0.806508	-0.405946	-0.601998	-0.408977	0.81035	0.23067	-0.81789	-0.857227	-0.829967	-0.900848	0.809578	-0.785215	-0.720217	-0.748216	-0.33968	-0.375609	-0.15077	-0.858734
GLYMA06G06810	0.391918	-0.510696	0.279714	-0.473196	0.163438	0.0600919	0.0856392	-0.321448	-0.400339	-0.311031	-0.241913	-0.562793	0.70241	-0.564079	0.0279411	0.338497	0.390235	0.49186	-0.551472	-0.28856	-0.489408	0.616049	-0.737749	0.522017	-0.671753	-0.728048	-0.641118	-0.554941	-0.510986	-0.578755	-0.384996	-0.578341	-0.198066	-0.593897	-0.302829	0.599214	0.266524	-0.65212	-0.710419	-0.671682	-0.741324	0.829908	-0.698429	-0.583151	-0.612818	-0.301836	-0.424702	-0.24322	-0.633986
GLYMA15G05850	0.646834	-0.0453501	0.750661	-0.0120396	0.182089	0.218256	0.176152	-0.221982	-0.54153	0.276963	0.315966	-0.86373	0.719537	-0.628293	-0.307551	0.327882	0.190726	0.45596	-0.663419	-0.581143	-0.279399	0.610818	-0.459707	0.750879	-0.733812	-0.752102	-0.665917	-0.455376	-0.527054	-0.660165	-0.10112	-0.68378	0.0793177	-0.560017	-0.579482	0.629943	0.364741	-0.430818	-0.498071	-0.473876	-0.576982	0.758188	-0.68147	-0.809088	-0.783655	-0.81537	-0.870973	-0.807628	-0.594674
GLYMA12G01780	0.422819	-0.521192	0.387875	-0.476743	0.148683	0.0794162	0.11398	-0.383536	-0.421802	-0.258991	-0.248542	-0.630716	0.73268	-0.580308	-0.0158049	0.395127	0.460154	0.562537	-0.606024	-0.379178	-0.563324	0.658143	-0.767553	0.591573	-0.714035	-0.755308	-0.684029	-0.567166	-0.556286	-0.632221	-0.335637	-0.631833	-0.0522876	-0.581538	-0.336192	0.614991	0.289587	-0.677499	-0.738778	-0.707748	-0.6914	0.835298	-0.723614	-0.63469	-0.605162	-0.390384	-0.526108	-0.334067	-0.67762
GLYMA03G39610	0.318476	-0.538533	0.290343	-0.431537	0.0328316	0.028441	0.124203	-0.314599	-0.431965	-0.455507	-0.285253	-0.515759	0.651993	-0.649454	-0.103524	0.489659	0.582245	0.695772	-0.586855	-0.210685	-0.497754	0.690609	-0.780084	0.621786	-0.691676	-0.719235	-0.740327	-0.753122	-0.74572	-0.592478	0.0560113	-0.571182	-0.119781	-0.292806	-0.0760844	0.708714	0.29143	-0.674548	-0.70566	-0.710739	-0.727216	0.751932	-0.522482	-0.561208	-0.687358	-0.338063	-0.358321	-0.193203	-0.650826
GLYMA11G13780	0.614603	-0.328463	0.356985	-0.114664	0.551794	0.348018	0.357383	0.128662	-0.335592	-0.0113312	-0.252392	-0.637674	0.799869	-0.661271	0.33357	0.568868	-0.0185427	0.172915	-0.599586	-0.225241	-0.284731	0.518501	-0.65597	0.456672	-0.657452	-0.740725	-0.601601	-0.39132	-0.430401	-0.661462	-0.546407	-0.675962	-0.0880319	-0.600881	-0.556698	0.535283	0.71609	-0.403552	-0.498671	-0.468015	-0.571527	0.784934	-0.849803	-0.598358	-0.428113	-0.393573	-0.535977	-0.367566	-0.578192
GLYMA10G42450	0.404309	-0.315629	0.316225	-0.215867	0.352553	0.321535	0.437155	-0.0985268	-0.0631289	-0.256982	-0.329792	-0.532939	0.716663	-0.797995	0.159541	0.732502	0.303317	0.450109	-0.646	-0.117166	-0.553903	0.667577	-0.667229	0.635941	-0.670693	-0.6583	-0.679856	-0.614335	-0.752969	-0.67382	0.158516	-0.671394	-0.132137	-0.0057025	-0.206369	0.722046	0.613518	-0.404244	-0.467933	-0.485321	-0.546813	0.601031	-0.457194	-0.565697	-0.665828	-0.423115	-0.358095	-0.182338	-0.608282
GLYMA20G26640	0.64611	-0.227782	0.469181	-0.575194	0.623275	0.612504	0.701707	0.140547	-0.266195	-0.283423	-0.393607	-0.629431	0.774196	-0.802834	0.00568946	0.585754	0.659704	0.798126	-0.828096	0.183139	-0.715827	0.804506	-0.903829	0.702898	-0.830798	-0.838628	-0.855164	-0.671521	-0.793644	-0.843871	-0.120761	-0.836051	0.0815788	-0.370834	-0.154773	0.822049	0.433372	-0.873307	-0.891296	-0.904237	-0.938619	0.789711	-0.693036	-0.700366	-0.732649	-0.296782	-0.329063	-0.129317	-0.91236
GLYMA09G05630	0.473249	-0.354836	0.486125	-0.567095	0.426513	0.413675	0.586263	-0.130825	0.0270394	-0.0122267	-0.323828	-0.587595	0.737492	-0.68633	0.19821	0.517456	0.617859	0.644524	-0.774737	-0.0201172	-0.756683	0.744459	-0.754337	0.675305	-0.781896	-0.752134	-0.705846	-0.539659	-0.673862	-0.782405	-0.156534	-0.784508	-0.240505	-0.456584	-0.345301	0.734014	0.211197	-0.738774	-0.767759	-0.760008	-0.795192	0.591319	-0.655203	-0.668751	-0.750814	-0.367228	-0.378436	-0.187735	-0.804407
GLYMA19G03290	0.380298	-0.442009	0.245634	-0.431294	0.415736	0.264934	0.468117	-0.00903015	0.0645851	-0.0473512	-0.332322	-0.421132	0.669442	-0.573043	0.397614	0.469831	0.400513	0.4225	-0.600893	0.0440331	-0.511585	0.550244	-0.673515	0.448123	-0.648161	-0.663552	-0.546417	-0.406929	-0.530354	-0.628749	-0.284334	-0.63786	-0.481661	-0.535577	-0.390081	0.575243	0.290908	-0.565937	-0.601708	-0.588378	-0.714412	0.497495	-0.670602	-0.480009	-0.601544	-0.18259	-0.258829	-0.0329837	-0.622017
GLYMA12G06910	0.2646	-0.67937	0.0962196	-0.584822	0.338791	0.22282	0.364409	-0.189816	0.0787092	-0.450387	-0.726167	-0.355565	0.705646	-0.663612	0.540322	0.646348	0.373181	0.334455	-0.576756	0.0219657	-0.677712	0.648573	-0.811217	0.442921	-0.606835	-0.627754	-0.604327	-0.598309	-0.588768	-0.61505	-0.292176	-0.59899	-0.39006	-0.231935	-0.130226	0.648819	0.394236	-0.576731	-0.6455	-0.621897	-0.666417	0.634293	-0.538444	-0.458846	-0.516335	-0.118494	-0.0921247	0.0776533	-0.631054
GLYMA08G47630	0.200585	-0.788237	0.157267	-0.669685	0.134656	0.067337	0.232147	-0.402668	-0.0322889	-0.492527	-0.669555	-0.359268	0.670949	-0.600373	0.429573	0.603652	0.563253	0.48954	-0.582656	-0.121202	-0.735064	0.674376	-0.824622	0.495645	-0.623306	-0.627083	-0.628534	-0.658404	-0.646688	-0.600138	-0.197624	-0.578326	-0.374498	-0.266776	-0.0639653	0.650299	0.225266	-0.653432	-0.715726	-0.690669	-0.673268	0.618778	-0.510476	-0.478585	-0.571997	-0.158146	-0.131196	0.0372608	-0.648204
GLYMA15G05060	0.321563	-0.400647	0.400293	-0.444545	0.116189	0.228546	0.30201	-0.313963	-0.0515709	-0.246379	-0.465668	-0.640522	0.701322	-0.738033	-0.195614	0.467754	0.483953	0.578967	-0.617569	-0.129389	-0.629402	0.802153	-0.815453	0.709857	-0.722016	-0.734827	-0.756178	-0.713819	-0.65449	-0.643313	0.0912434	-0.623977	0.128818	-0.128132	-0.225193	0.781219	0.341611	-0.673753	-0.684887	-0.711892	-0.623334	0.783177	-0.456273	-0.622243	-0.640751	-0.490472	-0.496747	-0.377746	-0.687935
GLYMA06G08030	0.429717	-0.0830073	0.487301	-0.426126	0.362406	0.516239	0.610215	-0.110858	0.279503	-0.0363468	-0.377557	-0.558808	0.603054	-0.68388	-0.0877525	0.42688	0.430365	0.484984	-0.627185	0.107717	-0.672596	0.703228	-0.642509	0.660046	-0.621776	-0.583484	-0.612401	-0.475566	-0.588634	-0.626831	0.234618	-0.637032	0.084087	0.055626	-0.179396	0.729963	0.28896	-0.545336	-0.555149	-0.581624	-0.598507	0.506493	-0.282953	-0.585321	-0.745625	-0.467463	-0.376288	-0.31135	-0.644128
GLYMA11G21020	0.296401	-0.600538	0.270948	-0.613595	0.164308	0.13808	0.296527	-0.270019	-0.208889	-0.363765	-0.428404	-0.548344	0.74596	-0.738255	0.0357013	0.501034	0.68743	0.746167	-0.697357	-0.0568837	-0.676877	0.818294	-0.894039	0.676354	-0.812372	-0.828924	-0.81159	-0.804703	-0.761429	-0.718613	-0.126377	-0.688448	-0.301066	-0.455423	-0.208373	0.808237	0.203926	-0.848745	-0.858364	-0.861116	-0.878838	0.799042	-0.654833	-0.619481	-0.715814	-0.27795	-0.315041	-0.0971757	-0.798743
GLYMA18G39690	0.21407	-0.761932	0.340787	-0.635271	3.70121e-05	0.0274681	0.211572	-0.457234	-0.12224	-0.298503	-0.515364	-0.481032	0.686316	-0.635675	0.250833	0.55743	0.681779	0.623859	-0.668276	-0.214678	-0.707411	0.773763	-0.812156	0.645652	-0.721001	-0.710555	-0.723673	-0.773426	-0.717175	-0.66361	-0.0958556	-0.63024	-0.364598	-0.367144	-0.140287	0.74341	0.0762615	-0.750662	-0.787813	-0.771683	-0.73511	0.64633	-0.538535	-0.600202	-0.685811	-0.341262	-0.280375	-0.16499	-0.71585
GLYMA04G05550	0.38644	-0.504571	0.287363	-0.407709	0.259273	0.136696	0.152036	-0.400673	-0.23441	-0.272138	-0.329584	-0.656916	0.823182	-0.7076	0.126943	0.515761	0.258604	0.38765	-0.61341	-0.408066	-0.641717	0.692881	-0.756701	0.603394	-0.731682	-0.766147	-0.676148	-0.560102	-0.543181	-0.672146	-0.401493	-0.674874	-0.146355	-0.464772	-0.446884	0.650438	0.480814	-0.548305	-0.63669	-0.600043	-0.61355	0.885245	-0.73421	-0.643871	-0.57431	-0.409094	-0.524951	-0.290013	-0.661271
GLYMA20G28860	0.544361	-0.104892	0.444793	-0.541227	0.500032	0.548831	0.578452	-0.104713	-0.0636541	-0.245955	-0.322524	-0.706856	0.772081	-0.822427	-0.250745	0.444196	0.540671	0.711831	-0.744576	0.0530735	-0.788359	0.832678	-0.838791	0.75556	-0.811861	-0.805966	-0.803719	-0.611822	-0.698426	-0.777414	-0.0224315	-0.78228	0.164326	-0.219176	-0.261681	0.829003	0.416175	-0.773767	-0.787912	-0.804519	-0.819652	0.84289	-0.575586	-0.707761	-0.772228	-0.413094	-0.465126	-0.248883	-0.843478
GLYMA01G38590	0.525228	-0.373116	0.394764	-0.528521	0.380121	0.335535	0.266241	-0.306039	-0.2608	-0.318017	-0.391507	-0.603146	0.736616	-0.620578	0.177959	0.455753	0.262967	0.333372	-0.616406	-0.278262	-0.674325	0.647999	-0.710443	0.550058	-0.626618	-0.651908	-0.62028	-0.480494	-0.471269	-0.638586	-0.43409	-0.6493	0.0149932	-0.350206	-0.215993	0.617473	0.381119	-0.573044	-0.676871	-0.616476	-0.664099	0.82722	-0.597704	-0.659787	-0.611126	-0.376523	-0.388495	-0.29897	-0.666759
GLYMA06G38410	0.227602	-0.519576	0.351279	-0.438543	0.0871741	0.0860674	0.28803	-0.325913	0.137721	0.052582	-0.291283	-0.494149	0.647419	-0.588039	0.235624	0.406077	0.454952	0.431412	-0.599058	-0.161334	-0.555436	0.660659	-0.622974	0.587577	-0.670715	-0.657064	-0.57902	-0.546485	-0.549654	-0.603545	-0.105465	-0.59621	-0.519652	-0.434607	-0.395599	0.66249	0.0701284	-0.570175	-0.594153	-0.580903	-0.65703	0.504889	-0.529392	-0.560216	-0.70736	-0.394943	-0.367605	-0.244965	-0.600411
GLYMA04G03680	0.222476	-0.453519	0.296386	-0.497723	0.0255878	0.0356741	0.205678	-0.326788	0.0758647	-0.0566419	-0.23709	-0.389565	0.513006	-0.422312	0.0890805	0.212119	0.498251	0.459146	-0.47188	-0.079701	-0.470072	0.536647	-0.578322	0.465858	-0.548917	-0.550952	-0.474509	-0.429645	-0.452622	-0.460079	-0.0606422	-0.465224	-0.432759	-0.417378	-0.244917	0.551292	-0.0499131	-0.573566	-0.583145	-0.567981	-0.666629	0.440281	-0.421652	-0.451936	-0.696436	-0.273865	-0.285385	-0.181433	-0.515442
GLYMA10G01770	0.712193	-0.06637	0.728607	-0.147045	0.378731	0.334328	0.29932	-0.167894	-0.504867	0.274218	0.242245	-0.905634	0.819362	-0.679145	-0.192054	0.357395	0.240545	0.501668	-0.749968	-0.521045	-0.431455	0.664317	-0.560822	0.758949	-0.823386	-0.843819	-0.713411	-0.428707	-0.524974	-0.76962	-0.349361	-0.797318	0.0383119	-0.744059	-0.691109	0.652334	0.403933	-0.549403	-0.622265	-0.585745	-0.682434	0.846269	-0.863816	-0.855519	-0.760681	-0.731385	-0.863564	-0.708233	-0.718064
GLYMA06G15680	0.184123	-0.529385	0.305888	-0.485932	-0.0381589	-0.031295	0.16021	-0.404762	0.070699	-0.0434191	-0.251332	-0.406276	0.532234	-0.425767	0.104714	0.251674	0.5197	0.472996	-0.478718	-0.166665	-0.490868	0.550985	-0.592562	0.486937	-0.567839	-0.565969	-0.486987	-0.451818	-0.47318	-0.471237	-0.0504984	-0.473057	-0.432859	-0.431955	-0.284935	0.549391	-0.0415385	-0.566368	-0.579455	-0.567043	-0.620354	0.441338	-0.445843	-0.457529	-0.672155	-0.306896	-0.33314	-0.209388	-0.514323
GLYMA03G04500	0.715872	-0.102124	0.648518	-0.240079	0.558785	0.656172	0.68358	0.226624	-0.338769	-0.0920709	-0.336576	-0.753787	0.775361	-0.873542	-0.101803	0.697581	0.408226	0.624688	-0.819643	0.0376676	-0.504523	0.80517	-0.801375	0.779855	-0.797147	-0.814093	-0.878286	-0.71529	-0.788442	-0.831006	0.0804132	-0.816722	0.371844	-0.149632	-0.205611	0.843189	0.645396	-0.673408	-0.704094	-0.739148	-0.719464	0.795729	-0.594002	-0.763997	-0.668645	-0.585994	-0.533637	-0.474044	-0.814018
GLYMA02G09780	0.256819	-0.685118	0.116594	-0.522149	0.219392	0.0851113	0.187903	-0.245703	-0.044103	-0.328038	-0.606805	-0.437154	0.703785	-0.574408	0.348797	0.449736	0.300366	0.301255	-0.498778	-0.106281	-0.52871	0.604864	-0.802095	0.410012	-0.611142	-0.675175	-0.578382	-0.536185	-0.443618	-0.551502	-0.454949	-0.539876	-0.307074	-0.480273	-0.314721	0.575523	0.341069	-0.60093	-0.654462	-0.628016	-0.64283	0.73819	-0.656641	-0.460151	-0.437371	-0.169662	-0.275608	-0.0921631	-0.585153
GLYMA17G14370	0.189719	-0.436834	0.174017	-0.333468	0.055311	-0.0248736	0.107808	-0.369319	0.185772	-0.0826604	-0.287736	-0.343163	0.490692	-0.330986	0.151019	0.220584	0.217581	0.206899	-0.305112	-0.201453	-0.390138	0.361486	-0.505413	0.304424	-0.409356	-0.434707	-0.306892	-0.192485	-0.279065	-0.332169	-0.118579	-0.362463	-0.270743	-0.305424	-0.350293	0.360505	0.203684	-0.309594	-0.353115	-0.339898	-0.379279	0.389325	-0.3967	-0.309449	-0.480105	-0.236274	-0.359761	-0.187908	-0.330638
GLYMA08G06420	0.192128	-0.677228	0.0760876	-0.608541	0.208551	0.0838465	0.260115	-0.307985	0.00774312	-0.418824	-0.535796	-0.432356	0.738146	-0.699496	0.278249	0.522704	0.520357	0.536543	-0.599153	-0.0420605	-0.693465	0.723659	-0.846747	0.539145	-0.723978	-0.744129	-0.681268	-0.681047	-0.652862	-0.644899	-0.249943	-0.624858	-0.500921	-0.411561	-0.256884	0.714114	0.273722	-0.698849	-0.732025	-0.72031	-0.778243	0.724997	-0.633034	-0.501668	-0.61975	-0.144927	-0.20219	0.0670256	-0.694198
GLYMA19G36620	0.388832	-0.527771	0.187206	-0.488465	0.441471	0.313404	0.373026	-0.100261	-0.022664	-0.28784	-0.600851	-0.52358	0.787409	-0.717802	0.385145	0.558394	0.226867	0.280027	-0.609668	-0.0369885	-0.603203	0.682429	-0.811655	0.494065	-0.678881	-0.729662	-0.652036	-0.566992	-0.502748	-0.668231	-0.479414	-0.658703	-0.251333	-0.411655	-0.342475	0.668531	0.48305	-0.599681	-0.667275	-0.63831	-0.697971	0.805463	-0.691259	-0.56148	-0.497006	-0.235077	-0.286894	-0.115232	-0.673805
GLYMA19G44450	0.419317	-0.560394	0.326276	-0.428506	0.240448	0.119632	0.15163	-0.321915	-0.416205	-0.268816	-0.279922	-0.67254	0.840173	-0.737235	0.137554	0.532401	0.358099	0.493494	-0.68279	-0.378247	-0.585529	0.743845	-0.793858	0.647557	-0.797159	-0.840592	-0.762378	-0.687414	-0.623847	-0.72631	-0.441667	-0.71323	-0.245435	-0.606772	-0.413778	0.714475	0.404045	-0.665662	-0.742733	-0.702539	-0.754375	0.933887	-0.812226	-0.70059	-0.629618	-0.408093	-0.496237	-0.289457	-0.733538
GLYMA03G29950	0.49298	-0.446212	0.354123	-0.595937	0.490899	0.37573	0.470406	-0.103218	-0.157799	-0.156499	-0.385267	-0.641481	0.84203	-0.751084	0.22552	0.497732	0.491337	0.573315	-0.766624	-0.053998	-0.718116	0.781848	-0.856313	0.640587	-0.838782	-0.863542	-0.768772	-0.613096	-0.617912	-0.808748	-0.495005	-0.80183	-0.282912	-0.66438	-0.432762	0.753656	0.322666	-0.811053	-0.854955	-0.825256	-0.896213	0.848982	-0.846439	-0.699846	-0.666372	-0.292643	-0.388748	-0.153402	-0.849898
GLYMA06G12900	0.507203	-0.524275	0.375825	-0.631025	0.464434	0.471796	0.550551	0.0314851	-0.187563	-0.384557	-0.720555	-0.493823	0.717682	-0.702504	0.332948	0.646084	0.530348	0.530544	-0.719889	0.133554	-0.664006	0.749347	-0.905096	0.563442	-0.686512	-0.716217	-0.760998	-0.698484	-0.66794	-0.729855	-0.262275	-0.703115	0.0189057	-0.276353	-0.0226111	0.743364	0.380983	-0.791572	-0.838095	-0.828009	-0.803394	0.741014	-0.586247	-0.608031	-0.553132	-0.237489	-0.182563	-0.120282	-0.792073
GLYMA20G07300	0.303332	-0.485317	0.177029	-0.415812	0.128954	-1.68369e-05	0.0130595	-0.442223	-0.195451	-0.339611	-0.293351	-0.498609	0.649136	-0.479697	0.0316569	0.300405	0.241518	0.329904	-0.411368	-0.354836	-0.503868	0.501117	-0.665751	0.415818	-0.550257	-0.602959	-0.492551	-0.372626	-0.381867	-0.459962	-0.337925	-0.479045	-0.10813	-0.42654	-0.337425	0.46858	0.357557	-0.462897	-0.536385	-0.501864	-0.520878	0.739042	-0.589866	-0.460065	-0.496734	-0.266357	-0.442625	-0.216095	-0.489355
GLYMA18G09030	0.637043	-0.215892	0.478301	-0.482544	0.675754	0.594865	0.711614	0.10015	-0.113857	-0.0808123	-0.288441	-0.602049	0.779494	-0.750332	0.260449	0.617955	0.505864	0.610789	-0.815678	0.058737	-0.713649	0.707925	-0.753504	0.647286	-0.784198	-0.768194	-0.728327	-0.50225	-0.702247	-0.833764	-0.232154	-0.844312	-0.146224	-0.436462	-0.31562	0.726798	0.434603	-0.691772	-0.744306	-0.731986	-0.826293	0.643519	-0.722237	-0.686098	-0.725083	-0.324059	-0.342904	-0.131049	-0.830964
GLYMA19G36480	0.445409	-0.229001	0.383306	-0.455971	0.364558	0.428164	0.434257	-0.229995	-0.0630124	-0.336027	-0.40525	-0.661872	0.761841	-0.842187	-0.118617	0.55333	0.399276	0.546903	-0.690089	-0.0841482	-0.746976	0.82033	-0.784833	0.737274	-0.744291	-0.736821	-0.772521	-0.681714	-0.699868	-0.720852	0.0292144	-0.714648	0.0955093	-0.0413968	-0.184143	0.823984	0.475432	-0.626433	-0.671738	-0.677762	-0.691887	0.831527	-0.465487	-0.683216	-0.730518	-0.462978	-0.419575	-0.274056	-0.746214
GLYMA20G34660	0.632719	-0.305893	0.496807	-0.338591	0.545472	0.459869	0.45267	-0.0237129	-0.32472	-0.0482778	-0.283292	-0.773427	0.889238	-0.821688	0.180216	0.597808	0.233611	0.410634	-0.785116	-0.22587	-0.579019	0.768688	-0.771177	0.693118	-0.827097	-0.86518	-0.790498	-0.608643	-0.597257	-0.830465	-0.481699	-0.827459	-0.0500025	-0.56536	-0.498871	0.754347	0.557452	-0.643827	-0.723612	-0.690444	-0.759029	0.926715	-0.848659	-0.790023	-0.625967	-0.507408	-0.560764	-0.411963	-0.798666
GLYMA15G30110	0.417987	-0.408171	0.201775	-0.457651	0.359268	0.186024	0.334555	-0.0585502	-0.194216	-0.281943	-0.241251	-0.345967	0.57196	-0.43709	0.226522	0.381794	0.473957	0.526869	-0.503524	-0.00197853	-0.458751	0.428558	-0.658392	0.356142	-0.551942	-0.581411	-0.489683	-0.327599	-0.519248	-0.520014	-0.216828	-0.541841	-0.284708	-0.494955	-0.196821	0.458647	0.29334	-0.554411	-0.598612	-0.582365	-0.690686	0.490183	-0.609601	-0.395093	-0.572357	-0.0778674	-0.217466	0.037862	-0.55915
GLYMA18G01330	0.561257	-0.386228	0.402183	-0.641955	0.52206	0.424902	0.488612	-0.116176	-0.283624	-0.257217	-0.343103	-0.656276	0.83225	-0.748146	0.12237	0.505044	0.582541	0.688199	-0.794759	-0.0644493	-0.775899	0.789435	-0.877628	0.670421	-0.845785	-0.861406	-0.800893	-0.619647	-0.676042	-0.827153	-0.430707	-0.824558	-0.139402	-0.615674	-0.330002	0.760527	0.33452	-0.854971	-0.903599	-0.874282	-0.926796	0.872808	-0.827051	-0.724323	-0.707304	-0.289648	-0.387479	-0.141222	-0.890919
GLYMA09G33820	0.351174	-0.412695	0.253662	-0.44041	0.407089	0.288698	0.448648	-0.17328	0.139301	-0.109578	-0.359884	-0.492719	0.731536	-0.677416	0.347747	0.545058	0.358063	0.401395	-0.636215	-0.0737338	-0.668363	0.63687	-0.679608	0.543602	-0.685549	-0.675285	-0.586917	-0.458516	-0.576114	-0.675098	-0.225111	-0.684201	-0.418081	-0.370008	-0.400323	0.643383	0.366124	-0.520338	-0.576246	-0.559472	-0.65447	0.572004	-0.619216	-0.544188	-0.643394	-0.276353	-0.311192	-0.0712496	-0.649314
GLYMA06G01790	0.595962	-0.132354	0.38284	0.0765556	0.441096	0.393666	0.444482	0.285879	-0.320427	-0.178446	-0.202823	-0.385289	0.510944	-0.547842	0.232605	0.673166	0.0516636	0.225834	-0.473749	-0.0236123	-0.102682	0.338657	-0.460767	0.376361	-0.404033	-0.439718	-0.474634	-0.355319	-0.574625	-0.469931	0.200522	-0.48819	0.118837	0.0572615	-0.0326165	0.462147	0.742175	-0.155947	-0.238777	-0.255507	-0.376206	0.381252	-0.337425	-0.405602	-0.491624	-0.368744	-0.292727	-0.27114	-0.367522
GLYMA07G10220	0.350935	-0.614605	0.44594	-0.41953	0.0491751	0.157327	0.28585	-0.217352	-0.399693	-0.381382	-0.459426	-0.527422	0.673585	-0.759524	0.115719	0.728344	0.627997	0.676379	-0.723774	-0.157159	-0.537514	0.807634	-0.798706	0.729564	-0.724639	-0.722368	-0.840927	-0.940686	-0.883865	-0.699331	0.180929	-0.650239	-0.112544	-0.116275	0.0561918	0.837872	0.290567	-0.69874	-0.737675	-0.748136	-0.7278	0.689416	-0.438047	-0.656463	-0.717579	-0.464391	-0.286111	-0.274752	-0.721185
GLYMA04G42870	0.487021	-0.290988	0.36488	-0.386082	0.501077	0.521485	0.668499	0.15562	0.0390936	-0.244653	-0.52681	-0.378093	0.591236	-0.661208	0.345779	0.689178	0.425721	0.451103	-0.643815	0.218162	-0.544894	0.594473	-0.682818	0.509137	-0.561684	-0.547806	-0.609627	-0.525145	-0.689301	-0.637451	0.129074	-0.633884	-0.0659715	0.0227829	0.0174404	0.662375	0.459579	-0.507088	-0.550739	-0.567559	-0.627277	0.421671	-0.360096	-0.48745	-0.616537	-0.256653	-0.125968	-0.061432	-0.624469
GLYMA06G14820	0.470207	-0.596283	0.404354	-0.540509	0.367501	0.273305	0.315455	-0.25878	-0.207557	-0.166029	-0.499858	-0.602283	0.802884	-0.643153	0.434887	0.572867	0.330988	0.341465	-0.692714	-0.284996	-0.672362	0.692621	-0.778361	0.560318	-0.708003	-0.736511	-0.667905	-0.550467	-0.509801	-0.723735	-0.573882	-0.717033	-0.185782	-0.565278	-0.366759	0.63846	0.350693	-0.645039	-0.740731	-0.683785	-0.683796	0.791804	-0.764016	-0.674404	-0.535498	-0.366412	-0.40055	-0.281703	-0.723493
GLYMA14G00680	0.419213	-0.370887	0.461872	-0.31683	0.369954	0.345312	0.503127	-0.0971042	0.0839582	0.145119	-0.288852	-0.615056	0.765954	-0.748081	0.334751	0.596599	0.321072	0.376353	-0.733837	-0.134526	-0.576872	0.720629	-0.639356	0.667211	-0.751835	-0.7358	-0.668766	-0.564642	-0.614019	-0.752904	-0.180767	-0.747636	-0.388749	-0.407827	-0.484359	0.734351	0.33326	-0.533173	-0.582695	-0.570059	-0.66179	0.585553	-0.639719	-0.675931	-0.696481	-0.495102	-0.439444	-0.320896	-0.689523
GLYMA20G22700	0.243834	-0.392872	0.144374	-0.399599	0.128083	0.0326313	0.108062	-0.424966	0.0199377	-0.326053	-0.25295	-0.371842	0.546042	-0.440188	0.0845615	0.315332	0.284708	0.330554	-0.37557	-0.236649	-0.529985	0.43532	-0.555249	0.383075	-0.465813	-0.47503	-0.39872	-0.296773	-0.418938	-0.402419	-0.0745132	-0.431141	-0.231518	-0.200083	-0.213863	0.443596	0.290125	-0.353315	-0.419231	-0.396345	-0.468576	0.50734	-0.391896	-0.374456	-0.579844	-0.217024	-0.303891	-0.0888734	-0.416744
GLYMA05G05320	0.320569	-0.631556	0.20561	-0.595464	0.224105	0.186382	0.267838	-0.151448	-0.0830176	-0.378683	-0.674502	-0.340433	0.579197	-0.475478	0.375941	0.426194	0.382893	0.315915	-0.484029	0.0336665	-0.497488	0.554586	-0.76232	0.360868	-0.502793	-0.555624	-0.536085	-0.519328	-0.437726	-0.493845	-0.33399	-0.479734	-0.176541	-0.326447	-0.0450843	0.547281	0.218653	-0.624731	-0.674952	-0.645746	-0.661676	0.612919	-0.481149	-0.430272	-0.459564	-0.13468	-0.128399	-0.0847066	-0.562623
GLYMA20G34070	0.400109	-0.234556	0.277914	-0.388513	0.202668	0.231109	0.232551	-0.17074	-0.177182	-0.378028	-0.333072	-0.472092	0.535721	-0.508241	-0.233497	0.27839	0.349012	0.467913	-0.421184	-0.0309479	-0.428762	0.526597	-0.680224	0.456713	-0.506421	-0.552063	-0.544945	-0.431747	-0.470647	-0.439504	0.0395766	-0.452031	0.217585	-0.117147	-0.0761609	0.545655	0.368904	-0.525685	-0.550529	-0.56247	-0.567368	0.663798	-0.366246	-0.439449	-0.555724	-0.283543	-0.365719	-0.243731	-0.510159
GLYMA09G01650	0.299023	-0.466174	0.430779	-0.28425	0.122307	0.192993	0.41299	-0.164966	-0.0360637	-0.0815498	-0.33915	-0.537353	0.67109	-0.753535	0.111917	0.678382	0.53986	0.604504	-0.693051	-0.108588	-0.52824	0.7471	-0.697628	0.7154	-0.728466	-0.70243	-0.739658	-0.747996	-0.81133	-0.691741	0.269738	-0.665294	-0.230973	-0.128731	-0.217852	0.783611	0.330404	-0.561924	-0.578522	-0.61339	-0.607635	0.52141	-0.449611	-0.596767	-0.711149	-0.494625	-0.390876	-0.277217	-0.656075
GLYMA14G37400	0.623056	0.123576	0.468303	-0.289471	0.591194	0.680107	0.699317	0.232938	0.0671384	-0.0873236	-0.277075	-0.501655	0.541586	-0.622933	-0.0813809	0.401061	0.272448	0.405333	-0.573027	0.266391	-0.45379	0.546769	-0.574621	0.52273	-0.523146	-0.522547	-0.548817	-0.342931	-0.521676	-0.569365	0.168982	-0.595103	0.225899	0.0491103	-0.0817479	0.627363	0.460529	-0.46075	-0.482694	-0.505409	-0.619783	0.48788	-0.294315	-0.52319	-0.680448	-0.364781	-0.298949	-0.26344	-0.580777
GLYMA15G00390	0.596429	-0.485995	0.456706	-0.458568	0.423122	0.406021	0.492963	0.0532592	-0.571488	-0.475726	-0.470694	-0.531515	0.723449	-0.742666	0.202771	0.797211	0.629537	0.737482	-0.780511	-0.0340756	-0.581128	0.72577	-0.873361	0.643897	-0.733406	-0.750877	-0.844602	-0.781231	-0.877246	-0.775255	-0.0316854	-0.748618	0.114171	-0.239987	0.0632487	0.752753	0.522315	-0.743843	-0.806302	-0.810174	-0.784853	0.734154	-0.61845	-0.647262	-0.622823	-0.314938	-0.260271	-0.145057	-0.80339
GLYMA04G05620	0.411513	-0.149508	0.612295	-0.13481	-0.0330466	0.0996113	0.0663272	-0.46202	-0.221076	0.128843	0.0714707	-0.743932	0.620142	-0.572852	-0.343703	0.25485	0.197008	0.359151	-0.525306	-0.532604	-0.380537	0.619224	-0.46079	0.699557	-0.615336	-0.617785	-0.576848	-0.468575	-0.453369	-0.521238	0.071141	-0.5365	0.0940308	-0.251758	-0.425292	0.618017	0.235723	-0.38085	-0.432814	-0.419155	-0.448966	0.6818	-0.414234	-0.689774	-0.736439	-0.761953	-0.751293	-0.739386	-0.491013
GLYMA07G33780	0.436001	-0.552736	0.319191	-0.262847	0.368534	0.256311	0.456236	0.0844917	-0.221691	-0.202509	-0.422631	-0.379724	0.649394	-0.621039	0.53567	0.778898	0.388643	0.427631	-0.639907	-0.0440084	-0.399997	0.534391	-0.673774	0.468267	-0.601887	-0.615203	-0.615346	-0.56363	-0.708599	-0.645401	-0.0631446	-0.633562	-0.297227	-0.281861	-0.142959	0.58958	0.502023	-0.460489	-0.529945	-0.529914	-0.588525	0.448659	-0.578341	-0.480817	-0.528054	-0.258364	-0.207479	-0.0778797	-0.584068
GLYMA09G08170	0.57516	-0.0865916	0.658681	0.0784382	0.252027	0.312184	0.270862	-0.133108	-0.25323	0.251186	-0.0121304	-0.824749	0.736957	-0.707524	-0.138329	0.489704	-0.0261271	0.212815	-0.608288	-0.475228	-0.279408	0.619373	-0.493817	0.69816	-0.66377	-0.691654	-0.634098	-0.457881	-0.473989	-0.635099	-0.0514649	-0.649259	0.218889	-0.263394	-0.575217	0.633063	0.603297	-0.286364	-0.36127	-0.360002	-0.377928	0.734215	-0.57154	-0.731784	-0.595125	-0.819592	-0.828719	-0.805668	-0.518906
GLYMA13G17820	0.319648	-0.12553	0.327294	-0.22003	0.191807	0.150528	0.288409	-0.231545	0.0578634	0.0988869	0.0741022	-0.646841	0.676231	-0.664769	-0.305323	0.238288	0.357145	0.557106	-0.551775	-0.163522	-0.459652	0.634137	-0.579763	0.651045	-0.737611	-0.740712	-0.602835	-0.434827	-0.546146	-0.593924	0.0547971	-0.615167	-0.277058	-0.437325	-0.598764	0.660887	0.286354	-0.507671	-0.500381	-0.524105	-0.643053	0.633514	-0.590234	-0.566684	-0.763365	-0.462121	-0.613759	-0.322478	-0.586458
GLYMA11G13110	0.515786	-0.35333	0.32559	-0.472825	0.547999	0.404173	0.550394	0.0127911	-0.148065	-0.196415	-0.286182	-0.502806	0.739321	-0.686272	0.315593	0.594585	0.495146	0.583579	-0.723209	0.0100919	-0.64642	0.637019	-0.736013	0.559866	-0.731869	-0.729321	-0.669922	-0.500101	-0.683452	-0.747048	-0.244466	-0.754983	-0.311823	-0.467664	-0.286193	0.661983	0.406027	-0.640689	-0.696156	-0.679537	-0.795472	0.61198	-0.711084	-0.588264	-0.680489	-0.22068	-0.270459	-0.0166022	-0.748059
GLYMA17G06100	0.558852	-0.147602	0.421124	-0.0694719	0.553976	0.453143	0.558344	0.286593	0.113323	0.318401	-0.241657	-0.496404	0.609574	-0.500359	0.385582	0.417249	-0.0295183	0.0549462	-0.508175	0.0413125	-0.187011	0.388491	-0.477141	0.355197	-0.503967	-0.553028	-0.407968	-0.171295	-0.28819	-0.538452	-0.312442	-0.567783	-0.159541	-0.449475	-0.543345	0.439616	0.502562	-0.289622	-0.340281	-0.333381	-0.466445	0.413335	-0.609376	-0.468207	-0.438096	-0.375283	-0.440416	-0.373547	-0.444332
GLYMA20G39220	0.293861	-0.298997	0.393091	-0.421397	0.00371075	0.00963863	0.0320573	-0.536426	-0.00736634	0.0724362	-0.0191942	-0.564438	0.569907	-0.399767	-0.0973624	0.0510627	0.274684	0.307202	-0.436462	-0.389546	-0.482242	0.52038	-0.47412	0.506226	-0.551256	-0.561427	-0.42468	-0.296397	-0.27842	-0.440151	-0.270698	-0.468323	-0.294734	-0.530025	-0.459469	0.495499	-0.0296633	-0.473452	-0.519044	-0.468414	-0.579839	0.598887	-0.490231	-0.559483	-0.70948	-0.452276	-0.530496	-0.43497	-0.476002
GLYMA07G38110	0.369988	-0.396647	0.317489	-0.425688	0.110063	0.125779	0.150446	-0.305684	-0.318224	-0.398655	-0.328198	-0.543937	0.61911	-0.571742	-0.208085	0.36965	0.454523	0.574582	-0.506482	-0.1964	-0.503226	0.622555	-0.752315	0.553758	-0.61259	-0.652654	-0.649542	-0.571799	-0.573906	-0.527299	-0.0164642	-0.525006	0.155155	-0.23903	-0.131437	0.612706	0.348421	-0.612841	-0.646093	-0.65196	-0.608267	0.758474	-0.483856	-0.524045	-0.578259	-0.347738	-0.438299	-0.282573	-0.593539
GLYMA01G35660	0.207462	-0.57777	0.236972	-0.376463	0.0388912	0.027278	0.120406	-0.417256	-0.0721098	-0.280885	-0.45112	-0.583746	0.730982	-0.70863	0.00239048	0.500953	0.346502	0.434931	-0.545872	-0.283913	-0.564547	0.730042	-0.775266	0.619791	-0.696034	-0.726762	-0.688321	-0.68542	-0.594744	-0.59454	-0.0888731	-0.574775	-0.134764	-0.257147	-0.341578	0.702099	0.389509	-0.559358	-0.597675	-0.603999	-0.553179	0.790778	-0.54821	-0.557851	-0.553327	-0.421737	-0.477012	-0.294587	-0.600662
GLYMA17G37770	0.374119	-0.581193	0.342811	-0.322821	0.257593	0.16257	0.300517	-0.170002	-0.178143	-0.112962	-0.317863	-0.457967	0.70158	-0.646439	0.56411	0.678976	0.296833	0.308894	-0.65818	-0.24819	-0.483733	0.604924	-0.596684	0.538438	-0.638173	-0.636583	-0.604638	-0.596509	-0.630127	-0.658061	-0.246191	-0.645633	-0.540243	-0.392293	-0.258604	0.638861	0.323084	-0.450165	-0.543491	-0.499169	-0.639176	0.542786	-0.594908	-0.592812	-0.648434	-0.368419	-0.255424	-0.181039	-0.593466
GLYMA01G36080	0.221696	-0.442967	0.117994	-0.36021	0.103489	-0.0178204	0.0695888	-0.432561	-0.0107069	-0.331971	-0.25013	-0.36192	0.553933	-0.440183	0.129013	0.34985	0.26064	0.311021	-0.365833	-0.278645	-0.49851	0.420069	-0.55066	0.36951	-0.464509	-0.478447	-0.395222	-0.306334	-0.426056	-0.397358	-0.0889168	-0.423736	-0.271045	-0.220592	-0.235433	0.42855	0.322965	-0.323696	-0.395121	-0.372075	-0.440762	0.504438	-0.416243	-0.360224	-0.549952	-0.212812	-0.309362	-0.0803574	-0.396951
GLYMA03G15850	0.376642	-0.520097	0.339608	-0.548255	0.11473	0.0623162	0.0891401	-0.419191	-0.40518	-0.321661	-0.246342	-0.602904	0.713473	-0.58955	-0.0505401	0.343223	0.504931	0.593452	-0.60095	-0.328475	-0.596554	0.688509	-0.768853	0.600798	-0.71676	-0.75282	-0.693709	-0.61725	-0.566494	-0.620716	-0.328833	-0.614403	-0.141999	-0.568128	-0.274692	0.650875	0.193781	-0.72616	-0.777936	-0.741604	-0.764072	0.853499	-0.681448	-0.635031	-0.658784	-0.349119	-0.45162	-0.271792	-0.694562
GLYMA20G26860	0.376642	-0.520097	0.339608	-0.548255	0.11473	0.0623162	0.0891401	-0.419191	-0.40518	-0.321661	-0.246342	-0.602904	0.713473	-0.58955	-0.0505401	0.343223	0.504931	0.593452	-0.60095	-0.328475	-0.596554	0.688509	-0.768853	0.600798	-0.71676	-0.75282	-0.693709	-0.61725	-0.566494	-0.620716	-0.328833	-0.614403	-0.141999	-0.568128	-0.274692	0.650875	0.193781	-0.72616	-0.777936	-0.741604	-0.764072	0.853499	-0.681448	-0.635031	-0.658784	-0.349119	-0.45162	-0.271792	-0.694562
GLYMA20G17020	0.285598	-0.436982	0.337509	-0.428066	0.00107879	0.07781	0.18885	-0.212633	-0.172031	-0.209211	-0.337969	-0.47491	0.534767	-0.506863	-0.170668	0.271373	0.521874	0.569206	-0.48318	-0.0399742	-0.378337	0.613552	-0.711998	0.528303	-0.589291	-0.629854	-0.617314	-0.597981	-0.538595	-0.481008	0.0558089	-0.465951	-0.0321581	-0.308427	-0.139227	0.624188	0.128553	-0.664131	-0.653287	-0.672567	-0.661303	0.620566	-0.424207	-0.481439	-0.603562	-0.336044	-0.374753	-0.299257	-0.562231
GLYMA12G01660	0.416606	-0.433577	0.152512	-0.213822	0.278494	0.0646591	0.0916782	-0.0468087	-0.353737	-0.213192	-0.207115	-0.432427	0.616126	-0.444065	0.221187	0.327551	0.0720131	0.19995	-0.390521	-0.19797	-0.183183	0.373141	-0.590547	0.289711	-0.50097	-0.59802	-0.452195	-0.326889	-0.332258	-0.434672	-0.46527	-0.451464	-0.245617	-0.592704	-0.36939	0.401862	0.458774	-0.389985	-0.462371	-0.426142	-0.56969	0.674684	-0.686396	-0.408361	-0.41909	-0.193136	-0.366382	-0.193176	-0.424766
GLYMA16G00540	0.293141	-0.265111	0.27332	-0.36265	0.218696	0.285799	0.327604	-0.212575	0.214542	-0.16417	-0.493438	-0.545108	0.625208	-0.640768	-0.10642	0.342446	0.215522	0.295521	-0.463738	-0.010785	-0.526132	0.646562	-0.691341	0.534832	-0.569971	-0.599038	-0.564095	-0.475303	-0.42696	-0.507596	-0.00104902	-0.510068	0.09026	-0.0541238	-0.293558	0.642071	0.395298	-0.483259	-0.499387	-0.519958	-0.496383	0.674812	-0.366755	-0.488641	-0.531077	-0.396085	-0.431016	-0.325295	-0.529529
GLYMA10G41550	0.779568	0.0578492	0.714781	-0.36537	0.74452	0.810012	0.832311	0.205114	-0.0657779	0.159041	-0.208472	-0.736154	0.763319	-0.79057	0.102236	0.562779	0.361766	0.500394	-0.857149	0.0714864	-0.655901	0.749375	-0.654821	0.740843	-0.768678	-0.742082	-0.738992	-0.473715	-0.633567	-0.855058	-0.145827	-0.870152	0.114517	-0.297459	-0.339196	0.779028	0.439343	-0.637864	-0.688124	-0.678147	-0.778545	0.653619	-0.613372	-0.804362	-0.781205	-0.555321	-0.473725	-0.424246	-0.82999
GLYMA08G06070	0.569214	-0.383115	0.292599	-0.614387	0.644216	0.556659	0.647169	0.116832	-0.204743	-0.484316	-0.585118	-0.448879	0.722647	-0.724384	0.326596	0.685663	0.557452	0.620135	-0.733307	0.200189	-0.725925	0.688061	-0.875852	0.53531	-0.691985	-0.703583	-0.735357	-0.600326	-0.734892	-0.753585	-0.210466	-0.746856	-0.0323394	-0.245667	-0.00364998	0.710005	0.498614	-0.741504	-0.797895	-0.790181	-0.835575	0.691044	-0.612789	-0.566086	-0.605997	-0.122528	-0.116466	0.0746005	-0.805913
GLYMA04G05500	0.439975	-0.451051	0.451259	-0.561674	0.154037	0.14875	0.168987	-0.404808	-0.391887	-0.249706	-0.243661	-0.653606	0.714693	-0.587358	-0.113885	0.345974	0.553976	0.641995	-0.641995	-0.328756	-0.645219	0.710272	-0.777279	0.645177	-0.732582	-0.756384	-0.712583	-0.590867	-0.574621	-0.655493	-0.283077	-0.653232	0.0174698	-0.541812	-0.280686	0.658974	0.192068	-0.755441	-0.803177	-0.773858	-0.744107	0.838925	-0.674183	-0.675348	-0.665259	-0.412732	-0.516183	-0.351973	-0.731333
GLYMA15G09430	0.386915	-0.448668	0.56624	-0.51785	0.160478	0.300163	0.425081	-0.311294	-0.162379	-0.132273	-0.379057	-0.736692	0.800273	-0.871365	-0.0886982	0.616233	0.687281	0.769692	-0.84196	-0.17962	-0.771225	0.967159	-0.853996	0.898588	-0.895806	-0.866675	-0.920001	-0.901994	-0.854027	-0.843846	0.0763347	-0.806301	-0.055288	-0.269503	-0.254487	0.94269	0.230528	-0.832578	-0.845966	-0.861752	-0.799472	0.81133	-0.578272	-0.804882	-0.809185	-0.596661	-0.507229	-0.401486	-0.877011
GLYMA08G14900	0.285378	-0.600947	0.258675	-0.460045	0.146072	0.053394	0.135779	-0.342385	-0.172735	-0.148246	-0.326102	-0.604284	0.784471	-0.691646	0.195789	0.420712	0.333716	0.398889	-0.622148	-0.279104	-0.545517	0.735259	-0.745638	0.603317	-0.758167	-0.799249	-0.693059	-0.67105	-0.533808	-0.661704	-0.446867	-0.642701	-0.463794	-0.627528	-0.462712	0.710431	0.228887	-0.659086	-0.709385	-0.67037	-0.761203	0.843756	-0.741633	-0.644039	-0.634492	-0.372455	-0.427047	-0.261646	-0.678408
GLYMA18G35220	0.65731	-0.12193	0.626932	-0.0512144	0.35609	0.273255	0.224619	-0.133735	-0.515005	0.241492	0.2184	-0.869686	0.829167	-0.714858	-0.0754426	0.406542	0.0846206	0.357683	-0.708389	-0.536496	-0.330302	0.643714	-0.523165	0.716315	-0.794346	-0.831834	-0.695109	-0.474279	-0.50228	-0.737288	-0.405761	-0.756197	-0.107779	-0.720126	-0.701438	0.652163	0.474035	-0.457275	-0.54331	-0.498989	-0.653951	0.869648	-0.857079	-0.827553	-0.718137	-0.71522	-0.809146	-0.680491	-0.655344
GLYMA06G47460	0.768672	0.197174	0.796647	0.0226661	0.500656	0.565476	0.603198	0.165395	-0.338284	0.343427	0.280497	-0.793618	0.686851	-0.726916	-0.214954	0.487987	0.280233	0.556937	-0.772446	-0.199957	-0.3299	0.620334	-0.447668	0.77653	-0.745064	-0.721746	-0.694037	-0.430054	-0.67415	-0.756125	0.160925	-0.783506	0.109766	-0.330728	-0.458747	0.699836	0.478879	-0.429093	-0.470953	-0.483519	-0.634972	0.561689	-0.585677	-0.785557	-0.85078	-0.745377	-0.708818	-0.636504	-0.667113
GLYMA07G09570	0.27144	-0.308557	0.180649	-0.449506	0.162053	0.10764	0.163338	-0.403732	0.0654955	-0.309624	-0.251335	-0.378141	0.521562	-0.430014	0.015853	0.256202	0.314266	0.352239	-0.381505	-0.16811	-0.564992	0.448152	-0.549296	0.394584	-0.456997	-0.45891	-0.394751	-0.27555	-0.398558	-0.400713	-0.0511597	-0.432289	-0.166805	-0.164657	-0.176525	0.455931	0.234097	-0.389622	-0.445741	-0.423622	-0.499505	0.499964	-0.346268	-0.387166	-0.611322	-0.218329	-0.288646	-0.0996063	-0.436828
GLYMA18G00980	0.298742	-0.395201	0.372776	-0.397943	0.221238	0.224835	0.40098	-0.169267	0.188449	0.125386	-0.287033	-0.502377	0.645013	-0.610631	0.263739	0.398541	0.367349	0.360284	-0.611963	-0.0511539	-0.517884	0.648948	-0.591104	0.572005	-0.657095	-0.646974	-0.566271	-0.504193	-0.509076	-0.617424	-0.144874	-0.613587	-0.491389	-0.415028	-0.410725	0.667089	0.115623	-0.547225	-0.569433	-0.555801	-0.674551	0.495454	-0.523639	-0.570991	-0.699697	-0.394251	-0.343791	-0.25513	-0.604088
GLYMA13G20800	0.369025	-0.624081	0.172783	-0.663103	0.450836	0.358528	0.484583	-0.0405582	-0.0177264	-0.440214	-0.764286	-0.40003	0.720997	-0.679625	0.471702	0.623634	0.475555	0.447612	-0.645619	0.14951	-0.695008	0.698748	-0.894368	0.471759	-0.659655	-0.69203	-0.681119	-0.636021	-0.610575	-0.680199	-0.362329	-0.657895	-0.239016	-0.326306	-0.102229	0.688686	0.376234	-0.73174	-0.780829	-0.763814	-0.778844	0.702016	-0.613605	-0.508229	-0.504027	-0.0964498	-0.0949321	0.0630039	-0.735033
GLYMA10G02680	0.656221	-0.125523	0.383523	-0.0429171	0.718317	0.5519	0.609346	0.349052	-0.116049	0.105961	-0.199015	-0.553594	0.735647	-0.703852	0.457666	0.643933	-0.0424267	0.134112	-0.641218	0.00238849	-0.280284	0.489211	-0.533868	0.458569	-0.613021	-0.652785	-0.553037	-0.340898	-0.487467	-0.680337	-0.334711	-0.700771	-0.22429	-0.390948	-0.468048	0.567793	0.714853	-0.30414	-0.391345	-0.371956	-0.582101	0.570727	-0.695699	-0.574891	-0.531598	-0.377872	-0.382564	-0.265427	-0.55974
GLYMA15G13560	0.571956	0.00867464	0.52211	-0.241738	0.531659	0.547252	0.646603	0.0314693	-0.00207479	0.0498702	-0.116727	-0.722854	0.753701	-0.81025	-0.191356	0.527272	0.406933	0.629369	-0.738539	-0.0214409	-0.618054	0.7278	-0.683546	0.748081	-0.792407	-0.771602	-0.733724	-0.488489	-0.699273	-0.774495	0.121072	-0.792338	0.116057	-0.216368	-0.448121	0.754127	0.547695	-0.562811	-0.579249	-0.61666	-0.646439	0.658252	-0.594527	-0.678059	-0.735588	-0.525661	-0.591899	-0.348829	-0.742299
GLYMA15G12240	0.472108	-0.634005	0.477553	-0.392026	0.31026	0.238918	0.312614	-0.242162	-0.34695	-0.125157	-0.38668	-0.637608	0.845746	-0.771436	0.526751	0.77743	0.335355	0.379281	-0.798135	-0.394862	-0.625838	0.763749	-0.72374	0.683342	-0.776678	-0.779039	-0.764184	-0.733278	-0.695985	-0.809657	-0.412927	-0.784838	-0.350383	-0.490568	-0.332967	0.746896	0.399738	-0.586693	-0.698594	-0.642922	-0.695336	0.769305	-0.751434	-0.764901	-0.643053	-0.501523	-0.401634	-0.331069	-0.749026
GLYMA10G28370	0.465768	-0.218552	0.346614	-0.410694	0.396368	0.358934	0.329403	-0.295503	-0.068676	-0.257196	-0.314758	-0.645602	0.745382	-0.696737	-0.0423653	0.448282	0.244824	0.391493	-0.591536	-0.233188	-0.6972	0.665434	-0.697575	0.603708	-0.661798	-0.671424	-0.624157	-0.441959	-0.510006	-0.640374	-0.204895	-0.660047	0.100444	-0.207456	-0.337016	0.64158	0.505689	-0.501726	-0.576093	-0.556731	-0.570254	0.797806	-0.554081	-0.619982	-0.613452	-0.416494	-0.493	-0.292575	-0.644433
GLYMA19G30780	0.36335	-0.378423	0.531128	-0.539256	0.214964	0.301233	0.457166	-0.316739	0.0717896	0.0460442	-0.276605	-0.62489	0.714994	-0.712933	0.101803	0.477958	0.603056	0.609714	-0.763794	-0.143768	-0.757161	0.813625	-0.689682	0.762626	-0.783734	-0.735073	-0.721065	-0.646796	-0.681759	-0.755268	-0.0359467	-0.744026	-0.307314	-0.357771	-0.332725	0.799395	0.0734509	-0.709985	-0.733769	-0.722898	-0.758507	0.598846	-0.53646	-0.720147	-0.826979	-0.506801	-0.420218	-0.316903	-0.772696
GLYMA15G07720	0.662648	-0.080484	0.596957	0.000422059	0.469235	0.350973	0.343839	-0.00294271	-0.351993	0.352371	0.167774	-0.870319	0.852673	-0.738514	-0.012253	0.428395	0.0218329	0.302482	-0.708188	-0.43186	-0.312181	0.627891	-0.534661	0.686739	-0.805662	-0.848711	-0.674519	-0.406598	-0.465819	-0.757514	-0.437509	-0.781206	-0.116984	-0.743824	-0.824744	0.637051	0.564331	-0.428158	-0.501842	-0.473086	-0.618121	0.830361	-0.908067	-0.792643	-0.650895	-0.687895	-0.829956	-0.654484	-0.651231
GLYMA05G28530	0.382865	-0.295822	0.380377	-0.477066	0.127402	0.208061	0.230859	-0.33186	-0.206092	-0.370761	-0.329606	-0.544038	0.57955	-0.555732	-0.291302	0.334961	0.519425	0.619601	-0.515369	-0.145774	-0.589037	0.634139	-0.731454	0.583253	-0.593378	-0.607574	-0.631844	-0.527902	-0.57605	-0.524749	0.105414	-0.529135	0.261754	-0.118717	-0.0757776	0.620171	0.290932	-0.621256	-0.645113	-0.658678	-0.587915	0.693781	-0.385632	-0.528569	-0.622844	-0.372709	-0.433831	-0.296306	-0.60503
GLYMA04G05320	0.294262	-0.596899	0.178997	-0.606224	0.174361	0.161686	0.199253	-0.345532	-0.135778	-0.616165	-0.667782	-0.341725	0.576023	-0.518933	0.241282	0.51782	0.428045	0.398426	-0.472397	-0.0970834	-0.647126	0.572946	-0.765076	0.415571	-0.483069	-0.505634	-0.552398	-0.545821	-0.540979	-0.484066	-0.121571	-0.475938	0.00460965	-0.048604	0.105566	0.558716	0.329053	-0.552063	-0.62655	-0.603027	-0.561267	0.634195	-0.353829	-0.425344	-0.494688	-0.161168	-0.131065	-0.0389142	-0.550737
GLYMA03G35860	0.524182	-0.176455	0.390888	-0.0678064	0.529702	0.421916	0.535807	0.266843	0.128308	0.308907	-0.246496	-0.48348	0.611107	-0.509298	0.409964	0.425524	-0.0348629	0.0442175	-0.503205	0.0344228	-0.187126	0.39433	-0.472479	0.354407	-0.506026	-0.553756	-0.407534	-0.192239	-0.294173	-0.535032	-0.315079	-0.560959	-0.221131	-0.449152	-0.546981	0.446501	0.49073	-0.282474	-0.332973	-0.324893	-0.467102	0.411588	-0.60629	-0.461388	-0.438581	-0.36584	-0.421627	-0.351058	-0.437883
GLYMA04G01950	0.62654	-0.210456	0.516832	-0.311452	0.524104	0.407317	0.50403	0.0509115	-0.328104	0.096778	-0.0461461	-0.748926	0.8235	-0.731064	-0.00565906	0.467577	0.432447	0.638878	-0.776976	-0.149052	-0.517013	0.700263	-0.738402	0.684966	-0.860664	-0.887503	-0.764035	-0.508846	-0.632729	-0.816687	-0.34184	-0.826786	-0.10651	-0.739583	-0.593956	0.697594	0.440529	-0.706485	-0.738797	-0.734049	-0.807801	0.789885	-0.910114	-0.730306	-0.676621	-0.447878	-0.618112	-0.350245	-0.805069
GLYMA02G40550	0.33532	-0.515513	0.310073	-0.413436	0.245356	0.187243	0.274543	-0.327283	-0.0318254	-0.210562	-0.380569	-0.440164	0.666949	-0.609645	0.475521	0.609328	0.278055	0.267216	-0.596643	-0.268767	-0.620286	0.592172	-0.581094	0.519316	-0.573685	-0.554901	-0.539039	-0.508297	-0.561066	-0.601059	-0.200622	-0.601462	-0.404018	-0.218625	-0.193722	0.603577	0.305198	-0.4063	-0.508475	-0.45937	-0.559535	0.535682	-0.469651	-0.559787	-0.643837	-0.351907	-0.240166	-0.159391	-0.558523
GLYMA08G11530	0.36163	-0.490576	0.420054	-0.468152	0.0315164	0.0936197	0.179024	-0.358593	-0.439872	-0.394986	-0.289291	-0.587232	0.658844	-0.655273	-0.208455	0.496535	0.673097	0.783299	-0.641233	-0.253111	-0.586545	0.742834	-0.804005	0.69793	-0.725834	-0.735215	-0.783428	-0.760609	-0.772035	-0.640486	0.113676	-0.61859	0.0811753	-0.261335	-0.0777971	0.731642	0.265934	-0.732018	-0.756899	-0.770426	-0.698521	0.759984	-0.51554	-0.620496	-0.688502	-0.424856	-0.446277	-0.293882	-0.707771
GLYMA13G33320	0.604618	-0.170454	0.626832	-0.226113	0.469822	0.571776	0.692147	0.110012	-0.222504	-0.0871067	-0.28824	-0.675399	0.746314	-0.889381	0.0223086	0.820715	0.513163	0.685729	-0.848507	-0.0187865	-0.593062	0.807027	-0.731922	0.820068	-0.795694	-0.760353	-0.857194	-0.748961	-0.912936	-0.844313	0.293795	-0.827122	0.151931	-0.0175147	-0.151506	0.860115	0.582547	-0.595708	-0.632351	-0.672712	-0.663737	0.621885	-0.49821	-0.736841	-0.751154	-0.589893	-0.45389	-0.363938	-0.791645
GLYMA09G29160	0.610683	-0.385251	0.465892	-0.251594	0.526303	0.42358	0.478997	0.0550077	-0.351654	-0.124863	-0.280715	-0.532201	0.746631	-0.711699	0.570521	0.790416	0.219822	0.307311	-0.74552	-0.202447	-0.483143	0.599039	-0.598386	0.564562	-0.652254	-0.653238	-0.654751	-0.5575	-0.66839	-0.744242	-0.288072	-0.741622	-0.278337	-0.33603	-0.207934	0.6489	0.536089	-0.430667	-0.550738	-0.502383	-0.654118	0.600938	-0.643951	-0.67082	-0.638917	-0.412715	-0.283255	-0.233902	-0.656775
GLYMA10G40490	0.421084	-0.428153	0.443847	-0.62767	0.141242	0.164382	0.183669	-0.426194	-0.362527	-0.282489	-0.238271	-0.639146	0.698307	-0.598814	-0.1519	0.31094	0.614685	0.688707	-0.654827	-0.27552	-0.691378	0.743121	-0.779321	0.668864	-0.740797	-0.753698	-0.726532	-0.626951	-0.597601	-0.658974	-0.244697	-0.653593	-0.0314665	-0.512448	-0.222472	0.697653	0.10869	-0.803225	-0.841732	-0.810572	-0.807331	0.837564	-0.628924	-0.687011	-0.729297	-0.394765	-0.462405	-0.312704	-0.757982
GLYMA11G12870	0.305765	-0.64895	0.105619	-0.436038	0.257089	0.0102877	0.136828	-0.221184	-0.153765	-0.25225	-0.345026	-0.298652	0.603764	-0.386273	0.577607	0.423258	0.248981	0.224691	-0.438283	-0.209881	-0.418675	0.376129	-0.593176	0.2592	-0.486434	-0.532247	-0.395253	-0.304292	-0.375248	-0.466093	-0.523053	-0.481393	-0.55186	-0.605141	-0.295969	0.379981	0.270306	-0.421326	-0.513853	-0.45269	-0.586796	0.502569	-0.661298	-0.375047	-0.458095	-0.0727559	-0.179244	0.0208513	-0.459015
GLYMA10G02370	0.638181	-0.39503	0.49532	-0.434822	0.544391	0.426381	0.486071	-0.0237477	-0.473094	-0.162232	-0.245972	-0.714217	0.879441	-0.811233	0.231592	0.6813	0.475959	0.634936	-0.857154	-0.206051	-0.65646	0.780688	-0.820801	0.716118	-0.873937	-0.89062	-0.846338	-0.677185	-0.75141	-0.886008	-0.414707	-0.876698	-0.135459	-0.626506	-0.381314	0.770407	0.491287	-0.750048	-0.82613	-0.795365	-0.856107	0.871149	-0.893369	-0.786886	-0.682769	-0.415688	-0.467692	-0.256331	-0.876888
GLYMA11G14950	0.501904	-0.508838	0.438866	-0.38271	0.413884	0.257982	0.366911	-0.123845	-0.256276	0.0642416	-0.235334	-0.66129	0.843257	-0.692957	0.407377	0.56918	0.330562	0.413107	-0.755144	-0.294357	-0.557418	0.688566	-0.713308	0.613896	-0.804011	-0.828901	-0.700705	-0.547817	-0.566018	-0.790781	-0.567717	-0.787044	-0.400212	-0.778963	-0.578647	0.662914	0.35728	-0.634528	-0.711603	-0.664701	-0.749748	0.756969	-0.910016	-0.715772	-0.608769	-0.416501	-0.495464	-0.304274	-0.749127
GLYMA04G14790	0.327655	-0.202167	0.169961	-0.529656	0.410996	0.392832	0.554774	0.00116318	0.298479	-0.256746	-0.441263	-0.306987	0.499727	-0.510131	0.0683583	0.316608	0.47672	0.488678	-0.467965	0.321192	-0.585359	0.510169	-0.662715	0.395417	-0.503912	-0.500353	-0.465759	-0.323406	-0.495533	-0.484937	0.0849822	-0.50483	-0.148975	-0.0922308	-0.0954204	0.554163	0.250161	-0.550685	-0.546122	-0.569709	-0.650375	0.395524	-0.325469	-0.342257	-0.613257	-0.0801936	-0.122016	0.0761108	-0.551292
GLYMA16G32010	0.63184	-0.210586	0.355759	-0.169471	0.629694	0.466547	0.460018	0.212568	-0.251245	-0.00291373	-0.241117	-0.619155	0.775958	-0.699257	0.31446	0.526125	-0.00168841	0.18179	-0.628104	-0.073081	-0.321964	0.556394	-0.630546	0.479509	-0.659353	-0.728044	-0.611446	-0.416049	-0.438899	-0.678024	-0.515521	-0.689802	-0.153324	-0.538307	-0.487575	0.594516	0.6367	-0.444947	-0.526663	-0.4934	-0.667379	0.769606	-0.779865	-0.620587	-0.511184	-0.367747	-0.437599	-0.312692	-0.615359
GLYMA08G41020	0.448759	-0.61442	0.495524	-0.473168	0.276633	0.246929	0.315398	-0.293921	-0.293985	-0.110009	-0.395446	-0.665813	0.844853	-0.77821	0.426441	0.698387	0.401427	0.432435	-0.809547	-0.362357	-0.683113	0.817685	-0.751778	0.722971	-0.805504	-0.803391	-0.788791	-0.761613	-0.686185	-0.818537	-0.41091	-0.790751	-0.337157	-0.510529	-0.339805	0.787583	0.30078	-0.668276	-0.762469	-0.708564	-0.750372	0.80592	-0.738606	-0.791999	-0.684497	-0.513501	-0.415337	-0.351528	-0.789553
GLYMA11G16070	0.520301	-0.338438	0.28239	-0.604959	0.527445	0.4007	0.398477	-0.182302	-0.120108	-0.356693	-0.445671	-0.49431	0.692046	-0.540817	0.229441	0.420372	0.349639	0.400483	-0.57372	-0.087389	-0.723108	0.554722	-0.74354	0.433644	-0.588738	-0.612909	-0.544242	-0.322166	-0.437099	-0.612664	-0.454863	-0.638562	0.0205368	-0.390537	-0.221703	0.520177	0.408873	-0.594785	-0.679477	-0.635064	-0.66094	0.71151	-0.632123	-0.53123	-0.525938	-0.172254	-0.294125	-0.080106	-0.662138
GLYMA04G41530	0.559647	-0.113924	0.299108	-0.532785	0.671852	0.560377	0.641432	0.0762656	0.0928215	-0.177688	-0.334337	-0.439374	0.622824	-0.538786	0.179559	0.373729	0.396813	0.463996	-0.584188	0.187259	-0.659646	0.506523	-0.672239	0.419588	-0.578324	-0.581046	-0.500542	-0.222199	-0.46156	-0.613695	-0.248112	-0.651708	-0.0510529	-0.333105	-0.245281	0.523545	0.386301	-0.572388	-0.615118	-0.602503	-0.701855	0.520864	-0.564795	-0.473697	-0.600863	-0.125569	-0.237524	0.00271965	-0.65356
GLYMA11G38170	0.477797	-0.243122	0.401073	-0.285438	0.211194	0.283526	0.343535	0.0418416	-0.385332	-0.322029	-0.283286	-0.48959	0.533716	-0.576852	-0.229045	0.431572	0.481419	0.630195	-0.532282	0.0425821	-0.314755	0.576965	-0.706919	0.541203	-0.574419	-0.615991	-0.668949	-0.59756	-0.655725	-0.525896	0.215015	-0.517125	0.249269	-0.118973	0.0111618	0.630871	0.400958	-0.59784	-0.603757	-0.640702	-0.637252	0.62293	-0.393113	-0.493569	-0.593005	-0.347787	-0.359173	-0.286282	-0.579389
GLYMA11G00230	0.45673	-0.167466	0.529304	0.0143666	0.192881	0.101117	0.214221	-0.179995	-0.196327	0.398061	0.306703	-0.668575	0.673717	-0.565318	0.0565895	0.349972	0.143946	0.323927	-0.593979	-0.466157	-0.249509	0.495748	-0.35784	0.607701	-0.676527	-0.675364	-0.512739	-0.333593	-0.474359	-0.603313	-0.149102	-0.631815	-0.454597	-0.642393	-0.704302	0.539586	0.283874	-0.300166	-0.360124	-0.33356	-0.535057	0.504534	-0.68861	-0.647832	-0.745958	-0.625307	-0.686618	-0.531441	-0.491148
GLYMA07G03610	0.331207	-0.417063	0.0512254	-0.510206	0.297019	0.100347	0.148779	-0.215637	-0.131634	-0.406088	-0.318206	-0.35276	0.573901	-0.400936	0.118647	0.216464	0.300345	0.362873	-0.370484	-0.0619415	-0.468521	0.407094	-0.668911	0.278402	-0.491394	-0.554493	-0.422071	-0.268039	-0.338506	-0.416715	-0.405053	-0.443853	-0.225231	-0.493436	-0.24589	0.405005	0.302097	-0.518247	-0.570136	-0.536695	-0.639625	0.640518	-0.591059	-0.347558	-0.479632	-0.0266024	-0.237431	0.0301032	-0.487956
GLYMA04G04990	0.697661	-0.00837112	0.463806	0.110769	0.670975	0.625156	0.708829	0.55528	-0.191725	0.0467634	-0.250514	-0.50877	0.61334	-0.68501	0.217123	0.71324	0.0412369	0.261131	-0.596197	0.167444	-0.1181	0.446692	-0.547926	0.460435	-0.537783	-0.581916	-0.581654	-0.385627	-0.594326	-0.61637	0.111666	-0.628759	0.187718	-0.0666377	-0.240983	0.563283	0.845706	-0.268904	-0.318294	-0.360209	-0.4617	0.453521	-0.496787	-0.48899	-0.46362	-0.41873	-0.390083	-0.332906	-0.499261
GLYMA10G40700	0.56029	-0.477323	0.345008	-0.422282	0.57068	0.38628	0.470911	-0.00610974	-0.335989	-0.229149	-0.355116	-0.591006	0.851342	-0.774134	0.458132	0.728977	0.36341	0.478011	-0.781222	-0.156274	-0.632988	0.697355	-0.784047	0.596349	-0.787779	-0.808743	-0.748863	-0.608753	-0.692083	-0.820466	-0.470543	-0.8141	-0.298731	-0.560884	-0.353812	0.699915	0.542037	-0.634423	-0.727438	-0.688204	-0.785814	0.783499	-0.848301	-0.680848	-0.605333	-0.296627	-0.333599	-0.110464	-0.787773
GLYMA12G08740	0.460187	-0.35055	0.587751	-0.0686801	0.124103	0.0526816	0.101958	-0.384614	-0.411757	0.255955	0.18346	-0.85059	0.851426	-0.746375	0.00874297	0.500276	0.194559	0.410243	-0.726397	-0.69909	-0.419354	0.712021	-0.532219	0.787797	-0.844065	-0.850891	-0.721861	-0.594504	-0.599494	-0.754873	-0.291394	-0.757539	-0.331812	-0.699667	-0.749717	0.698332	0.375178	-0.446963	-0.530499	-0.4923	-0.590795	0.811153	-0.838423	-0.825553	-0.745287	-0.76601	-0.824652	-0.65829	-0.649191
GLYMA10G33970	0.529305	-0.241606	0.302645	-0.0854209	0.344836	0.251267	0.282855	0.194007	-0.371771	-0.164514	-0.24201	-0.444073	0.534976	-0.449684	0.0283283	0.390622	0.120161	0.2891	-0.400583	-0.02772	-0.0840456	0.356421	-0.592686	0.320145	-0.456948	-0.549387	-0.484943	-0.324529	-0.403039	-0.427856	-0.128509	-0.443162	0.172268	-0.328606	-0.223813	0.411958	0.586536	-0.370283	-0.413025	-0.426198	-0.476163	0.575703	-0.540371	-0.384737	-0.372711	-0.273047	-0.408948	-0.304933	-0.412251
GLYMA08G47040	0.573734	0.0648763	0.486568	-0.252956	0.544178	0.469515	0.544769	0.0712672	0.0776628	0.362466	0.100903	-0.68785	0.698544	-0.61198	-0.0688796	0.183405	0.221259	0.394667	-0.634364	-0.0201599	-0.435236	0.575019	-0.515814	0.583724	-0.720189	-0.732071	-0.545286	-0.243637	-0.380975	-0.66678	-0.311782	-0.705784	-0.258207	-0.666665	-0.703045	0.601981	0.26805	-0.53399	-0.547427	-0.534052	-0.738821	0.606927	-0.725962	-0.647511	-0.739388	-0.449062	-0.590383	-0.386623	-0.647802
GLYMA03G40820	0.410202	-0.352082	0.274312	-0.0206511	0.409096	0.235089	0.384046	0.148683	0.0700553	0.215044	-0.252632	-0.442846	0.636014	-0.523536	0.508108	0.507683	-0.0568664	0.0231321	-0.471519	-0.0976982	-0.163476	0.38192	-0.476874	0.334985	-0.512133	-0.564971	-0.407275	-0.256246	-0.338657	-0.515632	-0.328146	-0.533053	-0.391275	-0.473788	-0.571051	0.431768	0.534543	-0.223376	-0.288677	-0.276817	-0.417578	0.423547	-0.643446	-0.421477	-0.400347	-0.335048	-0.405179	-0.280562	-0.393606
GLYMA08G17630	0.732616	-0.0495875	0.588525	-0.391812	0.673807	0.675809	0.635263	0.147204	-0.205794	0.0468732	-0.245586	-0.743689	0.78646	-0.754184	0.0607185	0.450254	0.261788	0.420778	-0.773123	0.00706611	-0.570412	0.729485	-0.705837	0.66549	-0.757791	-0.782614	-0.732065	-0.492341	-0.521153	-0.793779	-0.395993	-0.803093	0.096182	-0.471378	-0.394548	0.736803	0.442908	-0.676239	-0.730085	-0.702932	-0.810799	0.824829	-0.715395	-0.777555	-0.681333	-0.484291	-0.4918	-0.42471	-0.800489
GLYMA19G44430	0.16032	-0.590541	0.0788807	-0.59148	0.152624	0.08368	0.211235	-0.403936	0.0466666	-0.457768	-0.524758	-0.485014	0.732062	-0.729869	0.0722776	0.471232	0.491204	0.543321	-0.566465	-0.0849463	-0.734678	0.759925	-0.844119	0.586747	-0.720511	-0.736099	-0.692637	-0.693024	-0.638838	-0.620459	-0.148602	-0.60165	-0.333768	-0.276971	-0.25157	0.737209	0.301086	-0.678023	-0.703799	-0.703151	-0.717342	0.785774	-0.554454	-0.512751	-0.620799	-0.21023	-0.274331	-0.00358282	-0.680008
GLYMA03G24300	0.595254	-0.185507	0.398438	-0.125784	0.482491	0.343538	0.340322	0.0225259	-0.269006	-0.025378	-0.185117	-0.631225	0.703751	-0.559915	0.048136	0.445184	0.0688676	0.272799	-0.520011	-0.243814	-0.336533	0.458611	-0.618493	0.447403	-0.590337	-0.654327	-0.533721	-0.259906	-0.390039	-0.578967	-0.33102	-0.61072	0.207342	-0.447615	-0.504359	0.454541	0.680804	-0.372304	-0.44763	-0.440572	-0.444903	0.701937	-0.71777	-0.532935	-0.404646	-0.406751	-0.613449	-0.405234	-0.52409
GLYMA13G42340	0.737749	-0.292769	0.637145	-0.222188	0.514625	0.40826	0.412732	-0.0232597	-0.675545	-0.0351076	-0.0301501	-0.797613	0.878462	-0.797162	0.172528	0.716565	0.342562	0.569795	-0.862194	-0.419761	-0.522592	0.722572	-0.697783	0.750616	-0.854059	-0.869857	-0.830591	-0.633435	-0.744543	-0.879825	-0.368308	-0.879496	-0.0232018	-0.62391	-0.437556	0.725677	0.583904	-0.607502	-0.712091	-0.673331	-0.746913	0.862411	-0.900879	-0.847997	-0.693052	-0.586661	-0.618939	-0.458865	-0.81398
GLYMA10G34150	0.653787	-0.374167	0.581863	-0.168885	0.466994	0.466994	0.541529	0.136919	-0.482387	-0.198993	-0.349438	-0.525867	0.689809	-0.726983	0.453214	0.933064	0.336721	0.440572	-0.770462	-0.171536	-0.432526	0.613628	-0.635187	0.618239	-0.629538	-0.621015	-0.723838	-0.656625	-0.812491	-0.748154	0.0386014	-0.732795	0.0442892	-0.08723	-0.00646817	0.677318	0.634625	-0.429809	-0.537849	-0.527572	-0.562937	0.535836	-0.516025	-0.660046	-0.603002	-0.489784	-0.300742	-0.310033	-0.655346
GLYMA19G43820	0.452207	-0.521862	0.417659	-0.142272	0.254928	0.23483	0.374387	0.0840076	-0.304634	-0.147144	-0.400693	-0.359632	0.562962	-0.558455	0.552071	0.778133	0.258691	0.275776	-0.58621	-0.123757	-0.250767	0.478034	-0.551687	0.445892	-0.49082	-0.505536	-0.559844	-0.569747	-0.650923	-0.561511	0.0271508	-0.543922	-0.201806	-0.130788	-0.0193406	0.552526	0.465759	-0.336193	-0.422768	-0.413034	-0.479293	0.382224	-0.420087	-0.485194	-0.509768	-0.374149	-0.200967	-0.243932	-0.47638
GLYMA13G26990	0.405346	-0.651494	0.274848	-0.40161	0.135338	-0.00479466	0.0143877	-0.29964	-0.574058	-0.39605	-0.289983	-0.438852	0.641177	-0.47338	0.337354	0.497727	0.316927	0.364529	-0.520231	-0.393414	-0.396134	0.495572	-0.65242	0.415274	-0.552734	-0.607259	-0.565913	-0.53598	-0.515195	-0.525494	-0.420786	-0.519897	-0.249185	-0.526588	-0.133996	0.493111	0.312829	-0.512249	-0.618369	-0.555723	-0.629683	0.705954	-0.645359	-0.527109	-0.518409	-0.259075	-0.292774	-0.19437	-0.538325
GLYMA05G11410	0.239895	-0.411486	0.356127	-0.420931	0.0330804	0.0582894	0.231316	-0.276249	0.13826	0.0908051	-0.246147	-0.397737	0.476404	-0.348901	0.0866602	0.179131	0.429311	0.379939	-0.429707	-0.0938301	-0.401812	0.471021	-0.53441	0.419024	-0.498103	-0.506218	-0.411236	-0.318557	-0.356614	-0.422364	-0.0743224	-0.434071	-0.288496	-0.42724	-0.322865	0.468575	-0.0240159	-0.510556	-0.515543	-0.509453	-0.543206	0.370352	-0.418829	-0.417024	-0.586174	-0.311973	-0.363932	-0.279182	-0.45782
GLYMA04G04170	0.638042	-0.250511	0.490762	-0.639384	0.644839	0.59042	0.650775	-0.00232394	-0.205756	-0.16257	-0.337008	-0.680444	0.825878	-0.776138	0.116438	0.525941	0.595692	0.702689	-0.849578	0.0333286	-0.818389	0.809599	-0.85621	0.706169	-0.854603	-0.851154	-0.811307	-0.588677	-0.688741	-0.874206	-0.378539	-0.87512	-0.0513653	-0.550143	-0.319946	0.786715	0.343658	-0.864344	-0.90643	-0.884023	-0.935463	0.823905	-0.795129	-0.759417	-0.733185	-0.324353	-0.383405	-0.165705	-0.931312
GLYMA03G40280	0.086386	-0.564265	0.10848	-0.592013	0.0403295	0.0726094	0.279569	-0.312816	0.214989	-0.355561	-0.581753	-0.392443	0.594197	-0.628728	-0.0290069	0.370801	0.606728	0.597813	-0.498442	0.112553	-0.632949	0.716691	-0.82188	0.543673	-0.64555	-0.656625	-0.639251	-0.66802	-0.615683	-0.529578	0.0975397	-0.50521	-0.269961	-0.171216	-0.158383	0.711015	0.147505	-0.705473	-0.678621	-0.713887	-0.682201	0.603539	-0.394014	-0.41273	-0.601996	-0.184717	-0.222773	-0.0152488	-0.618367
GLYMA12G35320	0.466034	-0.282973	0.318882	-0.072062	0.375327	0.313273	0.395906	0.237409	-0.1233	0.0298663	-0.341683	-0.506656	0.622657	-0.594702	0.172654	0.467425	0.0602568	0.198955	-0.489816	0.0397768	-0.132976	0.491306	-0.61442	0.41524	-0.552645	-0.632476	-0.552671	-0.440043	-0.425635	-0.527264	-0.177054	-0.524961	-0.0419572	-0.349262	-0.383008	0.545126	0.563014	-0.398419	-0.427134	-0.444733	-0.51987	0.597778	-0.579996	-0.463556	-0.409188	-0.362134	-0.422034	-0.353677	-0.476449
GLYMA01G01860	0.234608	-0.271874	0.245564	-0.418378	0.112294	0.114771	0.213799	-0.316577	0.290786	-0.0217342	-0.284614	-0.347412	0.430001	-0.294156	0.0229151	0.0917143	0.264395	0.232085	-0.304399	-0.0613584	-0.436859	0.373025	-0.481183	0.313626	-0.380122	-0.392764	-0.284448	-0.136636	-0.219592	-0.316246	-0.0765686	-0.351854	-0.145649	-0.244371	-0.288461	0.370032	0.0820312	-0.370945	-0.392253	-0.381817	-0.424	0.356125	-0.303054	-0.322477	-0.523313	-0.237763	-0.331554	-0.217524	-0.355302
GLYMA15G07420	0.111157	-0.741235	0.134959	-0.466898	-0.125273	-0.234176	-0.102638	-0.52869	-0.186356	-0.248543	-0.288815	-0.444244	0.633241	-0.480272	0.138547	0.287547	0.404981	0.413172	-0.441654	-0.362863	-0.444492	0.578569	-0.677649	0.461051	-0.617723	-0.664818	-0.547842	-0.573962	-0.458937	-0.470672	-0.328003	-0.457055	-0.518629	-0.610699	-0.365272	0.548526	0.0790026	-0.581655	-0.621086	-0.587069	-0.637041	0.690218	-0.623678	-0.467262	-0.560012	-0.257803	-0.370027	-0.177246	-0.514414
GLYMA03G33990	0.508518	-0.189727	0.404682	-0.420856	0.437867	0.428038	0.426972	-0.151533	-0.161575	-0.189487	-0.274416	-0.743137	0.815298	-0.826423	-0.166227	0.461065	0.367685	0.564513	-0.711127	-0.11927	-0.681906	0.805984	-0.794379	0.729559	-0.811772	-0.829716	-0.786949	-0.621461	-0.629853	-0.760681	-0.196567	-0.760474	0.0707694	-0.343232	-0.397822	0.790569	0.479083	-0.686304	-0.722636	-0.722213	-0.751562	0.915828	-0.671104	-0.720657	-0.688202	-0.461446	-0.539246	-0.327449	-0.786822
GLYMA19G39920	0.527745	-0.308639	0.38334	-0.539846	0.548309	0.455381	0.593038	-0.0166724	-0.129675	-0.187156	-0.285914	-0.529834	0.73365	-0.699275	0.239978	0.57086	0.577937	0.655664	-0.760834	0.0324094	-0.724101	0.687164	-0.750191	0.613089	-0.755992	-0.737582	-0.701582	-0.527403	-0.708312	-0.775765	-0.201694	-0.781266	-0.247735	-0.437657	-0.250214	0.701292	0.335977	-0.705571	-0.751515	-0.73695	-0.830421	0.619845	-0.680904	-0.627855	-0.72432	-0.248247	-0.274511	-0.0371955	-0.79808
GLYMA02G04820	0.458708	-0.413232	0.436319	-0.429795	0.251653	0.28832	0.331724	-0.186159	-0.416753	-0.330031	-0.330594	-0.691922	0.793247	-0.847484	-0.0876992	0.613505	0.534293	0.695616	-0.764182	-0.176845	-0.624185	0.861397	-0.844432	0.782175	-0.833622	-0.848968	-0.889445	-0.860475	-0.809934	-0.781629	-0.0562715	-0.750229	-0.000491949	-0.303329	-0.187293	0.862323	0.409648	-0.761068	-0.798658	-0.801854	-0.805141	0.906574	-0.632442	-0.743509	-0.72176	-0.481191	-0.450042	-0.315336	-0.81549
GLYMA07G37270	0.482608	-0.439758	0.48493	-0.344059	0.345705	0.32619	0.428325	-0.0449775	-0.122909	0.0292566	-0.342582	-0.460781	0.6305	-0.555058	0.541962	0.592297	0.281533	0.256668	-0.651865	-0.144246	-0.453111	0.556681	-0.550007	0.501417	-0.568652	-0.565177	-0.547856	-0.47789	-0.523934	-0.63234	-0.261123	-0.628594	-0.328846	-0.366237	-0.215377	0.584762	0.254869	-0.460702	-0.546005	-0.500994	-0.611663	0.462906	-0.529745	-0.597927	-0.612405	-0.399173	-0.262414	-0.287527	-0.582926
GLYMA13G17580	0.319302	-0.541081	0.138421	-0.234574	0.163124	-0.0214588	0.0416754	-0.2598	-0.256689	-0.350383	-0.279635	-0.27133	0.51472	-0.352305	0.446809	0.488292	0.117243	0.145058	-0.342985	-0.330242	-0.303309	0.280324	-0.47858	0.237364	-0.357917	-0.397077	-0.332073	-0.265059	-0.389485	-0.358194	-0.231687	-0.381057	-0.286325	-0.265712	-0.130175	0.312933	0.429401	-0.200999	-0.317269	-0.269933	-0.369459	0.427419	-0.44863	-0.319293	-0.421452	-0.170881	-0.213844	-0.0807108	-0.31105
GLYMA19G32700	0.439208	-0.367345	0.177763	-0.239934	0.306612	0.120759	0.130712	-0.0140189	-0.331726	-0.193372	-0.201258	-0.434166	0.593126	-0.430988	0.173419	0.28009	0.08371	0.207748	-0.390543	-0.142992	-0.191645	0.375135	-0.58008	0.290441	-0.489529	-0.583748	-0.445768	-0.308282	-0.30912	-0.429222	-0.459008	-0.447391	-0.195158	-0.575945	-0.343765	0.404007	0.418733	-0.413446	-0.47793	-0.442154	-0.589665	0.66783	-0.656607	-0.413995	-0.430006	-0.190577	-0.353103	-0.203179	-0.434522
GLYMA13G23510	0.721819	-0.318666	0.707407	-0.384866	0.459156	0.44106	0.491399	-0.0104555	-0.632182	-0.0260165	-0.106558	-0.763591	0.816635	-0.747693	0.0977032	0.643722	0.573916	0.731875	-0.89552	-0.273099	-0.582462	0.773578	-0.759378	0.779008	-0.866279	-0.869222	-0.866393	-0.688325	-0.782468	-0.887367	-0.275654	-0.876648	0.0260493	-0.631938	-0.318492	0.76713	0.376941	-0.779045	-0.846025	-0.820123	-0.846937	0.805614	-0.841709	-0.849678	-0.740787	-0.551389	-0.554268	-0.438813	-0.883175
GLYMA15G06000	0.579195	-0.191814	0.618833	-0.244575	0.398578	0.31345	0.395487	-0.166533	-0.259702	0.313871	0.13714	-0.83003	0.845832	-0.730898	0.0138768	0.427178	0.346573	0.538506	-0.79804	-0.399022	-0.549026	0.721386	-0.599271	0.766088	-0.879865	-0.874716	-0.725087	-0.48248	-0.585394	-0.826754	-0.367789	-0.842574	-0.278558	-0.79137	-0.750347	0.704776	0.315267	-0.606615	-0.6604	-0.630153	-0.742608	0.758876	-0.898719	-0.821493	-0.775014	-0.627168	-0.739292	-0.515537	-0.770179
GLYMA01G02180	0.534187	-0.474494	0.425748	-0.395888	0.454767	0.296818	0.317509	-0.171979	-0.282442	0.00139013	-0.262415	-0.676999	0.85766	-0.698397	0.448246	0.556202	0.195397	0.281025	-0.733144	-0.354518	-0.582586	0.68081	-0.682276	0.592038	-0.763443	-0.794486	-0.67243	-0.521831	-0.49247	-0.771764	-0.691189	-0.772027	-0.360509	-0.730644	-0.548784	0.648761	0.393763	-0.580384	-0.686577	-0.614785	-0.728881	0.829518	-0.883675	-0.742355	-0.594861	-0.430765	-0.476577	-0.334	-0.727294
GLYMA11G29460	0.226814	-0.744062	0.112271	-0.693858	0.261734	0.195628	0.356399	-0.214876	0.0043732	-0.517753	-0.780546	-0.361256	0.694111	-0.674027	0.430449	0.6237	0.556324	0.499539	-0.613406	0.0749138	-0.727264	0.727406	-0.897604	0.496195	-0.657644	-0.677493	-0.687761	-0.721834	-0.659613	-0.643411	-0.24765	-0.609799	-0.331943	-0.263002	-0.0507865	0.709384	0.284128	-0.735525	-0.77626	-0.764696	-0.751173	0.68244	-0.543255	-0.479446	-0.525013	-0.0964787	-0.0697178	0.097564	-0.708962
GLYMA19G24390	0.404416	-0.450793	0.320879	-0.5048	0.169289	0.10585	0.109752	-0.320447	-0.390302	-0.28595	-0.237901	-0.577894	0.678712	-0.547908	-0.0455124	0.290924	0.418562	0.514751	-0.555056	-0.264635	-0.516995	0.628626	-0.729889	0.536701	-0.665374	-0.715463	-0.642295	-0.544569	-0.488423	-0.577523	-0.376549	-0.576324	-0.105096	-0.574768	-0.281426	0.599868	0.216138	-0.684435	-0.733917	-0.696781	-0.741286	0.830945	-0.669217	-0.596995	-0.606565	-0.316167	-0.43282	-0.273854	-0.649891
GLYMA02G03870	0.381738	-0.478328	0.185391	-0.69089	0.495519	0.387966	0.46709	-0.150485	0.0747674	-0.345674	-0.630971	-0.503383	0.766091	-0.691451	0.291459	0.477414	0.430948	0.448577	-0.642055	0.0745362	-0.79269	0.72243	-0.870436	0.515165	-0.707139	-0.732599	-0.662957	-0.533756	-0.523107	-0.697284	-0.463188	-0.692951	-0.201544	-0.421198	-0.286776	0.682894	0.351326	-0.740563	-0.785967	-0.761038	-0.784274	0.785708	-0.677701	-0.557251	-0.544509	-0.143085	-0.229516	0.00339003	-0.762003
GLYMA13G42760	0.179061	-0.512041	0.354134	-0.559364	-0.0654096	-0.0102775	0.171237	-0.480288	0.0449948	-0.0810223	-0.242491	-0.436602	0.535887	-0.455844	0.0201064	0.25728	0.629073	0.577594	-0.5274	-0.187141	-0.595637	0.618284	-0.614841	0.560949	-0.605936	-0.583034	-0.539305	-0.516017	-0.534686	-0.511081	0.0104608	-0.507072	-0.375194	-0.387237	-0.228022	0.602009	-0.106675	-0.636545	-0.644427	-0.63305	-0.654661	0.467054	-0.416976	-0.50688	-0.72427	-0.338531	-0.334869	-0.214911	-0.575363
GLYMA07G00900	0.701558	-0.164715	0.547333	-0.248791	0.517434	0.44925	0.398883	-0.0740989	-0.547709	-0.200369	-0.102049	-0.749926	0.807885	-0.76163	-0.0227334	0.62885	0.296023	0.541264	-0.7481	-0.338598	-0.568323	0.675623	-0.694073	0.694236	-0.75725	-0.773519	-0.760375	-0.542007	-0.680177	-0.776654	-0.219871	-0.789415	0.211537	-0.365315	-0.319658	0.678483	0.650223	-0.54118	-0.638306	-0.615511	-0.650404	0.855566	-0.729135	-0.754147	-0.651226	-0.527414	-0.585649	-0.406829	-0.740776
GLYMA01G02320	0.399812	-0.478447	0.426384	-0.351981	0.156555	0.243999	0.265934	-0.199948	-0.239157	-0.297155	-0.555499	-0.547557	0.640724	-0.635413	0.0807312	0.587296	0.329822	0.385651	-0.569881	-0.18745	-0.484747	0.667181	-0.741529	0.575578	-0.582436	-0.614197	-0.67374	-0.654401	-0.585347	-0.57957	-0.0229518	-0.557479	0.222008	-0.0747671	-0.0765185	0.655335	0.439793	-0.537417	-0.594972	-0.598525	-0.499053	0.705836	-0.419906	-0.571717	-0.484665	-0.45998	-0.399532	-0.3984	-0.58704
GLYMA09G41850	0.444831	-0.303873	0.30401	-0.593861	0.364193	0.291957	0.418362	-0.0995018	-0.150932	-0.269666	-0.234748	-0.386655	0.548638	-0.452675	0.0712523	0.308422	0.625555	0.656334	-0.56422	0.0703731	-0.592557	0.516218	-0.678297	0.446099	-0.586402	-0.588169	-0.539931	-0.371233	-0.553188	-0.560881	-0.134452	-0.579396	-0.176028	-0.43489	-0.111679	0.532584	0.140689	-0.680926	-0.704355	-0.690607	-0.776231	0.501776	-0.535751	-0.463853	-0.670682	-0.117533	-0.206377	0.00642994	-0.647863
GLYMA08G21300	0.442331	-0.41525	0.416398	-0.413098	0.359101	0.311816	0.362051	-0.160756	-0.120392	0.013084	-0.329839	-0.705447	0.833431	-0.774157	0.197892	0.488897	0.282313	0.378782	-0.72605	-0.198437	-0.589706	0.788268	-0.742483	0.677116	-0.804818	-0.832711	-0.743065	-0.6437	-0.543219	-0.765775	-0.458065	-0.750958	-0.277872	-0.583463	-0.521662	0.762804	0.332006	-0.668595	-0.720732	-0.688202	-0.762867	0.856009	-0.77079	-0.739097	-0.640107	-0.475727	-0.497028	-0.372325	-0.756076
GLYMA05G27740	0.608387	-0.426981	0.538893	-0.20483	0.420036	0.40999	0.447003	0.0361069	-0.536196	-0.235068	-0.388411	-0.693867	0.827809	-0.867999	0.226941	0.886717	0.336813	0.516138	-0.810916	-0.248512	-0.496983	0.775475	-0.788546	0.73409	-0.784756	-0.806997	-0.870809	-0.807542	-0.828442	-0.82926	-0.101967	-0.799302	0.124386	-0.235375	-0.197414	0.793833	0.699276	-0.576845	-0.664012	-0.664102	-0.637619	0.824974	-0.684911	-0.75237	-0.576688	-0.556085	-0.475496	-0.400929	-0.763366
GLYMA01G39790	0.440202	-0.438634	0.207037	-0.158032	0.278436	0.0644027	0.0867923	-0.0529309	-0.385965	-0.153876	-0.211447	-0.470459	0.626983	-0.426597	0.213653	0.360972	0.045013	0.183522	-0.391477	-0.277777	-0.171114	0.355675	-0.589018	0.292005	-0.499185	-0.59866	-0.448508	-0.290428	-0.312355	-0.442874	-0.480503	-0.461664	-0.110492	-0.605101	-0.427738	0.363217	0.524853	-0.357942	-0.436632	-0.405732	-0.479506	0.672777	-0.722415	-0.413926	-0.341196	-0.244273	-0.454462	-0.272187	-0.412911
GLYMA07G02180	0.580304	-0.219767	0.340611	-0.143352	0.574012	0.320616	0.302272	-0.0427915	-0.183349	0.141993	-0.0451755	-0.662121	0.809094	-0.616105	0.360816	0.426487	-0.108299	0.0737701	-0.581624	-0.359676	-0.38686	0.479439	-0.513943	0.451348	-0.652165	-0.705544	-0.494592	-0.228633	-0.305544	-0.648994	-0.709124	-0.686106	-0.319364	-0.72723	-0.737429	0.478674	0.581307	-0.321066	-0.435328	-0.369027	-0.562581	0.747922	-0.880097	-0.627922	-0.511243	-0.409019	-0.572852	-0.357054	-0.549874
GLYMA03G33340	0.673219	-0.0084118	0.588167	-0.0193631	0.42401	0.394271	0.331399	0.0112378	-0.423164	0.125036	0.0519958	-0.818649	0.754704	-0.694209	-0.233348	0.411597	0.0741727	0.369372	-0.628055	-0.342581	-0.299722	0.598432	-0.575026	0.653943	-0.709145	-0.759652	-0.670403	-0.418158	-0.483937	-0.668635	-0.204988	-0.690414	0.266947	-0.451977	-0.56502	0.61112	0.631711	-0.426873	-0.48855	-0.485553	-0.537064	0.829508	-0.717651	-0.717409	-0.584465	-0.653756	-0.782271	-0.650255	-0.606193
GLYMA16G07540	0.545954	-0.426266	0.249247	-0.00170984	0.459197	0.266748	0.305649	0.246047	-0.476258	-0.226867	-0.316501	-0.433592	0.672176	-0.626778	0.510835	0.737352	-0.030926	0.132357	-0.531208	-0.142211	-0.114696	0.420796	-0.580698	0.360569	-0.520964	-0.601608	-0.561754	-0.494723	-0.54072	-0.562674	-0.302125	-0.557904	-0.181572	-0.330352	-0.22393	0.501979	0.763538	-0.271338	-0.378732	-0.356337	-0.506215	0.621045	-0.646668	-0.473985	-0.389596	-0.29368	-0.283418	-0.209694	-0.457134
GLYMA06G06370	0.144232	-0.738477	0.172771	-0.386072	-0.101711	-0.227104	-0.092882	-0.499704	-0.21542	-0.196288	-0.283493	-0.463098	0.641003	-0.464473	0.16667	0.340404	0.356086	0.379899	-0.437424	-0.423701	-0.408625	0.540418	-0.663443	0.446291	-0.604859	-0.65531	-0.531813	-0.524063	-0.446084	-0.473285	-0.329211	-0.464137	-0.418466	-0.609367	-0.415049	0.502271	0.173979	-0.521204	-0.570571	-0.542009	-0.546156	0.665922	-0.654611	-0.458124	-0.488929	-0.29323	-0.436422	-0.230929	-0.487759
GLYMA09G07330	0.421714	-0.539097	0.394666	-0.466062	0.240815	0.16689	0.200982	-0.366545	-0.396908	-0.242687	-0.283473	-0.719053	0.862116	-0.789091	0.10013	0.5749	0.433946	0.564452	-0.749088	-0.39972	-0.685645	0.818428	-0.80917	0.732116	-0.846331	-0.866142	-0.81743	-0.746774	-0.684774	-0.787394	-0.387106	-0.768039	-0.197243	-0.561384	-0.405149	0.774004	0.372647	-0.712851	-0.786463	-0.749905	-0.76439	0.945258	-0.79961	-0.761057	-0.667532	-0.468642	-0.520329	-0.320509	-0.795965
GLYMA10G34320	0.341508	-0.467841	0.251415	-0.592147	0.338926	0.240707	0.377031	-0.117539	0.0509522	-0.0530565	-0.398998	-0.497609	0.688231	-0.562691	0.22719	0.283746	0.440532	0.442685	-0.592072	0.0448783	-0.571826	0.644119	-0.752417	0.481839	-0.691925	-0.729446	-0.594718	-0.470504	-0.429058	-0.627037	-0.480222	-0.624366	-0.401697	-0.681067	-0.436146	0.619692	0.122781	-0.740253	-0.752896	-0.727823	-0.812828	0.676388	-0.720816	-0.539149	-0.581115	-0.19106	-0.308759	-0.116542	-0.690795
GLYMA17G36360	0.597537	-0.237363	0.346219	0.0307268	0.644485	0.436412	0.517217	0.276011	-0.162499	0.0948684	-0.205076	-0.549556	0.75664	-0.702254	0.524322	0.723941	-0.0776057	0.105012	-0.622307	-0.130205	-0.255413	0.467537	-0.529851	0.447164	-0.613683	-0.656554	-0.547155	-0.354643	-0.503804	-0.673656	-0.344904	-0.690089	-0.250394	-0.407627	-0.523638	0.532246	0.788071	-0.237879	-0.338534	-0.321032	-0.485624	0.566095	-0.738459	-0.550919	-0.455759	-0.393495	-0.427419	-0.271072	-0.520594
GLYMA13G19830	0.411007	-0.207695	0.356906	-0.195222	0.30399	0.250475	0.193673	-0.338428	0.0517518	0.00993823	-0.199817	-0.610291	0.687633	-0.589471	0.169363	0.389445	-0.0905008	0.0196606	-0.477103	-0.406465	-0.49455	0.519383	-0.461661	0.49749	-0.526174	-0.540443	-0.439633	-0.281417	-0.298969	-0.519774	-0.321115	-0.550294	-0.107774	-0.231614	-0.486778	0.510196	0.468562	-0.22408	-0.332218	-0.282365	-0.379515	0.661055	-0.490786	-0.580879	-0.551596	-0.518304	-0.532229	-0.446606	-0.44266
GLYMA19G35620	0.288286	-0.237472	0.205242	-0.478264	0.186051	0.163746	0.203087	-0.378756	0.0995165	-0.290404	-0.245509	-0.375949	0.492985	-0.413667	-0.0366918	0.206035	0.329507	0.360962	-0.378393	-0.112351	-0.580264	0.448642	-0.534138	0.395201	-0.441094	-0.437588	-0.383591	-0.252655	-0.374453	-0.391519	-0.0329084	-0.424852	-0.112739	-0.13448	-0.145417	0.455925	0.188211	-0.409102	-0.456777	-0.435697	-0.512807	0.484626	-0.305096	-0.389211	-0.622981	-0.215298	-0.27222	-0.1066	-0.443348
GLYMA11G10080	0.622911	-0.463712	0.368544	-0.444821	0.599554	0.412286	0.44073	0.0393001	-0.437975	-0.245631	-0.386158	-0.589177	0.823154	-0.694246	0.442689	0.655856	0.31763	0.426767	-0.740174	-0.153316	-0.57532	0.643398	-0.789458	0.528343	-0.736432	-0.782539	-0.71503	-0.544051	-0.594028	-0.77856	-0.604454	-0.775861	-0.15043	-0.62891	-0.326651	0.631123	0.53888	-0.652966	-0.751799	-0.701893	-0.775831	0.822088	-0.873094	-0.666649	-0.522253	-0.267278	-0.342291	-0.157834	-0.767996
GLYMA07G25390	0.186498	-0.76288	0.115957	-0.733698	0.11087	-0.0214055	0.0979475	-0.509769	-0.105905	-0.434435	-0.495769	-0.399696	0.686012	-0.534888	0.35098	0.403979	0.539742	0.482296	-0.552378	-0.222237	-0.739778	0.650295	-0.784416	0.469567	-0.648929	-0.665974	-0.589711	-0.581839	-0.525373	-0.579828	-0.459565	-0.567514	-0.514802	-0.550604	-0.215572	0.599506	0.0809305	-0.706289	-0.76889	-0.713664	-0.756807	0.710357	-0.640378	-0.505323	-0.593066	-0.119686	-0.184915	0.0358321	-0.658418
GLYMA10G02210	0.439223	0.0140417	0.315224	0.0211091	0.286634	0.140085	0.152515	-0.12712	-0.111956	0.226196	0.277323	-0.658596	0.65116	-0.544736	-0.218122	0.137916	-0.0410891	0.227592	-0.42622	-0.327519	-0.198113	0.424848	-0.388861	0.487396	-0.605486	-0.653072	-0.437695	-0.195239	-0.299762	-0.481336	-0.235717	-0.528115	-0.253731	-0.581798	-0.744343	0.466763	0.431894	-0.259482	-0.301595	-0.286717	-0.506389	0.649453	-0.664626	-0.532485	-0.634542	-0.485488	-0.696995	-0.451656	-0.414733
GLYMA04G12600	0.445671	-0.370765	0.19306	-0.233393	0.303856	0.119641	0.122702	-0.0225042	-0.348624	-0.181981	-0.205594	-0.451098	0.599611	-0.428037	0.160598	0.281662	0.0783026	0.206173	-0.391953	-0.168281	-0.193025	0.377071	-0.586038	0.294512	-0.493372	-0.589836	-0.450206	-0.304361	-0.300278	-0.433397	-0.476671	-0.451327	-0.150283	-0.588351	-0.361788	0.397009	0.431749	-0.415404	-0.481077	-0.445827	-0.571369	0.682214	-0.672283	-0.420893	-0.407133	-0.205688	-0.381483	-0.229728	-0.437082
GLYMA06G04510	0.445671	-0.370765	0.19306	-0.233393	0.303856	0.119641	0.122702	-0.0225042	-0.348624	-0.181981	-0.205594	-0.451098	0.599611	-0.428037	0.160598	0.281662	0.0783026	0.206173	-0.391953	-0.168281	-0.193025	0.377071	-0.586038	0.294512	-0.493372	-0.589836	-0.450206	-0.304361	-0.300278	-0.433397	-0.476671	-0.451327	-0.150283	-0.588351	-0.361788	0.397009	0.431749	-0.415404	-0.481077	-0.445827	-0.571369	0.682214	-0.672283	-0.420893	-0.407133	-0.205688	-0.381483	-0.229728	-0.437082
GLYMA16G28590	0.530022	-0.408328	0.449629	-0.458336	0.435176	0.372776	0.444808	-0.167966	-0.358038	-0.265225	-0.260023	-0.621201	0.810871	-0.811117	0.276354	0.730734	0.504623	0.615583	-0.827303	-0.226583	-0.734316	0.778816	-0.741101	0.728419	-0.806226	-0.782082	-0.800253	-0.713733	-0.80962	-0.83491	-0.199852	-0.822478	-0.246524	-0.366498	-0.20889	0.788379	0.412225	-0.657678	-0.744489	-0.710438	-0.798081	0.752342	-0.68506	-0.749964	-0.765165	-0.414572	-0.338729	-0.17289	-0.818284
GLYMA01G45560	0.558625	-0.284813	0.349798	-0.463044	0.631527	0.489819	0.62815	0.0989644	-0.120073	-0.149137	-0.294408	-0.506541	0.731926	-0.681385	0.323527	0.593144	0.476528	0.569218	-0.732838	0.0688892	-0.6467	0.623585	-0.726757	0.546985	-0.723326	-0.719707	-0.659824	-0.456662	-0.658599	-0.758977	-0.268069	-0.769699	-0.242763	-0.464271	-0.298285	0.646167	0.432338	-0.639339	-0.691602	-0.678176	-0.784373	0.592687	-0.718306	-0.586354	-0.646216	-0.211166	-0.268286	-0.017907	-0.757203
GLYMA13G04250	0.318149	-0.369174	0.14912	-0.696178	0.436324	0.376685	0.52265	-0.125017	0.193665	-0.378894	-0.582271	-0.432623	0.660108	-0.635658	0.0463798	0.387639	0.594493	0.623085	-0.578887	0.228436	-0.788124	0.681781	-0.867339	0.502693	-0.670782	-0.679565	-0.630293	-0.48245	-0.570531	-0.6282	-0.146293	-0.631155	-0.0897704	-0.272234	-0.200245	0.659558	0.298732	-0.757282	-0.75531	-0.772911	-0.754991	0.652532	-0.542327	-0.450557	-0.571072	-0.077641	-0.207213	0.0896299	-0.727161
GLYMA12G34550	0.393511	-0.56413	0.344911	-0.635255	0.29803	0.284514	0.349361	-0.310801	-0.245369	-0.434382	-0.553692	-0.613768	0.80371	-0.782891	0.115539	0.628876	0.590753	0.654428	-0.743399	-0.162873	-0.820298	0.845493	-0.915646	0.700356	-0.798936	-0.805163	-0.827763	-0.774366	-0.740366	-0.775694	-0.233385	-0.749263	-0.0266947	-0.323924	-0.172026	0.796626	0.36889	-0.799285	-0.852884	-0.839629	-0.77089	0.87773	-0.65628	-0.682931	-0.624283	-0.339446	-0.3532	-0.162124	-0.832998
GLYMA08G40680	0.599688	-0.0837186	0.35083	0.0749641	0.588849	0.517158	0.612787	0.479725	-0.186345	-0.0441197	-0.242848	-0.445716	0.594498	-0.679326	0.251516	0.687306	0.0520415	0.254824	-0.558827	0.163545	-0.117044	0.443193	-0.533777	0.434478	-0.524289	-0.568088	-0.564929	-0.431652	-0.60178	-0.57855	0.100389	-0.584478	8.53549e-05	-0.074188	-0.200031	0.568198	0.772443	-0.266276	-0.314667	-0.348027	-0.49867	0.453492	-0.469975	-0.452149	-0.489385	-0.349038	-0.300711	-0.230043	-0.473983
GLYMA07G33050	0.299603	-0.321817	0.190788	-0.474462	0.267214	0.298289	0.392375	-0.0927866	0.0829979	-0.372037	-0.568947	-0.454598	0.587644	-0.614705	-0.155145	0.371253	0.44402	0.525895	-0.473993	0.166154	-0.55022	0.6363	-0.811422	0.492302	-0.584884	-0.622901	-0.617486	-0.526691	-0.536258	-0.517512	0.0649299	-0.511949	0.168641	-0.07679	-0.132383	0.635486	0.402108	-0.630611	-0.61984	-0.662902	-0.594142	0.663523	-0.399652	-0.412238	-0.487832	-0.21068	-0.30803	-0.118796	-0.595099
GLYMA01G40620	0.426527	-0.443764	0.414488	-0.596291	0.223846	0.217895	0.228693	-0.376795	-0.356514	-0.277625	-0.265472	-0.688332	0.789007	-0.733945	-0.0450166	0.422054	0.541042	0.642644	-0.729733	-0.275131	-0.727439	0.827326	-0.803663	0.730231	-0.816742	-0.828168	-0.80073	-0.730666	-0.654524	-0.747441	-0.330931	-0.730733	-0.156641	-0.52789	-0.287473	0.7877	0.195967	-0.806581	-0.85646	-0.818482	-0.859083	0.925995	-0.700704	-0.755381	-0.749057	-0.424108	-0.449212	-0.292861	-0.817515
GLYMA06G19560	0.267192	-0.473965	0.368064	-0.251296	0.0455179	-0.0303886	0.11819	-0.334146	-0.123344	0.167644	-0.0625427	-0.662078	0.732424	-0.615051	-0.00171786	0.323332	0.331619	0.445254	-0.583634	-0.380003	-0.402937	0.656468	-0.624633	0.626165	-0.761036	-0.791189	-0.633244	-0.541847	-0.495269	-0.623732	-0.275567	-0.618892	-0.409942	-0.713522	-0.679788	0.631511	0.20057	-0.562782	-0.583141	-0.573816	-0.623431	0.703792	-0.760875	-0.61854	-0.620929	-0.500479	-0.642505	-0.427123	-0.598703
GLYMA15G32800	0.215792	-0.616577	0.314587	-0.510828	0.0958511	0.0549386	0.227601	-0.427913	-0.0338945	-0.0895559	-0.304632	-0.591314	0.776552	-0.735729	0.209104	0.506736	0.524732	0.549513	-0.703723	-0.274492	-0.695126	0.806399	-0.73668	0.704972	-0.813042	-0.79936	-0.731394	-0.73207	-0.671617	-0.72785	-0.232326	-0.702938	-0.557877	-0.529356	-0.435382	0.778249	0.1284	-0.692112	-0.727602	-0.704452	-0.759894	0.718568	-0.676169	-0.668622	-0.732001	-0.411707	-0.402494	-0.207521	-0.73517
GLYMA19G06720	0.332566	-0.495207	0.403337	-0.522928	0.195281	0.196614	0.275792	-0.328765	-0.0618438	-0.0132314	-0.344164	-0.677399	0.790718	-0.726479	0.116687	0.402455	0.415577	0.459641	-0.701651	-0.223773	-0.654339	0.819687	-0.75517	0.698159	-0.803608	-0.817809	-0.737925	-0.684065	-0.547237	-0.729884	-0.391029	-0.708807	-0.335585	-0.583511	-0.477947	0.775714	0.147859	-0.738436	-0.771796	-0.740632	-0.783692	0.830542	-0.708157	-0.724246	-0.683329	-0.465442	-0.477716	-0.357533	-0.758563
GLYMA19G44980	0.332566	-0.495207	0.403337	-0.522928	0.195281	0.196614	0.275792	-0.328765	-0.0618438	-0.0132314	-0.344164	-0.677399	0.790718	-0.726479	0.116687	0.402455	0.415577	0.459641	-0.701651	-0.223773	-0.654339	0.819687	-0.75517	0.698159	-0.803608	-0.817809	-0.737925	-0.684065	-0.547237	-0.729884	-0.391029	-0.708807	-0.335585	-0.583511	-0.477947	0.775714	0.147859	-0.738436	-0.771796	-0.740632	-0.783692	0.830542	-0.708157	-0.724246	-0.683329	-0.465442	-0.477716	-0.357533	-0.758563
GLYMA12G06700	0.629866	-0.235756	0.376461	-0.16093	0.591426	0.429566	0.407593	0.168823	-0.302169	0.00581514	-0.248459	-0.643929	0.775442	-0.666323	0.269011	0.506229	-0.00635551	0.181048	-0.608958	-0.143265	-0.312904	0.544134	-0.641908	0.471538	-0.653288	-0.730367	-0.607154	-0.396401	-0.404832	-0.664728	-0.555013	-0.676601	-0.0465969	-0.574472	-0.518924	0.559224	0.648411	-0.447807	-0.530934	-0.498627	-0.61581	0.797011	-0.808303	-0.618229	-0.447463	-0.388106	-0.500619	-0.368249	-0.604857
GLYMA20G37240	0.643394	0.133043	0.530457	-0.398948	0.655615	0.715708	0.691005	0.0619483	0.168484	0.0488177	-0.250629	-0.594529	0.617093	-0.608556	-0.0061298	0.335566	0.227689	0.328077	-0.61911	0.107974	-0.635943	0.580908	-0.55483	0.553506	-0.567679	-0.549377	-0.518604	-0.237071	-0.405804	-0.629492	-0.113842	-0.667995	0.190695	-0.123761	-0.274816	0.601121	0.382213	-0.481394	-0.528473	-0.516143	-0.608802	0.550597	-0.411909	-0.611003	-0.675605	-0.415649	-0.396125	-0.329435	-0.636136
GLYMA16G27190	0.431504	-0.0736744	0.306685	-0.184051	0.423691	0.452427	0.50763	0.0077854	0.117176	-0.220201	-0.353189	-0.463805	0.575162	-0.664413	0.00269919	0.556077	0.185693	0.327073	-0.502177	0.0479836	-0.48609	0.534191	-0.57225	0.510133	-0.505377	-0.498468	-0.526469	-0.392157	-0.566822	-0.52927	0.248789	-0.547327	0.153917	0.190355	-0.129754	0.593426	0.617621	-0.298387	-0.344708	-0.376346	-0.411941	0.485608	-0.270463	-0.446506	-0.565183	-0.369773	-0.328307	-0.202414	-0.485592
GLYMA17G26230	0.356147	-0.291307	0.530945	-0.366978	0.188963	0.362807	0.554929	-0.086164	0.0517891	-0.0163218	-0.338965	-0.558816	0.621358	-0.754317	-0.028736	0.585942	0.62005	0.669361	-0.728826	0.050475	-0.588781	0.795231	-0.687597	0.763977	-0.726445	-0.681649	-0.756866	-0.742841	-0.799419	-0.708388	0.353756	-0.681707	-0.0926088	-0.044326	-0.136718	0.833351	0.212739	-0.649904	-0.639986	-0.682683	-0.675125	0.496692	-0.352919	-0.637043	-0.776601	-0.5203	-0.361592	-0.316182	-0.712328
GLYMA01G45380	0.489343	-0.261336	0.470164	-0.123077	0.431113	0.331716	0.390405	-0.0867701	-0.00477488	0.286664	-0.155785	-0.734749	0.821902	-0.726899	0.259507	0.518982	0.0227236	0.172335	-0.664777	-0.328374	-0.44696	0.640414	-0.566605	0.618698	-0.734456	-0.756804	-0.60807	-0.413239	-0.432345	-0.72077	-0.423159	-0.732696	-0.237799	-0.555709	-0.74558	0.628124	0.518099	-0.389624	-0.464545	-0.438415	-0.520688	0.709279	-0.780028	-0.694364	-0.553278	-0.585627	-0.655994	-0.503371	-0.60997
GLYMA13G29780	0.188574	-0.543932	0.0550259	-0.466422	0.0381239	-0.100017	-0.0810683	-0.523596	-0.17612	-0.446677	-0.290547	-0.429692	0.619116	-0.482321	0.0393371	0.263713	0.264772	0.333999	-0.372996	-0.337266	-0.518192	0.511814	-0.648205	0.39926	-0.534981	-0.582957	-0.481434	-0.438097	-0.394721	-0.419373	-0.326837	-0.428887	-0.292449	-0.401589	-0.26973	0.487509	0.260885	-0.471102	-0.538763	-0.497053	-0.565864	0.741263	-0.534804	-0.423624	-0.529644	-0.192023	-0.332038	-0.10048	-0.469084
GLYMA09G25470	0.442833	-0.49137	0.337508	-0.49292	0.402785	0.299832	0.452218	-0.0230116	-0.1158	-0.135416	-0.382614	-0.36294	0.608021	-0.501583	0.539241	0.540403	0.442646	0.403489	-0.624547	-0.00921997	-0.529402	0.518799	-0.631446	0.423082	-0.572329	-0.573826	-0.531671	-0.432503	-0.544483	-0.617159	-0.3099	-0.618432	-0.396054	-0.459666	-0.16477	0.539871	0.216421	-0.564759	-0.631715	-0.592707	-0.701228	0.444942	-0.58799	-0.503854	-0.58631	-0.182015	-0.145612	-0.0426908	-0.619467
GLYMA03G32890	0.732301	0.0290226	0.761816	-0.461108	0.639317	0.764097	0.791677	0.0585979	-0.0783215	0.123353	-0.205479	-0.753195	0.744473	-0.777657	-0.0116932	0.53234	0.510736	0.623944	-0.879104	0.0161061	-0.762514	0.804707	-0.678794	0.804736	-0.792905	-0.744631	-0.772882	-0.526887	-0.679328	-0.865738	-0.0624761	-0.875042	0.17889	-0.265185	-0.281843	0.808686	0.319533	-0.716097	-0.755665	-0.748896	-0.787804	0.65728	-0.568704	-0.832324	-0.82165	-0.585579	-0.491534	-0.441695	-0.871711
GLYMA10G04770	0.0568199	-0.474456	0.134827	-0.321944	-0.12815	-0.0985718	0.0938797	-0.36931	0.189179	-0.212144	-0.3426	-0.266714	0.40291	-0.377532	-0.00501026	0.273607	0.390624	0.370365	-0.293445	-0.0803378	-0.359202	0.426904	-0.53013	0.367767	-0.402557	-0.409399	-0.37765	-0.392252	-0.443235	-0.298842	0.259973	-0.302389	-0.249479	-0.0500733	-0.126053	0.455159	0.129542	-0.356117	-0.35797	-0.384439	-0.38582	0.318825	-0.201329	-0.25993	-0.5268	-0.233004	-0.254746	-0.125266	-0.323284
GLYMA03G03200	0.338635	-0.440241	0.242012	-0.751985	0.366516	0.290205	0.36557	-0.357003	0.0592508	-0.283031	-0.457949	-0.570059	0.760908	-0.658298	0.0813152	0.337058	0.545214	0.571413	-0.648347	-0.060517	-0.872938	0.757802	-0.842644	0.591267	-0.755286	-0.760663	-0.669647	-0.521134	-0.519058	-0.696981	-0.43058	-0.699355	-0.221301	-0.516675	-0.363058	0.692799	0.183111	-0.800493	-0.833002	-0.803111	-0.814912	0.810431	-0.689415	-0.607535	-0.644576	-0.209988	-0.337735	-0.0646007	-0.789592
GLYMA03G29440	0.716088	-0.21519	0.583798	-0.203069	0.574626	0.508632	0.521786	0.0623497	-0.562016	-0.137864	-0.130913	-0.765634	0.863565	-0.880753	0.115479	0.7974	0.35026	0.598228	-0.863201	-0.269193	-0.563582	0.760265	-0.728459	0.773875	-0.844578	-0.848586	-0.861661	-0.687895	-0.821499	-0.886418	-0.169805	-0.880417	0.0762511	-0.376121	-0.327994	0.784213	0.691179	-0.58622	-0.676729	-0.66485	-0.720806	0.840842	-0.78332	-0.812221	-0.690736	-0.561451	-0.54667	-0.380415	-0.819408
GLYMA03G33180	0.558079	-0.137932	0.334189	0.198279	0.397755	0.27658	0.271403	0.145745	-0.402196	-0.125277	-0.0966904	-0.552984	0.638466	-0.632846	0.0650477	0.640426	-0.108313	0.174182	-0.458863	-0.27159	-0.0948683	0.387863	-0.488887	0.436661	-0.502181	-0.565408	-0.524516	-0.365982	-0.516811	-0.505581	0.0170189	-0.525633	0.181704	-0.110194	-0.333837	0.465143	0.90122	-0.118783	-0.210522	-0.226256	-0.298195	0.605138	-0.528624	-0.465741	-0.402842	-0.472984	-0.543153	-0.405514	-0.372696
GLYMA12G16990	0.549244	-0.422697	0.442706	-0.421704	0.439913	0.373625	0.321341	-0.254922	-0.310902	-0.254097	-0.407449	-0.645538	0.807859	-0.719569	0.354433	0.663999	0.205718	0.292354	-0.705773	-0.367811	-0.688876	0.691747	-0.699416	0.61072	-0.679503	-0.690367	-0.679673	-0.558414	-0.558453	-0.733975	-0.453871	-0.733093	-0.0211731	-0.329936	-0.271195	0.658333	0.514388	-0.513663	-0.641117	-0.57967	-0.604821	0.827372	-0.663683	-0.720681	-0.570192	-0.455922	-0.415251	-0.329772	-0.699115
GLYMA16G12160	0.608295	-0.408476	0.48183	-0.353744	0.473123	0.394967	0.33682	-0.163799	-0.373022	-0.21309	-0.401536	-0.609069	0.763708	-0.642484	0.426863	0.678519	0.150294	0.229234	-0.673138	-0.36923	-0.591222	0.600638	-0.654375	0.538771	-0.611522	-0.632414	-0.622251	-0.473991	-0.510094	-0.69389	-0.469609	-0.699329	0.0609842	-0.333243	-0.242689	0.575044	0.558469	-0.447394	-0.585707	-0.522487	-0.536912	0.75403	-0.655663	-0.681321	-0.499957	-0.446338	-0.4114	-0.361163	-0.641896
GLYMA08G20150	0.340425	-0.0294068	0.478846	0.114966	0.0555794	0.123005	0.263711	-0.111432	-0.00246928	0.274034	0.185073	-0.558912	0.502637	-0.549708	-0.242722	0.336786	0.186718	0.375432	-0.461359	-0.242181	-0.161663	0.464048	-0.336309	0.589957	-0.545046	-0.531876	-0.475282	-0.364978	-0.528261	-0.458702	0.405729	-0.479743	-0.134186	-0.128812	-0.43939	0.546956	0.338675	-0.206801	-0.215658	-0.255532	-0.365151	0.346787	-0.325018	-0.492223	-0.701744	-0.624655	-0.614735	-0.517993	-0.365381
GLYMA04G21910	0.231045	-0.393737	0.173691	-0.674919	0.223016	0.256218	0.361997	-0.215313	0.191693	-0.296056	-0.563117	-0.465365	0.613723	-0.603311	-0.0997571	0.226277	0.532145	0.541964	-0.513305	0.186197	-0.664159	0.715367	-0.828514	0.521663	-0.646088	-0.67527	-0.626357	-0.56172	-0.477738	-0.549886	-0.147221	-0.538417	-0.115154	-0.297981	-0.212857	0.690141	0.126458	-0.78013	-0.756175	-0.770115	-0.76564	0.71217	-0.466921	-0.472983	-0.588468	-0.173053	-0.25682	-0.0789771	-0.674201
GLYMA07G04950	0.711188	-0.359828	0.647119	-0.178671	0.449199	0.387831	0.40978	0.0115529	-0.742597	-0.111052	-0.113884	-0.757149	0.846406	-0.81659	0.201322	0.828021	0.3799	0.595415	-0.866661	-0.402263	-0.479149	0.735431	-0.713347	0.762556	-0.830727	-0.843757	-0.866386	-0.735236	-0.827752	-0.872473	-0.221396	-0.856354	0.0467448	-0.480354	-0.300989	0.750401	0.623038	-0.593256	-0.696167	-0.672007	-0.701454	0.82555	-0.820174	-0.82841	-0.658055	-0.602285	-0.566763	-0.45833	-0.798182
GLYMA13G01570	0.536932	-0.150983	0.595548	-0.462561	0.359301	0.433544	0.389936	-0.265711	-0.103944	0.0935315	-0.181164	-0.810644	0.785979	-0.732434	-0.130246	0.313277	0.323151	0.446153	-0.730435	-0.246912	-0.685144	0.809582	-0.678249	0.760068	-0.78908	-0.790806	-0.726676	-0.548127	-0.482343	-0.751309	-0.347114	-0.755115	0.022591	-0.482834	-0.493649	0.765621	0.224103	-0.692662	-0.737089	-0.702668	-0.747587	0.874096	-0.657019	-0.81837	-0.743342	-0.609542	-0.622597	-0.549213	-0.777749
GLYMA03G29210	0.368782	-0.453553	0.209442	-0.767874	0.443912	0.441388	0.493783	-0.18646	0.0921125	-0.51665	-0.760327	-0.425151	0.670508	-0.655478	0.230431	0.505806	0.518173	0.490373	-0.611056	0.153327	-0.854461	0.720261	-0.873966	0.508149	-0.616832	-0.622296	-0.649506	-0.56664	-0.566007	-0.640911	-0.241223	-0.631408	0.00525125	-0.123234	-0.00659588	0.687299	0.314182	-0.738217	-0.78236	-0.767442	-0.733844	0.713352	-0.457306	-0.515446	-0.549883	-0.124325	-0.112842	0.0354048	-0.737649
GLYMA12G28710	0.737679	0.055108	0.507715	-0.230018	0.769652	0.72304	0.712792	0.211392	-0.179972	-0.0936122	-0.215685	-0.689672	0.771665	-0.807707	0.0269016	0.635898	0.230093	0.467557	-0.745597	0.0142434	-0.591031	0.65726	-0.676133	0.648966	-0.717968	-0.719941	-0.707731	-0.429799	-0.642144	-0.784671	-0.108478	-0.807158	0.249543	-0.178495	-0.323353	0.692489	0.737095	-0.49719	-0.564572	-0.571065	-0.638545	0.72042	-0.628269	-0.682972	-0.629384	-0.447608	-0.479066	-0.295261	-0.736995
GLYMA07G04450	0.552638	-0.382722	0.47486	-0.190261	0.38689	0.33656	0.294727	-0.0544715	-0.332998	-0.0165036	-0.328045	-0.67104	0.780387	-0.709358	0.341326	0.60974	0.0204396	0.142745	-0.655479	-0.326115	-0.385137	0.644043	-0.621607	0.576535	-0.656279	-0.705565	-0.659342	-0.568493	-0.474772	-0.683494	-0.462261	-0.673616	-0.0766058	-0.424233	-0.403235	0.644177	0.539297	-0.43582	-0.541073	-0.493411	-0.568336	0.807379	-0.687918	-0.706754	-0.50885	-0.544604	-0.49609	-0.498048	-0.609738
GLYMA05G21680	0.359436	-0.433128	0.265229	-0.32371	0.304047	0.196449	0.316407	-0.167309	-0.178967	-0.202692	-0.205019	-0.502069	0.726101	-0.735914	0.314003	0.623029	0.343406	0.443641	-0.66651	-0.186228	-0.545142	0.65986	-0.623714	0.602203	-0.704463	-0.696929	-0.661781	-0.63327	-0.694859	-0.684448	-0.150439	-0.675107	-0.509282	-0.349903	-0.281875	0.702434	0.371881	-0.495386	-0.565859	-0.539022	-0.707687	0.632526	-0.600683	-0.602108	-0.716488	-0.339913	-0.278544	-0.102377	-0.643561
GLYMA02G03320	0.619858	-0.196507	0.569542	-0.204667	0.413545	0.324531	0.361646	-0.101381	-0.505831	0.0595426	0.0996362	-0.825549	0.855793	-0.80214	-0.0851507	0.538459	0.37152	0.633297	-0.805615	-0.383852	-0.515758	0.745003	-0.671006	0.784655	-0.88818	-0.899461	-0.813463	-0.610415	-0.707367	-0.837652	-0.264131	-0.84178	-0.103044	-0.656991	-0.57675	0.746222	0.481413	-0.625775	-0.686169	-0.669006	-0.759368	0.863601	-0.877479	-0.816971	-0.747191	-0.595738	-0.697098	-0.461941	-0.792824
GLYMA19G43190	0.577651	-0.376457	0.48713	-0.151755	0.402443	0.406816	0.496535	0.152798	-0.464306	-0.275508	-0.344806	-0.455167	0.63552	-0.715554	0.406064	0.899748	0.344686	0.450778	-0.713483	-0.0977152	-0.373846	0.590703	-0.616189	0.583891	-0.592401	-0.587591	-0.703859	-0.688541	-0.824639	-0.688767	0.13618	-0.667663	-0.0261633	-0.0150333	0.0700461	0.675991	0.603572	-0.411955	-0.504299	-0.503843	-0.570132	0.502315	-0.438313	-0.594979	-0.606695	-0.426727	-0.21956	-0.228823	-0.609322
GLYMA02G10750	0.457061	-0.0597778	0.371727	-0.22672	0.43406	0.512867	0.580124	0.0396833	0.0708438	-0.227016	-0.350002	-0.502257	0.600712	-0.745822	-0.038185	0.609826	0.299139	0.445648	-0.593554	0.0973977	-0.541707	0.631707	-0.614301	0.608262	-0.578069	-0.555589	-0.624125	-0.519639	-0.679525	-0.607268	0.328024	-0.612621	0.145793	0.213958	-0.0718362	0.69871	0.574124	-0.396117	-0.430513	-0.468534	-0.509574	0.517853	-0.266886	-0.520485	-0.652692	-0.413141	-0.310307	-0.209349	-0.576423
GLYMA16G02570	0.549857	-0.130954	0.703241	-0.0724871	0.288328	0.278785	0.378059	-0.18994	-0.194281	0.419103	0.193566	-0.783412	0.743659	-0.661219	0.0090485	0.477196	0.276133	0.451842	-0.735306	-0.477902	-0.450158	0.630597	-0.456591	0.748244	-0.768103	-0.738006	-0.633949	-0.411291	-0.576689	-0.742532	-0.0985878	-0.76363	-0.17101	-0.553051	-0.68015	0.633712	0.336946	-0.41307	-0.474326	-0.45937	-0.531987	0.564232	-0.70988	-0.766509	-0.74853	-0.736292	-0.769074	-0.625153	-0.634543
GLYMA12G09530	0.31098	-0.253426	0.386084	-0.242146	0.278171	0.354111	0.51163	-0.0868578	0.285338	0.0461947	-0.396514	-0.515885	0.624675	-0.70003	0.128293	0.556537	0.288649	0.34309	-0.589113	0.00446883	-0.529112	0.656361	-0.595614	0.60881	-0.611931	-0.587632	-0.585244	-0.513535	-0.584238	-0.60862	0.179784	-0.604556	-0.120156	-0.00502049	-0.310709	0.685631	0.392014	-0.410021	-0.430009	-0.461102	-0.469858	0.45616	-0.353724	-0.526015	-0.608321	-0.46997	-0.386116	-0.297024	-0.555066
GLYMA01G04570	0.441421	-0.227207	0.260178	-0.465549	0.534091	0.425428	0.508749	-0.121312	0.109708	-0.207704	-0.340139	-0.478237	0.679711	-0.628253	0.219533	0.487322	0.335794	0.411739	-0.59581	-0.0130513	-0.714752	0.573724	-0.654545	0.496116	-0.615741	-0.601959	-0.537043	-0.334514	-0.522926	-0.636392	-0.200247	-0.662123	-0.152729	-0.245209	-0.297618	0.576229	0.435523	-0.490232	-0.552966	-0.536718	-0.610253	0.568177	-0.54774	-0.510691	-0.604179	-0.223507	-0.288462	-0.0365994	-0.633818
GLYMA16G07410	0.0167932	-0.595225	0.144763	-0.427349	-0.116769	-0.0695093	0.0936772	-0.465898	0.234972	-0.176818	-0.479417	-0.448041	0.60082	-0.609598	0.0234721	0.34133	0.37299	0.363603	-0.442027	-0.13869	-0.522815	0.687018	-0.681359	0.549406	-0.605103	-0.619098	-0.57166	-0.644476	-0.499767	-0.474413	0.0205946	-0.449461	-0.376994	-0.194407	-0.309824	0.672212	0.125672	-0.533042	-0.532532	-0.545899	-0.537748	0.607543	-0.374162	-0.448112	-0.575359	-0.34935	-0.343367	-0.215997	-0.503925
GLYMA13G35550	0.322631	-0.739708	0.242237	-0.404762	0.041255	-0.0998297	-0.0435949	-0.404221	-0.573152	-0.443432	-0.285197	-0.405901	0.635391	-0.485189	0.379443	0.562102	0.377941	0.406703	-0.526591	-0.46447	-0.439142	0.511245	-0.641535	0.439871	-0.560388	-0.59599	-0.574706	-0.594309	-0.584088	-0.527681	-0.338028	-0.514822	-0.347308	-0.477467	-0.0985994	0.506427	0.281078	-0.492213	-0.602396	-0.541097	-0.600393	0.664478	-0.613266	-0.515584	-0.536879	-0.259177	-0.261511	-0.14351	-0.529979
GLYMA19G29180	0.60502	-0.478816	0.52236	-0.407214	0.47766	0.402709	0.481028	-0.0474898	-0.514837	-0.225191	-0.305811	-0.6437	0.837831	-0.817027	0.384507	0.83331	0.503795	0.616837	-0.878501	-0.24426	-0.660704	0.778851	-0.77703	0.727254	-0.82747	-0.819355	-0.848652	-0.760311	-0.840626	-0.883083	-0.277064	-0.860484	-0.173096	-0.452048	-0.211191	0.783945	0.483118	-0.68556	-0.780568	-0.747035	-0.795408	0.771051	-0.77604	-0.78064	-0.688847	-0.440256	-0.363425	-0.230822	-0.84812
GLYMA14G36860	0.401143	-0.582992	0.309523	-0.331502	0.154533	0.0432712	0.120333	-0.224862	-0.468928	-0.335906	-0.246965	-0.329766	0.543734	-0.417789	0.451052	0.573852	0.34501	0.353421	-0.509016	-0.325486	-0.372269	0.409644	-0.535996	0.378199	-0.466152	-0.482824	-0.483683	-0.459714	-0.558169	-0.488592	-0.197298	-0.489611	-0.295908	-0.343166	-0.0163981	0.441948	0.292015	-0.39016	-0.499185	-0.446453	-0.540432	0.466053	-0.493704	-0.460403	-0.545192	-0.244796	-0.188995	-0.127232	-0.46736
GLYMA13G09610	0.407326	-0.386319	0.457445	-0.35581	0.266271	0.38901	0.420007	-0.186319	-0.0576782	-0.254735	-0.585808	-0.581753	0.690417	-0.765073	0.143212	0.702311	0.317496	0.374531	-0.658002	-0.136264	-0.630094	0.756811	-0.726718	0.670774	-0.632128	-0.624253	-0.715879	-0.698637	-0.66505	-0.668828	0.0713145	-0.645223	0.172465	0.0891883	-0.0825131	0.753628	0.489966	-0.508834	-0.572566	-0.579811	-0.501678	0.681781	-0.362957	-0.634636	-0.566465	-0.520545	-0.369658	-0.371619	-0.645856
GLYMA15G02010	0.553042	-0.141407	0.410618	-0.492635	0.623664	0.566706	0.642408	-0.0360234	0.0733824	-0.111203	-0.329706	-0.555273	0.702812	-0.656744	0.163111	0.504787	0.414628	0.498254	-0.68565	0.0282086	-0.760962	0.628609	-0.686907	0.569184	-0.669514	-0.645806	-0.600224	-0.34748	-0.560447	-0.715933	-0.187471	-0.741434	0.00295187	-0.27235	-0.305393	0.621811	0.427231	-0.576375	-0.630741	-0.620734	-0.65697	0.583474	-0.583782	-0.591504	-0.635306	-0.296074	-0.350963	-0.127489	-0.720859
GLYMA10G32850	0.537327	-0.320759	0.462308	-0.221729	0.252598	0.291355	0.363008	0.0859247	-0.467911	-0.30387	-0.287114	-0.337747	0.44359	-0.43734	0.184623	0.596391	0.411193	0.470138	-0.519172	-0.0500955	-0.258121	0.407888	-0.549881	0.415071	-0.420214	-0.435482	-0.530586	-0.472493	-0.635077	-0.476612	0.191057	-0.475528	0.157029	-0.0369637	0.179111	0.482514	0.402305	-0.406939	-0.47171	-0.47558	-0.500183	0.375523	-0.306909	-0.436561	-0.534765	-0.31081	-0.200953	-0.229825	-0.469743
GLYMA09G36430	0.375415	-0.0888378	0.197673	-0.172375	0.39368	0.370393	0.412653	-0.0245079	0.166746	-0.243534	-0.340359	-0.389195	0.52537	-0.570578	0.0459066	0.459864	0.0851113	0.210364	-0.394263	0.0396815	-0.419987	0.432	-0.514598	0.394489	-0.41994	-0.428705	-0.416969	-0.279571	-0.44612	-0.429613	0.158607	-0.457548	0.0725453	0.154832	-0.150224	0.492405	0.594382	-0.217126	-0.269758	-0.289752	-0.359956	0.446315	-0.250501	-0.357053	-0.503423	-0.282481	-0.283596	-0.142735	-0.388629
GLYMA02G08920	0.555202	-0.158481	0.282219	-0.571686	0.673351	0.549645	0.55538	-0.0227137	0.0376642	-0.219733	-0.406814	-0.55055	0.718227	-0.608975	0.118216	0.358371	0.314584	0.412922	-0.600509	0.0758194	-0.727973	0.592255	-0.75024	0.465623	-0.641946	-0.666572	-0.565339	-0.283063	-0.410333	-0.657768	-0.455705	-0.688337	0.050863	-0.416637	-0.354727	0.563565	0.450268	-0.628037	-0.681552	-0.656805	-0.705036	0.731652	-0.672439	-0.546264	-0.532973	-0.175111	-0.33998	-0.081788	-0.707401
GLYMA10G06880	0.409738	-0.58926	0.194716	-0.0583714	0.335975	0.0859184	0.156987	0.0356838	-0.300996	-0.0548015	-0.322738	-0.423042	0.685709	-0.522692	0.671631	0.617033	-0.104626	-0.0235993	-0.468529	-0.30274	-0.142183	0.379411	-0.530689	0.293976	-0.503967	-0.587721	-0.454348	-0.384205	-0.365419	-0.514903	-0.568732	-0.515445	-0.430474	-0.569736	-0.452856	0.410908	0.597625	-0.237314	-0.353157	-0.302591	-0.442348	0.590526	-0.740492	-0.44784	-0.320693	-0.282142	-0.338604	-0.237818	-0.398383
GLYMA07G02460	0.606835	-0.474598	0.357041	-0.520188	0.596249	0.47418	0.49419	0.018217	-0.431616	-0.444986	-0.52456	-0.533928	0.79083	-0.737886	0.435365	0.763565	0.413934	0.499369	-0.760119	-0.0783599	-0.68089	0.689959	-0.83403	0.559099	-0.709372	-0.733299	-0.755778	-0.637467	-0.702426	-0.784854	-0.416504	-0.772144	-0.0280863	-0.364917	-0.0918625	0.685596	0.566071	-0.672528	-0.774342	-0.735044	-0.76674	0.799078	-0.723813	-0.653451	-0.543795	-0.239192	-0.222444	-0.0738951	-0.793062
GLYMA17G29740	0.764726	0.124896	0.721267	-0.388458	0.588776	0.644203	0.687409	0.132471	-0.300982	0.122076	0.0635311	-0.712887	0.651424	-0.621919	-0.267812	0.332654	0.592632	0.778179	-0.778754	0.0250117	-0.574015	0.653374	-0.633796	0.708797	-0.754803	-0.735208	-0.708158	-0.391599	-0.63458	-0.764441	-0.024823	-0.791652	0.23391	-0.466448	-0.311425	0.674642	0.273334	-0.732141	-0.742885	-0.750091	-0.815574	0.614334	-0.637182	-0.733915	-0.80384	-0.483444	-0.551081	-0.402099	-0.806671
GLYMA13G27680	0.557956	-0.388145	0.368483	-0.669871	0.490229	0.452371	0.504747	-0.0576287	-0.332413	-0.511237	-0.503576	-0.426114	0.624983	-0.563976	0.19334	0.56304	0.646851	0.675302	-0.667575	0.0558143	-0.731411	0.614494	-0.817668	0.502192	-0.611609	-0.614469	-0.666602	-0.519802	-0.670288	-0.665382	-0.174643	-0.666097	0.134957	-0.248885	0.0923959	0.606634	0.345991	-0.741782	-0.802988	-0.784518	-0.760678	0.637606	-0.536878	-0.541952	-0.584333	-0.139774	-0.153701	0.00150959	-0.752215
GLYMA06G16660	0.254413	-0.276356	0.130197	-0.357483	0.175996	0.0911564	0.133492	-0.36096	0.108262	-0.27691	-0.253193	-0.335519	0.478768	-0.365426	0.0487387	0.232379	0.18459	0.228542	-0.297222	-0.176127	-0.478119	0.350953	-0.487147	0.303179	-0.376252	-0.390448	-0.305681	-0.165136	-0.30068	-0.327921	-0.0809643	-0.367198	-0.112702	-0.133942	-0.211719	0.357783	0.305374	-0.274058	-0.336374	-0.316334	-0.378742	0.444378	-0.322246	-0.31026	-0.498434	-0.187664	-0.2939	-0.100744	-0.341524
GLYMA13G23580	0.470208	-0.517023	0.516059	-0.220051	0.194002	0.275882	0.360946	0.0248959	-0.412354	-0.186924	-0.494422	-0.537186	0.643676	-0.675355	0.227904	0.745077	0.373908	0.442304	-0.661509	-0.142808	-0.337982	0.668364	-0.721907	0.606389	-0.623758	-0.655383	-0.743241	-0.759588	-0.711161	-0.650924	0.0380633	-0.612124	0.129343	-0.145586	-0.0511564	0.693154	0.477106	-0.547013	-0.60078	-0.614488	-0.544649	0.630896	-0.483753	-0.606604	-0.491371	-0.498523	-0.370635	-0.418411	-0.618067
GLYMA10G29750	0.123206	-0.498541	0.193532	-0.439361	-0.0478017	-0.0662696	0.119074	-0.334408	0.124326	-0.049057	-0.235321	-0.310711	0.457897	-0.363694	0.14746	0.176676	0.42002	0.362984	-0.385257	-0.0822679	-0.381618	0.464879	-0.514706	0.383412	-0.481175	-0.491186	-0.39822	-0.393209	-0.384632	-0.379091	-0.0784819	-0.381072	-0.539587	-0.41451	-0.255983	0.483146	-0.075637	-0.490874	-0.497341	-0.481639	-0.593967	0.376355	-0.384112	-0.366908	-0.617425	-0.214675	-0.231453	-0.128119	-0.423123
GLYMA19G27380	0.42889	-0.635282	0.416086	-0.31726	0.167686	0.101008	0.227009	-0.0996727	-0.52423	-0.189736	-0.337825	-0.542444	0.696579	-0.606269	0.238314	0.627677	0.475646	0.554866	-0.657039	-0.263281	-0.378476	0.632516	-0.757176	0.56521	-0.699092	-0.744566	-0.728382	-0.691327	-0.67688	-0.666768	-0.226616	-0.638704	-0.115655	-0.539795	-0.241337	0.62604	0.37498	-0.642684	-0.696072	-0.688191	-0.652435	0.694791	-0.723763	-0.594915	-0.499609	-0.377294	-0.41796	-0.299568	-0.660337
GLYMA03G22640	0.56659	-0.459594	0.551014	-0.362147	0.389424	0.357244	0.418807	-0.144516	-0.412644	-0.175049	-0.292117	-0.561847	0.735616	-0.695365	0.471394	0.799775	0.407879	0.459103	-0.788323	-0.322373	-0.622533	0.668045	-0.634789	0.650455	-0.685227	-0.65807	-0.706176	-0.633267	-0.741661	-0.771425	-0.195577	-0.76037	-0.172245	-0.298058	-0.130324	0.679992	0.412285	-0.519357	-0.636425	-0.58911	-0.642806	0.606948	-0.604632	-0.718548	-0.673297	-0.470787	-0.320715	-0.276923	-0.712547
GLYMA19G45030	0.677991	-0.149963	0.579773	0.0542812	0.552006	0.416044	0.416575	0.0741679	-0.373471	0.269472	0.0389466	-0.820669	0.874876	-0.804167	0.229789	0.65959	-0.0345109	0.230319	-0.753205	-0.430213	-0.338161	0.630543	-0.534176	0.679232	-0.784242	-0.81434	-0.69421	-0.467488	-0.548944	-0.802052	-0.411021	-0.814996	-0.121167	-0.587854	-0.721953	0.650692	0.716229	-0.345321	-0.44959	-0.418746	-0.547078	0.785468	-0.876602	-0.787673	-0.587268	-0.676559	-0.729799	-0.584192	-0.648718
GLYMA13G25620	0.269382	-0.505545	0.144746	-0.598305	0.14068	0.0225015	0.0659472	-0.465451	-0.188301	-0.436029	-0.324886	-0.452958	0.625943	-0.470423	-0.00883724	0.260842	0.456692	0.50825	-0.452713	-0.243479	-0.639923	0.551695	-0.728227	0.436706	-0.587286	-0.621077	-0.532491	-0.422437	-0.444562	-0.492828	-0.329356	-0.504694	-0.149612	-0.462669	-0.240132	0.504629	0.211392	-0.618479	-0.669512	-0.636859	-0.641816	0.73115	-0.589039	-0.456025	-0.541762	-0.156761	-0.335697	-0.0675876	-0.579523
GLYMA14G37260	0.676786	0.0752754	0.71396	0.0457692	0.398046	0.347877	0.377563	-0.050746	-0.366462	0.423656	0.417764	-0.791305	0.71167	-0.632591	-0.0900309	0.402963	0.163821	0.424741	-0.705192	-0.465952	-0.316708	0.536436	-0.35683	0.704937	-0.727298	-0.710537	-0.591105	-0.314573	-0.53832	-0.706718	-0.115538	-0.74503	-0.137202	-0.586058	-0.667005	0.580046	0.405941	-0.33485	-0.407513	-0.382254	-0.56421	0.572762	-0.71785	-0.76649	-0.794137	-0.726784	-0.776593	-0.636039	-0.590776
GLYMA11G19800	0.674083	-0.241485	0.705838	-0.191047	0.309789	0.305929	0.374042	-0.0149808	-0.716275	0.0337858	0.112985	-0.720048	0.716154	-0.672443	-0.0451266	0.588009	0.533644	0.736333	-0.805432	-0.349285	-0.393169	0.666185	-0.620474	0.74916	-0.793801	-0.793905	-0.795866	-0.642737	-0.784751	-0.783074	-0.0527353	-0.777848	0.00951442	-0.563656	-0.298619	0.695496	0.361667	-0.638277	-0.695409	-0.68483	-0.743195	0.684258	-0.740828	-0.780471	-0.756629	-0.597332	-0.595271	-0.489797	-0.752757
GLYMA03G34840	0.655383	-0.0590153	0.650853	-0.0176849	0.344543	0.40106	0.332061	-0.045074	-0.538931	0.0131092	0.0602782	-0.799828	0.756969	-0.818597	-0.125291	0.607509	0.147474	0.421418	-0.736871	-0.390961	-0.360265	0.708949	-0.535037	0.783817	-0.738196	-0.746045	-0.770973	-0.659044	-0.689511	-0.737604	-0.00313024	-0.734571	0.114931	-0.23065	-0.329328	0.759844	0.575026	-0.419794	-0.503426	-0.488693	-0.603718	0.808442	-0.574236	-0.815703	-0.75104	-0.748118	-0.645798	-0.634299	-0.655162
GLYMA01G42450	0.502138	-0.41643	0.529133	-0.329847	0.290453	0.246985	0.305836	-0.261728	-0.339387	-0.0635938	-0.240088	-0.699572	0.776119	-0.666935	0.0890326	0.589539	0.401319	0.526001	-0.706361	-0.407734	-0.604393	0.684455	-0.716897	0.670048	-0.749491	-0.757119	-0.713409	-0.547081	-0.620804	-0.736256	-0.244393	-0.73592	0.0735573	-0.467227	-0.423363	0.63685	0.450647	-0.580444	-0.654409	-0.639075	-0.561101	0.748476	-0.733993	-0.694988	-0.558673	-0.523654	-0.609999	-0.426732	-0.705173
GLYMA19G34860	0.345433	-0.615722	0.346605	-0.288852	0.20975	0.12197	0.260429	-0.16817	-0.170583	-0.0671446	-0.343423	-0.405776	0.642832	-0.561506	0.637876	0.664333	0.250702	0.225275	-0.604657	-0.27409	-0.419686	0.535062	-0.540861	0.47119	-0.563769	-0.565005	-0.535776	-0.539413	-0.558974	-0.598499	-0.27002	-0.585064	-0.516325	-0.383229	-0.237434	0.560811	0.288604	-0.389293	-0.487281	-0.43907	-0.550112	0.464349	-0.554548	-0.542942	-0.561809	-0.356454	-0.233253	-0.202585	-0.524069
GLYMA03G40350	0.415076	-0.433259	0.364849	-0.652418	0.419633	0.363896	0.480042	-0.15585	-0.023794	-0.0863869	-0.400835	-0.616886	0.791002	-0.720577	0.186266	0.426139	0.552416	0.586908	-0.753758	-0.00787145	-0.760197	0.803602	-0.826282	0.654572	-0.82364	-0.829757	-0.746293	-0.617467	-0.589818	-0.786368	-0.440026	-0.773599	-0.317151	-0.629913	-0.4195	0.763047	0.172633	-0.841662	-0.864067	-0.83897	-0.889793	0.785279	-0.769487	-0.688074	-0.677961	-0.296407	-0.358127	-0.153869	-0.84629
GLYMA02G02620	0.433677	-0.539565	0.330991	-0.263327	0.291391	0.276077	0.276887	-0.0489859	-0.265901	-0.309549	-0.587568	-0.412448	0.624246	-0.604075	0.541871	0.717507	0.0875818	0.0995153	-0.543637	-0.172661	-0.367989	0.541645	-0.613444	0.428256	-0.47168	-0.510632	-0.563115	-0.588325	-0.515396	-0.545234	-0.236463	-0.524162	-0.0799968	-0.082419	-0.014804	0.572131	0.514022	-0.354158	-0.46653	-0.427506	-0.473236	0.604639	-0.418127	-0.523173	-0.429765	-0.360675	-0.190888	-0.270896	-0.490695
GLYMA13G35970	0.333207	-0.425871	0.441065	-0.649194	0.246368	0.345958	0.520965	-0.19329	0.0330808	-0.121123	-0.445358	-0.601579	0.720131	-0.770766	-0.0078415	0.479383	0.747928	0.76475	-0.780539	0.0721912	-0.78092	0.895313	-0.850148	0.770714	-0.836263	-0.810267	-0.825898	-0.785866	-0.754599	-0.784458	-0.0163788	-0.752229	-0.200431	-0.352793	-0.23366	0.874124	0.087535	-0.893663	-0.876675	-0.893227	-0.873548	0.699218	-0.563745	-0.689626	-0.767013	-0.38603	-0.337953	-0.197225	-0.86288
GLYMA15G16950	0.325824	-0.0602642	0.521256	-0.0906039	-0.0171914	0.0605793	0.0809653	-0.489385	-0.0815014	0.221952	0.23534	-0.780738	0.660335	-0.644154	-0.467723	0.198424	0.21901	0.440009	-0.536408	-0.520141	-0.42986	0.653851	-0.43681	0.753429	-0.70225	-0.687887	-0.589679	-0.453825	-0.4835	-0.558039	0.108805	-0.578551	-0.0878551	-0.334831	-0.621211	0.653026	0.230052	-0.379714	-0.40504	-0.407025	-0.478045	0.685993	-0.486188	-0.684917	-0.791383	-0.746052	-0.811078	-0.657907	-0.516013
GLYMA06G04100	0.480057	-0.389186	0.395136	-0.33828	0.382806	0.318574	0.340098	-0.225172	-0.183002	-0.235072	-0.347311	-0.476412	0.664156	-0.595315	0.441755	0.673243	0.218586	0.25917	-0.610991	-0.305976	-0.606941	0.538128	-0.560362	0.50418	-0.540233	-0.523698	-0.533848	-0.427986	-0.554693	-0.617178	-0.20695	-0.628246	-0.115429	-0.151457	-0.148433	0.54461	0.469677	-0.348172	-0.473222	-0.424436	-0.477645	0.546495	-0.481379	-0.574984	-0.568517	-0.381251	-0.291641	-0.215447	-0.556178
GLYMA03G40430	0.481331	-0.437089	0.450449	-0.402458	0.381801	0.321576	0.367568	-0.23359	-0.306496	-0.142188	-0.277956	-0.745509	0.895405	-0.88098	0.19323	0.685388	0.386858	0.531862	-0.827822	-0.326039	-0.715764	0.85649	-0.77711	0.784984	-0.87856	-0.876629	-0.846601	-0.761166	-0.738773	-0.864648	-0.338867	-0.844208	-0.224853	-0.479911	-0.43025	0.831299	0.451088	-0.672976	-0.751094	-0.719588	-0.765819	0.901732	-0.790141	-0.809132	-0.70271	-0.520016	-0.502931	-0.32326	-0.833798
GLYMA16G01120	0.494662	-0.100824	0.190233	0.00771397	0.571968	0.370451	0.38661	0.153727	0.0994187	0.0187198	-0.247092	-0.400411	0.568861	-0.447235	0.359161	0.428234	-0.240545	-0.0992726	-0.334891	-0.0777705	-0.203002	0.237918	-0.40876	0.210066	-0.358397	-0.416756	-0.269441	-0.0134927	-0.199362	-0.398611	-0.308146	-0.449639	-0.0359822	-0.217901	-0.460987	0.286909	0.738027	-0.0517527	-0.146606	-0.130486	-0.257657	0.426096	-0.507737	-0.320597	-0.303015	-0.248927	-0.383842	-0.219008	-0.284291
GLYMA04G03740	0.730138	-0.0401904	0.656944	-0.444404	0.646018	0.697327	0.652707	0.0764245	-0.207985	0.0598194	-0.249601	-0.788795	0.796841	-0.777615	-0.0107748	0.45956	0.350201	0.501019	-0.820506	-0.0301273	-0.663229	0.792225	-0.727664	0.737301	-0.796457	-0.802799	-0.777921	-0.53817	-0.562248	-0.835749	-0.351833	-0.840012	0.179204	-0.444505	-0.381082	0.777705	0.39229	-0.734748	-0.783184	-0.759303	-0.814601	0.844074	-0.703454	-0.827985	-0.705467	-0.53814	-0.529134	-0.467503	-0.854394
GLYMA03G23910	0.381001	-0.525973	0.329513	-0.503082	0.255595	0.195777	0.187185	-0.465813	-0.248182	-0.376982	-0.392291	-0.582178	0.774085	-0.708088	0.284958	0.620672	0.325336	0.382679	-0.661957	-0.41405	-0.765709	0.716557	-0.7025	0.62688	-0.680807	-0.672698	-0.671815	-0.624377	-0.611793	-0.687345	-0.331586	-0.68021	-0.188494	-0.275344	-0.21231	0.679088	0.382125	-0.533718	-0.648305	-0.590109	-0.61734	0.800782	-0.585461	-0.673014	-0.634563	-0.403081	-0.353168	-0.217768	-0.679089
GLYMA20G35100	0.391349	-0.157906	0.252059	-0.413689	0.405	0.473997	0.581547	0.170431	0.143958	-0.262299	-0.56172	-0.41827	0.52345	-0.594197	-0.156871	0.358765	0.429797	0.515926	-0.480451	0.382108	-0.454123	0.589564	-0.769274	0.457094	-0.541518	-0.579274	-0.591993	-0.465075	-0.520978	-0.510453	0.156847	-0.508277	0.257957	-0.0110679	-0.0779455	0.622631	0.419876	-0.619788	-0.587696	-0.648442	-0.60768	0.554507	-0.338774	-0.382869	-0.478136	-0.190528	-0.252959	-0.118902	-0.585085
GLYMA01G32370	0.410535	-0.297272	0.291278	-0.489815	0.374495	0.321099	0.278571	-0.327167	-0.0668162	-0.250796	-0.34399	-0.652205	0.780924	-0.730222	0.0372294	0.406422	0.231277	0.351165	-0.614601	-0.224938	-0.720143	0.727602	-0.716026	0.615417	-0.704291	-0.721901	-0.655355	-0.526484	-0.480104	-0.666734	-0.392145	-0.672182	-0.097291	-0.344542	-0.381107	0.691925	0.394341	-0.580169	-0.651968	-0.612121	-0.675243	0.882969	-0.619111	-0.661273	-0.628129	-0.38623	-0.437795	-0.259494	-0.689106
GLYMA07G03910	0.706771	-0.0792985	0.49773	-0.092901	0.605764	0.496599	0.457476	0.0554109	-0.440232	-0.123201	-0.0846085	-0.704413	0.781011	-0.749529	0.0658413	0.674356	0.130801	0.399587	-0.692407	-0.294074	-0.471261	0.580698	-0.609513	0.618412	-0.689251	-0.707982	-0.676553	-0.429309	-0.624559	-0.73394	-0.184382	-0.756657	0.209266	-0.278341	-0.374951	0.605791	0.792441	-0.377238	-0.481866	-0.468596	-0.525469	0.7555	-0.695623	-0.679951	-0.568103	-0.50962	-0.575316	-0.383151	-0.646468
GLYMA17G08070	0.507648	-0.340583	0.422388	-0.31128	0.373314	0.373167	0.402551	-0.0255466	-0.384452	-0.244464	-0.328441	-0.689052	0.802426	-0.865201	0.0142564	0.6579	0.375626	0.563276	-0.753721	-0.128121	-0.534757	0.812714	-0.795332	0.734783	-0.806101	-0.832988	-0.85521	-0.800499	-0.756904	-0.782724	-0.126308	-0.754643	-9.25107e-05	-0.300716	-0.254084	0.828582	0.532673	-0.668136	-0.714772	-0.718058	-0.752518	0.884369	-0.660839	-0.726386	-0.64843	-0.479813	-0.447703	-0.325647	-0.776727
GLYMA06G13840	0.452187	-0.378821	0.56273	-0.260125	0.22169	0.234299	0.367237	-0.0722994	-0.122127	0.235824	-0.236194	-0.58343	0.621125	-0.492412	0.166562	0.411715	0.348662	0.384105	-0.600873	-0.204473	-0.362081	0.555091	-0.593549	0.53682	-0.623759	-0.644922	-0.565412	-0.412046	-0.44898	-0.605323	-0.206981	-0.606053	-0.0503879	-0.536258	-0.45607	0.536343	0.237701	-0.532715	-0.563817	-0.560536	-0.524464	0.509441	-0.63202	-0.581957	-0.505057	-0.491481	-0.547729	-0.48571	-0.575891
GLYMA17G01170	0.359265	-0.444232	0.290498	-0.325235	0.300685	0.202082	0.325143	-0.191955	-0.183555	-0.191812	-0.210443	-0.527696	0.746818	-0.762409	0.3135	0.65792	0.362926	0.465182	-0.694999	-0.218612	-0.580954	0.689864	-0.635468	0.636996	-0.730044	-0.715364	-0.68805	-0.660742	-0.722748	-0.714017	-0.140756	-0.701799	-0.490729	-0.342832	-0.296045	0.72397	0.381973	-0.506193	-0.578635	-0.553168	-0.699936	0.645973	-0.613476	-0.628246	-0.719689	-0.370971	-0.303031	-0.12199	-0.667047
GLYMA09G02210	0.78998	-0.0740999	0.714847	-0.180473	0.651163	0.713861	0.696954	0.272277	-0.358909	0.0469289	-0.321337	-0.757229	0.767027	-0.792548	0.0780154	0.708166	0.255933	0.448778	-0.80634	-0.0545314	-0.465997	0.71441	-0.710725	0.705184	-0.731789	-0.75149	-0.790019	-0.571121	-0.655831	-0.819053	-0.126885	-0.814626	0.423818	-0.232589	-0.283691	0.730664	0.679535	-0.571756	-0.635031	-0.644821	-0.612278	0.74592	-0.646395	-0.768812	-0.553669	-0.608725	-0.562787	-0.548162	-0.763942
GLYMA12G22390	0.463145	-0.10111	0.578411	0.0321703	0.106382	0.194481	0.25527	-0.148429	-0.25017	0.0876485	0.0905457	-0.512651	0.480207	-0.498251	-0.0385544	0.485426	0.208919	0.345631	-0.507216	-0.348722	-0.235719	0.430648	-0.326373	0.56297	-0.469288	-0.442988	-0.472732	-0.380375	-0.567818	-0.472767	0.339539	-0.4918	0.0194449	-0.0162513	-0.173183	0.506306	0.363564	-0.187191	-0.254087	-0.258251	-0.340895	0.335286	-0.264732	-0.535111	-0.683294	-0.620333	-0.499716	-0.512947	-0.380197
GLYMA02G44380	0.451339	-0.513721	0.378704	-0.575987	0.42789	0.423879	0.577981	0.072125	-0.168969	-0.245236	-0.579609	-0.50189	0.720671	-0.738623	0.313558	0.64838	0.614632	0.630097	-0.768677	0.151126	-0.635138	0.781	-0.868646	0.620952	-0.758109	-0.77029	-0.797128	-0.754701	-0.740346	-0.776098	-0.199163	-0.740692	-0.176399	-0.38393	-0.121169	0.78555	0.297804	-0.823924	-0.844382	-0.846736	-0.854698	0.684063	-0.640664	-0.624973	-0.607148	-0.253043	-0.197038	-0.0901691	-0.823905
GLYMA16G08420	0.374951	-0.485688	0.207125	-0.212968	0.316683	0.219248	0.4159	0.196638	-0.204637	-0.273959	-0.412724	-0.236975	0.504135	-0.51243	0.471298	0.66815	0.347927	0.377938	-0.503889	0.115913	-0.236936	0.413801	-0.596354	0.338329	-0.466646	-0.495343	-0.513515	-0.503222	-0.636114	-0.498704	0.0527304	-0.486615	-0.290152	-0.168285	0.00748236	0.503928	0.449378	-0.39343	-0.440239	-0.452585	-0.551533	0.336397	-0.425796	-0.339073	-0.469218	-0.136162	-0.06927	0.0177418	-0.461852
GLYMA20G30910	0.388609	-0.698047	0.285189	-0.655937	0.355008	0.263996	0.375884	-0.19204	-0.268554	-0.408265	-0.592529	-0.480875	0.773946	-0.71674	0.491645	0.696277	0.561158	0.546804	-0.749584	-0.0994377	-0.746001	0.764525	-0.860461	0.588358	-0.745602	-0.754549	-0.762734	-0.752402	-0.715277	-0.765973	-0.41055	-0.733512	-0.342471	-0.456629	-0.123681	0.738577	0.292298	-0.770324	-0.844171	-0.802689	-0.826229	0.75836	-0.701495	-0.637002	-0.595993	-0.213467	-0.163869	-0.0187675	-0.803851
GLYMA02G43890	0.589599	0.0217337	0.479997	-0.0923519	0.586163	0.65279	0.714072	0.252145	0.0138983	-0.0697714	-0.333959	-0.565021	0.63891	-0.78029	0.0361789	0.701412	0.202651	0.388289	-0.650761	0.121803	-0.450915	0.615116	-0.601456	0.61585	-0.598888	-0.587267	-0.648044	-0.48457	-0.674606	-0.669497	0.273584	-0.676515	0.268577	0.165802	-0.161922	0.68923	0.723755	-0.357295	-0.398657	-0.44391	-0.470175	0.511796	-0.354146	-0.562514	-0.584256	-0.484256	-0.389828	-0.313546	-0.593491
GLYMA01G32450	0.474272	-0.403371	0.227758	-0.428535	0.505496	0.333271	0.403882	-0.063913	-0.147971	-0.333806	-0.388618	-0.342443	0.617184	-0.507525	0.519284	0.593248	0.279315	0.303731	-0.548727	-0.0856588	-0.570438	0.4367	-0.603411	0.353222	-0.49814	-0.5045	-0.466609	-0.318828	-0.505153	-0.567275	-0.319165	-0.587433	-0.228324	-0.283771	-0.120346	0.457243	0.456056	-0.405348	-0.51117	-0.465906	-0.566874	0.487799	-0.546584	-0.443272	-0.504977	-0.127989	-0.139503	0.0333974	-0.546174
GLYMA11G09120	0.666367	-0.0514309	0.441012	0.132426	0.671493	0.59731	0.683483	0.515733	-0.18369	0.0685598	-0.247752	-0.523483	0.649824	-0.718592	0.296003	0.764254	0.000174827	0.221004	-0.615181	0.0981303	-0.146536	0.464836	-0.535943	0.475449	-0.561428	-0.600079	-0.589772	-0.406845	-0.599068	-0.644589	0.0431935	-0.652802	0.108299	-0.0987712	-0.303584	0.570023	0.869762	-0.24169	-0.302486	-0.336788	-0.437579	0.472504	-0.541266	-0.507917	-0.440564	-0.43313	-0.400036	-0.324143	-0.505163
GLYMA05G35800	0.338935	-0.333158	0.181633	-0.776098	0.398202	0.320231	0.380148	-0.263571	0.159623	-0.270118	-0.459983	-0.465567	0.638079	-0.501195	0.0262749	0.151023	0.49972	0.49758	-0.518469	0.0953989	-0.778605	0.619168	-0.781049	0.440081	-0.623663	-0.645992	-0.529509	-0.336519	-0.357121	-0.563292	-0.44794	-0.58165	-0.149677	-0.50682	-0.30968	0.563629	0.107663	-0.762757	-0.776985	-0.749442	-0.7816	0.704702	-0.601123	-0.482024	-0.574494	-0.0846379	-0.261651	-0.00658027	-0.690968
GLYMA08G25610	0.0963498	-0.429863	0.114569	-0.270272	0.046727	0.0472498	0.215196	-0.321782	0.245816	-0.247878	-0.392469	-0.352275	0.544568	-0.604534	0.120577	0.490787	0.282147	0.318182	-0.416911	-0.0917193	-0.490657	0.554874	-0.563966	0.4832	-0.507587	-0.494796	-0.48492	-0.511846	-0.561353	-0.444373	0.230244	-0.440015	-0.324085	0.0634626	-0.186646	0.592438	0.340094	-0.316395	-0.345598	-0.367917	-0.410124	0.430271	-0.254838	-0.36523	-0.575057	-0.300854	-0.2504	-0.0905311	-0.414541
GLYMA08G40730	0.258715	-0.236361	0.176035	-0.507111	0.337781	0.367064	0.55865	-0.0212811	0.337796	-0.241432	-0.467763	-0.311435	0.500102	-0.570941	0.0563522	0.37802	0.519693	0.523787	-0.498127	0.325712	-0.601428	0.575567	-0.665688	0.459786	-0.534591	-0.515716	-0.515414	-0.434502	-0.569153	-0.510547	0.20074	-0.514748	-0.189668	-0.00909457	-0.0710657	0.621516	0.223083	-0.562075	-0.545026	-0.581284	-0.640467	0.38148	-0.276163	-0.361026	-0.631035	-0.127936	-0.10952	0.0661593	-0.567867
GLYMA16G01500	0.255926	-0.735621	0.159935	-0.597038	0.252573	0.163506	0.326706	-0.183573	-0.101955	-0.418189	-0.628494	-0.344415	0.677127	-0.65121	0.559423	0.662778	0.500744	0.444155	-0.635681	-0.0133786	-0.640327	0.677899	-0.78345	0.490463	-0.640452	-0.649294	-0.657758	-0.712039	-0.669215	-0.647174	-0.277602	-0.613705	-0.500693	-0.330255	-0.0617294	0.682976	0.244496	-0.655353	-0.716517	-0.685615	-0.749137	0.6094	-0.557921	-0.50682	-0.568139	-0.137567	-0.0484485	0.0728702	-0.674344
GLYMA11G08640	0.117731	-0.357464	0.154829	-0.245845	-0.0497964	-0.00804074	0.156021	-0.253075	0.199003	-0.195346	-0.346941	-0.256271	0.362873	-0.347967	-0.0534855	0.266071	0.313345	0.319092	-0.253779	-0.0174936	-0.294854	0.364751	-0.497892	0.321427	-0.343057	-0.357494	-0.335583	-0.307599	-0.396413	-0.26186	0.311946	-0.273817	-0.0685165	0.044745	-0.09751	0.402612	0.226746	-0.288791	-0.289929	-0.327666	-0.309788	0.280162	-0.151346	-0.220039	-0.461187	-0.231383	-0.266945	-0.154654	-0.276512
GLYMA06G44810	0.276795	-0.257081	0.0832936	-0.0735439	0.279056	0.177654	0.237179	0.069818	0.198849	-0.0383344	-0.396263	-0.347205	0.495865	-0.427632	0.17658	0.272468	-0.139915	-0.053209	-0.241785	0.0475018	-0.110908	0.314335	-0.48797	0.211304	-0.350312	-0.435425	-0.30519	-0.192666	-0.17917	-0.300438	-0.189451	-0.321064	-0.107202	-0.192092	-0.388686	0.359625	0.520551	-0.184565	-0.217815	-0.227893	-0.317774	0.46897	-0.395495	-0.254746	-0.288203	-0.216499	-0.331602	-0.230584	-0.254796
GLYMA02G06400	0.574769	-0.143774	0.346624	0.146844	0.554536	0.463093	0.574721	0.454884	-0.220457	-0.0355691	-0.252515	-0.455223	0.613036	-0.691189	0.291349	0.765752	0.0234968	0.237696	-0.557253	0.0768243	-0.0968426	0.434322	-0.532895	0.43831	-0.529559	-0.574058	-0.571431	-0.445875	-0.624423	-0.585825	0.115307	-0.588196	0.0248491	-0.0638164	-0.24024	0.549896	0.851096	-0.215227	-0.272359	-0.311489	-0.417273	0.447781	-0.497937	-0.44318	-0.427408	-0.378991	-0.346608	-0.253334	-0.452208
GLYMA07G33620	0.38718	-0.0838242	0.577554	-0.0790537	0.0536808	0.154288	0.190687	-0.249329	-0.113656	0.349802	0.176763	-0.757023	0.650652	-0.655187	-0.288983	0.217459	0.189835	0.371207	-0.589862	-0.354497	-0.296357	0.67139	-0.433319	0.734153	-0.707866	-0.711523	-0.620428	-0.528544	-0.470265	-0.591509	-0.00217089	-0.594794	-0.220625	-0.446555	-0.594862	0.698748	0.153867	-0.447399	-0.460943	-0.455597	-0.597386	0.663924	-0.522084	-0.719684	-0.793331	-0.738234	-0.716547	-0.68504	-0.5488
GLYMA20G24540	0.645897	-0.308352	0.572188	-0.262875	0.489547	0.544245	0.56615	0.135517	-0.486896	-0.248806	-0.389676	-0.650556	0.772937	-0.88157	0.221132	0.868325	0.386576	0.543384	-0.841576	-0.0859429	-0.526436	0.796798	-0.752858	0.750575	-0.759449	-0.761277	-0.874784	-0.833516	-0.857812	-0.835496	-0.0104976	-0.802113	0.110211	-0.11659	-0.0480699	0.842614	0.608747	-0.612541	-0.689151	-0.687943	-0.719908	0.766438	-0.568181	-0.767114	-0.66311	-0.532201	-0.348146	-0.348727	-0.792328
GLYMA17G04350	0.637236	0.0564655	0.694455	-0.158998	0.294458	0.318299	0.225587	-0.304204	-0.337	0.230548	0.251668	-0.787456	0.658395	-0.523781	-0.247741	0.226068	0.154261	0.358732	-0.597606	-0.534354	-0.449111	0.533082	-0.39969	0.652429	-0.628948	-0.623467	-0.528252	-0.249929	-0.377605	-0.599493	-0.215452	-0.64402	0.147375	-0.474847	-0.532044	0.520083	0.298647	-0.38014	-0.463955	-0.41794	-0.506866	0.679438	-0.5936	-0.74381	-0.72813	-0.699431	-0.77149	-0.689737	-0.558417
GLYMA13G37300	0.470853	-0.362553	0.510487	-0.219825	0.289808	0.384361	0.519471	0.134079	-0.170863	-0.069013	-0.406869	-0.402621	0.533922	-0.602456	0.372946	0.703737	0.368217	0.377238	-0.639013	0.0330786	-0.337086	0.569627	-0.563787	0.536927	-0.526113	-0.516368	-0.60967	-0.611499	-0.677748	-0.600226	0.165722	-0.577756	-0.0866667	-0.0293399	0.0284449	0.64312	0.350261	-0.441449	-0.491557	-0.499578	-0.54935	0.370707	-0.32585	-0.537025	-0.593217	-0.424799	-0.197688	-0.287244	-0.551633
GLYMA06G06550	0.617693	-0.10198	0.586509	0.0667794	0.320695	0.178468	0.161589	-0.141085	-0.534576	0.318368	0.371206	-0.83326	0.793264	-0.653723	-0.0620694	0.390788	0.0399514	0.336273	-0.657733	-0.61894	-0.248381	0.547698	-0.427167	0.666045	-0.760924	-0.793548	-0.622189	-0.381919	-0.475546	-0.692115	-0.385425	-0.719951	-0.197646	-0.778188	-0.785467	0.562324	0.489538	-0.348404	-0.437599	-0.395124	-0.566768	0.775747	-0.880541	-0.768631	-0.678892	-0.697394	-0.839251	-0.652462	-0.577167
GLYMA17G06200	0.412851	-0.164064	0.298196	-0.597836	0.519317	0.583142	0.686549	0.0326838	0.249241	-0.264932	-0.597559	-0.515608	0.651015	-0.724578	-0.0910386	0.428115	0.538153	0.605697	-0.63211	0.334327	-0.759188	0.74815	-0.844907	0.595212	-0.679085	-0.676798	-0.687832	-0.529885	-0.601332	-0.670698	0.0335177	-0.66813	0.163559	-0.0643815	-0.156535	0.743565	0.375756	-0.741129	-0.723878	-0.764829	-0.721156	0.65446	-0.432715	-0.520203	-0.594096	-0.225535	-0.26599	-0.0716833	-0.753426
GLYMA09G30070	0.640673	-0.376515	0.565048	-0.300082	0.501928	0.456937	0.491737	0.00849334	-0.40917	-0.120435	-0.296054	-0.543508	0.715905	-0.674133	0.544822	0.800982	0.296951	0.356064	-0.772472	-0.247387	-0.541287	0.610128	-0.59089	0.592345	-0.636703	-0.621042	-0.663463	-0.561447	-0.679169	-0.754878	-0.255417	-0.749381	-0.131418	-0.290285	-0.127549	0.638643	0.475032	-0.462559	-0.586931	-0.535451	-0.623361	0.575147	-0.600521	-0.701326	-0.627177	-0.454342	-0.291788	-0.289233	-0.679761
GLYMA09G41910	0.624312	-0.205333	0.642534	-0.238755	0.509115	0.503585	0.579263	-0.0252549	-0.1852	0.112928	-0.212957	-0.710967	0.770671	-0.728777	0.17837	0.684651	0.344349	0.479968	-0.78443	-0.248332	-0.609256	0.68162	-0.644473	0.703228	-0.745764	-0.723893	-0.705103	-0.482425	-0.653488	-0.803241	-0.128992	-0.811231	0.115777	-0.330225	-0.426229	0.669023	0.536194	-0.509585	-0.583016	-0.579553	-0.544163	0.620612	-0.674807	-0.728186	-0.605373	-0.581113	-0.583157	-0.446375	-0.726618
GLYMA12G01820	0.30795	-0.516372	0.287121	-0.355587	0.207759	0.117277	0.254932	-0.303602	-0.213363	-0.232576	-0.211444	-0.526525	0.743844	-0.74875	0.281233	0.663259	0.431453	0.521076	-0.691436	-0.295451	-0.619835	0.705004	-0.651925	0.657329	-0.740339	-0.718737	-0.699934	-0.693423	-0.752381	-0.708777	-0.103764	-0.692883	-0.489405	-0.342597	-0.281099	0.723826	0.341105	-0.525262	-0.597325	-0.573116	-0.680284	0.648629	-0.607866	-0.626443	-0.721148	-0.38007	-0.321415	-0.121582	-0.669572
GLYMA19G01200	0.580396	-0.305794	0.512736	-0.175172	0.348195	0.227168	0.145643	-0.302789	-0.504983	-0.00534409	-0.000306842	-0.779201	0.840509	-0.705665	0.171494	0.544654	0.0598308	0.261567	-0.687052	-0.631119	-0.495453	0.63773	-0.554697	0.656771	-0.731632	-0.756337	-0.661695	-0.49542	-0.501015	-0.723289	-0.521264	-0.735317	-0.125295	-0.585338	-0.554798	0.612903	0.520951	-0.407525	-0.539543	-0.468515	-0.570197	0.88186	-0.807539	-0.788032	-0.620544	-0.61755	-0.662134	-0.53366	-0.638779
GLYMA01G06600	0.577917	-0.0418372	0.480448	-0.583213	0.59574	0.614569	0.666529	-0.0507428	0.089911	-0.0977513	-0.304974	-0.54461	0.622632	-0.57161	-0.00171842	0.362228	0.51453	0.572856	-0.659737	0.100144	-0.784607	0.613682	-0.672723	0.563505	-0.628024	-0.5967	-0.57145	-0.292981	-0.5126	-0.670697	-0.119181	-0.701834	0.153068	-0.241016	-0.215972	0.598751	0.28222	-0.645479	-0.678612	-0.672282	-0.683341	0.544226	-0.495393	-0.582784	-0.666802	-0.288861	-0.342827	-0.162532	-0.725748
GLYMA09G29840	0.469045	-0.570778	0.393447	-0.463014	0.403288	0.3798	0.448142	-0.107238	-0.313392	-0.377676	-0.56221	-0.534385	0.784197	-0.820234	0.487228	0.868539	0.428194	0.469557	-0.793374	-0.149739	-0.693999	0.785139	-0.788305	0.665243	-0.729003	-0.720352	-0.799166	-0.808444	-0.799312	-0.799579	-0.204617	-0.764084	-0.182354	-0.188259	-0.0521701	0.791885	0.480071	-0.623282	-0.719991	-0.68957	-0.71342	0.735319	-0.587674	-0.694292	-0.618528	-0.376307	-0.207482	-0.148155	-0.773507
GLYMA13G22330	0.557553	-0.275585	0.366146	-0.460636	0.634801	0.501548	0.639686	0.0956981	-0.116406	-0.132602	-0.296731	-0.513874	0.729604	-0.681139	0.315754	0.603165	0.487011	0.57859	-0.740473	0.0590089	-0.663946	0.628365	-0.723482	0.556268	-0.725674	-0.716893	-0.663003	-0.454497	-0.660607	-0.767335	-0.261561	-0.776868	-0.204574	-0.454012	-0.303004	0.642622	0.433581	-0.640132	-0.691429	-0.68028	-0.762981	0.585241	-0.717354	-0.590673	-0.62733	-0.221779	-0.279782	-0.0275882	-0.763203
GLYMA15G41960	0.501206	-0.0322769	0.518475	0.122292	0.254402	0.246239	0.261302	-0.0843663	-0.133865	0.223116	0.131024	-0.515564	0.516048	-0.475566	0.15682	0.449499	-0.0724888	0.0738975	-0.458548	-0.385877	-0.177156	0.339023	-0.22661	0.463617	-0.418689	-0.4082	-0.358602	-0.206561	-0.39152	-0.447209	0.0685402	-0.484464	-0.118342	-0.124123	-0.359952	0.416109	0.455585	-0.0343371	-0.133317	-0.108254	-0.277238	0.333408	-0.344719	-0.518531	-0.612701	-0.60098	-0.513949	-0.520411	-0.30485
GLYMA02G06200	0.444535	-0.430941	0.381451	-0.420471	0.307793	0.267956	0.295064	-0.272943	-0.242711	-0.307816	-0.331996	-0.435552	0.627211	-0.571516	0.415512	0.632163	0.323631	0.336911	-0.613519	-0.282274	-0.622822	0.556033	-0.565436	0.512222	-0.538022	-0.515297	-0.5491	-0.491053	-0.590631	-0.60218	-0.175059	-0.605527	-0.1935	-0.162301	-0.0440087	0.568279	0.338495	-0.417577	-0.534064	-0.479327	-0.557057	0.539714	-0.44054	-0.575541	-0.629176	-0.342243	-0.214218	-0.163236	-0.575206
GLYMA07G19060	0.361653	-0.476127	0.280957	-0.561417	0.338846	0.238505	0.318817	-0.365147	-0.140251	-0.31844	-0.353456	-0.59907	0.804781	-0.750319	0.162692	0.568854	0.492606	0.580067	-0.707525	-0.246747	-0.824848	0.763681	-0.789579	0.66154	-0.784572	-0.773191	-0.727413	-0.621945	-0.673231	-0.752336	-0.29716	-0.746888	-0.242166	-0.411844	-0.336038	0.721654	0.361485	-0.671117	-0.738058	-0.710188	-0.72473	0.799256	-0.697647	-0.653336	-0.658342	-0.317175	-0.378447	-0.101209	-0.771912
GLYMA12G36310	0.585783	-0.432958	0.575435	-0.545099	0.420963	0.448768	0.497158	-0.149273	-0.463773	-0.296021	-0.401438	-0.701874	0.825303	-0.828807	0.123275	0.746752	0.647164	0.753115	-0.886063	-0.198656	-0.794728	0.873028	-0.871632	0.801835	-0.856788	-0.841465	-0.909609	-0.811337	-0.85166	-0.890874	-0.176461	-0.863175	0.100486	-0.351804	-0.143632	0.840705	0.410431	-0.821652	-0.887674	-0.872932	-0.810842	0.850872	-0.70665	-0.808881	-0.694366	-0.472737	-0.418028	-0.288586	-0.916829
GLYMA19G22590	0.700798	-0.130088	0.471943	-0.120972	0.667958	0.54049	0.507277	0.249808	-0.26838	0.111582	-0.238414	-0.675028	0.75962	-0.651451	0.241287	0.511527	-0.0239158	0.169298	-0.627743	-0.115488	-0.311504	0.528003	-0.614512	0.480358	-0.638913	-0.707842	-0.594028	-0.330832	-0.378874	-0.680347	-0.523677	-0.698127	0.113703	-0.534406	-0.538062	0.536905	0.682678	-0.426632	-0.507305	-0.482934	-0.560679	0.751497	-0.792317	-0.633105	-0.413949	-0.438423	-0.550665	-0.442489	-0.608085
GLYMA09G00280	0.597344	-0.209088	0.400076	-0.490281	0.574411	0.5671	0.63395	0.199065	-0.306842	-0.316382	-0.400749	-0.578629	0.709839	-0.760133	-0.0434845	0.551044	0.578571	0.733015	-0.743493	0.21279	-0.594639	0.744034	-0.862143	0.635449	-0.760455	-0.786157	-0.813402	-0.662956	-0.738889	-0.764242	-0.0953955	-0.749925	0.149571	-0.312311	-0.11065	0.766918	0.463504	-0.812022	-0.82103	-0.843124	-0.862893	0.773753	-0.636537	-0.627643	-0.627159	-0.259213	-0.297931	-0.121876	-0.832586
GLYMA06G44470	0.454765	-0.181249	0.435393	-0.605041	0.493626	0.591107	0.675976	-0.0470021	0.183215	-0.135581	-0.5375	-0.629098	0.716813	-0.771253	-0.0882878	0.450948	0.556835	0.623699	-0.723736	0.193406	-0.813916	0.83139	-0.844206	0.700525	-0.759311	-0.744991	-0.754043	-0.591314	-0.623079	-0.755225	-0.0486652	-0.747042	0.158414	-0.171748	-0.252344	0.802602	0.319096	-0.791772	-0.784789	-0.811538	-0.750399	0.721941	-0.511485	-0.645747	-0.646955	-0.36408	-0.377239	-0.219106	-0.824567
GLYMA10G39890	0.344036	-0.443818	0.336586	-0.408635	0.250051	0.20084	0.323738	-0.27832	-0.183384	-0.213011	-0.20995	-0.54897	0.740049	-0.766383	0.226143	0.63195	0.476088	0.561405	-0.725317	-0.232394	-0.669006	0.743347	-0.65988	0.69399	-0.757205	-0.725976	-0.722875	-0.704336	-0.761088	-0.734461	-0.0828738	-0.718603	-0.444737	-0.319168	-0.250388	0.762533	0.290992	-0.579527	-0.642818	-0.619012	-0.733387	0.657774	-0.58175	-0.662602	-0.771081	-0.396047	-0.310885	-0.136105	-0.713892
GLYMA12G22880	0.683643	-0.0794678	0.473141	-0.38844	0.794931	0.708986	0.796075	0.278179	-0.0575295	0.0150888	-0.273582	-0.577816	0.738894	-0.727799	0.300025	0.593714	0.364218	0.484773	-0.780381	0.16102	-0.619906	0.641137	-0.676949	0.582172	-0.722514	-0.714308	-0.667052	-0.411505	-0.612232	-0.802825	-0.277614	-0.817711	-0.0925502	-0.40296	-0.337226	0.673755	0.493387	-0.610354	-0.661104	-0.650432	-0.773368	0.591247	-0.695516	-0.650708	-0.646516	-0.304119	-0.312661	-0.138564	-0.779669
GLYMA13G36000	0.307942	-0.595216	0.395707	-0.254255	0.0948325	0.134567	0.31525	-0.131731	-0.239279	-0.209749	-0.398619	-0.39425	0.589498	-0.646345	0.409261	0.781603	0.451585	0.454619	-0.641962	-0.174598	-0.422424	0.624859	-0.607829	0.584658	-0.589188	-0.569634	-0.656815	-0.740467	-0.778108	-0.615466	0.169967	-0.580288	-0.296533	-0.0779241	-0.00295731	0.676145	0.324643	-0.450257	-0.512616	-0.514311	-0.538974	0.430181	-0.380763	-0.537033	-0.613067	-0.41357	-0.206536	-0.205412	-0.559972
GLYMA05G05430	0.452179	-0.449201	0.483989	-0.528058	0.282543	0.278975	0.307188	-0.363015	-0.341026	-0.198731	-0.278634	-0.759018	0.863525	-0.836198	0.0359949	0.581658	0.522845	0.64375	-0.821308	-0.34751	-0.79257	0.89415	-0.812713	0.817368	-0.885784	-0.877393	-0.865743	-0.788389	-0.735936	-0.847078	-0.309843	-0.824038	-0.133651	-0.49068	-0.364176	0.843793	0.306166	-0.778378	-0.841375	-0.809041	-0.808572	0.936938	-0.752284	-0.825826	-0.738481	-0.521	-0.515874	-0.345485	-0.86904
GLYMA06G00360	0.525547	-0.31778	0.373474	-0.263626	0.474007	0.384333	0.380406	-0.0972004	-0.15593	-0.194546	-0.35468	-0.441515	0.635117	-0.557918	0.514476	0.661297	0.0818495	0.130016	-0.563757	-0.245359	-0.514759	0.458195	-0.506251	0.422245	-0.472431	-0.470234	-0.466104	-0.33326	-0.469928	-0.574253	-0.266764	-0.592953	-0.0847881	-0.132469	-0.156338	0.479667	0.542976	-0.261495	-0.394941	-0.342581	-0.426995	0.505588	-0.466833	-0.530076	-0.500061	-0.348667	-0.261948	-0.213272	-0.494218
GLYMA19G11770	0.66517	-0.180568	0.424552	-0.0920734	0.67208	0.516438	0.505333	0.244956	-0.253116	0.0900438	-0.244447	-0.667553	0.797507	-0.717808	0.335297	0.597715	-0.0472398	0.151837	-0.656395	-0.132765	-0.326017	0.5583	-0.614586	0.50415	-0.670014	-0.732257	-0.620739	-0.394131	-0.436354	-0.713996	-0.520011	-0.725246	-0.0277742	-0.519105	-0.554804	0.578384	0.723907	-0.400248	-0.489231	-0.462617	-0.573444	0.758454	-0.810426	-0.644982	-0.437398	-0.437789	-0.516907	-0.391429	-0.618033
GLYMA17G17210	0.557403	-0.017246	0.563349	-0.123087	0.328907	0.218396	0.194016	-0.247545	-0.153323	0.444498	0.314856	-0.705687	0.652057	-0.422597	0.0143968	0.115619	0.0122193	0.168206	-0.524083	-0.508042	-0.337736	0.412502	-0.308786	0.504996	-0.592292	-0.604958	-0.38541	-0.0801932	-0.201363	-0.544066	-0.500993	-0.60003	-0.256537	-0.774706	-0.778476	0.401756	0.207658	-0.302332	-0.385436	-0.317462	-0.508877	0.575265	-0.728697	-0.656743	-0.661089	-0.57968	-0.730117	-0.59363	-0.473473
GLYMA17G05330	0.140569	-0.752188	0.262508	-0.359987	-0.104397	-0.0785879	0.0896185	-0.312533	-0.173579	-0.213408	-0.459822	-0.405761	0.598211	-0.594525	0.312231	0.559341	0.421922	0.390803	-0.542634	-0.218376	-0.387191	0.657972	-0.664257	0.542735	-0.602444	-0.622729	-0.638537	-0.777777	-0.628403	-0.536818	-0.0486783	-0.491156	-0.443459	-0.292764	-0.137569	0.669981	0.145249	-0.547909	-0.584372	-0.574864	-0.594659	0.570688	-0.448464	-0.508365	-0.561349	-0.365902	-0.246193	-0.231742	-0.535123
GLYMA08G28430	0.613458	-0.142459	0.563821	-0.245061	0.496028	0.398799	0.367316	-0.0857274	-0.16213	0.341205	-0.0106315	-0.77342	0.791477	-0.616945	0.173005	0.309721	0.0499578	0.193117	-0.671212	-0.34316	-0.453922	0.603723	-0.524236	0.589797	-0.719884	-0.751634	-0.573329	-0.309747	-0.307198	-0.709125	-0.662632	-0.734018	-0.189422	-0.781571	-0.745818	0.57359	0.33525	-0.493156	-0.572891	-0.510531	-0.64823	0.77072	-0.848161	-0.756971	-0.603355	-0.563337	-0.667092	-0.559778	-0.653385
GLYMA14G39330	0.454053	-0.135482	0.116401	-0.42637	0.629668	0.447137	0.520723	0.0863288	0.162177	-0.224751	-0.336396	-0.322236	0.5542	-0.458485	0.266981	0.327756	0.208095	0.274234	-0.433492	0.187862	-0.525388	0.369745	-0.577844	0.267549	-0.455608	-0.478428	-0.365287	-0.116881	-0.338709	-0.479614	-0.294048	-0.522957	-0.163081	-0.286843	-0.255595	0.401294	0.442122	-0.401568	-0.453271	-0.436352	-0.577395	0.450559	-0.506478	-0.332944	-0.478179	-0.0183705	-0.157531	0.0994303	-0.496092
GLYMA11G35050	0.58843	-0.463234	0.335764	-0.546485	0.565443	0.39963	0.425611	0.00811026	-0.438039	-0.322704	-0.394868	-0.526936	0.764324	-0.642335	0.409621	0.585674	0.409721	0.484265	-0.717643	-0.088096	-0.613286	0.633847	-0.785395	0.502879	-0.704102	-0.742224	-0.694706	-0.546749	-0.588281	-0.742936	-0.584589	-0.737865	-0.175443	-0.610737	-0.215719	0.620704	0.413349	-0.708657	-0.796904	-0.742526	-0.826999	0.790216	-0.81027	-0.636368	-0.547118	-0.191377	-0.246242	-0.0756071	-0.772728
GLYMA11G37360	0.312453	-0.534881	0.0669903	-0.18139	0.173313	-0.0698724	-0.030298	-0.139182	-0.385132	-0.266513	-0.207415	-0.394852	0.605985	-0.432717	0.258181	0.353891	0.0529526	0.175591	-0.349278	-0.288749	-0.165357	0.356919	-0.570752	0.267663	-0.485534	-0.583246	-0.4365	-0.363354	-0.335415	-0.40157	-0.475493	-0.40968	-0.329933	-0.593563	-0.375741	0.374639	0.455355	-0.344813	-0.422257	-0.384117	-0.508427	0.671862	-0.685825	-0.368721	-0.35988	-0.167618	-0.347459	-0.148479	-0.380391
GLYMA15G16900	0.593945	-0.210383	0.538391	-0.50938	0.468965	0.558769	0.643933	0.0807378	-0.331187	-0.298268	-0.395053	-0.636002	0.69974	-0.774684	-0.186889	0.59876	0.732411	0.87863	-0.796671	0.125359	-0.684211	0.811368	-0.886019	0.745894	-0.79568	-0.791791	-0.874421	-0.72883	-0.837601	-0.801103	0.115432	-0.781653	0.33843	-0.194941	-0.0520289	0.814067	0.421308	-0.855788	-0.855845	-0.896052	-0.810533	0.747098	-0.567286	-0.680168	-0.671071	-0.380174	-0.387735	-0.229739	-0.874582
GLYMA02G37280	0.469976	-0.250326	0.167548	-0.112007	0.49982	0.285696	0.248938	0.0223259	-0.0982284	-0.0952744	-0.295844	-0.515207	0.687325	-0.549545	0.286999	0.415939	-0.184638	-0.0193354	-0.406193	-0.190621	-0.280968	0.393098	-0.54729	0.308108	-0.49199	-0.575456	-0.41928	-0.21664	-0.241738	-0.485128	-0.534767	-0.513807	-0.072913	-0.415624	-0.518654	0.40194	0.694953	-0.237542	-0.333348	-0.299301	-0.407593	0.701634	-0.671044	-0.439571	-0.318846	-0.27766	-0.44404	-0.262523	-0.412001
GLYMA1454S00200	0.477367	-0.463483	0.383197	-0.587106	0.383035	0.288454	0.34574	-0.239083	-0.341651	-0.262326	-0.329868	-0.65286	0.807312	-0.702301	0.0877093	0.503696	0.55853	0.661621	-0.74149	-0.212758	-0.744756	0.761697	-0.846573	0.65647	-0.815757	-0.833217	-0.775848	-0.624751	-0.646798	-0.779811	-0.424281	-0.771167	-0.0850593	-0.609076	-0.352181	0.706005	0.328837	-0.800291	-0.853582	-0.825633	-0.807409	0.869701	-0.815674	-0.694894	-0.614596	-0.320348	-0.442265	-0.190173	-0.832086
GLYMA04G40220	0.482707	-0.504305	0.535627	-0.31833	0.28188	0.267661	0.362687	-0.127742	-0.242572	0.000395013	-0.344891	-0.466938	0.619039	-0.513561	0.549865	0.65818	0.31469	0.284277	-0.65114	-0.286639	-0.4687	0.532342	-0.543811	0.504374	-0.549811	-0.539543	-0.546787	-0.474712	-0.54467	-0.62871	-0.239711	-0.622851	-0.192303	-0.343037	-0.182701	0.534803	0.287566	-0.430407	-0.531842	-0.486355	-0.509694	0.445283	-0.533389	-0.597129	-0.539533	-0.436126	-0.311531	-0.334525	-0.566365
GLYMA15G09050	0.387434	-0.370976	0.326089	-0.362462	0.337995	0.274373	0.381981	-0.158662	-0.153286	-0.170349	-0.205528	-0.53681	0.730989	-0.764655	0.264737	0.618977	0.388802	0.486604	-0.711085	-0.155162	-0.608263	0.708397	-0.630436	0.654287	-0.730572	-0.708971	-0.694165	-0.655712	-0.715093	-0.722991	-0.124204	-0.711422	-0.44696	-0.318354	-0.265878	0.743847	0.336247	-0.54183	-0.605706	-0.5808	-0.735392	0.64261	-0.581689	-0.6473	-0.750064	-0.376057	-0.286744	-0.131074	-0.692205
GLYMA11G34400	0.104566	-0.528359	0.027367	-0.505771	-0.0361129	-0.128979	-0.0857686	-0.483286	0.00331271	-0.30446	-0.31369	-0.366112	0.530005	-0.386798	0.0284645	0.0824871	0.249704	0.253869	-0.296738	-0.199903	-0.431035	0.475204	-0.594868	0.330253	-0.473235	-0.529947	-0.400593	-0.384804	-0.260048	-0.333234	-0.361995	-0.339146	-0.40381	-0.463635	-0.295729	0.45269	0.0549803	-0.497024	-0.529769	-0.489499	-0.58783	0.656625	-0.466926	-0.363485	-0.509568	-0.147193	-0.274498	-0.110219	-0.412816
GLYMA19G39940	0.137957	-0.383565	0.171409	-0.18455	0.0969711	0.11921	0.301073	-0.190578	0.263489	-0.147241	-0.408216	-0.370865	0.542437	-0.62488	0.138083	0.538578	0.243388	0.291653	-0.437024	-0.0369427	-0.422455	0.552442	-0.554188	0.491371	-0.509017	-0.499619	-0.497932	-0.512883	-0.567326	-0.464082	0.273827	-0.456296	-0.249537	0.0899348	-0.213895	0.599021	0.403253	-0.293609	-0.314849	-0.351248	-0.37415	0.396344	-0.256622	-0.370854	-0.534253	-0.345792	-0.281147	-0.151588	-0.411094
GLYMA12G01690	0.442569	-0.524556	0.332711	-0.640267	0.438792	0.3676	0.452448	-0.148856	-0.17118	-0.308154	-0.566508	-0.574577	0.78589	-0.710772	0.244201	0.577767	0.543546	0.583759	-0.728472	-0.0510763	-0.772853	0.7676	-0.893256	0.604591	-0.768353	-0.786853	-0.758692	-0.638427	-0.634047	-0.768812	-0.406681	-0.751303	-0.0628951	-0.473637	-0.262461	0.713416	0.361282	-0.79953	-0.847673	-0.829367	-0.776327	0.810928	-0.740022	-0.637224	-0.536222	-0.249887	-0.3218	-0.112401	-0.8227
GLYMA09G05820	0.231413	-0.242159	0.218438	-0.0802046	-0.0546201	-0.193339	-0.152929	-0.427731	-0.146616	0.118586	0.237619	-0.502404	0.510561	-0.314184	-0.175824	0.00311235	0.0474038	0.198969	-0.264581	-0.490451	-0.156854	0.307683	-0.332725	0.356239	-0.465631	-0.516012	-0.300969	-0.149688	-0.194805	-0.300045	-0.243067	-0.341907	-0.361067	-0.617763	-0.622236	0.316915	0.170894	-0.229286	-0.273767	-0.241448	-0.400055	0.531757	-0.554299	-0.397945	-0.551322	-0.389926	-0.613936	-0.401044	-0.273439
GLYMA19G33370	0.334292	-0.493425	0.0867841	-0.205402	0.196987	-0.028675	-0.00199594	-0.117323	-0.375252	-0.256714	-0.206585	-0.402861	0.598464	-0.429982	0.224943	0.322462	0.0630556	0.184708	-0.35492	-0.251544	-0.174987	0.364949	-0.572573	0.272811	-0.485043	-0.582316	-0.439169	-0.355971	-0.322956	-0.403936	-0.479692	-0.41311	-0.29705	-0.591189	-0.362095	0.382855	0.431185	-0.369452	-0.442034	-0.403489	-0.532928	0.678993	-0.674511	-0.379368	-0.374188	-0.16808	-0.342742	-0.158374	-0.394513
GLYMA01G41370	0.444676	-0.366722	0.213165	-0.216562	0.291408	0.114687	0.106342	-0.035861	-0.367305	-0.15852	-0.207359	-0.467164	0.594638	-0.41203	0.135344	0.276905	0.0673759	0.198212	-0.384055	-0.205451	-0.190261	0.370423	-0.580554	0.293526	-0.486827	-0.584466	-0.445766	-0.289985	-0.277923	-0.428961	-0.493271	-0.44603	-0.0726262	-0.593403	-0.381976	0.375161	0.441884	-0.407794	-0.47371	-0.440242	-0.526412	0.688069	-0.68052	-0.421259	-0.358937	-0.225159	-0.418176	-0.267367	-0.429897
GLYMA10G01840	0.444676	-0.366722	0.213165	-0.216562	0.291408	0.114687	0.106342	-0.035861	-0.367305	-0.15852	-0.207359	-0.467164	0.594638	-0.41203	0.135344	0.276905	0.0673759	0.198212	-0.384055	-0.205451	-0.190261	0.370423	-0.580554	0.293526	-0.486827	-0.584466	-0.445766	-0.289985	-0.277923	-0.428961	-0.493271	-0.44603	-0.0726262	-0.593403	-0.381976	0.375161	0.441884	-0.407794	-0.47371	-0.440242	-0.526412	0.688069	-0.68052	-0.421259	-0.358937	-0.225159	-0.418176	-0.267367	-0.429897
GLYMA14G00690	0.444676	-0.366722	0.213165	-0.216562	0.291408	0.114687	0.106342	-0.035861	-0.367305	-0.15852	-0.207359	-0.467164	0.594638	-0.41203	0.135344	0.276905	0.0673759	0.198212	-0.384055	-0.205451	-0.190261	0.370423	-0.580554	0.293526	-0.486827	-0.584466	-0.445766	-0.289985	-0.277923	-0.428961	-0.493271	-0.44603	-0.0726262	-0.593403	-0.381976	0.375161	0.441884	-0.407794	-0.47371	-0.440242	-0.526412	0.688069	-0.68052	-0.421259	-0.358937	-0.225159	-0.418176	-0.267367	-0.429897
GLYMA14G34000	0.444676	-0.366722	0.213165	-0.216562	0.291408	0.114687	0.106342	-0.035861	-0.367305	-0.15852	-0.207359	-0.467164	0.594638	-0.41203	0.135344	0.276905	0.0673759	0.198212	-0.384055	-0.205451	-0.190261	0.370423	-0.580554	0.293526	-0.486827	-0.584466	-0.445766	-0.289985	-0.277923	-0.428961	-0.493271	-0.44603	-0.0726262	-0.593403	-0.381976	0.375161	0.441884	-0.407794	-0.47371	-0.440242	-0.526412	0.688069	-0.68052	-0.421259	-0.358937	-0.225159	-0.418176	-0.267367	-0.429897
GLYMA15G42380	0.444676	-0.366722	0.213165	-0.216562	0.291408	0.114687	0.106342	-0.035861	-0.367305	-0.15852	-0.207359	-0.467164	0.594638	-0.41203	0.135344	0.276905	0.0673759	0.198212	-0.384055	-0.205451	-0.190261	0.370423	-0.580554	0.293526	-0.486827	-0.584466	-0.445766	-0.289985	-0.277923	-0.428961	-0.493271	-0.44603	-0.0726262	-0.593403	-0.381976	0.375161	0.441884	-0.407794	-0.47371	-0.440242	-0.526412	0.688069	-0.68052	-0.421259	-0.358937	-0.225159	-0.418176	-0.267367	-0.429897
GLYMA16G09170	0.444676	-0.366722	0.213165	-0.216562	0.291408	0.114687	0.106342	-0.035861	-0.367305	-0.15852	-0.207359	-0.467164	0.594638	-0.41203	0.135344	0.276905	0.0673759	0.198212	-0.384055	-0.205451	-0.190261	0.370423	-0.580554	0.293526	-0.486827	-0.584466	-0.445766	-0.289985	-0.277923	-0.428961	-0.493271	-0.44603	-0.0726262	-0.593403	-0.381976	0.375161	0.441884	-0.407794	-0.47371	-0.440242	-0.526412	0.688069	-0.68052	-0.421259	-0.358937	-0.225159	-0.418176	-0.267367	-0.429897
GLYMA06G18120	0.261781	-0.693125	0.409032	-0.331889	-0.00359637	0.0119668	0.124103	-0.427067	-0.220495	-0.169768	-0.393384	-0.453382	0.631075	-0.575343	0.466735	0.688528	0.348411	0.308361	-0.601967	-0.447817	-0.521776	0.614696	-0.571803	0.568436	-0.570563	-0.551913	-0.588299	-0.652281	-0.623705	-0.586139	-0.0955502	-0.561005	-0.328106	-0.211263	-0.137508	0.606212	0.237178	-0.409677	-0.509395	-0.469197	-0.462202	0.512468	-0.441556	-0.581694	-0.574948	-0.473512	-0.308441	-0.312759	-0.528376
GLYMA20G34870	0.24976	-0.524035	-0.0071849	-0.662096	0.316017	0.205287	0.307598	-0.1512	-0.000389032	-0.625777	-0.675556	-0.278429	0.56141	-0.498872	0.146453	0.386449	0.497061	0.500542	-0.422032	0.176954	-0.629789	0.53307	-0.838864	0.323087	-0.511456	-0.557851	-0.531235	-0.457259	-0.492326	-0.469199	-0.203122	-0.466746	-0.055192	-0.209932	-0.00667023	0.517979	0.342237	-0.654134	-0.67639	-0.68068	-0.652196	0.63176	-0.466166	-0.306658	-0.409031	0.0636432	-0.0715766	0.18433	-0.579537
GLYMA14G05710	0.29776	-0.501134	0.36891	-0.588837	0.133433	0.149184	0.207568	-0.401863	-0.128611	-0.119465	-0.322585	-0.65126	0.756844	-0.701127	0.0303002	0.348727	0.485473	0.526094	-0.679981	-0.23112	-0.68583	0.824585	-0.759501	0.697576	-0.790808	-0.801721	-0.741875	-0.714511	-0.559649	-0.70148	-0.366598	-0.677122	-0.324296	-0.564297	-0.389234	0.775739	0.0718126	-0.781136	-0.809746	-0.774704	-0.817435	0.852883	-0.667013	-0.712776	-0.705446	-0.424464	-0.43239	-0.309711	-0.763586
GLYMA12G28990	0.400594	-0.345829	0.248408	-0.211511	0.369128	0.235956	0.285384	0.0533052	-0.0422485	0.0906912	-0.289728	-0.512813	0.661521	-0.545179	0.303815	0.331059	0.00306642	0.0897539	-0.478103	-0.0755953	-0.245846	0.491353	-0.568683	0.379946	-0.566212	-0.64158	-0.486207	-0.362814	-0.28241	-0.526272	-0.524068	-0.530711	-0.319004	-0.594449	-0.535595	0.50485	0.383434	-0.424387	-0.472868	-0.442597	-0.583658	0.655377	-0.687642	-0.496615	-0.426409	-0.307215	-0.400528	-0.302928	-0.490834
GLYMA18G02210	0.333802	-0.632356	0.173367	-0.768882	0.394884	0.304841	0.408742	-0.221962	-0.0933256	-0.523535	-0.690335	-0.435658	0.738737	-0.687913	0.358906	0.589034	0.599375	0.578265	-0.678022	0.0362932	-0.844926	0.752806	-0.91156	0.537107	-0.709733	-0.720025	-0.719399	-0.67321	-0.655133	-0.712862	-0.380149	-0.689623	-0.22901	-0.363123	-0.0896261	0.710342	0.288578	-0.80557	-0.857645	-0.830402	-0.815364	0.765204	-0.636963	-0.554155	-0.553524	-0.0962928	-0.116587	0.0978108	-0.797005
GLYMA17G34900	0.827165	0.118328	0.711984	-0.0550819	0.659193	0.55134	0.483941	0.0844634	-0.429865	0.36006	0.275228	-0.845793	0.796785	-0.668716	0.026146	0.41776	0.0563852	0.329752	-0.752746	-0.393396	-0.393535	0.558227	-0.4441	0.662672	-0.74768	-0.759671	-0.61938	-0.266955	-0.447061	-0.77654	-0.464165	-0.818845	0.0105678	-0.699605	-0.698112	0.573099	0.530636	-0.409992	-0.507895	-0.457043	-0.636495	0.738544	-0.860731	-0.821795	-0.696278	-0.658408	-0.755062	-0.616039	-0.678047
GLYMA12G01680	0.489485	-0.397857	0.481717	-0.434678	0.429115	0.462614	0.636396	0.0765927	-0.144139	-0.15891	-0.441282	-0.455372	0.645487	-0.698413	0.374885	0.749696	0.589109	0.601446	-0.771031	0.0757723	-0.612892	0.693378	-0.708857	0.627194	-0.678382	-0.645247	-0.719612	-0.664147	-0.792813	-0.751042	0.0499419	-0.728814	-0.150436	-0.172166	-0.0348136	0.729856	0.331589	-0.638117	-0.681439	-0.687004	-0.709811	0.470675	-0.489857	-0.607104	-0.660593	-0.33702	-0.184728	-0.12185	-0.739854
GLYMA03G14780	0.485659	-0.207546	0.420237	-0.507324	0.54764	0.511012	0.680664	0.11198	0.188991	0.12512	-0.341307	-0.471121	0.610708	-0.532375	0.24863	0.362766	0.477455	0.477063	-0.645308	0.20164	-0.594264	0.5742	-0.652459	0.485977	-0.635359	-0.627576	-0.539279	-0.313915	-0.462794	-0.658325	-0.24561	-0.673387	-0.188334	-0.479837	-0.368446	0.574902	0.188484	-0.652174	-0.65923	-0.657986	-0.71595	0.438746	-0.602489	-0.523284	-0.590408	-0.230688	-0.291616	-0.12999	-0.685226
GLYMA14G05360	0.279338	-0.443634	0.25301	-0.396475	0.112299	0.14348	0.188791	-0.339156	-0.259553	-0.478896	-0.389237	-0.573052	0.704714	-0.784024	-0.133615	0.575126	0.456952	0.601189	-0.606066	-0.202823	-0.621814	0.776692	-0.783358	0.688055	-0.711777	-0.721499	-0.773205	-0.795914	-0.748508	-0.637047	0.0891505	-0.609574	-0.00296655	-0.0741803	-0.109215	0.776382	0.432591	-0.608747	-0.646603	-0.660444	-0.633494	0.823097	-0.457906	-0.593864	-0.636987	-0.398829	-0.375905	-0.205442	-0.668226
GLYMA11G13850	0.672044	-0.115944	0.704945	-0.277065	0.562723	0.600739	0.657969	0.0167759	-0.153933	0.152777	-0.209481	-0.736485	0.760995	-0.736036	0.119176	0.650297	0.375844	0.509187	-0.813549	-0.184841	-0.647275	0.708113	-0.644578	0.732586	-0.753842	-0.72336	-0.719151	-0.473313	-0.648075	-0.824754	-0.110203	-0.834291	0.195952	-0.304509	-0.403377	0.693879	0.497766	-0.552964	-0.617688	-0.616017	-0.578067	0.62068	-0.648358	-0.76056	-0.637098	-0.603162	-0.58496	-0.476762	-0.763498
GLYMA02G37080	0.471297	-0.215116	0.531159	-0.295477	0.267969	0.286891	0.450536	-0.0409727	-0.291845	0.0590676	-0.0114034	-0.691151	0.705751	-0.723523	-0.242985	0.446971	0.637668	0.824862	-0.748401	-0.103171	-0.498275	0.74678	-0.712825	0.763436	-0.844267	-0.838999	-0.799415	-0.65248	-0.763342	-0.75988	0.0778778	-0.750041	-0.066926	-0.509376	-0.418131	0.759819	0.279178	-0.737857	-0.722809	-0.75773	-0.771693	0.671101	-0.693119	-0.684609	-0.744319	-0.49351	-0.579343	-0.350728	-0.775509
GLYMA06G08680	0.586069	0.0110813	0.450608	-0.36621	0.643999	0.711296	0.807045	0.226219	0.0474663	-0.190678	-0.385725	-0.513876	0.61782	-0.744022	-0.018995	0.613281	0.482032	0.615719	-0.699235	0.283518	-0.643512	0.66377	-0.702176	0.622594	-0.642985	-0.613011	-0.681872	-0.490689	-0.722804	-0.708916	0.24089	-0.716312	0.243852	0.0804212	-0.0571249	0.716886	0.539329	-0.573962	-0.588677	-0.632782	-0.645535	0.508638	-0.376626	-0.555056	-0.653548	-0.326282	-0.269063	-0.125519	-0.716584
GLYMA02G10020	0.331052	-0.515775	0.325518	-0.661679	0.247932	0.292613	0.331617	-0.239996	0.0325813	-0.228518	-0.631653	-0.447103	0.613105	-0.53666	0.298782	0.376261	0.396903	0.317232	-0.564661	-0.00765485	-0.648108	0.664989	-0.729145	0.481294	-0.564538	-0.583872	-0.575957	-0.544443	-0.416106	-0.569162	-0.374628	-0.552037	-0.144084	-0.319292	-0.121944	0.626054	0.0998978	-0.679427	-0.725382	-0.68533	-0.687183	0.657401	-0.465264	-0.550809	-0.531524	-0.258849	-0.195484	-0.196981	-0.642974
GLYMA03G28000	0.604763	-0.292681	0.524501	-0.178912	0.436362	0.481627	0.552632	0.197306	-0.437985	-0.25179	-0.339655	-0.453786	0.603129	-0.703257	0.352572	0.856029	0.365145	0.464851	-0.718532	-0.0282705	-0.387244	0.595411	-0.598999	0.589946	-0.576666	-0.56487	-0.698803	-0.673234	-0.807445	-0.685093	0.16408	-0.664441	0.0415952	0.0258114	0.115556	0.68213	0.555903	-0.436594	-0.519468	-0.520848	-0.588396	0.483284	-0.390063	-0.602825	-0.620701	-0.428175	-0.196514	-0.239782	-0.621824
GLYMA04G09920	0.390963	-0.166235	0.214179	-0.332336	0.395672	0.395281	0.383852	-0.0679944	-0.0145462	-0.334427	-0.374112	-0.520668	0.657389	-0.743886	-0.0240228	0.46495	0.191262	0.342045	-0.540263	0.0360146	-0.537385	0.657002	-0.659115	0.554827	-0.600389	-0.620217	-0.625182	-0.557802	-0.550278	-0.578436	-0.0406172	-0.576721	-0.0291328	-0.0248865	-0.162867	0.695801	0.500352	-0.472251	-0.515681	-0.516961	-0.622478	0.733247	-0.398938	-0.535782	-0.611812	-0.322639	-0.284452	-0.163144	-0.589224
GLYMA12G09000	0.280583	-0.196347	0.262903	-0.711724	0.267203	0.415861	0.505279	-0.189111	0.238806	-0.375009	-0.544696	-0.452138	0.540927	-0.630501	-0.290138	0.250913	0.667665	0.688924	-0.547512	0.302002	-0.774654	0.748442	-0.807194	0.596277	-0.620473	-0.606494	-0.651272	-0.575606	-0.584275	-0.559387	0.176758	-0.551418	0.120682	0.00925817	0.00180331	0.7417	0.114767	-0.791568	-0.753265	-0.790172	-0.753569	0.627077	-0.265204	-0.482401	-0.683628	-0.205909	-0.202831	-0.0588982	-0.706199
GLYMA11G29300	0.496216	-0.465765	0.321166	-0.226213	0.459856	0.293442	0.3892	0.0291771	-0.361547	-0.190425	-0.345241	-0.591714	0.802531	-0.746951	0.315492	0.739937	0.276865	0.440884	-0.688731	-0.204622	-0.471375	0.637196	-0.754376	0.564923	-0.737924	-0.778002	-0.723526	-0.595703	-0.667443	-0.743623	-0.315932	-0.732425	-0.102127	-0.460342	-0.395612	0.637185	0.670936	-0.524347	-0.600256	-0.595342	-0.600107	0.751706	-0.801937	-0.599971	-0.455271	-0.347457	-0.438865	-0.203107	-0.681434
GLYMA06G12570	0.114073	-0.393973	0.0511359	-0.522662	0.00536494	-0.0418076	-0.0165307	-0.475609	0.184821	-0.244565	-0.332881	-0.34172	0.464953	-0.320677	-0.0404763	-0.0111094	0.211999	0.194008	-0.23951	-0.123208	-0.459069	0.422646	-0.54203	0.287275	-0.397106	-0.44242	-0.313061	-0.246591	-0.163378	-0.273539	-0.29532	-0.294549	-0.271469	-0.3444	-0.279599	0.396301	0.0265807	-0.443199	-0.467792	-0.433795	-0.511924	0.569753	-0.355356	-0.316553	-0.491382	-0.142499	-0.273324	-0.130755	-0.361886
GLYMA06G36150	0.34458	-0.352612	0.226004	-0.0309597	0.371461	0.208654	0.361818	0.131964	0.123284	0.213231	-0.252482	-0.40611	0.606143	-0.520027	0.516362	0.481167	-0.0607114	0.00241031	-0.450467	-0.0680682	-0.164838	0.385049	-0.444685	0.32583	-0.494646	-0.540401	-0.389885	-0.277163	-0.325459	-0.49267	-0.317246	-0.503701	-0.473233	-0.445933	-0.549287	0.43624	0.469475	-0.21579	-0.273271	-0.260184	-0.418436	0.398285	-0.597849	-0.400515	-0.397815	-0.308104	-0.347574	-0.236298	-0.376097
GLYMA11G35170	0.413165	-0.511047	0.291589	-0.568869	0.435786	0.332826	0.345984	-0.28063	-0.0567573	-0.263508	-0.538812	-0.534818	0.771416	-0.661133	0.466769	0.576858	0.263975	0.26811	-0.650748	-0.217682	-0.764844	0.673563	-0.72682	0.523415	-0.651141	-0.658998	-0.609637	-0.503157	-0.481222	-0.690768	-0.546671	-0.68829	-0.217297	-0.389537	-0.297498	0.622903	0.377422	-0.566212	-0.670089	-0.608661	-0.636648	0.75322	-0.655752	-0.622284	-0.520471	-0.287969	-0.283343	-0.145693	-0.688959
GLYMA07G01730	0.405542	-0.657328	0.313231	-0.402527	0.285947	0.181267	0.31508	-0.120003	-0.48834	-0.394941	-0.399731	-0.505857	0.767185	-0.765824	0.392589	0.81695	0.528988	0.613307	-0.754967	-0.211021	-0.575594	0.729756	-0.796322	0.634743	-0.762721	-0.772237	-0.806194	-0.822046	-0.844914	-0.768443	-0.187547	-0.731253	-0.306122	-0.390213	-0.124015	0.742093	0.449348	-0.655894	-0.73195	-0.714027	-0.744641	0.727828	-0.700789	-0.635039	-0.601764	-0.306535	-0.249515	-0.080804	-0.751205
GLYMA08G37670	0.656357	-0.367233	0.459774	-0.435405	0.586237	0.467449	0.445771	0.0313089	-0.444398	-0.168889	-0.362126	-0.647185	0.801166	-0.678291	0.314017	0.586046	0.295919	0.412794	-0.738105	-0.172085	-0.572344	0.66092	-0.763645	0.560636	-0.725594	-0.770011	-0.717397	-0.528096	-0.540836	-0.770944	-0.595943	-0.768081	0.0222306	-0.599084	-0.333063	0.631985	0.499371	-0.665817	-0.757287	-0.708921	-0.743679	0.848256	-0.834352	-0.705843	-0.506913	-0.347552	-0.412379	-0.283414	-0.771145
GLYMA13G10640	0.4215	-0.267887	0.369132	-0.210579	0.329832	0.253075	0.431249	0.0671696	-0.213333	0.0468904	-0.0549789	-0.596431	0.704398	-0.720124	-0.0114281	0.484152	0.449757	0.630416	-0.681346	-0.0399219	-0.38459	0.664185	-0.661421	0.644426	-0.784274	-0.800131	-0.720595	-0.604876	-0.69301	-0.708869	-0.0485075	-0.699592	-0.305295	-0.534171	-0.461368	0.706113	0.365007	-0.615741	-0.615642	-0.639353	-0.745769	0.630549	-0.713448	-0.600124	-0.672633	-0.387348	-0.466659	-0.229671	-0.688043
GLYMA02G33770	0.351649	0.103247	0.466917	0.051136	0.136298	0.165437	0.218295	-0.264233	0.170257	0.388436	0.245765	-0.641683	0.538252	-0.49354	-0.319731	0.14128	0.0293677	0.225247	-0.404396	-0.351663	-0.281128	0.432052	-0.283034	0.554113	-0.527238	-0.515224	-0.37298	-0.149616	-0.304316	-0.431209	0.13476	-0.479074	-0.0699239	-0.248353	-0.661924	0.461114	0.310272	-0.161048	-0.185538	-0.197677	-0.302084	0.426079	-0.391405	-0.512857	-0.656573	-0.639693	-0.73907	-0.587084	-0.34508
GLYMA15G42900	0.616427	-0.342832	0.525155	-0.458534	0.408322	0.320157	0.290487	-0.240375	-0.580731	-0.196441	-0.113457	-0.711642	0.798985	-0.674086	0.0861504	0.522058	0.443732	0.594529	-0.764702	-0.400026	-0.663222	0.701535	-0.714553	0.676923	-0.781611	-0.792027	-0.751151	-0.571587	-0.632112	-0.78084	-0.45196	-0.783695	-0.0179176	-0.618277	-0.331144	0.663034	0.365306	-0.687946	-0.782488	-0.726893	-0.767346	0.86956	-0.811948	-0.775426	-0.670659	-0.446424	-0.512817	-0.337495	-0.795395
GLYMA04G23780	0.130413	-0.585154	0.15441	-0.400301	0.0469585	-0.0165182	0.101725	-0.455222	0.150665	-0.193412	-0.399231	-0.309449	0.542095	-0.454115	0.455544	0.442436	0.216596	0.145457	-0.413295	-0.274068	-0.53105	0.473173	-0.49059	0.381156	-0.441919	-0.430877	-0.38003	-0.397012	-0.401718	-0.423967	-0.177753	-0.426454	-0.511517	-0.192384	-0.209419	0.472313	0.164267	-0.304571	-0.387177	-0.342161	-0.4237	0.410189	-0.352145	-0.397484	-0.533266	-0.256454	-0.184958	-0.098642	-0.394439
GLYMA14G03520	0.384564	-0.115877	0.251489	-0.346269	0.442561	0.397858	0.411153	-0.192444	0.216298	-0.14705	-0.292291	-0.480569	0.62071	-0.60872	0.136617	0.404884	0.127672	0.213529	-0.497468	-0.0762105	-0.630301	0.533407	-0.522725	0.476756	-0.520497	-0.505327	-0.451161	-0.286042	-0.408173	-0.535276	-0.125746	-0.564812	-0.115681	-0.0675195	-0.296327	0.547549	0.42898	-0.327118	-0.397394	-0.376109	-0.481005	0.545157	-0.385562	-0.49099	-0.595391	-0.317884	-0.315668	-0.156255	-0.508941
GLYMA20G26500	0.576801	-0.22516	0.262673	-0.393856	0.660974	0.500955	0.529845	0.135383	-0.0877574	-0.246738	-0.386495	-0.318026	0.558893	-0.445524	0.515096	0.512567	0.177075	0.20611	-0.510116	0.0688039	-0.491287	0.355108	-0.546505	0.272277	-0.420603	-0.438294	-0.392122	-0.178344	-0.389768	-0.525419	-0.365927	-0.55826	-0.0941624	-0.257974	-0.104227	0.390438	0.483677	-0.364471	-0.464878	-0.420135	-0.54913	0.429824	-0.506117	-0.407336	-0.451927	-0.0919385	-0.108194	0.013909	-0.508046
GLYMA07G14540	0.327093	-0.311544	0.512301	0.00409887	-0.0543051	-0.0701425	0.0900659	-0.216396	-0.298397	0.338925	0.235043	-0.612899	0.582417	-0.498668	-0.0903592	0.30476	0.302214	0.44961	-0.536201	-0.440233	-0.143991	0.508237	-0.407959	0.602279	-0.653782	-0.667379	-0.549509	-0.467397	-0.515146	-0.532157	0.00943476	-0.53449	-0.36262	-0.621108	-0.584631	0.539865	0.15421	-0.39297	-0.410846	-0.412949	-0.511791	0.480501	-0.617147	-0.582538	-0.665709	-0.607474	-0.670057	-0.555046	-0.462876
GLYMA09G01390	0.241646	-0.716263	0.116983	-0.687697	0.272491	0.10373	0.220242	-0.366248	-0.0584921	-0.366651	-0.542846	-0.420705	0.733112	-0.592171	0.472684	0.488626	0.455402	0.414071	-0.597488	-0.161808	-0.749804	0.65839	-0.789345	0.464032	-0.671775	-0.690277	-0.602955	-0.560338	-0.515391	-0.640361	-0.561478	-0.627159	-0.50246	-0.569843	-0.289705	0.604989	0.19769	-0.682936	-0.753039	-0.698216	-0.741986	0.719832	-0.710864	-0.522719	-0.526576	-0.110891	-0.179676	0.0552004	-0.688455
GLYMA09G05190	0.406168	-0.506365	0.391941	-0.453262	0.139306	0.115795	0.180267	-0.287051	-0.425854	-0.329187	-0.23928	-0.370364	0.529365	-0.439287	0.303005	0.513786	0.491378	0.481689	-0.564379	-0.278752	-0.502878	0.497126	-0.559679	0.468152	-0.507105	-0.497287	-0.535417	-0.510775	-0.598958	-0.528739	-0.114833	-0.525526	-0.210352	-0.291982	0.0469284	0.513489	0.15501	-0.505587	-0.594772	-0.54604	-0.611484	0.48185	-0.433578	-0.522119	-0.632755	-0.283868	-0.188923	-0.151974	-0.549174
GLYMA16G26940	0.520594	-0.333224	0.515307	-0.168171	0.401897	0.329504	0.429967	-0.0888312	-0.224462	0.0460451	-0.208036	-0.637311	0.748389	-0.682409	0.261015	0.704563	0.279175	0.411755	-0.701676	-0.334226	-0.521237	0.607876	-0.613203	0.624024	-0.697312	-0.689772	-0.649412	-0.473187	-0.630289	-0.731305	-0.151731	-0.736524	-0.0134111	-0.353929	-0.440886	0.598411	0.569554	-0.418114	-0.501423	-0.495365	-0.465629	0.590552	-0.683009	-0.643129	-0.527244	-0.519073	-0.552229	-0.377984	-0.634692
GLYMA08G44800	0.508123	0.0377736	0.383822	-0.427598	0.547435	0.580206	0.573356	-0.0294764	0.177765	-0.0697473	-0.246709	-0.514386	0.593855	-0.617549	0.0385934	0.327307	0.23891	0.32151	-0.576615	0.101963	-0.636425	0.585316	-0.534213	0.530858	-0.553609	-0.531611	-0.506367	-0.314849	-0.431868	-0.587329	-0.10274	-0.614575	-0.0417922	-0.103845	-0.216139	0.616701	0.304723	-0.468787	-0.514006	-0.494149	-0.641609	0.547371	-0.367366	-0.5648	-0.700456	-0.335219	-0.279415	-0.196501	-0.604014
GLYMA19G39380	0.508123	0.0377736	0.383822	-0.427598	0.547435	0.580206	0.573356	-0.0294764	0.177765	-0.0697473	-0.246709	-0.514386	0.593855	-0.617549	0.0385934	0.327307	0.23891	0.32151	-0.576615	0.101963	-0.636425	0.585316	-0.534213	0.530858	-0.553609	-0.531611	-0.506367	-0.314849	-0.431868	-0.587329	-0.10274	-0.614575	-0.0417922	-0.103845	-0.216139	0.616701	0.304723	-0.468787	-0.514006	-0.494149	-0.641609	0.547371	-0.367366	-0.5648	-0.700456	-0.335219	-0.279415	-0.196501	-0.604014
GLYMA19G31580	0.515684	-0.208097	0.364352	0.00034393	0.263344	0.0617248	0.016372	-0.221413	-0.473972	0.0210054	0.154699	-0.60922	0.644229	-0.428847	0.0190561	0.320872	-0.0391417	0.188386	-0.419001	-0.581047	-0.211929	0.32735	-0.414339	0.396748	-0.520434	-0.579737	-0.413905	-0.170824	-0.302587	-0.465986	-0.404229	-0.509697	-0.0207741	-0.59433	-0.576762	0.325398	0.551353	-0.206293	-0.314594	-0.269436	-0.360974	0.659642	-0.722337	-0.515789	-0.443515	-0.451123	-0.672668	-0.458883	-0.38287
GLYMA16G04720	0.504349	-0.389022	0.426316	-0.393568	0.400331	0.330836	0.329654	-0.176721	-0.341671	-0.135183	-0.279824	-0.735875	0.858817	-0.811494	0.136426	0.574355	0.3078	0.461471	-0.759542	-0.289766	-0.631525	0.797112	-0.762479	0.709658	-0.82503	-0.849984	-0.797066	-0.686764	-0.622894	-0.802445	-0.447146	-0.786494	-0.130441	-0.538789	-0.442867	0.765118	0.446024	-0.668589	-0.741616	-0.705755	-0.751733	0.932906	-0.800345	-0.771529	-0.623759	-0.479146	-0.5111	-0.351541	-0.791248
GLYMA12G35000	0.395427	-0.308848	0.548302	-0.124481	0.0891577	0.0290536	0.0863915	-0.381854	-0.283911	0.354875	0.199755	-0.81105	0.783747	-0.651098	-0.0543409	0.318913	0.202452	0.381252	-0.657212	-0.613392	-0.39177	0.670126	-0.494421	0.724287	-0.80195	-0.814478	-0.647477	-0.50662	-0.470693	-0.687294	-0.365881	-0.692615	-0.372262	-0.793654	-0.806096	0.640292	0.215343	-0.48181	-0.536683	-0.498639	-0.598632	0.763418	-0.821894	-0.769707	-0.702002	-0.701433	-0.804276	-0.640306	-0.615356
GLYMA15G05510	0.222715	-0.369858	-0.0197837	-0.162756	0.278491	0.0671165	0.0951352	-0.121025	0.176267	-0.078754	-0.34416	-0.35873	0.573856	-0.42776	0.336085	0.241882	-0.208885	-0.138251	-0.245698	-0.12899	-0.217916	0.31896	-0.471121	0.189412	-0.385079	-0.469948	-0.275746	-0.164613	-0.112481	-0.322364	-0.502892	-0.348016	-0.381002	-0.40204	-0.518787	0.333464	0.464165	-0.178078	-0.247101	-0.211835	-0.36589	0.564963	-0.533889	-0.2902	-0.301649	-0.162205	-0.317023	-0.14924	-0.272139
GLYMA18G52250	0.337861	-0.568312	0.266764	-0.619851	0.280773	0.167953	0.269584	-0.286503	-0.191869	-0.226317	-0.383781	-0.581423	0.775777	-0.658636	0.162375	0.419869	0.532908	0.58272	-0.672244	-0.166075	-0.70138	0.743286	-0.831359	0.59412	-0.786958	-0.813986	-0.719695	-0.62379	-0.57119	-0.716322	-0.487761	-0.70077	-0.306048	-0.677497	-0.404562	0.685387	0.207643	-0.798262	-0.834339	-0.803808	-0.814523	0.829889	-0.801651	-0.627039	-0.584675	-0.248895	-0.376887	-0.125271	-0.77895
GLYMA02G14180	0.57495	-0.300135	0.414158	-0.408874	0.534062	0.478626	0.481076	-0.0212987	-0.273445	-0.260083	-0.447641	-0.638045	0.768153	-0.719914	0.105717	0.609807	0.343439	0.485462	-0.689284	-0.107642	-0.639224	0.686913	-0.802315	0.59484	-0.707252	-0.736093	-0.724554	-0.536847	-0.596905	-0.735589	-0.296375	-0.733977	0.240296	-0.31367	-0.272483	0.65555	0.597788	-0.62563	-0.692157	-0.686068	-0.624065	0.81228	-0.68583	-0.638493	-0.479168	-0.361715	-0.443965	-0.263005	-0.740534
GLYMA06G16440	0.409581	-0.27834	0.310082	-0.41484	0.421306	0.405381	0.557279	-0.0370591	-0.0550462	-0.327754	-0.372952	-0.459574	0.64491	-0.719552	0.0835799	0.654132	0.564979	0.666882	-0.668615	0.0697487	-0.678759	0.666132	-0.729789	0.60967	-0.672003	-0.642187	-0.686743	-0.581813	-0.778764	-0.686584	0.172607	-0.682449	-0.0322456	-0.0516754	-0.0842457	0.696354	0.461699	-0.580323	-0.60959	-0.638554	-0.639341	0.535123	-0.452875	-0.518933	-0.642914	-0.263718	-0.244399	-0.0157746	-0.693795
GLYMA07G05480	0.721322	-0.143506	0.641714	-0.043764	0.465306	0.342267	0.337951	0.00958033	-0.678435	0.155134	0.212064	-0.818064	0.822754	-0.728315	0.0231138	0.575647	0.222821	0.507901	-0.782141	-0.481565	-0.357225	0.626076	-0.557294	0.715065	-0.815214	-0.838026	-0.746484	-0.51205	-0.642416	-0.805034	-0.344207	-0.816996	-0.0437055	-0.70544	-0.589046	0.640594	0.564147	-0.492737	-0.583228	-0.55065	-0.66423	0.803687	-0.90532	-0.811257	-0.66981	-0.636481	-0.728065	-0.549401	-0.713595
GLYMA01G33660	0.222178	-0.657629	0.174223	-0.53054	0.138667	0.151498	0.254864	-0.295937	-0.152611	-0.601422	-0.70606	-0.419994	0.661884	-0.709646	0.174316	0.689383	0.522132	0.545248	-0.580986	-0.0783507	-0.679157	0.733496	-0.858978	0.568653	-0.630873	-0.642901	-0.725102	-0.785339	-0.733657	-0.609149	0.02428	-0.571051	-0.0123137	-0.00734155	0.042657	0.715524	0.424134	-0.632236	-0.678003	-0.690754	-0.585951	0.71353	-0.417038	-0.489131	-0.490779	-0.238615	-0.187453	-0.0429817	-0.652376
GLYMA15G42440	0.19359	-0.734712	0.10169	-0.757704	0.17725	0.178034	0.284145	-0.298697	-0.0604123	-0.674568	-0.831903	-0.31348	0.619626	-0.62996	0.33593	0.590005	0.598761	0.520349	-0.566093	0.0718503	-0.759315	0.722053	-0.886158	0.483281	-0.587514	-0.600606	-0.674246	-0.756624	-0.656764	-0.580644	-0.158332	-0.540641	-0.187825	-0.098703	0.145628	0.697251	0.220918	-0.742275	-0.784796	-0.770588	-0.720785	0.684378	-0.400958	-0.454343	-0.511437	-0.0757272	0.00599406	0.112228	-0.682016
GLYMA15G02100	0.353302	-0.254285	0.253753	-0.100969	0.370112	0.263867	0.403475	0.166884	0.209566	0.259665	-0.246363	-0.374373	0.528444	-0.442079	0.416937	0.331398	-0.0219897	0.00951443	-0.408998	0.0539401	-0.152034	0.357192	-0.416251	0.291171	-0.442742	-0.487462	-0.338939	-0.208394	-0.246334	-0.436587	-0.288606	-0.453297	-0.415589	-0.430734	-0.494433	0.411341	0.331855	-0.25925	-0.293805	-0.282653	-0.453476	0.345119	-0.514193	-0.372647	-0.421773	-0.276796	-0.308857	-0.246212	-0.360803
GLYMA01G42090	0.308799	-0.434368	0.229077	-0.415012	0.377375	0.249977	0.462898	-0.0241001	0.147951	0.0154898	-0.34216	-0.398431	0.635154	-0.559706	0.409792	0.456929	0.386974	0.386548	-0.582367	0.0502475	-0.518217	0.549731	-0.627823	0.443845	-0.627158	-0.630276	-0.520926	-0.406856	-0.499472	-0.611474	-0.27218	-0.613181	-0.502256	-0.501365	-0.406078	0.561303	0.235754	-0.540784	-0.566966	-0.557319	-0.656928	0.447848	-0.628489	-0.459086	-0.549612	-0.184425	-0.238097	-0.0273221	-0.598255
GLYMA20G32140	0.249812	-0.488136	0.135507	-0.543669	0.191512	0.131419	0.193431	-0.260126	-0.0813469	-0.367437	-0.48465	-0.493515	0.66133	-0.600171	-0.0330694	0.316804	0.410974	0.479715	-0.492715	-0.0428343	-0.572559	0.659559	-0.807955	0.48941	-0.644825	-0.697885	-0.630898	-0.571158	-0.477235	-0.545922	-0.288724	-0.532994	-0.0987284	-0.39981	-0.271489	0.622884	0.283979	-0.687417	-0.70171	-0.699504	-0.681301	0.800096	-0.588941	-0.478224	-0.484919	-0.191548	-0.329814	-0.11241	-0.629683
GLYMA13G21400	0.20182	-0.258641	0.0656697	-0.407489	0.148366	0.0758032	0.112986	-0.369532	0.141485	-0.330859	-0.242385	-0.283862	0.439226	-0.358698	0.0296708	0.173669	0.206682	0.23502	-0.273282	-0.104045	-0.484064	0.355332	-0.464073	0.288443	-0.355644	-0.364902	-0.291351	-0.192926	-0.295283	-0.296721	-0.0637243	-0.331266	-0.217432	-0.104618	-0.141468	0.374313	0.211095	-0.295202	-0.347232	-0.322687	-0.43537	0.431896	-0.26059	-0.287829	-0.539249	-0.129645	-0.197825	-0.0218535	-0.334442
GLYMA06G00990	0.302606	-0.660386	0.19761	-0.694066	0.32222	0.271861	0.402852	-0.209865	-0.139148	-0.530703	-0.693945	-0.453671	0.742361	-0.747874	0.304389	0.674486	0.637809	0.63846	-0.703733	0.0210361	-0.808733	0.799206	-0.927572	0.599379	-0.740351	-0.745456	-0.782303	-0.784184	-0.752654	-0.73481	-0.221836	-0.698195	-0.191616	-0.273994	-0.0558697	0.766957	0.331742	-0.80283	-0.844395	-0.837218	-0.788554	0.76347	-0.602773	-0.568117	-0.559805	-0.160067	-0.143049	0.0582132	-0.803534
GLYMA03G40160	0.59893	-0.122462	0.417275	-0.0934866	0.4671	0.249334	0.191364	-0.0460526	-0.291383	0.288543	0.151191	-0.644115	0.690997	-0.444193	0.229285	0.209464	-0.135677	0.0376388	-0.494592	-0.412045	-0.223884	0.365165	-0.379671	0.382951	-0.56257	-0.626455	-0.392876	-0.10853	-0.162491	-0.53785	-0.744547	-0.583743	-0.281174	-0.85134	-0.742952	0.365266	0.393438	-0.292679	-0.395383	-0.316728	-0.538515	0.674098	-0.839203	-0.601465	-0.501841	-0.433906	-0.615738	-0.475535	-0.460364
GLYMA01G09900	0.278165	-0.535903	0.0915327	-0.392812	0.221161	0.00820464	0.181226	-0.170599	-0.223445	-0.337073	-0.235108	-0.285764	0.548372	-0.41327	0.289657	0.428731	0.441258	0.485682	-0.443141	-0.123542	-0.424182	0.391124	-0.616251	0.318824	-0.519652	-0.547003	-0.4556	-0.359806	-0.523229	-0.469575	-0.206942	-0.481143	-0.393218	-0.477837	-0.20473	0.409168	0.299364	-0.470408	-0.52217	-0.505672	-0.584795	0.456952	-0.597002	-0.330793	-0.484204	-0.0457646	-0.191264	0.0983636	-0.485666
GLYMA13G24420	0.231789	-0.459992	-0.0641614	-0.15982	0.169558	-0.0911346	-0.0762876	-0.194936	-0.1698	-0.313228	-0.244854	-0.301119	0.527354	-0.346296	0.249707	0.256626	-0.0933661	0.0118422	-0.202383	-0.251361	-0.156041	0.242412	-0.487054	0.144333	-0.352346	-0.450303	-0.282766	-0.191421	-0.191515	-0.268318	-0.444061	-0.294385	-0.309192	-0.43423	-0.360361	0.262929	0.483627	-0.189306	-0.272054	-0.233617	-0.369006	0.582717	-0.548894	-0.240307	-0.287516	-0.0852858	-0.290272	-0.0740295	-0.243228
GLYMA12G16270	0.49147	-0.228196	0.467073	-0.580068	0.255999	0.30721	0.277135	-0.236367	-0.300164	-0.180922	-0.211589	-0.601577	0.60585	-0.510457	-0.206325	0.184238	0.507173	0.584752	-0.586682	-0.118821	-0.58597	0.647065	-0.693379	0.576016	-0.641147	-0.665248	-0.633015	-0.480034	-0.454447	-0.586094	-0.275592	-0.590966	0.117463	-0.477012	-0.198194	0.612808	0.0944661	-0.754018	-0.778795	-0.750414	-0.768045	0.764992	-0.557709	-0.632365	-0.654063	-0.354741	-0.426589	-0.339098	-0.695732
GLYMA15G07490	0.49147	-0.228196	0.467073	-0.580068	0.255999	0.30721	0.277135	-0.236367	-0.300164	-0.180922	-0.211589	-0.601577	0.60585	-0.510457	-0.206325	0.184238	0.507173	0.584752	-0.586682	-0.118821	-0.58597	0.647065	-0.693379	0.576016	-0.641147	-0.665248	-0.633015	-0.480034	-0.454447	-0.586094	-0.275592	-0.590966	0.117463	-0.477012	-0.198194	0.612808	0.0944661	-0.754018	-0.778795	-0.750414	-0.768045	0.764992	-0.557709	-0.632365	-0.654063	-0.354741	-0.426589	-0.339098	-0.695732
GLYMA03G28740	0.596094	-0.184676	0.409857	-0.50738	0.689616	0.595218	0.716418	0.144713	-0.0789597	-0.104375	-0.294521	-0.52258	0.708693	-0.677797	0.259249	0.556078	0.521859	0.607471	-0.759079	0.141283	-0.698304	0.645059	-0.71964	0.571321	-0.724245	-0.70749	-0.667163	-0.438169	-0.647677	-0.778285	-0.246879	-0.789383	-0.138453	-0.429445	-0.268839	0.659024	0.383087	-0.684669	-0.725143	-0.715519	-0.801463	0.576361	-0.684221	-0.608963	-0.653765	-0.220964	-0.260751	-0.0341742	-0.794172
GLYMA20G24050	0.596094	-0.184676	0.409857	-0.50738	0.689616	0.595218	0.716418	0.144713	-0.0789597	-0.104375	-0.294521	-0.52258	0.708693	-0.677797	0.259249	0.556078	0.521859	0.607471	-0.759079	0.141283	-0.698304	0.645059	-0.71964	0.571321	-0.724245	-0.70749	-0.667163	-0.438169	-0.647677	-0.778285	-0.246879	-0.789383	-0.138453	-0.429445	-0.268839	0.659024	0.383087	-0.684669	-0.725143	-0.715519	-0.801463	0.576361	-0.684221	-0.608963	-0.653765	-0.220964	-0.260751	-0.0341742	-0.794172
GLYMA19G32390	0.0979409	-0.523109	0.228476	-0.22305	-0.143673	-0.105624	0.130249	-0.23004	0.0240583	-0.0961976	-0.294788	-0.289635	0.40683	-0.391823	0.0469357	0.364435	0.444629	0.436057	-0.35987	-0.0890485	-0.24247	0.439569	-0.53085	0.403812	-0.447652	-0.459759	-0.444027	-0.480711	-0.520003	-0.353556	0.279387	-0.340824	-0.249588	-0.15402	-0.145693	0.475129	0.136179	-0.394137	-0.385816	-0.423531	-0.400211	0.290919	-0.280064	-0.296492	-0.491263	-0.287771	-0.28991	-0.193874	-0.354905
GLYMA01G42390	0.470393	-0.293668	0.456388	-0.217909	0.293373	0.376509	0.443142	-0.0537548	-0.254252	-0.341828	-0.399737	-0.438148	0.558267	-0.650121	0.164571	0.780167	0.382116	0.469046	-0.610416	-0.118702	-0.501176	0.57522	-0.600524	0.57716	-0.517771	-0.490731	-0.62877	-0.591586	-0.753317	-0.593666	0.320858	-0.583958	0.216762	0.218622	0.120095	0.625054	0.557258	-0.367952	-0.443934	-0.462519	-0.417988	0.455645	-0.258684	-0.520983	-0.565991	-0.432067	-0.261865	-0.240878	-0.545585
GLYMA08G22140	0.254013	-0.460793	0.154999	-0.603738	0.226779	0.289139	0.33514	-0.23139	-0.0278398	-0.612633	-0.680855	-0.413204	0.621063	-0.718573	0.0428949	0.540248	0.489489	0.520133	-0.557811	0.0978156	-0.708839	0.748294	-0.827488	0.564348	-0.602225	-0.610787	-0.69857	-0.743375	-0.667732	-0.579153	0.0395629	-0.54891	0.000168674	0.0734899	0.103721	0.751179	0.341388	-0.664957	-0.69329	-0.702024	-0.680788	0.732671	-0.315847	-0.494339	-0.580325	-0.20333	-0.11396	-0.0123774	-0.663314
GLYMA19G31590	0.304289	-0.392163	0.0873794	-0.467448	0.346042	0.223154	0.252969	-0.160288	0.00981639	-0.327855	-0.490507	-0.476758	0.669205	-0.584762	0.0681269	0.322632	0.2255	0.315768	-0.447932	-0.0119121	-0.538562	0.574875	-0.753861	0.404389	-0.587227	-0.650198	-0.546503	-0.422653	-0.375008	-0.519813	-0.395451	-0.523844	-0.0758293	-0.378733	-0.345727	0.545706	0.425304	-0.562402	-0.597067	-0.587178	-0.603244	0.774163	-0.606254	-0.434643	-0.410039	-0.152861	-0.325428	-0.0865223	-0.569554
GLYMA04G05460	0.360379	-0.424174	0.11421	-0.236922	0.228158	0.0320678	0.0394239	-0.0833066	-0.354241	-0.237895	-0.201759	-0.407524	0.576999	-0.418462	0.172406	0.270864	0.0767257	0.194809	-0.356963	-0.192742	-0.186008	0.370307	-0.56522	0.275565	-0.475839	-0.570772	-0.435391	-0.33895	-0.299088	-0.400329	-0.477442	-0.410899	-0.243769	-0.577376	-0.335809	0.388172	0.388301	-0.39902	-0.46322	-0.424759	-0.559435	0.677544	-0.646168	-0.388299	-0.388564	-0.165815	-0.32985	-0.170073	-0.408263
GLYMA19G43420	0.339616	-0.549673	0.299195	-0.651976	0.276015	0.367212	0.471741	-0.128468	-0.146704	-0.573943	-0.769237	-0.439805	0.648366	-0.735909	0.125285	0.685029	0.68037	0.681858	-0.679527	0.130572	-0.75335	0.804571	-0.923762	0.625134	-0.670744	-0.670004	-0.798691	-0.827166	-0.792619	-0.686222	0.0721032	-0.642949	0.130131	0.0150242	0.154881	0.791346	0.349941	-0.793531	-0.814993	-0.83778	-0.71929	0.704083	-0.396396	-0.548857	-0.552896	-0.230358	-0.130499	-0.0408197	-0.772423
GLYMA05G22760	0.717	0.109852	0.709519	0.220134	0.408304	0.414906	0.410896	0.178559	-0.555265	0.30257	0.302288	-0.843274	0.729331	-0.767289	-0.267118	0.53988	0.105383	0.466651	-0.712667	-0.356009	-0.150089	0.603376	-0.456111	0.755336	-0.75544	-0.777293	-0.730452	-0.512561	-0.651168	-0.727592	0.0654783	-0.739379	0.179238	-0.398806	-0.563533	0.671075	0.663052	-0.351252	-0.400902	-0.420599	-0.529038	0.704947	-0.688807	-0.768285	-0.681477	-0.785477	-0.817677	-0.719561	-0.603326
GLYMA02G40040	0.522225	-0.491949	0.522818	-0.381686	0.376077	0.359186	0.390761	-0.191264	-0.401237	-0.193973	-0.396971	-0.705312	0.851345	-0.838	0.292475	0.801362	0.395154	0.504159	-0.830115	-0.346482	-0.694243	0.823096	-0.776948	0.756433	-0.812206	-0.807488	-0.840704	-0.774885	-0.759037	-0.851545	-0.283969	-0.823246	-0.0302648	-0.350714	-0.280052	0.790468	0.505613	-0.637407	-0.732543	-0.703243	-0.666709	0.841527	-0.720552	-0.792223	-0.606105	-0.537556	-0.462864	-0.361879	-0.808781
GLYMA19G01830	0.440809	-0.173386	0.130361	-0.00117129	0.572208	0.35134	0.390987	0.159101	0.070789	-0.0285742	-0.243408	-0.403773	0.632227	-0.579548	0.468513	0.539363	-0.216228	-0.0675562	-0.417882	-0.0664997	-0.246355	0.339723	-0.428164	0.28774	-0.443552	-0.489248	-0.361262	-0.190106	-0.320032	-0.481452	-0.32523	-0.512367	-0.292804	-0.233534	-0.451782	0.405916	0.724121	-0.0943364	-0.19182	-0.168377	-0.366881	0.482812	-0.54578	-0.381034	-0.383205	-0.246156	-0.299062	-0.130958	-0.353879
GLYMA15G04960	0.336787	-0.41556	0.337527	-0.401154	0.0391944	0.10331	0.157829	-0.233444	-0.444575	-0.420465	-0.29151	-0.51597	0.578041	-0.604258	-0.249717	0.422119	0.574378	0.697893	-0.549605	-0.139749	-0.451643	0.66774	-0.748789	0.606289	-0.63916	-0.668853	-0.722717	-0.722938	-0.690443	-0.550841	0.118044	-0.525861	0.120888	-0.205009	-0.0153719	0.674692	0.275345	-0.677757	-0.689142	-0.708972	-0.663927	0.730547	-0.44322	-0.537833	-0.602788	-0.351613	-0.369538	-0.254541	-0.627693
GLYMA16G22460	0.336787	-0.41556	0.337527	-0.401154	0.0391944	0.10331	0.157829	-0.233444	-0.444575	-0.420465	-0.29151	-0.51597	0.578041	-0.604258	-0.249717	0.422119	0.574378	0.697893	-0.549605	-0.139749	-0.451643	0.66774	-0.748789	0.606289	-0.63916	-0.668853	-0.722717	-0.722938	-0.690443	-0.550841	0.118044	-0.525861	0.120888	-0.205009	-0.0153719	0.674692	0.275345	-0.677757	-0.689142	-0.708972	-0.663927	0.730547	-0.44322	-0.537833	-0.602788	-0.351613	-0.369538	-0.254541	-0.627693
GLYMA15G36910	0.471552	-0.170377	0.352152	-0.200362	0.479828	0.441722	0.497255	0.136105	-0.0463294	0.0413064	-0.255619	-0.633505	0.742515	-0.792147	0.0970145	0.498514	0.155685	0.328146	-0.655234	0.0283269	-0.407359	0.693967	-0.646369	0.613697	-0.722137	-0.754592	-0.688723	-0.576838	-0.546046	-0.698725	-0.21824	-0.689211	-0.182575	-0.362113	-0.457026	0.730863	0.493586	-0.525148	-0.55249	-0.556607	-0.686327	0.734911	-0.636983	-0.634063	-0.595529	-0.431819	-0.430902	-0.311311	-0.65945
GLYMA19G36400	0.26472	-0.357991	0.120499	-0.535032	0.165178	0.124318	0.186089	-0.292643	-0.106628	-0.52129	-0.393065	-0.354642	0.498995	-0.438832	-0.164422	0.267422	0.501867	0.567232	-0.381282	-0.01474	-0.568127	0.491513	-0.712639	0.388256	-0.488193	-0.515944	-0.49802	-0.393532	-0.481869	-0.411609	0.00195179	-0.423268	0.10356	-0.153686	-0.0346088	0.478338	0.282773	-0.569698	-0.587775	-0.599168	-0.555228	0.594898	-0.37932	-0.337587	-0.488148	-0.0969974	-0.244794	-0.00220076	-0.513562
GLYMA15G10480	0.485753	-0.170551	0.41039	-0.156122	0.295263	0.176103	0.105433	-0.313083	-0.327985	0.0634632	0.09766	-0.773535	0.785459	-0.660824	-0.0937381	0.316622	0.0384714	0.276335	-0.578715	-0.530683	-0.442202	0.602731	-0.523701	0.6197	-0.713464	-0.749622	-0.597899	-0.400161	-0.394832	-0.6343	-0.461519	-0.656904	-0.130331	-0.613908	-0.672626	0.577999	0.448535	-0.406798	-0.493008	-0.444142	-0.562488	0.874475	-0.772087	-0.706998	-0.614209	-0.568044	-0.714312	-0.51335	-0.581734
GLYMA06G46180	0.432226	-0.299063	0.32561	-0.408105	0.490926	0.507259	0.649647	0.131864	0.129847	-0.220136	-0.579945	-0.303714	0.521983	-0.560586	0.421722	0.643479	0.387959	0.361885	-0.574521	0.223791	-0.553171	0.51697	-0.624785	0.419694	-0.473138	-0.453655	-0.511575	-0.420148	-0.583078	-0.569937	0.0675528	-0.569153	-0.0341804	0.0474344	0.0342383	0.561526	0.405622	-0.450211	-0.496686	-0.507435	-0.524726	0.330692	-0.308458	-0.4129	-0.502533	-0.191882	-0.0708814	-0.0187147	-0.558479
GLYMA10G28560	0.101701	-0.473943	0.154796	-0.512694	-0.133397	-0.0664826	-0.00506753	-0.482894	-0.026778	-0.371967	-0.392369	-0.411308	0.48868	-0.452159	-0.249528	0.153331	0.455717	0.476113	-0.348583	-0.130223	-0.487223	0.584984	-0.675757	0.465234	-0.508424	-0.54233	-0.5212	-0.542201	-0.425078	-0.366651	0.0197084	-0.355112	-0.0544568	-0.190191	-0.114905	0.559352	0.0634315	-0.591838	-0.587685	-0.59493	-0.554243	0.648377	-0.312841	-0.394088	-0.537696	-0.255099	-0.323355	-0.202705	-0.474371
GLYMA17G10290	-0.022628	-0.651843	0.0258855	-0.588922	-0.202876	-0.255799	-0.169984	-0.724057	0.0585821	-0.353818	-0.33925	-0.373724	0.541839	-0.412508	-0.00867397	0.121693	0.394664	0.359999	-0.32401	-0.323497	-0.578939	0.555606	-0.623259	0.415473	-0.518712	-0.543118	-0.440855	-0.480189	-0.346325	-0.356521	-0.249538	-0.352284	-0.463516	-0.403902	-0.276796	0.50393	-0.0478784	-0.537644	-0.566885	-0.530401	-0.561475	0.647623	-0.423858	-0.385851	-0.557991	-0.189818	-0.291211	-0.0957641	-0.44427
GLYMA20G37000	0.782639	0.0308883	0.741325	-0.276638	0.638057	0.788391	0.797324	0.322082	-0.281543	-0.01348	-0.287739	-0.575909	0.586297	-0.673884	0.123798	0.662903	0.406535	0.511432	-0.777533	0.131986	-0.488299	0.632613	-0.589874	0.647781	-0.598049	-0.57145	-0.693112	-0.517494	-0.690057	-0.735458	0.125232	-0.734913	0.356588	-0.00613583	0.0374822	0.694416	0.457152	-0.550841	-0.604606	-0.611378	-0.647285	0.488374	-0.380046	-0.692199	-0.670773	-0.510833	-0.310609	-0.399977	-0.71477
GLYMA17G09900	0.523629	-0.0666718	0.402805	-0.277475	0.601912	0.568989	0.590434	-0.00232198	0.120599	-0.000764476	-0.27132	-0.594505	0.720598	-0.747616	0.225343	0.565863	0.134658	0.259719	-0.663646	-0.0506649	-0.634422	0.636124	-0.559667	0.595569	-0.640936	-0.618789	-0.582281	-0.395351	-0.519921	-0.698343	-0.171101	-0.716023	-0.094202	-0.143653	-0.372759	0.65816	0.527103	-0.391351	-0.465635	-0.447823	-0.559777	0.602286	-0.512287	-0.628516	-0.631318	-0.432128	-0.378982	-0.250147	-0.633931
GLYMA10G12060	0.560149	-0.48989	0.300371	-0.337273	0.578611	0.36628	0.412867	0.0683852	-0.413295	-0.241083	-0.367323	-0.519999	0.796106	-0.705501	0.587862	0.743191	0.221058	0.324841	-0.713255	-0.173256	-0.509572	0.598778	-0.703421	0.492663	-0.689508	-0.726144	-0.672408	-0.557648	-0.607845	-0.750254	-0.561291	-0.74139	-0.300441	-0.544382	-0.301498	0.608907	0.580008	-0.52725	-0.639531	-0.586642	-0.702854	0.738604	-0.818305	-0.623326	-0.491616	-0.252966	-0.262862	-0.0983324	-0.69635
GLYMA01G26970	0.350464	-0.448057	0.320828	-0.318402	0.289361	0.206658	0.330908	-0.22197	-0.185136	-0.169745	-0.213055	-0.552336	0.758404	-0.782428	0.305162	0.692999	0.381454	0.484292	-0.71958	-0.260207	-0.61875	0.716518	-0.636158	0.672135	-0.749112	-0.724222	-0.70922	-0.684075	-0.745138	-0.739761	-0.123209	-0.723609	-0.450082	-0.32326	-0.309858	0.737287	0.387893	-0.508753	-0.582267	-0.559503	-0.670243	0.649171	-0.61673	-0.651015	-0.705549	-0.407699	-0.331536	-0.148231	-0.68473
GLYMA19G29210	0.290308	-0.649785	0.349444	-0.487329	0.134633	0.0345252	0.165822	-0.373012	-0.226433	-0.0327651	-0.236718	-0.571289	0.755559	-0.62797	0.352726	0.475769	0.451372	0.461261	-0.687133	-0.361786	-0.598024	0.70931	-0.674968	0.615613	-0.763259	-0.76872	-0.672775	-0.646218	-0.57188	-0.704207	-0.476765	-0.682936	-0.577206	-0.728363	-0.458832	0.669196	0.0968129	-0.667845	-0.728882	-0.675171	-0.751662	0.711064	-0.776095	-0.66935	-0.64598	-0.377593	-0.39344	-0.236052	-0.70388
GLYMA06G21310	0.376662	-0.267171	0.265701	-0.0584899	0.41791	0.291672	0.429708	0.18447	0.173508	0.259862	-0.250367	-0.41342	0.584449	-0.513624	0.472983	0.431933	-0.0515535	0.00473951	-0.459667	0.00875566	-0.177735	0.393927	-0.431615	0.333134	-0.486691	-0.527314	-0.384712	-0.254734	-0.299509	-0.495198	-0.307733	-0.50798	-0.42292	-0.424539	-0.530966	0.446996	0.424074	-0.242939	-0.290244	-0.278497	-0.444945	0.384005	-0.563885	-0.413631	-0.41732	-0.313995	-0.334484	-0.254788	-0.392636
GLYMA12G12260	0.376662	-0.267171	0.265701	-0.0584899	0.41791	0.291672	0.429708	0.18447	0.173508	0.259862	-0.250367	-0.41342	0.584449	-0.513624	0.472983	0.431933	-0.0515535	0.00473951	-0.459667	0.00875566	-0.177735	0.393927	-0.431615	0.333134	-0.486691	-0.527314	-0.384712	-0.254734	-0.299509	-0.495198	-0.307733	-0.50798	-0.42292	-0.424539	-0.530966	0.446996	0.424074	-0.242939	-0.290244	-0.278497	-0.444945	0.384005	-0.563885	-0.413631	-0.41732	-0.313995	-0.334484	-0.254788	-0.392636
GLYMA13G21350	0.376662	-0.267171	0.265701	-0.0584899	0.41791	0.291672	0.429708	0.18447	0.173508	0.259862	-0.250367	-0.41342	0.584449	-0.513624	0.472983	0.431933	-0.0515535	0.00473951	-0.459667	0.00875566	-0.177735	0.393927	-0.431615	0.333134	-0.486691	-0.527314	-0.384712	-0.254734	-0.299509	-0.495198	-0.307733	-0.50798	-0.42292	-0.424539	-0.530966	0.446996	0.424074	-0.242939	-0.290244	-0.278497	-0.444945	0.384005	-0.563885	-0.413631	-0.41732	-0.313995	-0.334484	-0.254788	-0.392636
GLYMA01G35360	0.630909	-0.16436	0.607092	0.0301743	0.420309	0.374957	0.327921	-0.0748083	-0.476008	0.109603	0.0282165	-0.825053	0.849826	-0.855814	0.129877	0.721573	0.0255382	0.290252	-0.770293	-0.519007	-0.408743	0.703084	-0.5238	0.765645	-0.776334	-0.782489	-0.75239	-0.616181	-0.651064	-0.798991	-0.232591	-0.796926	-0.040111	-0.367209	-0.527944	0.724762	0.677412	-0.344686	-0.458863	-0.426312	-0.530163	0.822421	-0.728168	-0.832754	-0.654627	-0.749583	-0.687551	-0.61143	-0.658011
GLYMA07G31670	0.139699	-0.408864	0.300113	-0.32	-0.119048	0.0144187	0.23269	-0.197354	0.0236945	-0.152501	-0.297493	-0.307828	0.379258	-0.437709	-0.114815	0.335258	0.588999	0.581932	-0.417702	0.040103	-0.327554	0.522534	-0.564634	0.487749	-0.477282	-0.468745	-0.514066	-0.562674	-0.603208	-0.390287	0.435605	-0.371673	-0.138943	-0.0315934	0.00141221	0.569344	0.0494915	-0.507743	-0.47688	-0.525707	-0.504536	0.304624	-0.182178	-0.347135	-0.602802	-0.306155	-0.240353	-0.188438	-0.436331
GLYMA07G36300	0.139699	-0.408864	0.300113	-0.32	-0.119048	0.0144187	0.23269	-0.197354	0.0236945	-0.152501	-0.297493	-0.307828	0.379258	-0.437709	-0.114815	0.335258	0.588999	0.581932	-0.417702	0.040103	-0.327554	0.522534	-0.564634	0.487749	-0.477282	-0.468745	-0.514066	-0.562674	-0.603208	-0.390287	0.435605	-0.371673	-0.138943	-0.0315934	0.00141221	0.569344	0.0494915	-0.507743	-0.47688	-0.525707	-0.504536	0.304624	-0.182178	-0.347135	-0.602802	-0.306155	-0.240353	-0.188438	-0.436331
GLYMA10G32380	0.603421	-0.28679	0.40789	-0.50275	0.645827	0.526724	0.567325	0.049492	-0.247755	-0.137032	-0.341252	-0.660656	0.826582	-0.755224	0.205255	0.55306	0.415828	0.548373	-0.781414	-0.031064	-0.693488	0.735993	-0.809081	0.625176	-0.807843	-0.829554	-0.759851	-0.546101	-0.605557	-0.827714	-0.499748	-0.826038	-0.0625414	-0.592232	-0.406216	0.707597	0.461777	-0.748658	-0.804175	-0.778568	-0.822447	0.836395	-0.846251	-0.704868	-0.581576	-0.303616	-0.403189	-0.174276	-0.846533
GLYMA07G33300	0.214477	-0.705574	-0.0460168	-0.294446	0.167229	-0.0493439	0.0257438	-0.165474	-0.329105	-0.547904	-0.476754	-0.288111	0.619783	-0.552206	0.461811	0.592687	0.154091	0.217013	-0.404297	-0.184702	-0.317761	0.45676	-0.663088	0.301337	-0.490603	-0.562742	-0.516999	-0.572559	-0.513413	-0.449941	-0.338331	-0.431071	-0.421508	-0.318685	-0.116883	0.486613	0.502946	-0.377548	-0.466284	-0.433545	-0.536722	0.660085	-0.561816	-0.349044	-0.370297	-0.0797745	-0.114878	0.0583593	-0.43284
GLYMA17G12340	0.405434	-0.599114	0.296549	-0.237884	0.158652	0.0187489	0.0860194	-0.175802	-0.515203	-0.3105	-0.25137	-0.290129	0.50941	-0.357714	0.540031	0.606033	0.245933	0.252454	-0.458421	-0.37054	-0.280101	0.322907	-0.48074	0.30265	-0.397847	-0.424728	-0.421745	-0.39234	-0.499829	-0.441326	-0.239153	-0.444142	-0.247056	-0.335541	-0.0195925	0.35348	0.360133	-0.291146	-0.414488	-0.359147	-0.431185	0.411318	-0.491575	-0.408815	-0.432964	-0.231074	-0.186414	-0.141606	-0.39181
GLYMA05G34760	0.426052	-0.146815	0.109346	0.00434578	0.558573	0.338375	0.365228	0.134595	0.118571	-0.0332586	-0.252388	-0.379819	0.596229	-0.524068	0.434954	0.48592	-0.253346	-0.111254	-0.359914	-0.0690659	-0.232564	0.288859	-0.403851	0.239412	-0.391273	-0.440676	-0.303756	-0.112787	-0.255551	-0.427045	-0.318592	-0.465737	-0.226085	-0.197554	-0.449236	0.348905	0.726922	-0.0504276	-0.147995	-0.125896	-0.305385	0.452436	-0.505624	-0.334825	-0.340278	-0.225731	-0.306161	-0.134334	-0.303532
GLYMA02G07940	0.322805	-0.492759	0.28544	-0.284033	0.256557	0.148336	0.281366	-0.239616	-0.203606	-0.183403	-0.212047	-0.532225	0.753458	-0.762956	0.335943	0.705192	0.352396	0.456426	-0.690721	-0.299088	-0.582523	0.685648	-0.626303	0.64256	-0.731553	-0.713071	-0.688177	-0.671651	-0.733465	-0.715736	-0.134341	-0.699715	-0.475948	-0.336002	-0.325084	0.705918	0.413779	-0.471002	-0.549307	-0.526425	-0.631508	0.63771	-0.62729	-0.621493	-0.668746	-0.392832	-0.334766	-0.1366	-0.650223
GLYMA04G06780	0.322805	-0.492759	0.28544	-0.284033	0.256557	0.148336	0.281366	-0.239616	-0.203606	-0.183403	-0.212047	-0.532225	0.753458	-0.762956	0.335943	0.705192	0.352396	0.456426	-0.690721	-0.299088	-0.582523	0.685648	-0.626303	0.64256	-0.731553	-0.713071	-0.688177	-0.671651	-0.733465	-0.715736	-0.134341	-0.699715	-0.475948	-0.336002	-0.325084	0.705918	0.413779	-0.471002	-0.549307	-0.526425	-0.631508	0.63771	-0.62729	-0.621493	-0.668746	-0.392832	-0.334766	-0.1366	-0.650223
GLYMA18G13840	0.254435	-0.623869	0.25422	-0.497908	-0.00968455	-0.0876849	-0.0427364	-0.524146	-0.430679	-0.364358	-0.240593	-0.555377	0.689074	-0.565891	-0.0116458	0.378422	0.486341	0.565941	-0.550521	-0.437671	-0.576138	0.660351	-0.731439	0.574367	-0.689083	-0.721054	-0.666055	-0.645621	-0.568366	-0.578158	-0.315636	-0.562358	-0.213452	-0.548345	-0.278629	0.607879	0.188979	-0.659645	-0.71647	-0.680609	-0.667013	0.824615	-0.665439	-0.582969	-0.5783	-0.327454	-0.434575	-0.227715	-0.634664
GLYMA14G36540	0.519666	-0.398924	0.64635	-0.0801438	0.186316	0.269107	0.32597	-0.0780148	-0.551461	-0.0260663	-0.146301	-0.668903	0.727443	-0.812184	0.228136	0.836433	0.325744	0.467719	-0.800218	-0.394147	-0.380609	0.751059	-0.574168	0.788675	-0.737156	-0.720878	-0.81594	-0.852031	-0.837503	-0.772771	0.0739555	-0.734007	-0.11566	-0.194792	-0.167923	0.798591	0.452239	-0.4669	-0.553064	-0.540023	-0.59332	0.660144	-0.534152	-0.788741	-0.707423	-0.707779	-0.469629	-0.529717	-0.672897
GLYMA07G10070	0.171392	-0.690913	0.233682	-0.518355	0.0680954	0.022703	0.0993466	-0.536526	-0.0329444	-0.236913	-0.44933	-0.505324	0.733714	-0.675383	0.416579	0.549534	0.318193	0.286981	-0.610481	-0.378032	-0.702047	0.731817	-0.659891	0.596074	-0.668289	-0.659068	-0.625462	-0.685375	-0.549618	-0.633145	-0.366948	-0.606848	-0.537608	-0.36315	-0.297703	0.691371	0.166722	-0.537154	-0.623572	-0.564775	-0.622123	0.714565	-0.554293	-0.620079	-0.618799	-0.375979	-0.280818	-0.185575	-0.623022
GLYMA05G26480	0.549183	-0.283132	0.303287	-0.159925	0.526885	0.354397	0.335546	0.115667	-0.304403	-0.041905	-0.246127	-0.607386	0.759448	-0.667937	0.286781	0.50628	-0.0128771	0.167118	-0.582912	-0.166978	-0.311484	0.544967	-0.621288	0.46042	-0.642083	-0.716192	-0.59877	-0.436673	-0.408335	-0.641345	-0.558575	-0.645123	-0.138353	-0.560345	-0.499141	0.557557	0.613362	-0.431093	-0.513421	-0.478025	-0.603916	0.79621	-0.786236	-0.593526	-0.428921	-0.355652	-0.451837	-0.312608	-0.582441
GLYMA08G09550	0.549183	-0.283132	0.303287	-0.159925	0.526885	0.354397	0.335546	0.115667	-0.304403	-0.041905	-0.246127	-0.607386	0.759448	-0.667937	0.286781	0.50628	-0.0128771	0.167118	-0.582912	-0.166978	-0.311484	0.544967	-0.621288	0.46042	-0.642083	-0.716192	-0.59877	-0.436673	-0.408335	-0.641345	-0.558575	-0.645123	-0.138353	-0.560345	-0.499141	0.557557	0.613362	-0.431093	-0.513421	-0.478025	-0.603916	0.79621	-0.786236	-0.593526	-0.428921	-0.355652	-0.451837	-0.312608	-0.582441
GLYMA17G09200	0.549183	-0.283132	0.303287	-0.159925	0.526885	0.354397	0.335546	0.115667	-0.304403	-0.041905	-0.246127	-0.607386	0.759448	-0.667937	0.286781	0.50628	-0.0128771	0.167118	-0.582912	-0.166978	-0.311484	0.544967	-0.621288	0.46042	-0.642083	-0.716192	-0.59877	-0.436673	-0.408335	-0.641345	-0.558575	-0.645123	-0.138353	-0.560345	-0.499141	0.557557	0.613362	-0.431093	-0.513421	-0.478025	-0.603916	0.79621	-0.786236	-0.593526	-0.428921	-0.355652	-0.451837	-0.312608	-0.582441
GLYMA01G03820	0.365232	-0.565614	0.247611	-0.657858	0.366426	0.251625	0.296141	-0.280741	-0.141376	-0.280103	-0.493661	-0.556323	0.784326	-0.667274	0.320247	0.464087	0.415815	0.433496	-0.667841	-0.155807	-0.751496	0.735091	-0.810735	0.554842	-0.735668	-0.761246	-0.684086	-0.597419	-0.511972	-0.71212	-0.605057	-0.697504	-0.303003	-0.594297	-0.344006	0.673885	0.246422	-0.744991	-0.810185	-0.757111	-0.790325	0.844826	-0.759067	-0.635314	-0.551827	-0.229198	-0.294662	-0.103047	-0.765068
GLYMA03G34540	0.610737	-0.0721642	0.570536	-0.214719	0.526973	0.631774	0.652392	0.0990115	-0.109391	-0.141185	-0.380666	-0.544314	0.611032	-0.705818	0.141738	0.736315	0.286473	0.399903	-0.679968	-0.016083	-0.560111	0.61347	-0.585894	0.619407	-0.559181	-0.52633	-0.635815	-0.492866	-0.673992	-0.673015	0.203147	-0.676429	0.335907	0.180227	-0.0212005	0.655025	0.60728	-0.385972	-0.458764	-0.47457	-0.448796	0.491265	-0.314754	-0.60455	-0.580585	-0.501162	-0.341335	-0.337569	-0.613526
GLYMA03G03190	0.23156	-0.595811	0.165173	-0.515501	0.294789	0.171365	0.275816	-0.299122	0.177749	-0.134075	-0.545831	-0.429389	0.697705	-0.57852	0.537483	0.480294	0.218316	0.167382	-0.539906	-0.157805	-0.649734	0.599835	-0.656969	0.430803	-0.589566	-0.602528	-0.50127	-0.444147	-0.387714	-0.586023	-0.512816	-0.580935	-0.471814	-0.434277	-0.396345	0.558046	0.257167	-0.491893	-0.566769	-0.517345	-0.569327	0.608922	-0.607142	-0.498118	-0.465716	-0.221251	-0.237325	-0.0855106	-0.572512
GLYMA07G15800	0.19537	-0.627646	0.433226	-0.492533	-0.0530041	0.050578	0.252813	-0.388597	-0.124341	-0.123469	-0.371969	-0.538396	0.653013	-0.680135	0.0787893	0.555159	0.702385	0.690466	-0.699322	-0.212157	-0.637356	0.811328	-0.738604	0.737592	-0.755565	-0.725491	-0.765851	-0.831855	-0.769622	-0.687083	0.0919455	-0.643024	-0.293611	-0.30855	-0.189854	0.788283	0.0501662	-0.732124	-0.739228	-0.749622	-0.686964	0.59738	-0.491532	-0.636213	-0.698306	-0.463216	-0.365712	-0.276248	-0.717124
GLYMA17G00700	0.438108	-0.271207	0.323097	-0.144067	0.228705	0.222482	0.259362	-0.0127523	-0.256303	-0.30796	-0.327312	-0.269406	0.378384	-0.324248	0.174769	0.4985	0.193904	0.24758	-0.338157	-0.110136	-0.229056	0.260983	-0.456572	0.266386	-0.274942	-0.29983	-0.34834	-0.24596	-0.432033	-0.326035	0.153414	-0.346179	0.254329	0.0819518	0.0986351	0.312944	0.494362	-0.198552	-0.276208	-0.280586	-0.260194	0.302819	-0.218359	-0.290076	-0.363251	-0.250384	-0.226388	-0.207033	-0.295895
GLYMA20G33630	0.437773	-0.455276	0.47695	-0.0960302	0.29015	0.313795	0.467256	0.0990493	-0.207321	-0.0344017	-0.403739	-0.442956	0.611631	-0.664911	0.49453	0.849089	0.267903	0.310278	-0.659649	-0.126053	-0.328207	0.573263	-0.560869	0.553245	-0.566903	-0.559142	-0.629679	-0.63434	-0.70733	-0.645976	0.0961267	-0.619171	-0.135224	-0.0698003	-0.111325	0.630327	0.511999	-0.349047	-0.422449	-0.430498	-0.442301	0.402985	-0.432096	-0.548734	-0.502907	-0.472056	-0.279161	-0.306338	-0.536319
GLYMA20G16920	0.0218765	-0.40719	0.0198046	-0.323071	-0.0184145	-0.0452918	0.0932661	-0.303628	0.302873	-0.103822	-0.334443	-0.395264	0.536212	-0.53214	-0.0645128	0.159466	0.209154	0.255358	-0.321225	-0.0115512	-0.363673	0.551023	-0.581542	0.417796	-0.528766	-0.569342	-0.450623	-0.462532	-0.342092	-0.372616	-0.0625394	-0.366182	-0.428442	-0.276081	-0.412503	0.561635	0.15534	-0.440118	-0.422106	-0.438259	-0.522973	0.568298	-0.386201	-0.343068	-0.514386	-0.237704	-0.324503	-0.145761	-0.403712
GLYMA06G45950	0.409863	-0.289681	0.362557	-0.585503	0.197497	0.220579	0.206404	-0.273873	-0.291209	-0.256465	-0.206544	-0.540136	0.589905	-0.513647	-0.156774	0.182824	0.498642	0.566447	-0.553497	-0.110606	-0.566464	0.636729	-0.675532	0.548163	-0.625577	-0.650267	-0.616614	-0.520017	-0.468304	-0.553365	-0.270327	-0.55254	-0.0543481	-0.46773	-0.162232	0.616628	0.0581065	-0.732681	-0.75762	-0.72417	-0.791241	0.753449	-0.531329	-0.593304	-0.671462	-0.293203	-0.342598	-0.243614	-0.66535
GLYMA02G04740	0.271453	-0.696799	0.0406524	-0.409421	0.211711	0.102766	0.17109	-0.0465021	-0.292464	-0.611719	-0.706146	-0.237682	0.547038	-0.506216	0.45699	0.612263	0.267262	0.263103	-0.414043	0.00905846	-0.35116	0.472132	-0.737656	0.27918	-0.430896	-0.502686	-0.533211	-0.593444	-0.518052	-0.438155	-0.239477	-0.409949	-0.136868	-0.153112	0.10043	0.494489	0.465121	-0.473562	-0.544569	-0.52849	-0.535941	0.605722	-0.438045	-0.324449	-0.308124	-0.0464511	-0.0226769	0.0477138	-0.465258
GLYMA07G31650	0.0894724	-0.332814	0.0836233	-0.376323	0.00920077	-0.0293092	0.0690583	-0.421818	0.353883	-0.110058	-0.295768	-0.254159	0.376908	-0.243352	0.0609247	0.0683867	0.17393	0.12928	-0.190869	-0.11783	-0.405711	0.299721	-0.416201	0.227455	-0.297941	-0.311966	-0.194776	-0.0982916	-0.157264	-0.216029	-0.0726841	-0.250507	-0.245072	-0.168429	-0.272751	0.292405	0.0851469	-0.2526	-0.280772	-0.267106	-0.310824	0.309772	-0.231835	-0.217608	-0.436647	-0.159206	-0.263754	-0.118728	-0.244209
GLYMA11G37080	0.224911	-0.57969	0.155132	-0.477561	0.260626	0.125271	0.30499	-0.237535	0.109478	-0.181852	-0.433437	-0.31066	0.598049	-0.498182	0.540273	0.513445	0.363461	0.305251	-0.519353	-0.0990784	-0.590475	0.504134	-0.597817	0.386271	-0.536035	-0.5277	-0.456656	-0.405432	-0.484755	-0.540806	-0.282082	-0.541286	-0.528268	-0.366505	-0.25261	0.500349	0.215844	-0.453874	-0.519077	-0.485313	-0.559531	0.41993	-0.525336	-0.411291	-0.511761	-0.140939	-0.140419	0.0415218	-0.526532
GLYMA01G04250	0.614859	-0.144112	0.707992	-0.369449	0.472237	0.552753	0.615001	-0.100425	-0.154175	0.0959551	-0.205677	-0.72995	0.740077	-0.731415	0.0372984	0.612869	0.495391	0.604826	-0.82398	-0.202398	-0.730161	0.755355	-0.660374	0.776666	-0.77025	-0.722866	-0.744073	-0.532152	-0.687876	-0.824778	-0.045904	-0.827951	0.182969	-0.275897	-0.336696	0.728535	0.377912	-0.621275	-0.675511	-0.673663	-0.615433	0.625996	-0.599341	-0.775035	-0.690622	-0.601481	-0.559661	-0.453348	-0.794886
GLYMA15G10630	0.614859	-0.144112	0.707992	-0.369449	0.472237	0.552753	0.615001	-0.100425	-0.154175	0.0959551	-0.205677	-0.72995	0.740077	-0.731415	0.0372984	0.612869	0.495391	0.604826	-0.82398	-0.202398	-0.730161	0.755355	-0.660374	0.776666	-0.77025	-0.722866	-0.744073	-0.532152	-0.687876	-0.824778	-0.045904	-0.827951	0.182969	-0.275897	-0.336696	0.728535	0.377912	-0.621275	-0.675511	-0.673663	-0.615433	0.625996	-0.599341	-0.775035	-0.690622	-0.601481	-0.559661	-0.453348	-0.794886
GLYMA18G08280	0.614859	-0.144112	0.707992	-0.369449	0.472237	0.552753	0.615001	-0.100425	-0.154175	0.0959551	-0.205677	-0.72995	0.740077	-0.731415	0.0372984	0.612869	0.495391	0.604826	-0.82398	-0.202398	-0.730161	0.755355	-0.660374	0.776666	-0.77025	-0.722866	-0.744073	-0.532152	-0.687876	-0.824778	-0.045904	-0.827951	0.182969	-0.275897	-0.336696	0.728535	0.377912	-0.621275	-0.675511	-0.673663	-0.615433	0.625996	-0.599341	-0.775035	-0.690622	-0.601481	-0.559661	-0.453348	-0.794886
GLYMA20G24300	0.614859	-0.144112	0.707992	-0.369449	0.472237	0.552753	0.615001	-0.100425	-0.154175	0.0959551	-0.205677	-0.72995	0.740077	-0.731415	0.0372984	0.612869	0.495391	0.604826	-0.82398	-0.202398	-0.730161	0.755355	-0.660374	0.776666	-0.77025	-0.722866	-0.744073	-0.532152	-0.687876	-0.824778	-0.045904	-0.827951	0.182969	-0.275897	-0.336696	0.728535	0.377912	-0.621275	-0.675511	-0.673663	-0.615433	0.625996	-0.599341	-0.775035	-0.690622	-0.601481	-0.559661	-0.453348	-0.794886
GLYMA11G01240	0.445649	-0.442279	0.465698	-0.18576	0.28568	0.359748	0.464447	0.0818408	-0.331417	-0.200791	-0.453534	-0.556199	0.702144	-0.839737	0.260529	0.861115	0.370347	0.479637	-0.747071	-0.0729947	-0.42123	0.763927	-0.712495	0.701826	-0.70474	-0.707857	-0.819278	-0.872727	-0.837936	-0.743488	0.124258	-0.695219	-0.0392727	-0.046851	-0.0620932	0.814511	0.538628	-0.538468	-0.589584	-0.609803	-0.610486	0.649498	-0.47397	-0.658166	-0.586319	-0.511032	-0.307673	-0.31975	-0.683856
GLYMA02G36370	0.604756	-0.187291	0.365424	-0.130556	0.56752	0.397466	0.369305	0.0515174	-0.412489	-0.0944882	-0.0884828	-0.685923	0.817653	-0.777565	0.173979	0.606139	0.07158	0.322827	-0.681124	-0.267729	-0.427709	0.615879	-0.615848	0.592187	-0.730698	-0.770258	-0.685621	-0.503484	-0.568398	-0.736253	-0.414284	-0.744089	-0.112596	-0.486086	-0.485654	0.638015	0.686457	-0.432363	-0.527471	-0.495381	-0.636459	0.836058	-0.798618	-0.682964	-0.560574	-0.43726	-0.509772	-0.308138	-0.65943
GLYMA16G02320	0.552797	-0.208532	0.451038	-0.583839	0.590396	0.553598	0.674396	0.0108395	-0.0885546	-0.135926	-0.284813	-0.546208	0.701759	-0.688022	0.162067	0.534785	0.636036	0.703267	-0.785503	0.0885432	-0.787293	0.709149	-0.7367	0.642145	-0.753654	-0.717646	-0.707171	-0.508565	-0.697111	-0.793277	-0.168135	-0.797745	-0.116401	-0.391284	-0.218111	0.707108	0.276487	-0.749397	-0.782213	-0.773171	-0.825383	0.594057	-0.638043	-0.648508	-0.715595	-0.264572	-0.273927	-0.0596378	-0.833272
GLYMA02G30960	0.17439	-0.785059	0.237126	-0.472169	-0.0789347	-0.0511971	-0.00713923	-0.46839	-0.275493	-0.454193	-0.591365	-0.386802	0.595314	-0.555372	0.370675	0.585654	0.345082	0.288329	-0.503579	-0.339617	-0.515239	0.63572	-0.675005	0.492903	-0.518809	-0.540074	-0.600405	-0.741364	-0.561118	-0.498823	-0.186915	-0.457953	-0.246247	-0.157544	0.0268293	0.613905	0.200511	-0.506953	-0.592984	-0.549941	-0.524258	0.66059	-0.381874	-0.51334	-0.490303	-0.331253	-0.182855	-0.212831	-0.51678
GLYMA20G26440	0.282615	-0.477079	0.209573	-0.296933	0.290302	0.241555	0.45723	0.0893286	-0.0434702	-0.189442	-0.460438	-0.430573	0.652897	-0.72308	0.215265	0.637077	0.450002	0.531184	-0.615546	0.125603	-0.426419	0.666627	-0.751683	0.548261	-0.685006	-0.706465	-0.699433	-0.694515	-0.712561	-0.647929	0.0316339	-0.615936	-0.269747	-0.253352	-0.229426	0.70518	0.429458	-0.593414	-0.593427	-0.632439	-0.6528	0.564292	-0.553557	-0.46991	-0.515025	-0.245843	-0.242803	-0.0588684	-0.636802
GLYMA10G01660	0.33352	-0.249271	0.174543	-0.404314	0.341136	0.2568	0.203449	-0.336212	0.0633681	-0.257933	-0.347336	-0.540029	0.674826	-0.597766	0.0494289	0.319144	0.0800359	0.185595	-0.449529	-0.215378	-0.62334	0.565096	-0.607692	0.45951	-0.549353	-0.575678	-0.485307	-0.339719	-0.326819	-0.512435	-0.36504	-0.533254	-0.0549498	-0.235729	-0.372725	0.532515	0.43054	-0.401469	-0.477246	-0.440724	-0.495194	0.75553	-0.506327	-0.507246	-0.4965	-0.301223	-0.395869	-0.20654	-0.51993
GLYMA09G32850	0.330968	-0.534098	0.294648	-0.302557	0.264634	0.218428	0.422658	0.0821505	-0.0623317	-0.103025	-0.457088	-0.264726	0.503615	-0.473296	0.561068	0.618027	0.37023	0.317947	-0.534413	0.0545153	-0.330585	0.454635	-0.565328	0.367909	-0.473816	-0.481265	-0.488431	-0.481893	-0.558269	-0.520055	-0.0607827	-0.503721	-0.348746	-0.244232	-0.0717313	0.504074	0.272785	-0.430448	-0.477181	-0.472697	-0.532013	0.298276	-0.427566	-0.390233	-0.463759	-0.199993	-0.0960024	-0.0670743	-0.485276
GLYMA19G44200	0.125236	-0.706045	0.155473	-0.409109	-0.117493	-0.225972	-0.127491	-0.509038	-0.239381	-0.214176	-0.280854	-0.460839	0.614434	-0.443318	0.101978	0.277402	0.346404	0.371216	-0.412283	-0.412922	-0.407437	0.540473	-0.651014	0.434197	-0.586524	-0.640944	-0.523994	-0.525861	-0.401363	-0.449409	-0.373477	-0.436061	-0.365383	-0.613269	-0.393765	0.489275	0.128032	-0.542489	-0.585257	-0.553482	-0.545529	0.696678	-0.636772	-0.452898	-0.45189	-0.275224	-0.42199	-0.232994	-0.483961
[truncated: 12,115 more rows]
[truncated: 76 more columns]
