# Supplementary material for: An integrated RNAseq-1H NMR metabolomics approach to understand soybean primary metabolism regulation in response to Rhizoctonia foliar blight disease
Source: BMC Plant Biol. 2017 Apr 27;17:84. doi: 10.1186/s12870-017-1020-8 (PMC5408482; doi:10.1186/s12870-017-1020-8)
Supplement: Supplementary file 8 — Transcript loading coefficients from data integration analysis using O2PLS multivariate analytical methods. (XLSX 65 kb) [file 12870_2017_1020_MOESM8_ESM.xlsx]

## Sheet: Sheet1
Additional file 8: Table S7. Transcript loading coefficients from data integration analysis using O2PLS multivariate analytical methods
[1] Loading coefficient values for the first latent variable
[2] Loading coefficient values for the second latent variable
[3] Significant latent variables from the first or second latent variables based on previously defined thresholds (see Additional file 7; Table S6)
Var ID (Primary)	M6.p(corr)[1]	M6.p(corr)[2]
First Latent Variable [3]
GLYMA15G07710	0.981921	-0.0785399
GLYMA08G18800	0.967539	-0.121118
GLYMA17G15690	0.966863	-0.099284
GLYMA01G23790	0.961579	-0.151378
GLYMA13G24200	0.959991	0.00577662
GLYMA19G32280	0.95141	-0.00242481
GLYMA01G43880	0.950788	0.0068153
GLYMA02G11640	0.950115	-0.0845285
GLYMA12G12230	0.949852	-0.0210134
GLYMA13G35100	0.948962	0.0326657
GLYMA20G29770	0.947996	-0.0843375
GLYMA05G25460	0.946944	-0.0848383
GLYMA04G43470	0.946738	-0.0595461
GLYMA11G01350	0.946523	-0.0960773
GLYMA02G03290	0.945975	0.207314
GLYMA07G03920	0.945192	-0.0177744
GLYMA01G01510	0.944688	-0.0903618
GLYMA08G20230	0.944226	-0.0780627
GLYMA05G04290	0.94145	-0.000473723
GLYMA07G12680	0.941276	0.000658888
GLYMA17G13730	0.941209	-0.249887
GLYMA12G34570	0.94081	-0.161889
GLYMA04G14360	0.939994	-0.127214
GLYMA01G24530	0.939708	-0.0658299
GLYMA03G12240	0.939624	-0.058116
GLYMA09G31740	0.938438	-0.118552
GLYMA10G03460	0.93828	-0.163318
GLYMA06G45700	0.937319	0.0255728
GLYMA18G12660	0.936305	-0.0470089
GLYMA16G27880	0.934464	0.0252949
GLYMA20G34670	0.93213	-0.0684416
GLYMA01G04350	0.931238	0.170275
GLYMA06G45050	0.926323	0.0563315
GLYMA16G32740	0.926071	-0.0660492
GLYMA08G25520	0.925255	-0.0788356
GLYMA07G10030	0.924261	-0.173827
GLYMA06G48260	0.92412	0.0178437
GLYMA06G17860	0.922752	-0.170757
GLYMA14G38210	0.922031	0.0588736
GLYMA11G07510	0.9217	-0.0411879
GLYMA02G03250	0.919931	-0.0167703
GLYMA18G00620	0.919614	0.111404
GLYMA13G17980	0.919195	-0.0887723
GLYMA06G08540	0.918817	-0.0720452
GLYMA06G17520	0.91802	-0.0963655
GLYMA15G15200	0.915579	-0.0710748
GLYMA01G22880	0.914819	-0.187121
GLYMA04G15970	0.914803	-0.140594
GLYMA09G07390	0.914803	-0.140594
GLYMA01G01630	0.914286	-0.0880296
GLYMA18G41910	0.913957	0.041597
GLYMA13G02450	0.913631	-0.116048
GLYMA19G01470	0.913467	-0.0245395
GLYMA02G37990	0.913359	0.0615989
GLYMA15G03040	0.913087	-0.0796216
GLYMA10G06600	0.912173	0.141778
GLYMA09G04190	0.911024	-0.108175
GLYMA07G13780	0.910897	-0.178414
GLYMA08G45520	0.910667	-0.0419682
GLYMA04G08410	0.910168	-0.220981
GLYMA15G05820	0.910013	-0.0761826
GLYMA08G19290	0.91	-0.0469317
GLYMA08G45510	0.908721	-0.0569592
GLYMA10G38690	0.907715	-0.127259
GLYMA13G27230	0.907688	-0.164652
GLYMA05G03080	0.907492	-0.0779163
GLYMA05G28610	0.907476	-0.0824464
GLYMA16G33710	0.906353	-0.0118406
GLYMA10G07050	0.906239	-0.0634045
GLYMA01G33150	0.905865	-0.0801633
GLYMA15G26370	0.905158	-0.13929
GLYMA15G12200	0.905093	0.0978638
GLYMA09G40590	0.904808	0.118096
GLYMA03G35580	0.904507	-0.148074
GLYMA15G11410	0.902225	-0.161009
GLYMA08G14670	0.901597	-0.171189
GLYMA11G19900	0.901115	-0.128751
GLYMA04G04170	0.900825	0.0631738
GLYMA09G34140	0.900789	-0.0826854
GLYMA17G02600	0.900338	0.0506757
GLYMA14G08810	0.900053	-0.0772339
GLYMA02G41180	0.899724	-0.171354
GLYMA15G19580	0.899492	-0.0447503
GLYMA04G02330	0.899371	0.204822
GLYMA10G41480	0.899085	0.0014029
GLYMA15G09430	0.8988	0.165605
GLYMA01G39350	0.898181	0.117701
GLYMA16G32640	0.897024	-0.0364717
GLYMA12G36310	0.896839	0.082763
GLYMA10G00430	0.896748	0.0103919
GLYMA02G14450	0.896538	0.0461593
GLYMA17G14750	0.895282	-0.179441
GLYMA09G28310	0.894192	-0.0565653
GLYMA15G16780	0.893711	-0.0844539
GLYMA05G05430	0.89366	-0.0151323
GLYMA02G38210	0.892456	0.0466019
GLYMA06G04350	0.89237	-0.186933
GLYMA09G11120	0.892299	0.0677923
GLYMA03G40430	0.890582	-0.116895
GLYMA18G47270	0.8901	0.198703
GLYMA10G02370	0.889973	-0.0863801
GLYMA15G13500	0.889558	-0.246061
GLYMA18G01330	0.889304	0.095926
GLYMA13G19880	0.889141	0.0555145
GLYMA08G04670	0.889139	-0.0753167
GLYMA01G00840	0.888586	-0.0521026
GLYMA06G35580	0.888014	0.021637
GLYMA01G45020	0.887178	0.241005
GLYMA13G43870	0.887152	-0.165009
GLYMA05G31450	0.886304	0.103376
GLYMA13G23090	0.886165	0.23194
GLYMA08G07530	0.884363	-0.15095
GLYMA13G29090	0.884212	-0.148972
GLYMA11G05680	0.88389	0.0205888
GLYMA15G38040	0.883395	0.0678196
GLYMA08G21410	0.883291	0.0658694
GLYMA02G07110	0.882578	-0.21719
GLYMA08G27070	0.882442	-0.114917
GLYMA17G12270	0.881468	-0.109954
GLYMA14G32430	0.880652	-0.304935
GLYMA06G15410	0.879979	-0.293064
GLYMA04G10990	0.87946	0.0527625
GLYMA08G03850	0.878153	-0.043649
GLYMA19G40550	0.87786	-0.131025
GLYMA18G47720	0.877512	0.224432
GLYMA11G35610	0.877448	0.0802043
GLYMA03G04990	0.877447	0.0486488
GLYMA20G26640	0.87709	0.180264
GLYMA20G18980	0.876965	-0.0561381
GLYMA08G18580	-0.770617	-0.243234
GLYMA10G04790	-0.771524	0.358226
GLYMA08G22740	-0.773034	0.0165842
GLYMA09G40050	-0.774025	0.10996
GLYMA14G03560	-0.775426	0.155553
GLYMA15G00560	-0.775776	-0.373096
GLYMA02G14910	-0.775875	-0.109137
GLYMA02G10580	-0.777194	-0.0314424
GLYMA02G13370	-0.77733	-0.21972
GLYMA03G00590	-0.777731	0.464771
GLYMA19G05890	-0.778549	-0.323034
GLYMA01G02400	-0.779027	0.214719
GLYMA16G02150	-0.780115	0.238721
GLYMA13G24360	-0.780233	-0.0426252
GLYMA02G45190	-0.781026	0.423931
GLYMA10G04780	-0.78304	0.0835488
GLYMA11G10930	-0.784127	-0.155965
GLYMA15G04000	-0.784639	-0.0348481
GLYMA01G00720	-0.784817	-0.0991521
GLYMA16G03230	-0.78779	-0.104665
GLYMA08G41000	-0.787838	-0.197612
GLYMA11G34630	-0.788823	-0.171897
GLYMA01G22630	-0.791097	-0.20982
GLYMA13G27490	-0.791199	-0.0459186
GLYMA07G34190	-0.791878	0.108978
GLYMA16G28070	-0.79208	0.402994
GLYMA07G14340	-0.792093	0.161565
GLYMA20G30980	-0.793086	-0.173134
GLYMA17G11940	-0.793761	-0.352807
GLYMA05G33540	-0.794466	-0.217782
GLYMA17G37850	-0.794998	-0.0534344
GLYMA19G28990	-0.796925	0.242779
GLYMA02G02600	-0.797146	0.310085
GLYMA17G35710	-0.797448	-0.017537
GLYMA06G14150	-0.797871	-0.10513
GLYMA11G05340	-0.799069	-0.388834
GLYMA16G26130	-0.799752	0.315252
GLYMA10G39070	-0.80078	-0.284742
GLYMA11G37920	-0.802142	0.106428
GLYMA01G41150	-0.804656	-0.0779927
GLYMA12G23140	-0.804732	-0.0922887
GLYMA09G38490	-0.806031	0.0146192
GLYMA17G10520	-0.810567	0.207978
GLYMA15G01640	-0.811049	0.0356377
GLYMA14G06660	-0.81166	0.0941238
GLYMA12G24250	-0.812347	-0.106655
GLYMA02G05350	-0.812882	0.359103
GLYMA16G25860	-0.813309	0.276265
GLYMA14G21140	-0.814179	-0.07521
GLYMA01G40810	-0.815018	0.102382
GLYMA18G20600	-0.815941	-0.0653828
GLYMA08G17610	-0.816039	-0.0267508
GLYMA14G03570	-0.818226	-0.224979
GLYMA01G36620	-0.818281	0.214673
GLYMA15G41540	-0.819396	0.180716
GLYMA19G27530	-0.820059	0.257414
GLYMA17G05150	-0.821405	-0.00795911
GLYMA09G32600	-0.822356	-0.0954686
GLYMA11G14410	-0.824037	0.278705
GLYMA06G19720	-0.826014	0.275723
GLYMA07G00680	-0.82635	-0.214568
GLYMA03G23740	-0.827014	0.158381
GLYMA02G06830	-0.827242	0.19808
GLYMA06G35550	-0.827872	0.093775
GLYMA10G39740	-0.828966	0.264639
GLYMA09G34640	-0.829114	0.166066
GLYMA05G04660	-0.829307	-0.317393
GLYMA11G18640	-0.831391	0.220196
GLYMA17G37020	-0.83213	-0.247721
GLYMA07G15640	-0.832832	-0.00601013
GLYMA03G27380	-0.832886	-0.113211
GLYMA02G07180	-0.833653	0.250561
GLYMA03G29330	-0.834946	0.139176
GLYMA14G06590	-0.835309	0.0867115
GLYMA16G10020	-0.836154	0.00561744
GLYMA19G41810	-0.839374	-0.258736
GLYMA12G35050	-0.839409	0.273855
GLYMA04G03650	-0.841398	-0.0228829
GLYMA06G38160	-0.841681	0.257167
GLYMA08G45210	-0.841742	-0.113067
GLYMA08G05130	-0.84203	0.224003
GLYMA15G09820	-0.842149	0.119044
GLYMA20G11610	-0.842551	-0.185342
GLYMA18G43000	-0.842861	-0.120292
GLYMA19G44610	-0.843377	-0.0745535
GLYMA14G00640	-0.845333	0.151312
GLYMA04G12510	-0.845872	0.257718
GLYMA08G06890	-0.847243	0.103414
GLYMA06G47200	-0.849441	0.0266032
GLYMA17G02540	-0.850474	0.0150316
GLYMA17G07870	-0.85214	-0.189394
GLYMA11G12410	-0.85226	-0.17239
GLYMA12G30870	-0.853712	0.0403661
GLYMA07G33950	-0.854136	0.254487
GLYMA13G34290	-0.856815	0.0746218
GLYMA11G31510	-0.85863	-0.124437
GLYMA17G01550	-0.859583	0.281464
GLYMA14G15120	-0.860853	0.295646
GLYMA01G41840	-0.862704	-0.0548387
GLYMA07G05700	-0.864129	-0.0358112
GLYMA08G19000	-0.865951	0.217619
GLYMA12G20840	-0.866801	-0.109418
GLYMA01G04070	-0.869003	-0.244317
GLYMA14G01160	-0.869943	0.0624559
GLYMA20G35530	-0.871246	0.0597755
GLYMA17G14730	-0.873967	-0.130418
GLYMA10G32080	-0.875943	0.176757
GLYMA16G33030	-0.881063	0.183033
GLYMA14G06730	-0.882703	-0.052062
GLYMA12G09730	-0.884517	0.201844
GLYMA02G42300	-0.88824	0.124279
GLYMA07G18150	-0.893243	0.0263711
GLYMA11G10460	-0.899557	0.0299173
GLYMA05G28090	-0.901621	0.0572498
GLYMA16G02940	-0.901739	-0.170829
GLYMA08G02610	-0.906232	0.0560446
GLYMA18G07480	-0.911762	0.109722
GLYMA20G02220	-0.914426	0.153625
GLYMA19G30350	-0.9152	-0.0949998
GLYMA14G33480	-0.916613	0.160055
GLYMA04G06970	-0.916986	0.247552
GLYMA20G23740	-0.918064	-0.101835
GLYMA13G41650	-0.926666	0.017674
GLYMA10G28100	-0.932912	0.0122586
GLYMA19G01050	-0.932973	-0.0397258
GLYMA02G04320	-0.933986	0.114627
GLYMA01G09520	-0.935799	0.086223
GLYMA07G06660	-0.942	0.0909039
GLYMA18G07290	-0.947098	0.17795
Second Latent Variable [3]
GLYMA19G29440	0.558607	0.741472
GLYMA03G27740	0.515882	-0.738645
GLYMA15G37220	0.457051	-0.673099
GLYMA11G33280	0.45553	0.811527
GLYMA02G08870	0.445528	-0.779292
GLYMA08G17960	0.443753	-0.709429
GLYMA17G15050	0.436368	0.804506
GLYMA19G31430	0.427604	0.795386
GLYMA06G21900	0.427403	0.806389
GLYMA06G26370	0.426648	0.742407
GLYMA17G05380	0.42086	-0.685185
GLYMA06G05060	0.408538	-0.697483
GLYMA09G36690	0.402121	-0.680914
GLYMA10G39580	0.398709	0.837879
GLYMA18G44450	0.392007	-0.759309
GLYMA11G08440	0.390859	0.741815
GLYMA07G39230	0.3682	-0.710446
GLYMA08G05100	0.36724	0.786223
GLYMA07G34400	0.361696	-0.729543
GLYMA17G07520	0.331546	0.756841
GLYMA13G30860	0.327315	-0.693172
GLYMA12G00360	0.326918	0.800923
GLYMA08G01730	0.326319	0.760057
GLYMA10G04750	0.317562	-0.792991
GLYMA03G27290	0.313143	0.802261
GLYMA20G30970	0.312204	0.855747
GLYMA11G00370	0.31196	0.847271
GLYMA20G24370	0.310465	0.791903
GLYMA06G05280	0.308009	0.762613
GLYMA10G07940	0.307628	-0.810358
GLYMA17G10770	0.307628	-0.810358
GLYMA17G13670	0.30749	-0.703948
GLYMA02G15920	0.307001	-0.65182
GLYMA12G15460	0.298649	0.754366
GLYMA18G03360	0.295615	-0.733626
GLYMA02G40820	0.292755	0.801666
GLYMA03G29240	0.292435	-0.66751
GLYMA03G38190	0.291128	0.765894
GLYMA19G01310	0.287373	0.778026
GLYMA09G36110	0.287024	0.804858
GLYMA06G06850	0.286353	0.814274
GLYMA12G17280	0.283389	-0.65034
GLYMA04G07010	0.281135	0.812064
GLYMA02G37020	0.280754	0.753717
GLYMA03G30730	0.278927	0.851215
GLYMA06G14280	0.277696	-0.718641
GLYMA16G20780	0.277675	0.767056
GLYMA02G07990	0.264808	0.808104
GLYMA10G03450	0.262824	-0.760923
GLYMA09G07640	0.262523	-0.676616
GLYMA08G22910	0.257302	0.770373
GLYMA20G23970	0.254319	-0.718306
GLYMA13G34430	0.253092	-0.688984
GLYMA09G00250	0.250373	0.807073
GLYMA20G24200	0.239064	0.827055
GLYMA12G06360	0.234068	0.761672
GLYMA10G01400	0.233256	-0.677474
GLYMA20G23590	0.227482	-0.772201
GLYMA01G38930	0.223537	0.749689
GLYMA18G47180	0.214627	-0.673561
GLYMA18G13260	0.214346	-0.693564
GLYMA20G22090	0.213237	0.739764
GLYMA10G11830	0.211905	-0.681741
GLYMA06G33940	0.210725	0.820228
GLYMA13G44940	0.206654	0.767494
GLYMA04G08540	0.202254	0.774731
GLYMA13G25780	0.200136	-0.734774
GLYMA15G13180	0.200136	-0.734774
GLYMA10G03030	0.192913	0.751305
GLYMA18G08240	0.184896	-0.670921
GLYMA08G28040	0.182054	-0.805518
GLYMA12G10680	0.169622	-0.782876
GLYMA18G16250	0.169622	-0.782876
GLYMA14G15360	0.168179	-0.730767
GLYMA12G03140	0.151252	0.783832
GLYMA05G25610	0.145718	0.74873
GLYMA10G31960	0.141833	0.79006
GLYMA11G00260	0.139329	-0.839001
GLYMA06G01260	0.138872	0.775755
GLYMA08G00670	0.134506	-0.687739
GLYMA09G24100	0.127595	-0.784949
GLYMA13G22190	0.127427	-0.653237
GLYMA12G01430	0.126403	-0.716157
GLYMA13G06070	0.12036	-0.678366
GLYMA18G07380	0.120305	0.773872
GLYMA16G06410	0.11589	-0.819919
GLYMA06G08810	0.113612	-0.673811
GLYMA05G23210	0.109876	0.781147
GLYMA12G36290	0.105358	-0.693729
GLYMA17G10510	0.102753	-0.685203
GLYMA03G41200	0.100058	-0.687635
GLYMA18G47670	0.0993549	-0.651592
GLYMA20G34750	0.099146	0.796309
GLYMA14G01340	0.0960152	-0.670703
GLYMA18G48680	0.0942873	0.832281
GLYMA19G35340	0.0938494	0.847468
GLYMA01G03190	0.0864815	-0.677098
GLYMA08G05050	0.0846247	-0.726624
GLYMA06G47600	0.0820476	-0.767209
GLYMA04G03390	0.0781076	0.751014
GLYMA07G11890	0.0721846	0.74175
GLYMA06G11470	0.0610079	-0.646669
GLYMA04G05290	0.0558641	0.751845
GLYMA02G09340	0.053991	-0.684979
GLYMA04G14530	0.0514482	0.824561
GLYMA17G09990	0.0513106	0.764528
GLYMA02G44800	0.0496567	0.895092
GLYMA17G03310	0.0482425	-0.661243
GLYMA05G32760	0.0419212	-0.671908
GLYMA06G07110	0.0394209	0.802332
GLYMA08G18490	0.0378992	0.797304
GLYMA13G19490	0.0348358	-0.676018
GLYMA11G20650	0.0332716	-0.660424
GLYMA03G29660	0.0310007	0.765302
GLYMA11G05500	0.029539	-0.766834
GLYMA17G36760	0.0294365	0.759001
GLYMA08G40150	0.0270622	0.776792
GLYMA18G06690	0.0256498	-0.85901
GLYMA13G10490	0.0251574	0.811247
GLYMA05G30530	0.0222207	0.808829
GLYMA09G30320	0.0134177	0.884689
GLYMA16G04500	0.012468	0.76273
GLYMA13G37690	0.0118	0.758013
GLYMA08G46210	0.00518914	0.834865
GLYMA08G07470	0.00301354	-0.756816
GLYMA13G42680	0.00258891	-0.680267
GLYMA09G04260	0.000523415	0.757528
GLYMA13G16570	-0.00365136	0.744585
GLYMA01G44040	-0.00526792	0.859447
GLYMA02G26620	-0.00558968	0.753685
GLYMA17G01720	-0.0122942	0.773022
GLYMA11G10670	-0.0161613	-0.702351
GLYMA17G11800	-0.0178445	0.760974
GLYMA17G02630	-0.0185227	0.785333
GLYMA18G07320	-0.0195229	0.801689
GLYMA14G10750	-0.0221353	0.749858
GLYMA01G44490	-0.0229323	-0.715318
GLYMA15G32540	-0.0286566	0.758606
GLYMA15G03660	-0.0314957	0.783781
GLYMA17G17350	-0.0344105	-0.765081
GLYMA12G36820	-0.0358494	-0.675225
GLYMA05G37740	-0.0387602	0.841264
GLYMA12G01340	-0.0395564	0.784302
GLYMA06G11850	-0.0412708	0.779971
GLYMA01G02060	-0.045219	-0.708633
GLYMA03G22620	-0.0453178	-0.702224
GLYMA14G40620	-0.0463521	-0.694379
GLYMA01G44290	-0.0466887	0.80171
GLYMA11G36140	-0.0486504	-0.695914
GLYMA18G07520	-0.0497583	0.770977
GLYMA07G15550	-0.0504398	0.748777
GLYMA17G33020	-0.0505852	-0.674462
GLYMA10G30990	-0.0523275	0.811928
GLYMA18G44560	-0.0526252	-0.663777
GLYMA18G01540	-0.0646569	-0.653776
GLYMA19G02400	-0.0657515	0.900105
GLYMA19G12000	-0.0693332	-0.864514
GLYMA08G29030	-0.0701975	-0.756434
GLYMA04G40740	-0.0736073	0.834574
GLYMA11G26510	-0.0764322	0.879089
GLYMA06G10250	-0.0835053	-0.663531
GLYMA05G01910	-0.085756	0.859011
GLYMA07G02290	-0.0878381	-0.647271
GLYMA15G06220	-0.0879876	0.850954
GLYMA10G31530	-0.0937396	0.793709
GLYMA15G14470	-0.0939474	0.782355
GLYMA06G07270	-0.0954929	0.854717
GLYMA13G06920	-0.0994265	0.742032
GLYMA14G32440	-0.100162	-0.653916
GLYMA13G10120	-0.100501	0.764496
GLYMA20G37600	-0.101208	0.788871
GLYMA07G40170	-0.10176	0.800828
GLYMA06G28560	-0.107001	-0.719049
GLYMA04G26800	-0.1074	-0.785504
GLYMA09G35900	-0.118706	0.792529
GLYMA01G37140	-0.120775	0.746871
GLYMA02G06180	-0.122219	0.790438
GLYMA07G13380	-0.123333	-0.753294
GLYMA06G11430	-0.126754	0.774737
GLYMA04G06010	-0.1272	-0.647944
GLYMA06G15280	-0.128792	-0.723214
GLYMA10G30350	-0.128975	-0.67822
GLYMA08G08190	-0.129057	-0.759013
GLYMA17G06110	-0.130491	-0.717792
GLYMA17G34420	-0.130674	0.792314
GLYMA02G16260	-0.135911	-0.730281
GLYMA03G42410	-0.143482	-0.663214
GLYMA05G09140	-0.143666	-0.659697
GLYMA17G13770	-0.14631	0.756196
GLYMA19G38690	-0.156966	-0.791968
GLYMA08G42220	-0.160395	-0.690796
GLYMA19G34960	-0.163286	0.757601
GLYMA11G11960	-0.163539	-0.701925
GLYMA09G32680	-0.166662	0.751274
GLYMA13G07780	-0.167989	0.787228
GLYMA02G46430	-0.171844	-0.839705
GLYMA01G40650	-0.172534	0.750367
GLYMA06G00520	-0.17311	-0.64693
GLYMA11G11990	-0.175339	-0.740914
GLYMA07G16070	-0.181247	-0.689062
GLYMA07G05100	-0.182688	-0.830361
GLYMA06G05650	-0.185284	-0.654935
GLYMA12G32820	-0.18573	-0.670605
GLYMA20G37750	-0.190347	0.810003
GLYMA08G23440	-0.192011	0.81476
GLYMA19G00490	-0.19545	0.791689
GLYMA11G02110	-0.19553	-0.761492
GLYMA05G02800	-0.211359	0.783557
GLYMA12G05030	-0.212415	0.767254
GLYMA18G04660	-0.21348	0.795589
GLYMA17G02700	-0.222888	0.761356
GLYMA09G28640	-0.228153	0.751486
GLYMA18G51950	-0.233924	-0.709858
GLYMA20G11300	-0.235751	-0.773113
GLYMA11G21600	-0.238597	-0.727521
GLYMA07G38710	-0.239473	0.764651
GLYMA14G01040	-0.240105	-0.726365
GLYMA03G34830	-0.241819	-0.697337
GLYMA04G07230	-0.24203	0.773039
GLYMA02G16000	-0.250546	0.778326
GLYMA08G04990	-0.251042	-0.667946
GLYMA07G38000	-0.251644	-0.655105
GLYMA07G06120	-0.258727	-0.69713
GLYMA17G14070	-0.259294	0.825646
GLYMA20G00260	-0.267671	-0.72947
GLYMA12G03210	-0.268184	0.8055
GLYMA10G03720	-0.271534	0.74957
GLYMA10G03250	-0.275706	-0.736589
GLYMA14G21190	-0.280214	-0.726199
GLYMA09G01020	-0.28109	0.804147
GLYMA04G05800	-0.284067	0.884376
GLYMA03G42240	-0.287726	0.758617
GLYMA17G17850	-0.298569	0.789312
GLYMA06G00260	-0.313708	-0.683952
GLYMA13G01750	-0.316479	-0.673226
GLYMA13G38460	-0.321703	-0.68992
GLYMA08G22620	-0.322041	-0.691898
GLYMA10G06500	-0.328738	-0.763697
GLYMA17G15020	-0.333863	0.74523
GLYMA04G19880	-0.335074	0.818576
GLYMA03G31210	-0.343798	-0.688074
GLYMA08G10140	-0.35849	0.745756
GLYMA13G41240	-0.360505	-0.654615
GLYMA06G17940	-0.365988	-0.748541
GLYMA09G28880	-0.367116	-0.671494
GLYMA0335S00200	-0.368977	-0.768879
GLYMA17G37680	-0.372703	-0.662304
GLYMA09G02040	-0.376798	0.771641
GLYMA17G20310	-0.383593	0.776473
GLYMA04G41210	-0.39518	0.781942
GLYMA03G33000	-0.406745	-0.67852
GLYMA15G09560	-0.407701	0.757598
GLYMA19G39610	-0.414879	-0.700382
GLYMA18G02900	-0.416205	-0.794709
GLYMA11G13750	-0.430572	-0.736769
GLYMA11G35920	-0.437043	-0.693209
GLYMA16G28310	-0.451903	-0.703805
GLYMA05G34130	-0.4851	-0.657927
