# Supplementary material for: An integrated RNAseq-1H NMR metabolomics approach to understand soybean primary metabolism regulation in response to Rhizoctonia foliar blight disease
Source: BMC Plant Biol. 2017 Apr 27;17:84. doi: 10.1186/s12870-017-1020-8 (PMC5408482; doi:10.1186/s12870-017-1020-8)
Supplement: Supplementary file 10 — O2PLS transcript variable importance values for transcripts involved in primary metabolism. (XLSX 461 kb) [file 12870_2017_1020_MOESM10_ESM.xlsx]

## Sheet: Primary_VIPS_CTR_O2PLS.txt
Additional file 10: Table S9. O2PLS transcript variable importance values for transcripts involved in primary metabolism.
Gene ID	GO ID for Biological process	GO ID for molecular function	GO ID for cellular component	VIP.2	1.89456 x VIP.2.cvSE
GLYMA12G12230	GO:0006598_and_GO:0009611_and_GO:0009698_and_GO:0009805_and_GO:0009809_and_GO:0009963_and_GO:0016126_and_GO:0042398_and_GO:0051555_and_	GO:0030744_and_GO:0030755_and_GO:0033799_and_GO:0047763_and_	GO:0005634_and_GO:0005737_and_GO:0005829_and_GO:0005886_and_GO:0009506_and_	6.78957	1.05691
GLYMA16G27880	GO:0006979_and_GO:0010075_and_GO:0048653_and_GO:0055114_and_	GO:0004601_and_GO:0020037_and_	GO:0005576_and_GO:0005618_and_GO:0005773_and_GO:0009505_and_GO:0009506_and_GO:0016020_and_	5.84413	0.922734
GLYMA10G39740	GO:0000023_and_GO:0006974_and_GO:0009228_and_GO:0009409_and_GO:0009637_and_GO:0010155_and_GO:0018131_and_GO:0019252_and_GO:0042742_and_GO:0043085_and_GO:0046777_and_	GO:0008270_and_GO:0042803_and_	GO:0005739_and_GO:0009507_and_GO:0009570_and_GO:0009579_and_GO:0009941_and_GO:0010319_and_	5.31888	2.84139
GLYMA19G01470	GO:0001561_and_GO:0006629_and_GO:0006826_and_GO:0006979_and_GO:0008219_and_GO:0009627_and_GO:0009737_and_GO:0009751_and_GO:0009830_and_GO:0010106_and_GO:0010167_and_GO:0015706_and_GO:0034614_and_GO:0042742_and_GO:0051707_and_GO:0071446_and_GO:0071732_and_	GO:0004601_and_GO:0016165_and_GO:0020037_and_	GO:0005576_and_	5.20641	1.00356
GLYMA05G04290	GO:0005975_and_GO:0006816_and_GO:0007030_and_GO:0009617_and_GO:0009651_and_GO:0071370_and_GO:0080022_and_	GO:0004553_and_GO:0004564_and_GO:0004575_and_	GO:0000325_and_GO:0005773_and_GO:0009505_and_	5.00441	1.03433
GLYMA20G27990	GO:0000023_and_GO:0006974_and_GO:0009228_and_GO:0009409_and_GO:0009637_and_GO:0010155_and_GO:0018131_and_GO:0019252_and_GO:0042742_and_GO:0043085_and_GO:0046777_and_	GO:0008270_and_GO:0042803_and_	GO:0005739_and_GO:0009507_and_GO:0009570_and_GO:0009579_and_GO:0009941_and_GO:0010319_and_	4.80206	2.81473
GLYMA13G24200	GO:0055114_and_	GO:0005506_and_GO:0009055_and_GO:0016705_and_GO:0019825_and_GO:0020037_and_	0	4.56629	0.626331
GLYMA06G38160	GO:0008152_and_GO:0009723_and_GO:0015995_and_GO:0055114_and_	GO:0000166_and_GO:0016491_and_GO:0016630_and_	GO:0009507_and_GO:0009534_and_GO:0009941_and_	4.55499	1.45218
GLYMA10G00430	GO:0006468_and_GO:0006612_and_GO:0006833_and_GO:0007165_and_GO:0009409_and_GO:0009651_and_GO:0009750_and_GO:0009963_and_GO:0010363_and_GO:0030003_and_GO:0070838_and_	GO:0004672_and_GO:0004674_and_GO:0005515_and_GO:0005524_and_GO:0016301_and_GO:0016772_and_	GO:0005886_and_	4.51895	1.38053
GLYMA09G28200	GO:0006364_and_GO:0009637_and_GO:0009644_and_GO:0009744_and_GO:0009765_and_GO:0010114_and_GO:0010155_and_GO:0010196_and_GO:0010218_and_GO:0015979_and_GO:0019344_and_	GO:0016168_and_	GO:0009507_and_GO:0009517_and_GO:0009533_and_GO:0009534_and_GO:0009535_and_GO:0009579_and_GO:0009783_and_GO:0010287_and_GO:0016020_and_GO:0030076_and_	4.13102	0.86876
GLYMA01G33070	GO:0000096_and_GO:0006546_and_GO:0006636_and_GO:0006733_and_GO:0006766_and_GO:0008652_and_GO:0009072_and_GO:0009106_and_GO:0009108_and_GO:0009117_and_GO:0009266_and_GO:0009416_and_GO:0009695_and_GO:0009915_and_GO:0009965_and_GO:0010189_and_GO:0015994_and_GO:0019216_and_GO:0019288_and_GO:0019748_and_GO:0030154_and_GO:0031347_and_GO:0031408_and_GO:0042362_and_GO:0044272_and_GO:0045893_and_GO:007155…	GO:0004659_and_GO:0010176_and_	GO:0005886_and_GO:0009507_and_GO:0016021_and_	4.09941	1.15093
GLYMA20G30910	GO:0006979_and_GO:0010075_and_GO:0048653_and_GO:0055114_and_	GO:0004601_and_GO:0020037_and_	GO:0005576_and_GO:0005618_and_GO:0005773_and_GO:0009505_and_GO:0009506_and_GO:0016020_and_	4.07308	1.48173
GLYMA01G33150	GO:0010043_and_GO:0055114_and_GO:0071281_and_	GO:0004497_and_GO:0005506_and_GO:0009055_and_GO:0016705_and_GO:0019825_and_GO:0020037_and_	GO:0009507_and_	3.90802	1.14791
GLYMA04G43470	GO:0000271_and_GO:0030244_and_	GO:0016740_and_GO:0016757_and_GO:0016759_and_GO:0016760_and_	GO:0005794_and_GO:0016020_and_	3.83087	0.903868
GLYMA06G48260	GO:0000271_and_GO:0006863_and_GO:0030244_and_	GO:0016740_and_GO:0016757_and_GO:0016759_and_GO:0016760_and_	GO:0005886_and_GO:0016020_and_	3.81026	1.05873
GLYMA08G25950	GO:0055114_and_	GO:0005506_and_GO:0009055_and_GO:0016705_and_GO:0019825_and_GO:0020037_and_	0	3.74845	1.0578
GLYMA18G07290	GO:0000023_and_GO:0006098_and_GO:0009228_and_GO:0010266_and_GO:0016045_and_GO:0019252_and_GO:0019288_and_GO:0019760_and_GO:0043085_and_	GO:0003824_and_GO:0051536_and_GO:0080041_and_	GO:0009507_and_GO:0009536_and_GO:0009570_and_	3.74002	0.697683
GLYMA01G01510	GO:0006629_and_GO:0016042_and_	GO:0004091_and_GO:0004806_and_	GO:0005886_and_	3.67858	1.12545
GLYMA11G10460	GO:0019344_and_	0	GO:0005618_and_	3.66753	0.962965
GLYMA17G13730	GO:0006097_and_	GO:0003824_and_GO:0004474_and_	GO:0005634_and_	3.65935	0.926403
GLYMA11G21190	GO:0000271_and_GO:0006863_and_GO:0030244_and_	GO:0016740_and_GO:0016757_and_GO:0016759_and_GO:0016760_and_	GO:0005886_and_GO:0016020_and_	3.63721	1.37896
GLYMA11G18640	GO:0006098_and_GO:0006364_and_GO:0009657_and_GO:0009768_and_GO:0010207_and_GO:0019344_and_GO:0019684_and_GO:0030003_and_GO:0035304_and_GO:0070838_and_	GO:0003674_and_	GO:0005739_and_GO:0009507_and_GO:0009522_and_GO:0009579_and_	3.62611	1.1333
GLYMA16G33710	GO:0009651_and_GO:0009751_and_GO:0010167_and_GO:0012501_and_GO:0015706_and_GO:0042542_and_GO:0042742_and_	GO:0004866_and_	GO:0005576_and_GO:0005739_and_	3.57182	0.857125
GLYMA05G31450	GO:0000302_and_GO:0006021_and_GO:0008654_and_GO:0009793_and_GO:0010039_and_GO:0015979_and_GO:0055072_and_	GO:0000166_and_GO:0004512_and_	GO:0005737_and_	3.55749	1.17223
GLYMA16G26100	GO:0002679_and_GO:0006857_and_GO:0006865_and_GO:0006952_and_GO:0008219_and_GO:0009407_and_GO:0009817_and_GO:0010150_and_GO:0010200_and_GO:0010583_and_GO:0015824_and_	GO:0005516_and_	GO:0005886_and_GO:0016021_and_	3.55398	0.725087
GLYMA08G25520	GO:0009651_and_GO:0009751_and_GO:0010167_and_GO:0012501_and_GO:0015706_and_GO:0042542_and_GO:0042742_and_	GO:0004866_and_	GO:0005576_and_GO:0005739_and_	3.53924	0.764714
GLYMA18G12660	GO:0009225_and_GO:0009744_and_GO:0009813_and_GO:0010224_and_GO:0010253_and_GO:0010315_and_GO:0044237_and_GO:0045226_and_GO:0051555_and_	GO:0000166_and_GO:0003824_and_GO:0008831_and_GO:0010280_and_GO:0050377_and_GO:0050662_and_	GO:0005829_and_GO:0009506_and_GO:0009507_and_	3.53642	0.891349
GLYMA16G32740	GO:0008150_and_GO:0009611_and_GO:0009695_and_	GO:0003674_and_	GO:0005774_and_GO:0031225_and_	3.53183	0.823171
GLYMA04G12510	GO:0009773_and_GO:0009780_and_GO:0015979_and_GO:0019344_and_GO:0030003_and_GO:0042550_and_GO:0050821_and_GO:0070838_and_	GO:0003674_and_	GO:0009507_and_GO:0009522_and_GO:0009534_and_GO:0009535_and_GO:0009579_and_GO:0009941_and_GO:0016020_and_GO:0030093_and_	3.50899	0.94571
GLYMA16G26130	GO:0006364_and_GO:0009637_and_GO:0009644_and_GO:0009744_and_GO:0009765_and_GO:0009768_and_GO:0010114_and_GO:0010155_and_GO:0010218_and_GO:0015979_and_	GO:0016168_and_	GO:0009507_and_GO:0009534_and_GO:0009535_and_GO:0009579_and_GO:0009941_and_GO:0010287_and_GO:0016020_and_GO:0030076_and_	3.48153	1.16047
GLYMA01G24530	GO:0006561_and_GO:0008152_and_GO:0008652_and_GO:0009737_and_GO:0009793_and_GO:0042538_and_GO:0055114_and_	GO:0003824_and_GO:0004349_and_GO:0004350_and_GO:0016491_and_GO:0016620_and_	GO:0005737_and_GO:0005739_and_GO:0005829_and_GO:0009506_and_GO:0009507_and_	3.46956	0.968358
GLYMA05G25810	GO:0009765_and_GO:0015979_and_	GO:0016168_and_	GO:0009507_and_GO:0009534_and_GO:0009535_and_GO:0009579_and_GO:0016020_and_GO:0030076_and_	3.39965	2.83689
GLYMA13G34290	GO:0006541_and_GO:0046900_and_	GO:0003824_and_GO:0008242_and_GO:0016787_and_	GO:0005576_and_GO:0005773_and_	3.38642	1.04357
GLYMA19G06340	GO:0009637_and_GO:0010114_and_GO:0010218_and_GO:0015977_and_GO:0015979_and_GO:0080158_and_	GO:0016984_and_	GO:0005618_and_GO:0009507_and_GO:0009570_and_GO:0009573_and_GO:0009579_and_GO:0009941_and_GO:0016020_and_GO:0022626_and_GO:0048046_and_	3.35085	2.31878
GLYMA16G33030	GO:0006364_and_GO:0009637_and_GO:0009644_and_GO:0009744_and_GO:0009765_and_GO:0010114_and_GO:0010155_and_GO:0010196_and_GO:0010218_and_GO:0015979_and_GO:0019344_and_	GO:0016168_and_	GO:0009507_and_GO:0009517_and_GO:0009533_and_GO:0009534_and_GO:0009535_and_GO:0009579_and_GO:0009783_and_GO:0010287_and_GO:0016020_and_GO:0030076_and_	3.34918	1.46256
GLYMA18G02210	GO:0006021_and_GO:0008654_and_GO:0009408_and_GO:0009644_and_GO:0009733_and_GO:0009793_and_GO:0010264_and_GO:0015996_and_GO:0016036_and_GO:0042542_and_GO:0042742_and_GO:0050832_and_GO:0051607_and_	GO:0000166_and_GO:0004512_and_GO:0005515_and_	GO:0005737_and_	3.34027	1.28088
GLYMA16G28070	GO:0009765_and_GO:0009769_and_GO:0015979_and_	GO:0016168_and_	GO:0009507_and_GO:0009534_and_GO:0009535_and_GO:0009579_and_GO:0009941_and_GO:0010287_and_GO:0016020_and_GO:0030076_and_GO:0042651_and_	3.33655	1.5873
GLYMA01G00840	GO:0006949_and_GO:0019310_and_GO:0055114_and_	GO:0005506_and_GO:0050113_and_	GO:0005737_and_	3.33333	1.05627
GLYMA18G53150	GO:0006612_and_GO:0006869_and_GO:0009963_and_GO:0010363_and_	GO:0008289_and_	GO:0005576_and_	3.33096	1.679
GLYMA14G38210	GO:0006979_and_GO:0055114_and_	GO:0004601_and_GO:0020037_and_	GO:0005576_and_	3.32844	0.97509
GLYMA15G19510	GO:0009409_and_GO:0010103_and_GO:0018119_and_GO:0019684_and_GO:0030003_and_GO:0042742_and_GO:0070838_and_	GO:0030145_and_GO:0045735_and_	GO:0005576_and_GO:0005618_and_GO:0005634_and_GO:0009505_and_GO:0031012_and_GO:0048046_and_	3.30206	0.963679
GLYMA08G45520	GO:0006457_and_GO:0009408_and_GO:0009644_and_GO:0010167_and_GO:0015706_and_GO:0034976_and_GO:0042542_and_	GO:0004866_and_	GO:0005576_and_GO:0005618_and_GO:0048046_and_	3.29775	0.593178
GLYMA10G32080	GO:0006364_and_GO:0009637_and_GO:0009644_and_GO:0009744_and_GO:0009765_and_GO:0010114_and_GO:0010155_and_GO:0010196_and_GO:0010218_and_GO:0015979_and_GO:0019344_and_	GO:0016168_and_	GO:0009507_and_GO:0009517_and_GO:0009533_and_GO:0009534_and_GO:0009535_and_GO:0009579_and_GO:0009783_and_GO:0010287_and_GO:0016020_and_GO:0030076_and_	3.28618	0.524063
GLYMA06G20960	GO:0009765_and_GO:0015979_and_GO:0019344_and_GO:0030003_and_GO:0070838_and_GO:0080167_and_	GO:0016168_and_	GO:0009507_and_GO:0009534_and_GO:0009535_and_GO:0009579_and_GO:0009941_and_GO:0010287_and_GO:0016020_and_GO:0030076_and_	3.27325	1.72709
GLYMA15G13500	GO:0006979_and_GO:0009651_and_GO:0010043_and_GO:0055114_and_	GO:0004601_and_GO:0020037_and_	GO:0005576_and_GO:0009505_and_	3.26551	0.86558
GLYMA02G47560	GO:0009637_and_GO:0009765_and_GO:0010114_and_GO:0010218_and_GO:0015979_and_	GO:0016168_and_	GO:0009507_and_GO:0009535_and_GO:0009579_and_GO:0009941_and_GO:0010287_and_GO:0016020_and_GO:0030076_and_	3.25687	1.85728
GLYMA07G12680	GO:0006810_and_GO:0009624_and_GO:0055085_and_	GO:0000166_and_GO:0005524_and_GO:0016887_and_GO:0017111_and_GO:0042626_and_	GO:0005886_and_GO:0009506_and_GO:0016021_and_	3.22537	0.617718
GLYMA13G36110	GO:0010043_and_GO:0055114_and_GO:0071281_and_	GO:0004497_and_GO:0005506_and_GO:0009055_and_GO:0016705_and_GO:0019825_and_GO:0020037_and_	GO:0009507_and_	3.20276	1.20234
GLYMA08G08770	GO:0009765_and_GO:0015979_and_	GO:0016168_and_	GO:0009507_and_GO:0009534_and_GO:0009535_and_GO:0009579_and_GO:0016020_and_GO:0030076_and_	3.19433	3.01119
GLYMA19G06370	GO:0009637_and_GO:0010114_and_GO:0010218_and_GO:0015977_and_GO:0015979_and_GO:0080158_and_	GO:0016984_and_	GO:0005618_and_GO:0009507_and_GO:0009570_and_GO:0009573_and_GO:0009579_and_GO:0009941_and_GO:0016020_and_GO:0022626_and_GO:0048046_and_	3.1912	2.46746
GLYMA10G02370	GO:0006810_and_GO:0006855_and_GO:0009414_and_GO:0009611_and_GO:0009624_and_GO:0009627_and_GO:0010118_and_GO:0034976_and_GO:0055085_and_	GO:0000166_and_GO:0005524_and_GO:0008517_and_GO:0016887_and_GO:0017111_and_GO:0042626_and_	GO:0000325_and_GO:0005773_and_GO:0005774_and_GO:0005794_and_GO:0005886_and_GO:0009506_and_GO:0016021_and_	3.17527	0.663321
GLYMA08G14670	GO:0000302_and_GO:0006021_and_GO:0008654_and_GO:0009793_and_GO:0010039_and_GO:0015979_and_GO:0055072_and_	GO:0000166_and_GO:0004512_and_	GO:0005737_and_	3.11966	0.535459
GLYMA14G00640	GO:0009765_and_GO:0015979_and_GO:0019344_and_	GO:0016168_and_	GO:0009507_and_GO:0009534_and_GO:0009535_and_GO:0009579_and_GO:0010287_and_GO:0016020_and_GO:0030076_and_	3.11662	1.01573
GLYMA01G39350	GO:0006629_and_	GO:0004806_and_	GO:0005576_and_	3.10285	0.978072
GLYMA03G29950	GO:0055114_and_	GO:0005506_and_GO:0009055_and_GO:0016705_and_GO:0019825_and_GO:0020037_and_	0	3.10239	0.809573
GLYMA16G28030	GO:0009765_and_GO:0009769_and_GO:0015979_and_	GO:0016168_and_	GO:0009507_and_GO:0009534_and_GO:0009535_and_GO:0009579_and_GO:0009941_and_GO:0010287_and_GO:0016020_and_GO:0030076_and_GO:0042651_and_	3.0694	1.85104
GLYMA17G14750	GO:0005975_and_GO:0006816_and_GO:0007030_and_GO:0009617_and_GO:0009651_and_GO:0071370_and_GO:0080022_and_	GO:0004553_and_GO:0004564_and_GO:0004575_and_	GO:0000325_and_GO:0005773_and_GO:0009505_and_	3.06741	0.786579
GLYMA12G35050	GO:0008152_and_GO:0009723_and_GO:0015995_and_GO:0055114_and_	GO:0000166_and_GO:0016491_and_GO:0016630_and_	GO:0009507_and_GO:0009534_and_GO:0009941_and_	3.02345	0.802483
GLYMA04G33360	GO:0009765_and_GO:0015979_and_GO:0019344_and_GO:0030003_and_GO:0070838_and_GO:0080167_and_	GO:0016168_and_	GO:0009507_and_GO:0009534_and_GO:0009535_and_GO:0009579_and_GO:0009941_and_GO:0010287_and_GO:0016020_and_GO:0030076_and_	2.98201	1.42423
GLYMA14G33480	GO:0006809_and_GO:0009416_and_GO:0042128_and_GO:0055114_and_	GO:0005506_and_GO:0005515_and_GO:0008940_and_GO:0009055_and_GO:0016491_and_GO:0020037_and_GO:0030151_and_GO:0043546_and_GO:0046857_and_GO:0046872_and_GO:0050660_and_	GO:0005739_and_GO:0005829_and_	2.98048	0.649218
GLYMA02G07180	GO:0006364_and_GO:0009637_and_GO:0009644_and_GO:0009744_and_GO:0009765_and_GO:0009768_and_GO:0010114_and_GO:0010155_and_GO:0010218_and_GO:0015979_and_	GO:0016168_and_	GO:0009507_and_GO:0009534_and_GO:0009535_and_GO:0009579_and_GO:0009941_and_GO:0010287_and_GO:0016020_and_GO:0030076_and_	2.96055	0.953315
GLYMA16G25860	GO:0000165_and_GO:0006098_and_GO:0006355_and_GO:0006364_and_GO:0006612_and_GO:0009617_and_GO:0009657_and_GO:0009773_and_GO:0009862_and_GO:0009867_and_GO:0009902_and_GO:0009965_and_GO:0010027_and_GO:0010205_and_GO:0010207_and_GO:0010310_and_GO:0010363_and_GO:0015979_and_GO:0019684_and_GO:0019761_and_GO:0030003_and_GO:0030154_and_GO:0031348_and_GO:0035304_and_GO:0042549_and_GO:0042742_and_GO:004279…	GO:0005509_and_GO:0005515_and_GO:0008266_and_GO:0010242_and_	GO:0009507_and_GO:0009534_and_GO:0009535_and_GO:0009543_and_GO:0009570_and_GO:0009579_and_GO:0009654_and_GO:0010287_and_GO:0030095_and_GO:0031977_and_	2.94286	1.32607
GLYMA01G23790	GO:0006094_and_GO:0009817_and_GO:0016036_and_GO:0046686_and_	GO:0004611_and_GO:0004612_and_GO:0005524_and_GO:0017076_and_	GO:0005634_and_GO:0005730_and_GO:0005737_and_GO:0005829_and_GO:0016020_and_	2.93767	0.525241
GLYMA06G00990	GO:0006527_and_GO:0006596_and_GO:0006612_and_GO:0006970_and_GO:0006979_and_GO:0007165_and_GO:0008295_and_GO:0009409_and_GO:0009414_and_GO:0009446_and_GO:0009611_and_GO:0009620_and_GO:0009651_and_GO:0009695_and_GO:0009723_and_GO:0009733_and_GO:0009737_and_GO:0009738_and_GO:0009753_and_GO:0009793_and_GO:0009863_and_GO:0009867_and_GO:0010363_and_GO:0042538_and_GO:0048316_and_GO:0080167_and_	GO:0003824_and_GO:0008792_and_	GO:0005634_and_	2.93069	1.04066
GLYMA15G21890	GO:0006555_and_GO:0006556_and_GO:0009409_and_GO:0009809_and_	GO:0004478_and_GO:0005524_and_	GO:0005618_and_GO:0005730_and_GO:0005737_and_GO:0005886_and_GO:0009506_and_GO:0016020_and_	2.92491	1.85096
GLYMA15G19100	GO:0015979_and_	GO:0003674_and_	GO:0009507_and_GO:0009523_and_GO:0009535_and_GO:0016020_and_	2.91324	0.579739
GLYMA04G02330	GO:0009860_and_GO:0010183_and_GO:0045454_and_GO:0046686_and_GO:0055114_and_GO:0080092_and_	GO:0016209_and_GO:0016491_and_GO:0047134_and_	GO:0005829_and_	2.91222	0.859872
GLYMA02G03870	GO:0008152_and_GO:0010228_and_GO:0016926_and_GO:0050665_and_GO:0055114_and_	GO:0004028_and_GO:0004029_and_GO:0016491_and_	GO:0009507_and_	2.90461	1.22511
GLYMA02G11610	GO:0008152_and_GO:0009407_and_GO:0009723_and_GO:0010583_and_GO:0051707_and_	GO:0008194_and_GO:0016757_and_GO:0016758_and_GO:0035251_and_GO:0080043_and_GO:0080044_and_	GO:0005829_and_	2.90456	1.1854
GLYMA07G05480	GO:0006598_and_GO:0009611_and_GO:0009698_and_GO:0009805_and_GO:0009809_and_GO:0009963_and_GO:0016126_and_GO:0042398_and_GO:0051555_and_	GO:0030744_and_GO:0030755_and_GO:0033799_and_GO:0047763_and_	GO:0005634_and_GO:0005737_and_GO:0005829_and_GO:0005886_and_GO:0009506_and_	2.90281	0.995042
GLYMA15G16780	GO:0055114_and_	GO:0005506_and_GO:0009055_and_GO:0016705_and_GO:0019825_and_GO:0020037_and_	0	2.89403	0.384094
GLYMA02G12520	GO:0006413_and_GO:0006452_and_GO:0008612_and_GO:0010089_and_GO:0045901_and_GO:0045905_and_	GO:0003723_and_GO:0003743_and_GO:0003746_and_GO:0043022_and_	GO:0005737_and_	2.89073	0.964194
GLYMA01G39850	GO:0009640_and_GO:0009704_and_GO:0009744_and_GO:0009813_and_GO:0010224_and_GO:0080167_and_	GO:0016787_and_	GO:0005737_and_	2.88165	1.32859
GLYMA11G29460	GO:0009809_and_GO:0019761_and_GO:0044237_and_	GO:0000166_and_GO:0003824_and_GO:0016621_and_GO:0050662_and_	GO:0005829_and_	2.87966	1.29318
GLYMA03G04990	GO:0007568_and_GO:0009830_and_GO:0043562_and_	GO:0003824_and_GO:0008453_and_GO:0008483_and_GO:0030170_and_	0	2.87376	0.819974
GLYMA16G04240	GO:0008652_and_GO:0009086_and_GO:0009651_and_GO:0010043_and_GO:0046686_and_	GO:0003871_and_GO:0005507_and_GO:0008270_and_GO:0008705_and_	GO:0005737_and_GO:0005774_and_GO:0005777_and_GO:0005829_and_GO:0005886_and_GO:0009506_and_GO:0009507_and_GO:0009570_and_GO:0016020_and_GO:0048046_and_	2.87084	0.736966
GLYMA17G04920	GO:0009744_and_GO:0009750_and_GO:0010228_and_GO:0016926_and_GO:0019477_and_GO:0050665_and_GO:0055114_and_GO:0080167_and_	GO:0000166_and_GO:0004753_and_GO:0016491_and_GO:0047130_and_	GO:0005737_and_GO:0005739_and_GO:0005829_and_	2.8671	0.948635
GLYMA03G12240	GO:0006561_and_GO:0008152_and_GO:0008652_and_GO:0009737_and_GO:0009793_and_GO:0042538_and_GO:0055114_and_	GO:0003824_and_GO:0004349_and_GO:0004350_and_GO:0016491_and_GO:0016620_and_	GO:0005737_and_GO:0005739_and_GO:0005829_and_GO:0009506_and_GO:0009507_and_	2.85828	0.679119
GLYMA06G02380	GO:0009860_and_GO:0010183_and_GO:0045454_and_GO:0046686_and_GO:0055114_and_GO:0080092_and_	GO:0016209_and_GO:0016491_and_GO:0047134_and_	GO:0005829_and_	2.85225	0.792319
GLYMA13G41650	GO:0006952_and_GO:0007165_and_	0	GO:0005618_and_GO:0005886_and_GO:0009506_and_GO:0009507_and_GO:0016020_and_GO:0048046_and_	2.8301	0.899561
GLYMA14G08810	GO:0006612_and_GO:0008150_and_GO:0009611_and_GO:0009612_and_GO:0009646_and_GO:0009863_and_GO:0009867_and_GO:0010200_and_GO:0010363_and_	GO:0003674_and_	GO:0005886_and_GO:0009507_and_	2.82609	0.270572
GLYMA12G01690	GO:0008152_and_GO:0010189_and_	GO:0008168_and_GO:0050342_and_	GO:0009507_and_	2.82399	0.981255
GLYMA13G19170	GO:0015979_and_GO:0019684_and_GO:0030003_and_GO:0070838_and_	0	GO:0009507_and_GO:0009522_and_GO:0009534_and_GO:0009535_and_GO:0009538_and_GO:0009579_and_GO:0009941_and_GO:0010287_and_	2.82038	1.23964
GLYMA01G01630	GO:0006629_and_GO:0016042_and_	GO:0004091_and_GO:0004806_and_	GO:0005886_and_	2.80225	0.835217
GLYMA03G29440	GO:0006979_and_GO:0034484_and_GO:0080167_and_	GO:0004553_and_GO:0052692_and_	GO:0005737_and_GO:0009506_and_	2.79753	0.802727
GLYMA20G35530	GO:0006364_and_GO:0009637_and_GO:0009644_and_GO:0009744_and_GO:0009765_and_GO:0010114_and_GO:0010155_and_GO:0010196_and_GO:0010218_and_GO:0015979_and_GO:0019344_and_	GO:0016168_and_	GO:0009507_and_GO:0009517_and_GO:0009533_and_GO:0009534_and_GO:0009535_and_GO:0009579_and_GO:0009783_and_GO:0010287_and_GO:0016020_and_GO:0030076_and_	2.79051	0.766335
GLYMA20G02220	GO:0000023_and_GO:0005975_and_GO:0006048_and_GO:0019252_and_GO:0042631_and_	GO:0004610_and_GO:0016868_and_	GO:0005829_and_GO:0009507_and_GO:0009570_and_	2.77641	0.282218
GLYMA17G01550	GO:0006546_and_GO:0007389_and_GO:0008361_and_GO:0009658_and_GO:0009926_and_GO:0010015_and_GO:0010075_and_GO:0016117_and_GO:0019344_and_GO:0040007_and_GO:0042744_and_GO:0046686_and_GO:0048481_and_	GO:0004047_and_	GO:0005737_and_GO:0005739_and_GO:0009507_and_GO:0009534_and_GO:0009570_and_GO:0009941_and_GO:0016020_and_GO:0022626_and_GO:0048046_and_	2.77343	1.07605
GLYMA02G39320	GO:0006529_and_GO:0009063_and_GO:0009416_and_GO:0009646_and_GO:0009744_and_GO:0009749_and_GO:0009750_and_GO:0043617_and_	GO:0004066_and_	GO:0005737_and_	2.75663	0.779042
GLYMA19G01200	GO:0008152_and_GO:0009611_and_GO:0046686_and_GO:0055114_and_	GO:0000166_and_GO:0016616_and_GO:0048037_and_GO:0051287_and_	GO:0005739_and_GO:0009507_and_GO:0009579_and_	2.74709	1.13467
GLYMA04G01950	GO:0000023_and_GO:0005975_and_GO:0005982_and_GO:0006098_and_GO:0010021_and_GO:0019252_and_GO:0019288_and_GO:0019760_and_GO:0043085_and_	GO:0003824_and_GO:0003844_and_GO:0004553_and_GO:0043169_and_	GO:0009507_and_GO:0009570_and_	2.74322	1.17042
GLYMA01G03820	GO:0008152_and_GO:0010228_and_GO:0016926_and_GO:0050665_and_GO:0055114_and_	GO:0004028_and_GO:0004029_and_GO:0016491_and_	GO:0009507_and_	2.74189	0.664254
GLYMA05G27740	GO:0006810_and_GO:0055085_and_	GO:0000166_and_GO:0005524_and_GO:0010290_and_GO:0015431_and_GO:0016887_and_GO:0017111_and_GO:0042626_and_	GO:0000325_and_GO:0005773_and_GO:0005774_and_GO:0005886_and_GO:0009506_and_GO:0016021_and_GO:0048046_and_	2.73832	0.913956
GLYMA07G02460	GO:0006612_and_GO:0009611_and_GO:0009805_and_GO:0009809_and_GO:0009963_and_GO:0010252_and_GO:0010363_and_	GO:0016740_and_GO:0016747_and_GO:0047172_and_GO:0047205_and_	GO:0005737_and_GO:0005829_and_	2.72911	0.823905
GLYMA01G28810	GO:0006364_and_GO:0009637_and_GO:0009644_and_GO:0009744_and_GO:0009765_and_GO:0010114_and_GO:0010155_and_GO:0010218_and_GO:0015979_and_GO:0019344_and_GO:0019684_and_GO:0035304_and_	GO:0016168_and_	GO:0009507_and_GO:0009534_and_GO:0009535_and_GO:0009579_and_GO:0009941_and_GO:0016020_and_	2.72567	2.35454
GLYMA13G35800	GO:0009765_and_GO:0015979_and_	GO:0005198_and_	GO:0009507_and_GO:0009534_and_GO:0009535_and_GO:0009579_and_GO:0016020_and_GO:0030076_and_	2.72489	2.05851
GLYMA03G29330	GO:0009058_and_GO:0015995_and_GO:0019684_and_	GO:0016851_and_	GO:0005739_and_GO:0009507_and_GO:0009706_and_GO:0010007_and_	2.71306	0.957442
GLYMA20G38930	GO:0000096_and_GO:0006546_and_GO:0006636_and_GO:0006733_and_GO:0006766_and_GO:0008652_and_GO:0009072_and_GO:0009106_and_GO:0009108_and_GO:0009117_and_GO:0009266_and_GO:0009416_and_GO:0009695_and_GO:0009915_and_GO:0009965_and_GO:0010189_and_GO:0015994_and_GO:0019216_and_GO:0019288_and_GO:0019748_and_GO:0030154_and_GO:0031347_and_GO:0031408_and_GO:0042362_and_GO:0044272_and_GO:0045893_and_GO:007155…	GO:0004659_and_GO:0010176_and_	GO:0005886_and_GO:0009507_and_GO:0016021_and_	2.70322	1.62379
GLYMA07G03560	GO:0005975_and_GO:0009414_and_GO:0042538_and_GO:0046482_and_	GO:0004462_and_	GO:0005737_and_	2.68748	0.810418
GLYMA07G05320	GO:0009765_and_GO:0009768_and_GO:0015979_and_	GO:0016168_and_	GO:0009507_and_GO:0009534_and_GO:0009535_and_GO:0009579_and_GO:0009782_and_GO:0016020_and_GO:0030076_and_	2.68148	1.6569
GLYMA07G15640	GO:0006355_and_GO:0007155_and_GO:0009723_and_GO:0009725_and_GO:0009733_and_GO:0009741_and_GO:0010090_and_GO:0010311_and_GO:0010583_and_GO:0045010_and_GO:0048366_and_GO:0048527_and_GO:0048765_and_GO:0071555_and_	GO:0003677_and_GO:0003700_and_GO:0046983_and_	GO:0005634_and_	2.67645	1.11248
GLYMA08G05130	GO:0006355_and_GO:0006511_and_GO:0007623_and_GO:0009637_and_GO:0009911_and_GO:0010468_and_	GO:0001047_and_GO:0004842_and_GO:0005515_and_	GO:0005634_and_	2.66234	0.766551
GLYMA06G45700	GO:0000272_and_GO:0005975_and_GO:0005983_and_GO:0080027_and_	GO:0003824_and_GO:0016161_and_GO:0043169_and_	GO:0005737_and_GO:0005829_and_GO:0009507_and_	2.6465	0.368737
GLYMA15G26370	GO:0010043_and_GO:0055114_and_GO:0071281_and_	GO:0004497_and_GO:0005506_and_GO:0009055_and_GO:0016705_and_GO:0019825_and_GO:0020037_and_	GO:0009507_and_	2.63794	0.607894
GLYMA05G00620	GO:0015979_and_GO:0019344_and_	GO:0003674_and_	GO:0009507_and_GO:0009522_and_GO:0009534_and_GO:0009535_and_GO:0009538_and_GO:0009579_and_GO:0009941_and_GO:0010287_and_GO:0016020_and_	2.62073	2.01446
GLYMA13G07610	GO:0009637_and_GO:0010114_and_GO:0010218_and_GO:0015977_and_GO:0015979_and_GO:0080158_and_	GO:0016984_and_	GO:0005618_and_GO:0009507_and_GO:0009570_and_GO:0009573_and_GO:0009579_and_GO:0009941_and_GO:0016020_and_GO:0022626_and_GO:0048046_and_	2.61929	2.21631
GLYMA15G05780	GO:0000023_and_GO:0009637_and_GO:0010155_and_GO:0019252_and_GO:0043085_and_GO:0046777_and_	GO:0003824_and_GO:0004722_and_	GO:0009507_and_	2.61626	1.53012
GLYMA17G02480	GO:0000096_and_GO:0006546_and_GO:0006636_and_GO:0006655_and_GO:0006733_and_GO:0006766_and_GO:0008152_and_GO:0008652_and_GO:0009072_and_GO:0009073_and_GO:0009106_and_GO:0009108_and_GO:0009117_and_GO:0009416_and_GO:0009695_and_GO:0009965_and_GO:0010155_and_GO:0015994_and_GO:0015995_and_GO:0016114_and_GO:0016117_and_GO:0019216_and_GO:0019288_and_GO:0019344_and_GO:0019748_and_GO:0030154_and_GO:003140…	GO:0003824_and_GO:0008661_and_GO:0016624_and_	GO:0009507_and_	2.60634	1.208
GLYMA19G29180	GO:0008652_and_GO:0009086_and_GO:0009651_and_GO:0010043_and_GO:0046686_and_	GO:0003871_and_GO:0005507_and_GO:0008270_and_GO:0008705_and_	GO:0005737_and_GO:0005774_and_GO:0005777_and_GO:0005829_and_GO:0005886_and_GO:0009506_and_GO:0009507_and_GO:0009570_and_GO:0016020_and_GO:0048046_and_	2.60024	0.973518
GLYMA09G29840	GO:0000272_and_GO:0005975_and_GO:0005983_and_GO:0009414_and_	GO:0003824_and_GO:0016161_and_GO:0043169_and_	GO:0005634_and_GO:0005829_and_GO:0009507_and_	2.59176	1.26509
GLYMA08G37670	GO:0000096_and_GO:0006546_and_GO:0006636_and_GO:0006655_and_GO:0006733_and_GO:0006766_and_GO:0008152_and_GO:0008652_and_GO:0009072_and_GO:0009073_and_GO:0009106_and_GO:0009108_and_GO:0009117_and_GO:0009416_and_GO:0009695_and_GO:0009965_and_GO:0010155_and_GO:0015994_and_GO:0015995_and_GO:0016114_and_GO:0016117_and_GO:0019216_and_GO:0019288_and_GO:0019344_and_GO:0019748_and_GO:0030154_and_GO:003140…	GO:0003824_and_GO:0008661_and_GO:0016624_and_	GO:0009507_and_	2.57215	0.626208
GLYMA20G34820	GO:0009611_and_GO:0015824_and_GO:0050832_and_	GO:0004867_and_	GO:0005576_and_GO:0005618_and_	2.56287	0.907607
GLYMA08G44320	GO:0000271_and_GO:0009832_and_GO:0030244_and_GO:0046482_and_	GO:0016757_and_GO:0016759_and_GO:0016760_and_	GO:0005783_and_GO:0005794_and_GO:0005886_and_GO:0016020_and_	2.55986	0.920341
GLYMA16G29370	GO:0008152_and_	GO:0008194_and_GO:0016757_and_GO:0016758_and_GO:0080043_and_GO:0080044_and_GO:0080045_and_GO:0080046_and_	GO:0005634_and_GO:0005829_and_	2.55053	0.887797
GLYMA02G47940	GO:0006559_and_GO:0006598_and_GO:0006952_and_GO:0006979_and_GO:0009058_and_GO:0009555_and_GO:0009611_and_GO:0009698_and_GO:0009699_and_GO:0009805_and_GO:0009819_and_GO:0009963_and_GO:0010224_and_GO:0042398_and_GO:0046244_and_GO:0046274_and_GO:0080167_and_	GO:0003824_and_GO:0016841_and_GO:0045548_and_	GO:0005737_and_	2.53769	0.971172
GLYMA11G06510	GO:0000165_and_GO:0006355_and_GO:0006364_and_GO:0006612_and_GO:0009409_and_GO:0009595_and_GO:0009617_and_GO:0009697_and_GO:0009814_and_GO:0009862_and_GO:0009867_and_GO:0009902_and_GO:0009965_and_GO:0010027_and_GO:0010200_and_GO:0010205_and_GO:0010207_and_GO:0010310_and_GO:0010363_and_GO:0015979_and_GO:0019344_and_GO:0019684_and_GO:0030003_and_GO:0030154_and_GO:0031348_and_GO:0035304_and_GO:004254…	GO:0005509_and_GO:0005515_and_GO:0008266_and_GO:0010242_and_	GO:0009507_and_GO:0009534_and_GO:0009535_and_GO:0009543_and_GO:0009570_and_GO:0009579_and_GO:0009654_and_GO:0010287_and_GO:0030095_and_GO:0031977_and_GO:0048046_and_	2.5268	1.75989
GLYMA03G33340	GO:0019344_and_GO:0019761_and_GO:0042744_and_GO:0046686_and_	0	GO:0005737_and_GO:0005829_and_	2.51759	1.44445
GLYMA19G02180	GO:0001666_and_GO:0009862_and_GO:0010154_and_GO:0010310_and_GO:0010431_and_	GO:0000166_and_GO:0005524_and_GO:0016887_and_GO:0017111_and_	GO:0005739_and_GO:0005783_and_GO:0005886_and_	2.51276	0.870082
GLYMA07G14340	GO:0009853_and_GO:0015979_and_GO:0018119_and_GO:0030003_and_GO:0070838_and_	GO:0005509_and_	GO:0009507_and_GO:0009523_and_GO:0009534_and_GO:0009535_and_GO:0009543_and_GO:0009570_and_GO:0009579_and_GO:0009654_and_GO:0019898_and_GO:0030095_and_GO:0031977_and_GO:0048046_and_	2.51208	1.08278
GLYMA01G38750	GO:0000165_and_GO:0006098_and_GO:0006355_and_GO:0006364_and_GO:0006612_and_GO:0009617_and_GO:0009657_and_GO:0009773_and_GO:0009862_and_GO:0009867_and_GO:0009902_and_GO:0009965_and_GO:0010027_and_GO:0010205_and_GO:0010207_and_GO:0010310_and_GO:0010363_and_GO:0015979_and_GO:0019684_and_GO:0019761_and_GO:0030003_and_GO:0030154_and_GO:0031348_and_GO:0035304_and_GO:0042549_and_GO:0042742_and_GO:004279…	GO:0005509_and_GO:0005515_and_GO:0008266_and_GO:0010242_and_	GO:0009507_and_GO:0009534_and_GO:0009535_and_GO:0009543_and_GO:0009570_and_GO:0009579_and_GO:0009654_and_GO:0010287_and_GO:0030095_and_GO:0031977_and_	2.4829	1.38185
GLYMA11G14410	GO:0006098_and_GO:0006364_and_GO:0007623_and_GO:0009637_and_GO:0009902_and_GO:0010027_and_GO:0010103_and_GO:0010114_and_GO:0010218_and_GO:0015979_and_GO:0015995_and_GO:0016117_and_GO:0019684_and_GO:0019761_and_GO:0034660_and_	GO:0000166_and_	GO:0009295_and_GO:0009507_and_GO:0009508_and_GO:0009534_and_GO:0009535_and_GO:0009941_and_GO:0016020_and_	2.46984	1.1849
GLYMA15G05820	GO:0000041_and_GO:0006979_and_GO:0055114_and_	GO:0004601_and_GO:0020037_and_	GO:0005576_and_	2.45504	0.660679
GLYMA15G05790	GO:0006816_and_GO:0007030_and_GO:0009651_and_GO:0009765_and_GO:0010196_and_GO:0015979_and_GO:0019344_and_GO:0019684_and_GO:0035304_and_	GO:0016168_and_	GO:0009507_and_GO:0009534_and_GO:0009535_and_GO:0009579_and_GO:0009783_and_GO:0009941_and_GO:0010287_and_GO:0016020_and_	2.45263	1.49351
GLYMA08G46520	GO:0055114_and_	GO:0005506_and_GO:0009055_and_GO:0016705_and_GO:0019825_and_GO:0020037_and_	0	2.4483	1.13871
GLYMA13G28630	GO:0000272_and_GO:0005975_and_GO:0030244_and_	GO:0003824_and_GO:0016161_and_GO:0043169_and_	GO:0009507_and_	2.44752	0.527988
GLYMA10G06600	GO:0006559_and_GO:0006598_and_GO:0006952_and_GO:0006979_and_GO:0009058_and_GO:0009555_and_GO:0009611_and_GO:0009698_and_GO:0009699_and_GO:0009805_and_GO:0009819_and_GO:0009963_and_GO:0010224_and_GO:0042398_and_GO:0046244_and_GO:0046274_and_GO:0080167_and_	GO:0003824_and_GO:0016841_and_GO:0045548_and_	GO:0005737_and_	2.44687	0.565041
GLYMA14G02970	GO:0009408_and_GO:0009853_and_GO:0019252_and_	0	GO:0005777_and_	2.44639	1.35881
GLYMA18G06840	GO:0006529_and_GO:0009063_and_GO:0009416_and_GO:0009646_and_GO:0009744_and_GO:0009749_and_GO:0009750_and_GO:0043617_and_	GO:0004066_and_	GO:0005737_and_	2.44369	0.99946
GLYMA07G19060	GO:0000302_and_GO:0006826_and_GO:0006879_and_GO:0009409_and_GO:0009617_and_GO:0009908_and_GO:0010039_and_GO:0010043_and_GO:0015979_and_GO:0042542_and_GO:0048366_and_GO:0055072_and_GO:0055114_and_	GO:0005506_and_GO:0008199_and_GO:0016491_and_GO:0046914_and_	GO:0005739_and_GO:0009507_and_GO:0009535_and_GO:0009570_and_GO:0009579_and_GO:0016020_and_	2.43262	1.12231
GLYMA03G08280	GO:0006364_and_GO:0009637_and_GO:0009644_and_GO:0009744_and_GO:0009765_and_GO:0010114_and_GO:0010155_and_GO:0010218_and_GO:0015979_and_GO:0019344_and_GO:0019684_and_GO:0035304_and_	GO:0016168_and_	GO:0009507_and_GO:0009534_and_GO:0009535_and_GO:0009579_and_GO:0009941_and_GO:0016020_and_	2.41621	2.05144
GLYMA07G16130	GO:0008150_and_GO:0009965_and_GO:0030003_and_GO:0030154_and_GO:0043085_and_GO:0045893_and_GO:0070838_and_	GO:0003674_and_	GO:0009507_and_GO:0009535_and_	2.41323	1.48979
GLYMA01G26220	GO:0006635_and_GO:0009407_and_GO:0010583_and_GO:0043161_and_GO:0046686_and_GO:0051788_and_GO:0080129_and_	GO:0004364_and_	GO:0005737_and_	2.40996	0.955625
GLYMA03G42310	GO:0009765_and_GO:0009768_and_GO:0015979_and_	GO:0016168_and_	GO:0009507_and_GO:0009534_and_GO:0009535_and_GO:0009579_and_GO:0009782_and_GO:0016020_and_GO:0030076_and_	2.40922	1.50418
GLYMA19G06420	GO:0009409_and_GO:0009637_and_GO:0010114_and_GO:0010218_and_GO:0015977_and_GO:0015979_and_GO:0080158_and_	GO:0005507_and_GO:0016984_and_	GO:0009507_and_GO:0009535_and_GO:0009570_and_GO:0009573_and_GO:0009579_and_GO:0009941_and_GO:0016020_and_GO:0022626_and_GO:0031977_and_GO:0048046_and_	2.40626	1.49139
GLYMA15G10480	GO:0000272_and_GO:0005975_and_GO:0030244_and_	GO:0003824_and_GO:0016161_and_GO:0043169_and_	GO:0009507_and_	2.40534	0.899092
GLYMA15G01470	GO:0000165_and_GO:0006612_and_GO:0006855_and_GO:0007165_and_GO:0009414_and_GO:0009595_and_GO:0009697_and_GO:0009723_and_GO:0009733_and_GO:0009737_and_GO:0009738_and_GO:0009751_and_GO:0009753_and_GO:0009862_and_GO:0009867_and_GO:0010193_and_GO:0010200_and_GO:0010310_and_GO:0010363_and_GO:0015692_and_GO:0031348_and_GO:0042538_and_GO:0042742_and_GO:0043069_and_GO:0043900_and_GO:0046865_and_GO:005083…	GO:0000166_and_GO:0005524_and_GO:0016887_and_GO:0017111_and_GO:0042626_and_	GO:0005886_and_	2.40347	1.42386
GLYMA07G07150	GO:0006952_and_	GO:0000166_and_GO:0017111_and_GO:0043531_and_	GO:0005739_and_	2.4023	1.28155
GLYMA04G04170	GO:0006355_and_GO:0009414_and_GO:0009651_and_GO:0009737_and_GO:0009738_and_GO:0010255_and_GO:0045893_and_	GO:0003677_and_GO:0003700_and_GO:0005515_and_GO:0043565_and_GO:0046983_and_	GO:0005634_and_	2.3878	0.906243
GLYMA01G09520	GO:0000023_and_GO:0006457_and_GO:0006655_and_GO:0016556_and_GO:0019252_and_GO:0019288_and_GO:0042026_and_GO:0043085_and_GO:0044267_and_	GO:0005524_and_	GO:0005737_and_GO:0009507_and_GO:0009570_and_GO:0009941_and_	2.38566	0.523331
GLYMA09G01340	GO:0006814_and_GO:0006835_and_GO:0015743_and_GO:0035725_and_GO:0051453_and_GO:0055085_and_	GO:0005215_and_GO:0015140_and_GO:0017153_and_	GO:0005773_and_GO:0016020_and_	2.3809	1.10962
GLYMA09G28310	GO:0006457_and_GO:0009408_and_GO:0009644_and_GO:0010167_and_GO:0015706_and_GO:0034976_and_GO:0042542_and_	GO:0004866_and_	GO:0005576_and_GO:0005618_and_GO:0048046_and_	2.37867	0.39264
GLYMA10G33650	GO:0006635_and_GO:0009407_and_GO:0010583_and_GO:0043161_and_GO:0046686_and_GO:0051788_and_GO:0080129_and_	GO:0004364_and_	GO:0005737_and_	2.37279	0.763633
GLYMA14G01130	GO:0009637_and_GO:0009765_and_GO:0010114_and_GO:0010218_and_GO:0015979_and_	GO:0016168_and_	GO:0009507_and_GO:0009535_and_GO:0009579_and_GO:0009941_and_GO:0010287_and_GO:0016020_and_GO:0030076_and_	2.36821	1.74547
GLYMA10G44170	GO:0000096_and_GO:0006546_and_GO:0006636_and_GO:0006733_and_GO:0006766_and_GO:0008652_and_GO:0009072_and_GO:0009106_and_GO:0009108_and_GO:0009117_and_GO:0009266_and_GO:0009416_and_GO:0009695_and_GO:0009915_and_GO:0009965_and_GO:0010189_and_GO:0015994_and_GO:0019216_and_GO:0019288_and_GO:0019748_and_GO:0030154_and_GO:0031347_and_GO:0031408_and_GO:0042362_and_GO:0044272_and_GO:0045893_and_GO:007155…	GO:0004659_and_GO:0010176_and_	GO:0005886_and_GO:0009507_and_GO:0016021_and_	2.36021	1.2441
GLYMA19G36620	GO:0006559_and_GO:0006598_and_GO:0006952_and_GO:0006979_and_GO:0009058_and_GO:0009555_and_GO:0009611_and_GO:0009698_and_GO:0009699_and_GO:0009805_and_GO:0009819_and_GO:0009963_and_GO:0010224_and_GO:0042398_and_GO:0046244_and_GO:0046274_and_GO:0080167_and_	GO:0003824_and_GO:0016841_and_GO:0045548_and_	GO:0005737_and_	2.35206	1.16634
GLYMA09G06250	GO:0006200_and_GO:0006754_and_GO:0006812_and_GO:0006857_and_GO:0006865_and_GO:0006888_and_GO:0008152_and_GO:0010167_and_GO:0015706_and_GO:0015991_and_GO:0043090_and_GO:0052541_and_GO:0052546_and_	GO:0000166_and_GO:0000287_and_GO:0003824_and_GO:0005515_and_GO:0005524_and_GO:0008553_and_GO:0015662_and_GO:0016887_and_GO:0046872_and_	GO:0005774_and_GO:0005794_and_GO:0005886_and_GO:0009506_and_GO:0016020_and_GO:0016021_and_	2.34629	1.3461
GLYMA15G13560	GO:0006979_and_GO:0055114_and_	GO:0004601_and_GO:0020037_and_	GO:0005576_and_GO:0005774_and_	2.33989	1.45357
GLYMA04G16270	GO:0006979_and_GO:0046686_and_	GO:0000166_and_	GO:0005737_and_GO:0005886_and_	2.32953	1.00981
GLYMA03G33880	GO:0006559_and_GO:0006598_and_GO:0006952_and_GO:0006979_and_GO:0009058_and_GO:0009555_and_GO:0009611_and_GO:0009698_and_GO:0009699_and_GO:0009805_and_GO:0009819_and_GO:0009963_and_GO:0010224_and_GO:0042398_and_GO:0046244_and_GO:0046274_and_GO:0080167_and_	GO:0003824_and_GO:0016841_and_GO:0045548_and_	GO:0005737_and_	2.32593	0.934054
GLYMA03G29230	GO:0006486_and_GO:0006487_and_	GO:0000166_and_GO:0005524_and_GO:0015171_and_GO:0016887_and_GO:0017111_and_GO:0042626_and_	GO:0005774_and_	2.3252	0.738413
GLYMA02G45810	GO:0009408_and_GO:0009853_and_GO:0019252_and_	0	GO:0005777_and_	2.31527	0.995576
GLYMA16G02570	GO:0006355_and_GO:0051555_and_	GO:0003677_and_GO:0003700_and_	GO:0005634_and_	2.31484	1.08451
GLYMA15G27660	GO:0006457_and_GO:0009408_and_GO:0009644_and_GO:0010167_and_GO:0015706_and_GO:0034976_and_GO:0042542_and_	GO:0004866_and_	GO:0005576_and_GO:0005618_and_GO:0048046_and_	2.3136	0.69031
GLYMA03G26740	GO:0009853_and_GO:0015979_and_GO:0018119_and_GO:0030003_and_GO:0070838_and_	GO:0005509_and_	GO:0009507_and_GO:0009523_and_GO:0009534_and_GO:0009535_and_GO:0009543_and_GO:0009570_and_GO:0009579_and_GO:0009654_and_GO:0019898_and_GO:0030095_and_GO:0031977_and_GO:0048046_and_	2.30125	1.05101
GLYMA05G04660	GO:0006418_and_GO:0006421_and_GO:0048481_and_	GO:0000166_and_GO:0003676_and_GO:0004812_and_GO:0004816_and_GO:0005524_and_	GO:0005737_and_GO:0005739_and_GO:0009507_and_GO:0009570_and_	2.29413	0.997394
GLYMA15G24680	GO:0006139_and_GO:0006354_and_GO:0009061_and_GO:0009117_and_GO:0015979_and_GO:0046939_and_	GO:0004017_and_GO:0005524_and_GO:0016776_and_GO:0019201_and_GO:0019205_and_	GO:0009507_and_GO:0009534_and_GO:0009535_and_GO:0009941_and_	2.291	0.893597
GLYMA09G34110	GO:0006636_and_GO:0006655_and_GO:0008152_and_GO:0015995_and_GO:0016117_and_GO:0019288_and_	GO:0004366_and_GO:0016746_and_	GO:0009507_and_GO:0009536_and_GO:0009570_and_	2.281	1.14537
GLYMA06G20830	GO:0009739_and_GO:0009740_and_GO:0009744_and_GO:0009749_and_GO:0009750_and_GO:0010162_and_GO:0080167_and_	GO:0003674_and_	GO:0005576_and_	2.27743	0.847856
GLYMA02G11630	GO:0008152_and_GO:0009407_and_GO:0009723_and_GO:0010583_and_GO:0051707_and_	GO:0008194_and_GO:0016757_and_GO:0016758_and_GO:0035251_and_GO:0080043_and_GO:0080044_and_	GO:0005829_and_	2.27179	1.04791
GLYMA10G01770	GO:0006629_and_	GO:0004806_and_	GO:0005576_and_	2.26254	0.951673
GLYMA17G34640	GO:0006629_and_GO:0006633_and_GO:0055114_and_	GO:0005506_and_GO:0016491_and_GO:0016717_and_GO:0020037_and_	0	2.25502	1.28122
GLYMA05G32850	GO:0006355_and_GO:0007275_and_GO:0009414_and_GO:0009611_and_GO:0009620_and_GO:0009695_and_GO:0009737_and_GO:0009753_and_GO:0009788_and_GO:0010200_and_GO:0042538_and_	GO:0003677_and_GO:0003700_and_	GO:0005634_and_	2.25048	0.880173
GLYMA17G05500	GO:0006863_and_GO:0008152_and_GO:0009611_and_GO:0009625_and_GO:0009753_and_GO:0016106_and_GO:0080027_and_	GO:0000287_and_GO:0010333_and_GO:0016829_and_GO:0034768_and_GO:0050551_and_GO:0052578_and_	GO:0005829_and_GO:0009507_and_	2.24631	1.23994
GLYMA10G04780	GO:0015979_and_GO:0019684_and_GO:0030003_and_GO:0070838_and_	0	GO:0009507_and_GO:0009522_and_GO:0009534_and_GO:0009535_and_GO:0009538_and_GO:0009579_and_GO:0009941_and_GO:0010287_and_	2.23752	0.803902
GLYMA15G12200	GO:0006814_and_GO:0006835_and_GO:0015743_and_GO:0035725_and_GO:0051453_and_GO:0055085_and_	GO:0005215_and_GO:0015140_and_GO:0017153_and_	GO:0005773_and_GO:0016020_and_	2.23601	0.694356
GLYMA13G10640	GO:0000165_and_GO:0006499_and_GO:0006612_and_GO:0007154_and_GO:0009409_and_GO:0009738_and_GO:0009862_and_GO:0009867_and_GO:0010363_and_GO:0030968_and_GO:0031348_and_GO:0043069_and_GO:0050832_and_	GO:0003674_and_	GO:0005634_and_	2.23073	0.882061
GLYMA19G43460	GO:0009615_and_GO:0009627_and_GO:0009651_and_GO:0009723_and_GO:0009817_and_GO:0010167_and_GO:0015706_and_GO:0016998_and_GO:0042742_and_GO:0050832_and_GO:0080027_and_	GO:0004540_and_GO:0008061_and_	GO:0005576_and_	2.22544	1.43283
GLYMA19G26400	GO:0006355_and_GO:0009723_and_GO:0016036_and_GO:0019375_and_GO:0032107_and_GO:0042631_and_GO:0043620_and_GO:0048527_and_	GO:0003700_and_GO:0043565_and_	GO:0005634_and_	2.2192	0.601081
GLYMA13G20800	GO:0006559_and_GO:0006598_and_GO:0006952_and_GO:0006979_and_GO:0009058_and_GO:0009555_and_GO:0009611_and_GO:0009698_and_GO:0009699_and_GO:0009805_and_GO:0009819_and_GO:0009963_and_GO:0010224_and_GO:0042398_and_GO:0046244_and_GO:0046274_and_GO:0080167_and_	GO:0003824_and_GO:0016841_and_GO:0045548_and_	GO:0005737_and_	2.21461	1.01892
GLYMA11G35610	GO:0000302_and_GO:0006826_and_GO:0006879_and_GO:0009793_and_GO:0009908_and_GO:0010027_and_GO:0010039_and_GO:0010228_and_GO:0015979_and_GO:0016226_and_GO:0048366_and_GO:0048481_and_GO:0055072_and_GO:0055114_and_	GO:0008199_and_GO:0016491_and_GO:0046914_and_	GO:0005739_and_GO:0009507_and_GO:0009570_and_GO:0009941_and_	2.213	0.881581
GLYMA01G11870	GO:0009651_and_GO:0009751_and_GO:0010167_and_GO:0012501_and_GO:0015706_and_GO:0042542_and_GO:0042742_and_	GO:0004866_and_	GO:0005576_and_GO:0005739_and_	2.21292	1.23954
GLYMA15G43100	GO:0009611_and_GO:0010193_and_GO:0010224_and_	GO:0003674_and_	GO:0009507_and_GO:0009535_and_GO:0009543_and_GO:0030095_and_	2.21254	1.72647
GLYMA09G08550	GO:0001666_and_GO:0005986_and_GO:0009862_and_GO:0010310_and_GO:0019375_and_	GO:0008194_and_GO:0016157_and_GO:0016757_and_	GO:0005773_and_GO:0005829_and_GO:0005886_and_GO:0016020_and_	2.20647	0.764677
GLYMA12G07780	GO:0000302_and_GO:0006094_and_GO:0006096_and_GO:0006457_and_GO:0006499_and_GO:0006511_and_GO:0006598_and_GO:0006833_and_GO:0006972_and_GO:0006979_and_GO:0007030_and_GO:0009266_and_GO:0009408_and_GO:0009644_and_GO:0009651_and_GO:0009698_and_GO:0009793_and_GO:0009853_and_GO:0034976_and_GO:0042398_and_GO:0042542_and_GO:0042744_and_GO:0046686_and_GO:0051788_and_GO:0055114_and_GO:0080129_and_	GO:0004601_and_GO:0016688_and_GO:0020037_and_	GO:0005618_and_GO:0005737_and_GO:0005794_and_GO:0005829_and_GO:0005886_and_GO:0009506_and_GO:0009507_and_GO:0009570_and_	2.20608	1.14026
GLYMA09G11460	GO:0015979_and_GO:0019344_and_GO:0030003_and_GO:0070838_and_	GO:0003674_and_	GO:0009507_and_GO:0009522_and_GO:0009534_and_GO:0009535_and_GO:0009579_and_GO:0016020_and_	2.20226	1.09744
GLYMA06G11970	GO:0006355_and_GO:0007275_and_GO:0009414_and_GO:0009611_and_GO:0009620_and_GO:0009695_and_GO:0009737_and_GO:0009753_and_GO:0009788_and_GO:0010200_and_GO:0042538_and_	GO:0003677_and_GO:0003700_and_	GO:0005634_and_	2.20156	1.32023
GLYMA08G19210	GO:0006816_and_GO:0007030_and_GO:0009651_and_GO:0009765_and_GO:0010196_and_GO:0015979_and_GO:0019344_and_GO:0019684_and_GO:0035304_and_	GO:0016168_and_	GO:0009507_and_GO:0009534_and_GO:0009535_and_GO:0009579_and_GO:0009783_and_GO:0009941_and_GO:0010287_and_GO:0016020_and_	2.19631	1.8405
GLYMA03G00830	GO:0006855_and_GO:0009610_and_GO:0019344_and_GO:0055085_and_	GO:0005215_and_GO:0015238_and_GO:0015297_and_	GO:0005886_and_GO:0016020_and_	2.18271	0.670357
GLYMA13G11570	GO:0006970_and_GO:0009651_and_GO:0009687_and_GO:0009739_and_GO:0010200_and_	GO:0005515_and_GO:0008270_and_	0	2.17167	1.50595
GLYMA15G20180	GO:0001666_and_GO:0005986_and_GO:0009862_and_GO:0010310_and_GO:0019375_and_	GO:0008194_and_GO:0016157_and_GO:0016757_and_	GO:0005773_and_GO:0005829_and_GO:0005886_and_GO:0016020_and_	2.17011	1.36651
GLYMA12G07890	GO:0000160_and_GO:0006355_and_GO:0006468_and_GO:0007165_and_GO:0009637_and_GO:0009638_and_GO:0009644_and_GO:0009744_and_GO:0009903_and_GO:0009904_and_GO:0010114_and_GO:0010119_and_GO:0010155_and_GO:0010218_and_GO:0010362_and_GO:0046777_and_	GO:0004672_and_GO:0004674_and_GO:0005515_and_GO:0009882_and_GO:0010181_and_GO:0016301_and_GO:0042802_and_	GO:0005737_and_GO:0005773_and_GO:0005886_and_GO:0009898_and_GO:0009986_and_	2.16829	0.787792
GLYMA19G40550	GO:0006979_and_GO:0080167_and_	GO:0004553_and_GO:0047268_and_	GO:0005737_and_	2.16817	0.344202
GLYMA05G09270	GO:0006091_and_GO:0006354_and_GO:0006412_and_GO:0015979_and_	GO:0003735_and_	GO:0000311_and_GO:0005622_and_GO:0005840_and_GO:0009507_and_GO:0009570_and_GO:0009941_and_GO:0015934_and_	2.1664	0.809127
GLYMA16G03030	GO:0006281_and_GO:0006468_and_GO:0009585_and_GO:0009640_and_GO:0009658_and_GO:0010017_and_GO:0010100_and_GO:0010114_and_GO:0010218_and_GO:0048575_and_GO:0048608_and_GO:2000028_and_	GO:0004672_and_GO:0004871_and_GO:0005515_and_GO:0005524_and_GO:0016772_and_GO:0042802_and_	GO:0005634_and_GO:0005834_and_GO:0080008_and_	2.16483	1.06258
GLYMA10G36680	GO:0006979_and_GO:0010075_and_GO:0048653_and_GO:0055114_and_	GO:0004601_and_GO:0020037_and_	GO:0005576_and_GO:0005618_and_GO:0005773_and_GO:0009505_and_GO:0009506_and_GO:0016020_and_	2.16182	1.69443
GLYMA03G00590	GO:0006355_and_GO:0006499_and_GO:0006635_and_GO:0006891_and_GO:0016558_and_	GO:0003700_and_	GO:0005634_and_	2.15511	0.761559
GLYMA16G29020	GO:0006598_and_GO:0006873_and_GO:0009698_and_GO:0010167_and_GO:0015706_and_GO:0042398_and_GO:0055085_and_	GO:0005215_and_	GO:0005886_and_GO:0016021_and_	2.13659	1.06873
GLYMA08G45510	GO:0006457_and_GO:0009408_and_GO:0009644_and_GO:0010167_and_GO:0015706_and_GO:0034976_and_GO:0042542_and_	GO:0004866_and_	GO:0005576_and_GO:0005618_and_GO:0048046_and_	2.13349	0.656438
GLYMA15G09430	GO:0006457_and_GO:0009408_and_GO:0009615_and_GO:0009644_and_GO:0010286_and_GO:0034976_and_GO:0042542_and_	GO:0005524_and_	GO:0005618_and_GO:0005737_and_GO:0005829_and_GO:0005886_and_GO:0009507_and_GO:0016020_and_	2.13139	0.611737
GLYMA17G07190	GO:0008152_and_GO:0009411_and_GO:0009611_and_GO:0009620_and_GO:0009698_and_GO:0009805_and_GO:0009963_and_	GO:0003824_and_GO:0016207_and_	GO:0005634_and_	2.12905	1.30749
GLYMA09G32600	GO:0006414_and_GO:0009793_and_GO:0009902_and_GO:0010027_and_GO:0016117_and_GO:0019288_and_GO:0034660_and_GO:0042744_and_GO:0046686_and_	GO:0003723_and_GO:0003746_and_	GO:0009507_and_GO:0009570_and_GO:0009941_and_	2.12511	1.11523
GLYMA06G16440	GO:0006355_and_GO:0007275_and_GO:0009414_and_GO:0009611_and_GO:0009620_and_GO:0009695_and_GO:0009737_and_GO:0009753_and_GO:0009788_and_GO:0010200_and_GO:0042538_and_	GO:0003677_and_GO:0003700_and_	GO:0005634_and_	2.12304	1.33056
GLYMA04G38560	GO:0006355_and_GO:0007275_and_GO:0009414_and_GO:0009611_and_GO:0009620_and_GO:0009695_and_GO:0009737_and_GO:0009753_and_GO:0009788_and_GO:0010200_and_GO:0042538_and_	GO:0003677_and_GO:0003700_and_	GO:0005634_and_	2.12284	0.69684
GLYMA03G00790	GO:0006855_and_GO:0009610_and_GO:0019344_and_GO:0055085_and_	GO:0005215_and_GO:0015238_and_GO:0015297_and_	GO:0005886_and_GO:0016020_and_	2.122	1.17404
GLYMA06G48030	GO:0009773_and_GO:0009780_and_GO:0015979_and_GO:0019344_and_GO:0030003_and_GO:0042550_and_GO:0050821_and_GO:0070838_and_	GO:0003674_and_	GO:0009507_and_GO:0009522_and_GO:0009534_and_GO:0009535_and_GO:0009579_and_GO:0009941_and_GO:0016020_and_GO:0030093_and_	2.119	1.18375
GLYMA09G33820	GO:0009744_and_GO:0009809_and_GO:0009813_and_GO:0010224_and_GO:0044237_and_GO:0080167_and_	GO:0000166_and_GO:0003824_and_GO:0016621_and_GO:0050662_and_	GO:0005575_and_	2.1181	0.989534
GLYMA08G02940	GO:0006457_and_GO:0009408_and_GO:0010197_and_GO:0034976_and_GO:0046686_and_	GO:0005524_and_	GO:0005618_and_GO:0005634_and_GO:0005730_and_GO:0005773_and_GO:0005774_and_GO:0005783_and_GO:0005788_and_GO:0005886_and_GO:0009506_and_GO:0009507_and_GO:0016020_and_GO:0016592_and_	2.1149	1.13047
GLYMA01G40810	GO:0006098_and_GO:0006364_and_GO:0006546_and_GO:0009409_and_GO:0009657_and_GO:0009697_and_GO:0009744_and_GO:0009749_and_GO:0009814_and_GO:0009853_and_GO:0010207_and_GO:0015979_and_GO:0019344_and_GO:0019464_and_GO:0019684_and_GO:0042742_and_GO:0043085_and_	GO:0004375_and_	GO:0005634_and_GO:0005739_and_GO:0005960_and_GO:0009507_and_GO:0009579_and_	2.11277	0.814476
GLYMA10G35350	GO:0006355_and_GO:0009630_and_GO:0009741_and_GO:0009826_and_GO:0019344_and_GO:0033169_and_GO:0043687_and_GO:0045893_and_GO:0048577_and_GO:0048579_and_	GO:0003676_and_GO:0003700_and_GO:0005515_and_GO:0008270_and_	GO:0005622_and_GO:0005634_and_	2.10741	1.29085
GLYMA10G04790	GO:0015979_and_GO:0019684_and_GO:0030003_and_GO:0070838_and_	0	GO:0009507_and_GO:0009522_and_GO:0009534_and_GO:0009535_and_GO:0009538_and_GO:0009579_and_GO:0009941_and_GO:0010287_and_	2.10558	0.880207
GLYMA03G32850	GO:0006094_and_GO:0006096_and_GO:0006457_and_GO:0009408_and_GO:0009409_and_GO:0009615_and_GO:0009651_and_GO:0010187_and_GO:0042742_and_GO:0046686_and_GO:0050832_and_GO:0090332_and_	GO:0002020_and_GO:0005515_and_GO:0005524_and_	GO:0005618_and_GO:0005634_and_GO:0005730_and_GO:0005737_and_GO:0005774_and_GO:0005794_and_GO:0005829_and_GO:0005886_and_GO:0009506_and_GO:0009507_and_GO:0016020_and_GO:0022626_and_GO:0048046_and_	2.10525	1.93823
GLYMA02G37080	GO:0009073_and_GO:0009611_and_GO:0009627_and_GO:0009805_and_GO:0034976_and_	GO:0003849_and_	GO:0009507_and_GO:0009536_and_GO:0016020_and_	2.10477	1.10458
GLYMA10G41480	GO:0009651_and_GO:0009789_and_GO:0016567_and_GO:0047484_and_	GO:0004842_and_GO:0005515_and_GO:0008270_and_	0	2.09932	0.830637
GLYMA09G05630	GO:0009832_and_GO:0009834_and_GO:0010413_and_GO:0030244_and_GO:0042546_and_GO:0042742_and_GO:0044036_and_GO:0045492_and_GO:0050832_and_	GO:0016757_and_GO:0016759_and_GO:0016760_and_	GO:0005886_and_GO:0016020_and_	2.09572	0.653173
GLYMA19G30350	GO:0006364_and_GO:0006636_and_GO:0009416_and_GO:0009657_and_GO:0010027_and_GO:0010207_and_GO:0015979_and_GO:0015994_and_GO:0015995_and_GO:0019216_and_GO:0019288_and_GO:0019344_and_GO:0031408_and_GO:0055114_and_	GO:0003677_and_GO:0016491_and_GO:0046872_and_GO:0046914_and_GO:0048529_and_	GO:0009507_and_GO:0009534_and_GO:0009535_and_GO:0009706_and_GO:0009941_and_	2.08888	0.520324
GLYMA07G37570	GO:0006631_and_GO:0006635_and_GO:0007031_and_GO:0008152_and_GO:0009062_and_GO:0009407_and_GO:0043161_and_GO:0051788_and_GO:0055114_and_GO:0080129_and_	GO:0000166_and_GO:0003824_and_GO:0003857_and_GO:0004300_and_GO:0016491_and_GO:0016508_and_GO:0016616_and_GO:0050662_and_	GO:0005618_and_GO:0005730_and_GO:0005737_and_GO:0005777_and_GO:0009506_and_	2.08624	1.39499
GLYMA07G39130	GO:0000103_and_GO:0008152_and_GO:0019419_and_GO:0045454_and_GO:0055114_and_	GO:0003824_and_GO:0009973_and_GO:0016671_and_	GO:0009507_and_	2.08594	0.910205
GLYMA07G06420	GO:0006281_and_GO:0006468_and_GO:0009585_and_GO:0009640_and_GO:0009658_and_GO:0010017_and_GO:0010100_and_GO:0010114_and_GO:0010218_and_GO:0048575_and_GO:0048608_and_GO:2000028_and_	GO:0004672_and_GO:0004871_and_GO:0005515_and_GO:0005524_and_GO:0016772_and_GO:0042802_and_	GO:0005634_and_GO:0005834_and_GO:0080008_and_	2.08397	1.29068
GLYMA02G44380	GO:0006468_and_GO:0007165_and_GO:0009735_and_GO:0009737_and_GO:0009738_and_GO:0009845_and_	GO:0004672_and_GO:0004674_and_GO:0004713_and_GO:0005524_and_GO:0016301_and_GO:0016772_and_	GO:0005634_and_GO:0005737_and_GO:0005886_and_	2.07775	0.853597
GLYMA11G21260	GO:0000165_and_GO:0006096_and_GO:0006612_and_GO:0006833_and_GO:0006970_and_GO:0006972_and_GO:0007030_and_GO:0009266_and_GO:0009595_and_GO:0009651_and_GO:0009697_and_GO:0009862_and_GO:0009867_and_GO:0010167_and_GO:0010200_and_GO:0010310_and_GO:0010363_and_GO:0015706_and_GO:0016045_and_GO:0031347_and_GO:0031348_and_GO:0042742_and_GO:0043900_and_GO:0046686_and_GO:0050776_and_GO:0050832_and_	GO:0008752_and_	GO:0005829_and_GO:0005886_and_GO:0009507_and_GO:0009570_and_	2.07685	1.37605
GLYMA10G31590	GO:0006520_and_GO:0006730_and_GO:0009970_and_GO:0019458_and_GO:0042631_and_GO:0051289_and_	GO:0003824_and_GO:0018826_and_	GO:0005737_and_GO:0005829_and_	2.06472	1.2294
GLYMA01G44270	GO:0008152_and_GO:0009411_and_GO:0009698_and_GO:0009718_and_GO:0009744_and_GO:0009813_and_GO:0010224_and_GO:0010584_and_	GO:0003824_and_GO:0016207_and_	GO:0005575_and_	2.05942	1.53014
GLYMA01G32400	GO:0006468_and_GO:0007165_and_	GO:0004672_and_GO:0004674_and_GO:0005524_and_GO:0016301_and_GO:0016772_and_	GO:0005886_and_	2.05642	0.771304
GLYMA07G04820	GO:0006457_and_	GO:0031072_and_	GO:0005575_and_	2.04899	0.923536
GLYMA13G33320	GO:0006511_and_GO:0008283_and_GO:0009908_and_GO:0010154_and_GO:0016579_and_GO:0048364_and_GO:0048366_and_GO:0048367_and_	GO:0004221_and_GO:0004843_and_GO:0008270_and_	GO:0005576_and_GO:0005634_and_GO:0005737_and_	2.04891	0.688685
GLYMA02G06830	GO:0000165_and_GO:0006098_and_GO:0006355_and_GO:0006364_and_GO:0006612_and_GO:0009617_and_GO:0009657_and_GO:0009773_and_GO:0009862_and_GO:0009867_and_GO:0009902_and_GO:0009965_and_GO:0010027_and_GO:0010205_and_GO:0010207_and_GO:0010310_and_GO:0010363_and_GO:0015979_and_GO:0019684_and_GO:0019761_and_GO:0030003_and_GO:0030154_and_GO:0031348_and_GO:0035304_and_GO:0042549_and_GO:0042742_and_GO:004279…	GO:0005509_and_GO:0005515_and_GO:0008266_and_GO:0010242_and_	GO:0009507_and_GO:0009534_and_GO:0009535_and_GO:0009543_and_GO:0009570_and_GO:0009579_and_GO:0009654_and_GO:0010287_and_GO:0030095_and_GO:0031977_and_	2.04844	0.864338
GLYMA20G16910	GO:0002679_and_GO:0006355_and_GO:0009611_and_GO:0009612_and_GO:0010200_and_GO:0035556_and_	GO:0003677_and_GO:0003700_and_	GO:0005634_and_	2.04617	0.737785
GLYMA02G14910	GO:0010167_and_GO:0015706_and_GO:0019344_and_GO:0055114_and_	GO:0016491_and_GO:0020037_and_GO:0047889_and_GO:0050421_and_GO:0051536_and_	GO:0005739_and_GO:0009507_and_GO:0009570_and_GO:0016020_and_GO:0048046_and_	2.04273	1.09198
GLYMA08G45210	GO:0005975_and_GO:0009414_and_GO:0019252_and_GO:0046686_and_	GO:0004645_and_GO:0016757_and_GO:0030170_and_	GO:0005737_and_GO:0005829_and_GO:0009507_and_	2.04207	0.887102
GLYMA12G06910	GO:0006457_and_GO:0009266_and_GO:0009408_and_GO:0009615_and_GO:0009617_and_GO:0009644_and_GO:0016567_and_GO:0034976_and_GO:0042542_and_GO:0046686_and_	GO:0005524_and_GO:0031625_and_	GO:0005618_and_GO:0005739_and_GO:0005774_and_GO:0005794_and_GO:0005829_and_GO:0005886_and_GO:0048046_and_	2.03748	1.05919
GLYMA04G33610	GO:0009739_and_GO:0009740_and_GO:0019344_and_GO:0045454_and_	GO:0003674_and_	GO:0005576_and_	2.03692	1.23673
GLYMA10G40490	GO:0007165_and_	0	GO:0005886_and_	2.03692	1.16591
GLYMA15G40070	GO:0006970_and_GO:0009409_and_GO:0009414_and_GO:0009688_and_GO:0009737_and_GO:0042538_and_	GO:0045549_and_	GO:0009507_and_GO:0009535_and_GO:0009570_and_	2.03284	1.11477
GLYMA19G22590	GO:0006499_and_GO:0006612_and_GO:0006820_and_GO:0006862_and_GO:0006865_and_GO:0006888_and_GO:0006944_and_GO:0010363_and_GO:0015696_and_GO:0015802_and_GO:0030968_and_GO:0043069_and_GO:0043090_and_GO:0043269_and_GO:0080167_and_	GO:0015171_and_	GO:0005886_and_GO:0016020_and_	2.03097	1.44305
GLYMA03G34310	GO:0006096_and_GO:0006598_and_GO:0006810_and_GO:0006816_and_GO:0006833_and_GO:0006972_and_GO:0007030_and_GO:0009266_and_GO:0009269_and_GO:0009409_and_GO:0009651_and_GO:0009698_and_GO:0009737_and_GO:0009740_and_GO:0015840_and_GO:0042398_and_GO:0046686_and_GO:0055085_and_GO:0080170_and_	GO:0005215_and_GO:0015204_and_GO:0015250_and_	GO:0000326_and_GO:0005737_and_GO:0005773_and_GO:0005774_and_GO:0009705_and_GO:0009941_and_GO:0016020_and_GO:0016021_and_GO:0042807_and_	2.02913	1.48102
GLYMA20G26440	GO:0009809_and_GO:0055114_and_GO:0080167_and_	GO:0000166_and_GO:0008270_and_GO:0016491_and_GO:0045551_and_	GO:0005737_and_	2.02895	1.02493
GLYMA18G49240	GO:0009718_and_GO:0009744_and_GO:0010224_and_	GO:0016740_and_GO:0016747_and_GO:0050736_and_	GO:0005737_and_	2.02751	0.71643
GLYMA19G37000	GO:0006096_and_GO:0006598_and_GO:0006810_and_GO:0006816_and_GO:0006833_and_GO:0006972_and_GO:0007030_and_GO:0009266_and_GO:0009269_and_GO:0009409_and_GO:0009651_and_GO:0009698_and_GO:0009737_and_GO:0009740_and_GO:0015840_and_GO:0042398_and_GO:0046686_and_GO:0055085_and_GO:0080170_and_	GO:0005215_and_GO:0015204_and_GO:0015250_and_	GO:0000326_and_GO:0005737_and_GO:0005773_and_GO:0005774_and_GO:0009705_and_GO:0009941_and_GO:0016020_and_GO:0016021_and_GO:0042807_and_	2.02657	2.07736
GLYMA20G34420	GO:0000160_and_GO:0006355_and_GO:0007165_and_GO:0009165_and_GO:0009873_and_GO:0010105_and_	GO:0000155_and_GO:0000156_and_GO:0004673_and_GO:0004674_and_GO:0004871_and_GO:0004872_and_GO:0005515_and_GO:0051740_and_	GO:0005783_and_GO:0005789_and_GO:0016020_and_	2.026	1.53755
GLYMA08G28430	GO:0006596_and_GO:0006597_and_GO:0006598_and_GO:0006623_and_GO:0006944_and_GO:0008295_and_GO:0009611_and_GO:0009698_and_GO:0009805_and_GO:0016192_and_GO:0016197_and_GO:0016458_and_GO:0019079_and_GO:0042398_and_	GO:0004014_and_GO:0005515_and_	0	2.02385	1.08938
GLYMA20G02060	GO:0008152_and_GO:0009058_and_GO:0010413_and_GO:0045492_and_	GO:0000166_and_GO:0005524_and_GO:0016301_and_GO:0016773_and_GO:0017111_and_	GO:0005737_and_GO:0031307_and_	2.02374	0.803032
GLYMA03G33890	GO:0006559_and_GO:0006598_and_GO:0006952_and_GO:0006979_and_GO:0009058_and_GO:0009555_and_GO:0009611_and_GO:0009698_and_GO:0009699_and_GO:0009805_and_GO:0009819_and_GO:0009963_and_GO:0010224_and_GO:0042398_and_GO:0046244_and_GO:0046274_and_GO:0080167_and_	GO:0003824_and_GO:0016841_and_GO:0045548_and_	GO:0005737_and_	2.02308	1.35439
GLYMA08G41020	GO:0008150_and_GO:0009610_and_GO:0016036_and_GO:0019375_and_GO:0042631_and_	GO:0003674_and_	GO:0005634_and_GO:0009507_and_	2.02249	0.745266
GLYMA02G09780	GO:0006612_and_GO:0006869_and_GO:0009963_and_GO:0010363_and_	GO:0008289_and_	GO:0005576_and_	2.0205	1.27975
GLYMA02G47960	GO:0009765_and_GO:0015979_and_GO:0019344_and_	GO:0016168_and_	GO:0009507_and_GO:0009534_and_GO:0009535_and_GO:0009579_and_GO:0010287_and_GO:0016020_and_GO:0030076_and_	2.01789	0.509007
GLYMA08G21300	GO:0006949_and_GO:0019310_and_GO:0055114_and_	GO:0005506_and_GO:0016491_and_GO:0050113_and_	GO:0005737_and_	2.01649	0.816657
GLYMA10G44180	GO:0009098_and_GO:0019752_and_	GO:0003824_and_GO:0003852_and_GO:0046912_and_	GO:0009507_and_GO:0009941_and_	2.01581	0.999834
GLYMA12G34770	GO:0009765_and_GO:0015979_and_	GO:0005198_and_	GO:0009507_and_GO:0009534_and_GO:0009535_and_GO:0009579_and_GO:0016020_and_GO:0030076_and_	2.01095	1.59838
GLYMA11G35050	GO:0006979_and_GO:0009646_and_GO:0009751_and_GO:0009816_and_GO:0010200_and_	GO:0005515_and_	GO:0005739_and_	2.00947	0.616323
GLYMA02G40040	GO:0006979_and_GO:0055114_and_	GO:0004601_and_GO:0020037_and_	GO:0005576_and_	2.00282	0.830258
GLYMA18G51320	GO:0009658_and_GO:0009909_and_	GO:0003700_and_GO:0008270_and_	GO:0005622_and_GO:0005634_and_	2.00228	1.12341
GLYMA09G03490	GO:0006012_and_GO:0009225_and_GO:0009723_and_GO:0009738_and_GO:0009832_and_GO:0019567_and_GO:0035556_and_GO:0044237_and_GO:0052542_and_	GO:0000166_and_GO:0003824_and_GO:0003978_and_GO:0050373_and_GO:0050662_and_	GO:0005794_and_	1.99944	0.957377
GLYMA17G07380	GO:0005975_and_	GO:0009045_and_	GO:0005737_and_GO:0005773_and_GO:0005774_and_GO:0005783_and_GO:0005794_and_	1.99423	0.776956
GLYMA02G40550	GO:0009407_and_GO:0010583_and_GO:0046482_and_	GO:0000287_and_GO:0003824_and_GO:0004737_and_GO:0016740_and_GO:0030976_and_	GO:0005829_and_GO:0009507_and_	1.99406	1.42236
GLYMA16G34360	GO:0000272_and_GO:0005975_and_GO:0005983_and_GO:0009414_and_	GO:0003824_and_GO:0016161_and_GO:0043169_and_	GO:0005634_and_GO:0005829_and_GO:0009507_and_	1.99332	0.906452
GLYMA15G11410	GO:0006855_and_GO:0009610_and_GO:0015824_and_GO:0055085_and_	GO:0005215_and_GO:0015238_and_GO:0015297_and_	GO:0005774_and_GO:0005886_and_GO:0016020_and_	1.99222	0.626448
GLYMA12G35000	GO:0000165_and_GO:0006355_and_GO:0006612_and_GO:0007154_and_GO:0007165_and_GO:0007275_and_GO:0009409_and_GO:0009414_and_GO:0009611_and_GO:0009695_and_GO:0009723_and_GO:0009733_and_GO:0009737_and_GO:0009738_and_GO:0009753_and_GO:0009862_and_GO:0009863_and_GO:0009867_and_GO:0010363_and_GO:0030968_and_GO:0031348_and_GO:0042538_and_GO:0043069_and_GO:0050832_and_	GO:0003677_and_GO:0003700_and_GO:0005515_and_	GO:0005634_and_	1.98868	0.955909
GLYMA07G00680	GO:0006468_and_GO:0009611_and_GO:0009620_and_GO:0046777_and_GO:0051510_and_GO:0052541_and_GO:0052546_and_	GO:0004672_and_GO:0004674_and_GO:0005524_and_GO:0016772_and_	GO:0005886_and_	1.98385	0.764813
GLYMA11G07490	GO:0006979_and_GO:0046686_and_	GO:0000166_and_	GO:0005737_and_GO:0005886_and_	1.98337	1.29496
GLYMA01G42010	GO:0006457_and_GO:0009408_and_GO:0009644_and_GO:0010286_and_GO:0034976_and_GO:0042542_and_	0	0	1.9808	1.24559
GLYMA04G05550	GO:0009089_and_	GO:0042803_and_	GO:0005634_and_GO:0005737_and_GO:0005829_and_	1.98078	0.852851
GLYMA02G36370	GO:0008152_and_GO:0009902_and_GO:0019344_and_GO:0055114_and_	GO:0004028_and_GO:0008886_and_GO:0016491_and_	GO:0005737_and_	1.97775	0.507152
GLYMA20G23740	GO:0006098_and_GO:0006364_and_GO:0006399_and_GO:0008150_and_GO:0009658_and_	GO:0003674_and_	GO:0005739_and_GO:0009507_and_	1.97573	0.418204
GLYMA11G09390	GO:0009926_and_GO:0015824_and_GO:0019344_and_GO:0055085_and_	GO:0009672_and_	GO:0016021_and_	1.97555	1.18648
GLYMA01G43630	GO:0009690_and_GO:0015979_and_GO:0015995_and_GO:0019288_and_	GO:0000166_and_GO:0005524_and_GO:0016851_and_GO:0017111_and_	GO:0009507_and_GO:0009534_and_GO:0009570_and_GO:0010007_and_	1.97245	0.998715
GLYMA17G08310	GO:0008152_and_GO:0009902_and_GO:0019344_and_GO:0055114_and_	GO:0004028_and_GO:0008886_and_GO:0016491_and_	GO:0005737_and_	1.96695	1.23566
GLYMA16G26900	GO:0005975_and_GO:0009773_and_GO:0009965_and_GO:0010628_and_GO:0016556_and_GO:0030154_and_GO:0045893_and_	GO:0003824_and_GO:0030246_and_	GO:0009507_and_GO:0016020_and_	1.96637	1.01183
GLYMA10G12060	GO:0055114_and_	GO:0005506_and_GO:0009055_and_GO:0016705_and_GO:0019825_and_GO:0020037_and_	0	1.96453	0.761656
GLYMA13G43870	GO:0000165_and_GO:0006612_and_GO:0006855_and_GO:0007165_and_GO:0009414_and_GO:0009595_and_GO:0009697_and_GO:0009723_and_GO:0009733_and_GO:0009737_and_GO:0009738_and_GO:0009751_and_GO:0009753_and_GO:0009862_and_GO:0009867_and_GO:0010193_and_GO:0010200_and_GO:0010310_and_GO:0010363_and_GO:0015692_and_GO:0031348_and_GO:0042538_and_GO:0042742_and_GO:0043069_and_GO:0043900_and_GO:0046865_and_GO:005083…	GO:0000166_and_GO:0005524_and_GO:0016887_and_GO:0017111_and_GO:0042626_and_	GO:0005886_and_	1.96446	0.594932
GLYMA15G04000	GO:0008150_and_GO:0030244_and_GO:0048193_and_	0	0	1.96423	0.887233
GLYMA13G05010	GO:0001666_and_GO:0009862_and_GO:0010154_and_GO:0010310_and_GO:0010431_and_	GO:0000166_and_GO:0005524_and_GO:0016887_and_GO:0017111_and_	GO:0005739_and_GO:0005783_and_GO:0005886_and_	1.96395	0.508017
GLYMA06G47460	GO:0006810_and_GO:0055085_and_	GO:0005215_and_GO:0005351_and_GO:0015144_and_GO:0022857_and_GO:0022891_and_	GO:0016020_and_GO:0016021_and_	1.95226	0.84399
GLYMA14G06780	GO:0006188_and_GO:0009113_and_GO:0009152_and_	GO:0003824_and_GO:0004018_and_	GO:0009570_and_	1.95054	1.13407
GLYMA13G27680	GO:0006810_and_GO:0009624_and_GO:0009643_and_GO:0009744_and_GO:0009749_and_GO:0010109_and_GO:0015712_and_GO:0015713_and_GO:0015714_and_GO:0015760_and_GO:0015979_and_GO:0035436_and_GO:0055085_and_GO:0080167_and_	GO:0005215_and_GO:0005315_and_GO:0015120_and_GO:0015152_and_GO:0015297_and_GO:0071917_and_	GO:0005774_and_GO:0009507_and_GO:0016021_and_	1.95004	1.40698
GLYMA01G20460	GO:0000272_and_GO:0005975_and_GO:0005982_and_GO:0009664_and_GO:0009832_and_GO:0010411_and_GO:0045493_and_GO:0046686_and_	GO:0004553_and_GO:0009044_and_GO:0046556_and_GO:0080176_and_	GO:0005576_and_GO:0005618_and_GO:0009505_and_GO:0009506_and_GO:0009507_and_GO:0048046_and_	1.94921	1.12502
GLYMA14G08910	GO:0000165_and_GO:0002237_and_GO:0002679_and_GO:0006612_and_GO:0006629_and_GO:0006944_and_GO:0008152_and_GO:0008219_and_GO:0009595_and_GO:0009626_and_GO:0009646_and_GO:0009697_and_GO:0009723_and_GO:0009862_and_GO:0009863_and_GO:0009867_and_GO:0010200_and_GO:0010310_and_GO:0010363_and_GO:0031348_and_GO:0031408_and_GO:0042742_and_GO:0043069_and_GO:0043900_and_GO:0046686_and_GO:0050832_and_GO:005160…	GO:0016298_and_GO:0045735_and_	GO:0005737_and_GO:0009507_and_GO:0016020_and_	1.94854	1.09759
GLYMA03G27380	GO:0006364_and_GO:0006636_and_GO:0009416_and_GO:0009657_and_GO:0010027_and_GO:0010207_and_GO:0015979_and_GO:0015994_and_GO:0015995_and_GO:0019216_and_GO:0019288_and_GO:0019344_and_GO:0031408_and_GO:0055114_and_	GO:0003677_and_GO:0016491_and_GO:0046872_and_GO:0046914_and_GO:0048529_and_	GO:0009507_and_GO:0009534_and_GO:0009535_and_GO:0009706_and_GO:0009941_and_	1.9467	0.460017
GLYMA13G19880	GO:0006139_and_GO:0006354_and_GO:0008652_and_GO:0046939_and_GO:0048364_and_GO:0048367_and_	GO:0004017_and_GO:0005524_and_GO:0016776_and_GO:0019201_and_GO:0019205_and_	GO:0005634_and_GO:0005737_and_GO:0005739_and_GO:0009507_and_GO:0009570_and_	1.94497	0.650185
GLYMA03G23910	GO:0006418_and_GO:0006424_and_GO:0007005_and_GO:0009658_and_GO:0043039_and_GO:0048481_and_	GO:0000166_and_GO:0004812_and_GO:0004818_and_GO:0005515_and_GO:0005524_and_GO:0016876_and_	GO:0005737_and_GO:0005739_and_GO:0009507_and_GO:0009570_and_	1.94438	1.30013
GLYMA06G13480	GO:0000023_and_GO:0001666_and_GO:0009058_and_GO:0009250_and_GO:0010021_and_GO:0019252_and_GO:0019375_and_GO:0043085_and_	GO:0009011_and_GO:0016757_and_	GO:0005739_and_GO:0009507_and_GO:0009570_and_	1.94405	0.999244
GLYMA16G06850	GO:0006006_and_GO:0009051_and_GO:0055114_and_	GO:0000166_and_GO:0004345_and_GO:0050661_and_	GO:0005737_and_GO:0005829_and_	1.94387	0.717018
GLYMA05G35880	GO:0006098_and_GO:0055114_and_	GO:0000166_and_GO:0003824_and_GO:0004616_and_GO:0016491_and_GO:0016616_and_GO:0050662_and_	GO:0005739_and_GO:0005829_and_	1.94075	0.696242
GLYMA08G07990	GO:0007623_and_GO:0010020_and_GO:0016559_and_	GO:0003924_and_GO:0005515_and_GO:0005525_and_GO:0042802_and_	GO:0005737_and_GO:0005739_and_GO:0005777_and_GO:0009507_and_GO:0009707_and_	1.93994	1.21582
GLYMA09G04980	GO:0006810_and_GO:0006855_and_GO:0009414_and_GO:0009611_and_GO:0009624_and_GO:0009627_and_GO:0010118_and_GO:0034976_and_GO:0055085_and_	GO:0000166_and_GO:0005524_and_GO:0008517_and_GO:0016887_and_GO:0017111_and_GO:0042626_and_	GO:0000325_and_GO:0005773_and_GO:0005774_and_GO:0005794_and_GO:0005886_and_GO:0009506_and_GO:0016021_and_	1.93613	1.04373
GLYMA10G05580	GO:0001510_and_GO:0006412_and_GO:0009220_and_GO:0009664_and_GO:0042545_and_	GO:0003735_and_	GO:0005618_and_GO:0005730_and_GO:0005737_and_GO:0005773_and_GO:0005829_and_GO:0005840_and_GO:0005886_and_GO:0009506_and_GO:0009507_and_GO:0016020_and_GO:0022625_and_GO:0022626_and_	1.93549	2.00049
GLYMA04G05500	GO:0001666_and_GO:0006355_and_GO:0006457_and_GO:0009407_and_GO:0009408_and_GO:0009644_and_GO:0010200_and_GO:0010286_and_GO:0034605_and_GO:0034620_and_GO:0034976_and_GO:0042542_and_GO:0045893_and_GO:0071456_and_	GO:0003677_and_GO:0003700_and_GO:0005515_and_GO:0043565_and_	GO:0005634_and_GO:0009507_and_	1.93466	1.11659
GLYMA16G26740	GO:0006355_and_GO:0006865_and_GO:0007275_and_GO:0010260_and_	GO:0003677_and_GO:0003700_and_	GO:0005634_and_	1.93133	0.722012
GLYMA09G08290	GO:0000165_and_GO:0006612_and_GO:0007154_and_GO:0007165_and_GO:0009409_and_GO:0009414_and_GO:0009555_and_GO:0009611_and_GO:0009620_and_GO:0009695_and_GO:0009723_and_GO:0009733_and_GO:0009738_and_GO:0009753_and_GO:0009862_and_GO:0009863_and_GO:0009867_and_GO:0009908_and_GO:0010200_and_GO:0010363_and_GO:0030968_and_GO:0031348_and_GO:0035556_and_GO:0042538_and_GO:0042742_and_GO:0043069_and_GO:005083…	GO:0005515_and_	GO:0005634_and_	1.92656	1.03693
GLYMA15G00600	GO:0006623_and_GO:0007623_and_GO:0009409_and_GO:0009809_and_	GO:0000166_and_GO:0003824_and_GO:0016621_and_GO:0050662_and_	GO:0005737_and_GO:0005829_and_	1.92422	1.07133
GLYMA02G04820	GO:0005975_and_GO:0009871_and_GO:0010167_and_GO:0015706_and_GO:0016998_and_GO:0046686_and_GO:0050832_and_	GO:0004568_and_GO:0008061_and_	GO:0005576_and_GO:0005773_and_GO:0005774_and_GO:0005829_and_	1.92389	0.524778
GLYMA10G04850	GO:0000271_and_GO:0007026_and_GO:0007067_and_GO:0009825_and_GO:0009832_and_GO:0009932_and_GO:0010817_and_GO:0016049_and_GO:0030243_and_GO:0043481_and_GO:0043622_and_GO:0048767_and_GO:0050821_and_GO:0071555_and_	GO:0051010_and_	GO:0005737_and_GO:0005876_and_GO:0005886_and_GO:0005938_and_GO:0009506_and_GO:0009524_and_	1.92046	0.738109
GLYMA06G03150	GO:0006662_and_GO:0043085_and_GO:0045454_and_	GO:0008047_and_GO:0009055_and_GO:0015035_and_GO:0016671_and_	GO:0005737_and_GO:0005829_and_GO:0048046_and_	1.91957	1.77259
GLYMA10G40950	GO:0007165_and_	0	GO:0005886_and_	1.91845	1.4075
GLYMA11G14950	GO:0006457_and_GO:0009266_and_GO:0009408_and_GO:0009615_and_GO:0009617_and_GO:0009644_and_GO:0016567_and_GO:0034976_and_GO:0042542_and_GO:0046686_and_	GO:0005524_and_GO:0031625_and_	GO:0005618_and_GO:0005739_and_GO:0005774_and_GO:0005794_and_GO:0005829_and_GO:0005886_and_GO:0048046_and_	1.91821	0.660324
GLYMA13G02510	GO:0006809_and_GO:0009416_and_GO:0042128_and_GO:0055114_and_	GO:0005506_and_GO:0005515_and_GO:0008940_and_GO:0009055_and_GO:0016491_and_GO:0020037_and_GO:0030151_and_GO:0043546_and_GO:0046857_and_GO:0046872_and_GO:0050660_and_	GO:0005739_and_GO:0005829_and_	1.91358	0.782926
GLYMA13G36560	GO:0006457_and_	GO:0031072_and_GO:0051082_and_GO:0051536_and_	GO:0009507_and_	1.91272	1.15638
GLYMA12G36320	GO:0006457_and_GO:0009408_and_GO:0009644_and_GO:0010167_and_GO:0015706_and_GO:0034976_and_GO:0042542_and_	GO:0004866_and_	GO:0005576_and_GO:0005618_and_GO:0048046_and_	1.90563	1.2468
GLYMA11G01240	GO:0008152_and_GO:0009411_and_GO:0009698_and_GO:0009718_and_GO:0009744_and_GO:0009813_and_GO:0010224_and_GO:0010584_and_	GO:0003824_and_GO:0016207_and_	GO:0005575_and_	1.90517	0.864727
GLYMA12G32580	GO:0000165_and_GO:0006098_and_GO:0006364_and_GO:0006612_and_GO:0009409_and_GO:0009595_and_GO:0009657_and_GO:0009697_and_GO:0009767_and_GO:0009814_and_GO:0009862_and_GO:0009867_and_GO:0010196_and_GO:0010200_and_GO:0010207_and_GO:0010310_and_GO:0010363_and_GO:0019684_and_GO:0031348_and_GO:0042742_and_GO:0043900_and_GO:0050832_and_GO:0055114_and_GO:0080167_and_	GO:0005515_and_GO:0008121_and_GO:0009496_and_GO:0016491_and_GO:0016679_and_GO:0046028_and_GO:0051537_and_	GO:0005886_and_GO:0009507_and_GO:0009512_and_GO:0009534_and_GO:0009535_and_GO:0009579_and_GO:0009941_and_GO:0016020_and_	1.90503	1.63422
GLYMA11G33560	GO:0009744_and_GO:0009749_and_GO:0009750_and_GO:0010150_and_GO:0042128_and_	GO:0003824_and_GO:0004356_and_GO:0005507_and_GO:0005515_and_	GO:0005618_and_GO:0005737_and_GO:0005829_and_GO:0005886_and_GO:0009506_and_GO:0022626_and_	1.90238	1.6351
GLYMA16G23710	GO:0000165_and_GO:0006098_and_GO:0006364_and_GO:0006612_and_GO:0009409_and_GO:0009595_and_GO:0009657_and_GO:0009697_and_GO:0009767_and_GO:0009773_and_GO:0009814_and_GO:0009862_and_GO:0009867_and_GO:0010200_and_GO:0010207_and_GO:0010310_and_GO:0010363_and_GO:0015979_and_GO:0019684_and_GO:0019761_and_GO:0031348_and_GO:0042742_and_GO:0043085_and_GO:0043900_and_GO:0050832_and_GO:0055114_and_	GO:0003959_and_GO:0004324_and_GO:0008266_and_GO:0016491_and_GO:0045156_and_GO:0045157_and_GO:0050660_and_GO:0050661_and_	GO:0009507_and_GO:0009534_and_GO:0009535_and_GO:0009570_and_GO:0009579_and_GO:0009941_and_GO:0031977_and_GO:0048046_and_	1.90087	0.656586
GLYMA17G08070	GO:0006914_and_GO:0008150_and_GO:0016036_and_GO:0019375_and_GO:0042631_and_	GO:0003674_and_	GO:0005634_and_	1.89482	0.316349
GLYMA16G10020	GO:0006952_and_GO:0007165_and_	GO:0043531_and_	GO:0005622_and_GO:0005737_and_	1.89423	0.774424
GLYMA14G03560	GO:0000165_and_GO:0006364_and_GO:0006612_and_GO:0009409_and_GO:0009595_and_GO:0009637_and_GO:0009644_and_GO:0009657_and_GO:0009697_and_GO:0009744_and_GO:0009773_and_GO:0009814_and_GO:0009862_and_GO:0009867_and_GO:0010114_and_GO:0010155_and_GO:0010200_and_GO:0010207_and_GO:0010218_and_GO:0010310_and_GO:0010363_and_GO:0015979_and_GO:0019344_and_GO:0019684_and_GO:0031348_and_GO:0042742_and_GO:004390…	GO:0005509_and_GO:0008266_and_	GO:0009507_and_GO:0009534_and_GO:0009535_and_GO:0009543_and_GO:0009570_and_GO:0009579_and_GO:0009654_and_GO:0009941_and_GO:0019898_and_GO:0030095_and_GO:0031977_and_GO:0048046_and_	1.89373	0.620265
GLYMA19G32070	GO:0009058_and_GO:0015995_and_GO:0019684_and_	GO:0016851_and_	GO:0005739_and_GO:0009507_and_GO:0009706_and_GO:0010007_and_	1.8935	0.693054
GLYMA11G13070	GO:0000096_and_GO:0000165_and_GO:0006546_and_GO:0006569_and_GO:0006612_and_GO:0006636_and_GO:0006733_and_GO:0006766_and_GO:0006952_and_GO:0008652_and_GO:0009072_and_GO:0009106_and_GO:0009108_and_GO:0009117_and_GO:0009416_and_GO:0009595_and_GO:0009611_and_GO:0009620_and_GO:0009684_and_GO:0009694_and_GO:0009695_and_GO:0009697_and_GO:0009753_and_GO:0009862_and_GO:0009867_and_GO:0010200_and_GO:001031…	GO:0005506_and_GO:0009055_and_GO:0009978_and_GO:0016705_and_GO:0016836_and_GO:0019825_and_GO:0020037_and_	GO:0005739_and_GO:0009507_and_GO:0009534_and_GO:0009535_and_GO:0009579_and_GO:0009941_and_GO:0010287_and_GO:0016020_and_	1.8926	1.62597
GLYMA18G02580	GO:0006865_and_	GO:0015171_and_	GO:0005886_and_GO:0016020_and_	1.88267	1.54093
GLYMA11G05340	GO:0006281_and_GO:0006325_and_GO:0006468_and_GO:0007623_and_GO:0010225_and_GO:0010332_and_GO:0048573_and_GO:0051726_and_GO:2001020_and_	GO:0004672_and_GO:0004674_and_GO:0004713_and_GO:0005515_and_GO:0005524_and_GO:0016301_and_GO:0016772_and_	0	1.88185	0.792526
GLYMA06G17330	GO:0000085_and_GO:0006355_and_GO:0009409_and_GO:0009410_and_GO:0009640_and_GO:0009793_and_GO:0009845_and_GO:0009909_and_GO:0009933_and_GO:0010162_and_GO:0010182_and_GO:0010228_and_GO:0010388_and_GO:0010440_and_GO:0016567_and_GO:0016571_and_GO:0016579_and_GO:0019915_and_GO:0043687_and_GO:0045893_and_GO:0048522_and_GO:0050826_and_	GO:0003677_and_GO:0003700_and_	GO:0005634_and_	1.87636	1.18283
GLYMA08G19170	GO:0002679_and_GO:0006499_and_GO:0006612_and_GO:0006979_and_GO:0009863_and_GO:0010167_and_GO:0010200_and_GO:0010363_and_GO:0015706_and_GO:0043069_and_GO:0045730_and_GO:0050832_and_GO:0055114_and_	GO:0004601_and_GO:0020037_and_	GO:0005576_and_GO:0005618_and_GO:0016020_and_GO:0048046_and_	1.87574	0.459124
GLYMA05G03850	GO:0000911_and_GO:0001510_and_GO:0006412_and_GO:0009664_and_GO:0009965_and_GO:0010090_and_GO:0042545_and_	GO:0003735_and_	GO:0005622_and_GO:0005730_and_GO:0005783_and_GO:0005840_and_GO:0009507_and_GO:0016020_and_GO:0022627_and_	1.87523	1.01811
GLYMA16G28080	GO:0000271_and_GO:0009664_and_GO:0009825_and_GO:0009832_and_GO:0009833_and_GO:0009932_and_GO:0010583_and_GO:0010817_and_GO:0016049_and_GO:0030243_and_GO:0030244_and_GO:0042546_and_GO:0043481_and_GO:0043622_and_GO:0048767_and_GO:0071555_and_	GO:0008270_and_GO:0016757_and_GO:0016759_and_GO:0016760_and_	GO:0005794_and_GO:0005886_and_GO:0010005_and_GO:0010330_and_GO:0016020_and_	1.87236	0.669401
GLYMA01G38590	GO:0055114_and_	GO:0005506_and_GO:0009055_and_GO:0016705_and_GO:0019825_and_GO:0020037_and_	0	1.86916	0.812188
GLYMA19G01210	GO:0008152_and_GO:0009611_and_GO:0046686_and_GO:0055114_and_	GO:0000166_and_GO:0016616_and_GO:0048037_and_GO:0051287_and_	GO:0005739_and_GO:0009507_and_GO:0009579_and_	1.86714	1.15926
GLYMA10G39460	GO:0015979_and_GO:0019684_and_GO:0030003_and_GO:0035304_and_GO:0070838_and_	GO:0003674_and_	GO:0009507_and_GO:0009522_and_GO:0009534_and_GO:0009535_and_GO:0009538_and_GO:0009579_and_GO:0009941_and_GO:0016020_and_	1.86644	0.949415
GLYMA19G44310	GO:0009585_and_GO:0009611_and_GO:0009627_and_GO:0009640_and_GO:0009694_and_GO:0009733_and_GO:0009753_and_GO:0009861_and_GO:0009864_and_GO:0010046_and_GO:0010119_and_GO:0010193_and_GO:0010224_and_GO:0031348_and_GO:0071365_and_GO:2000030_and_GO:2000377_and_	GO:0003824_and_GO:0005524_and_GO:0019899_and_GO:0070566_and_GO:0080123_and_	GO:0005634_and_GO:0005737_and_GO:0005773_and_	1.86396	1.30544
GLYMA20G30980	GO:0005982_and_GO:0006355_and_GO:0007623_and_GO:0009409_and_GO:0009637_and_GO:0009639_and_GO:0009908_and_GO:0010218_and_GO:0010378_and_GO:0042542_and_GO:0042752_and_GO:0048574_and_GO:0048578_and_GO:0080167_and_	GO:0005515_and_	GO:0005634_and_GO:0005654_and_	1.8639	0.590227
GLYMA12G32010	GO:0006855_and_GO:0009610_and_GO:0015824_and_GO:0055085_and_	GO:0005215_and_GO:0015238_and_GO:0015297_and_	GO:0005774_and_GO:0005886_and_GO:0016020_and_	1.86389	1.64741
GLYMA02G41070	GO:0006508_and_GO:0009416_and_GO:0016126_and_GO:0033591_and_GO:0052541_and_GO:0052546_and_	GO:0004190_and_	GO:0005576_and_GO:0005794_and_	1.86132	0.608999
GLYMA10G38690	GO:0008150_and_GO:0009611_and_GO:0009695_and_	GO:0003674_and_	GO:0005774_and_GO:0031225_and_	1.85593	0.332886
GLYMA08G41000	GO:0009416_and_	0	GO:0005634_and_	1.85501	0.908812
GLYMA15G22780	GO:0015979_and_GO:0019344_and_GO:0030003_and_GO:0070838_and_	GO:0003674_and_	GO:0009507_and_GO:0009522_and_GO:0009534_and_GO:0009535_and_GO:0009579_and_GO:0016020_and_	1.8549	1.40218
GLYMA03G04500	GO:0006352_and_GO:0006355_and_GO:0006367_and_	GO:0003677_and_GO:0005515_and_GO:0017025_and_	GO:0005634_and_	1.85426	0.578125
GLYMA20G34960	GO:0009658_and_GO:0010193_and_GO:0042742_and_	GO:0005198_and_	GO:0005634_and_GO:0005886_and_GO:0009507_and_GO:0009534_and_GO:0009535_and_GO:0009579_and_GO:0009941_and_GO:0010287_and_GO:0016020_and_GO:0031977_and_	1.84919	1.28153
GLYMA04G03740	GO:0000096_and_GO:0000165_and_GO:0006546_and_GO:0006569_and_GO:0006612_and_GO:0006636_and_GO:0006733_and_GO:0006766_and_GO:0006952_and_GO:0008652_and_GO:0009072_and_GO:0009106_and_GO:0009108_and_GO:0009117_and_GO:0009416_and_GO:0009595_and_GO:0009611_and_GO:0009620_and_GO:0009684_and_GO:0009694_and_GO:0009695_and_GO:0009697_and_GO:0009753_and_GO:0009862_and_GO:0009867_and_GO:0010200_and_GO:001031…	GO:0005506_and_GO:0009055_and_GO:0009978_and_GO:0016705_and_GO:0016836_and_GO:0019825_and_GO:0020037_and_	GO:0005739_and_GO:0009507_and_GO:0009534_and_GO:0009535_and_GO:0009579_and_GO:0009941_and_GO:0010287_and_GO:0016020_and_	1.84884	0.519143
GLYMA11G12410	GO:0009058_and_GO:0009853_and_GO:0019252_and_	GO:0008878_and_GO:0016779_and_	GO:0009507_and_	1.84577	0.886783
GLYMA08G33510	GO:0006221_and_GO:0009218_and_	GO:0003883_and_	GO:0005737_and_	1.84456	1.24909
GLYMA12G30410	GO:0006508_and_	GO:0008233_and_GO:0008236_and_	GO:0005576_and_GO:0009507_and_	1.8426	0.745424
GLYMA06G35690	GO:0006364_and_GO:0006412_and_GO:0015995_and_GO:0042254_and_	GO:0003723_and_GO:0003735_and_	GO:0005622_and_GO:0005840_and_GO:0009507_and_GO:0009570_and_GO:0009941_and_GO:0016020_and_	1.84092	1.25747
GLYMA09G32510	GO:0006810_and_GO:0055085_and_	GO:0005215_and_GO:0005351_and_GO:0015144_and_GO:0022857_and_GO:0022891_and_	GO:0016020_and_GO:0016021_and_	1.84057	1.21217
GLYMA06G15200	GO:0009624_and_	GO:0000166_and_GO:0005215_and_GO:0005524_and_GO:0016887_and_GO:0017111_and_	GO:0005886_and_	1.83963	0.982105
GLYMA18G06360	GO:0000165_and_GO:0002679_and_GO:0006355_and_GO:0006612_and_GO:0006944_and_GO:0006970_and_GO:0009408_and_GO:0009409_and_GO:0009414_and_GO:0009595_and_GO:0009651_and_GO:0009697_and_GO:0009862_and_GO:0009863_and_GO:0009867_and_GO:0010120_and_GO:0010200_and_GO:0010310_and_GO:0010363_and_GO:0010508_and_GO:0031348_and_GO:0034605_and_GO:0035556_and_GO:0042742_and_GO:0043069_and_GO:0043900_and_GO:005083…	GO:0003700_and_GO:0005515_and_GO:0043565_and_	GO:0005634_and_	1.83696	1.27764
GLYMA15G32800	GO:0006468_and_GO:0007165_and_GO:0007275_and_GO:0009414_and_GO:0009651_and_GO:0010118_and_GO:0010540_and_GO:0019722_and_GO:0042538_and_	GO:0004672_and_GO:0004674_and_GO:0005515_and_GO:0005524_and_GO:0016301_and_GO:0016772_and_	GO:0005886_and_	1.83313	0.306251
GLYMA01G45560	GO:0006612_and_GO:0006944_and_GO:0009409_and_GO:0009611_and_GO:0009612_and_GO:0009646_and_GO:0010200_and_GO:0010363_and_GO:0030968_and_GO:0043069_and_GO:0052542_and_	0	GO:0005829_and_GO:0009506_and_	1.8293	0.685058
GLYMA03G29210	GO:0006486_and_GO:0006487_and_	GO:0000166_and_GO:0005524_and_GO:0015171_and_GO:0016887_and_GO:0017111_and_GO:0042626_and_	GO:0005774_and_	1.82884	1.04466
GLYMA06G12610	GO:0008152_and_	GO:0003863_and_GO:0016624_and_	GO:0005739_and_	1.82836	1.02794
GLYMA06G14150	GO:0000160_and_GO:0005982_and_GO:0006355_and_GO:0007623_and_GO:0009639_and_GO:0009640_and_GO:0010114_and_GO:0010218_and_GO:0042752_and_GO:0045892_and_GO:0048574_and_GO:0051170_and_	GO:0000156_and_GO:0003677_and_	GO:0005634_and_	1.8281	0.973321
GLYMA04G05800	GO:0015979_and_	GO:0003674_and_	GO:0009507_and_GO:0009523_and_GO:0009535_and_GO:0016020_and_	1.82415	1.47049
GLYMA08G06420	GO:0009627_and_GO:0015749_and_GO:0031347_and_	GO:0005351_and_GO:0015144_and_GO:0015145_and_	GO:0005634_and_GO:0005737_and_GO:0005773_and_GO:0005886_and_GO:0009506_and_GO:0016020_and_	1.82248	0.581794
GLYMA02G16000	GO:0006364_and_GO:0009657_and_GO:0010207_and_GO:0015979_and_GO:0042549_and_	GO:0003674_and_	GO:0009507_and_GO:0009523_and_GO:0009535_and_	1.82142	1.49135
GLYMA05G02980	GO:0000085_and_GO:0006511_and_GO:0006635_and_GO:0006888_and_GO:0009407_and_GO:0009640_and_GO:0009735_and_GO:0010090_and_GO:0010388_and_GO:0030163_and_GO:0042023_and_GO:0043090_and_GO:0043161_and_GO:0043248_and_GO:0048767_and_GO:0051302_and_GO:0051510_and_GO:0051604_and_GO:0051788_and_GO:0080129_and_	GO:0003674_and_	GO:0000502_and_GO:0005634_and_GO:0005829_and_GO:0005886_and_GO:0008541_and_GO:0009507_and_GO:0016020_and_	1.8207	0.436848
GLYMA13G35550	GO:0000165_and_GO:0006355_and_GO:0006612_and_GO:0007154_and_GO:0007165_and_GO:0007275_and_GO:0009409_and_GO:0009414_and_GO:0009611_and_GO:0009695_and_GO:0009723_and_GO:0009733_and_GO:0009737_and_GO:0009738_and_GO:0009753_and_GO:0009862_and_GO:0009863_and_GO:0009867_and_GO:0010363_and_GO:0030968_and_GO:0031348_and_GO:0042538_and_GO:0043069_and_GO:0050832_and_	GO:0003677_and_GO:0003700_and_GO:0005515_and_	GO:0005634_and_	1.82011	1.3747
GLYMA14G05350	GO:0000165_and_GO:0006612_and_GO:0009595_and_GO:0009620_and_GO:0009693_and_GO:0009697_and_GO:0009862_and_GO:0009867_and_GO:0010200_and_GO:0010310_and_GO:0010363_and_GO:0030003_and_GO:0031348_and_GO:0042742_and_GO:0043900_and_GO:0050832_and_GO:0055114_and_GO:0070838_and_GO:0071398_and_	GO:0009815_and_GO:0016491_and_GO:0016706_and_	GO:0005737_and_	1.81902	1.15578
GLYMA02G46200	GO:0006099_and_GO:0008152_and_GO:0009627_and_GO:0034976_and_	GO:0004149_and_GO:0008270_and_GO:0016746_and_	GO:0005739_and_GO:0016020_and_GO:0045252_and_	1.81784	1.07729
GLYMA07G30440	GO:0000271_and_GO:0008152_and_GO:0009228_and_GO:0009414_and_GO:0016126_and_GO:0016132_and_GO:0019745_and_GO:0055114_and_	GO:0004506_and_GO:0016491_and_GO:0050660_and_	GO:0005576_and_GO:0016021_and_	1.81559	0.57277
GLYMA18G02610	GO:0007568_and_GO:0009620_and_	GO:0003674_and_	GO:0005575_and_	1.81441	0.885758
GLYMA20G03250	GO:0005975_and_GO:0009266_and_GO:0009409_and_GO:0009414_and_GO:0019252_and_GO:0042742_and_	GO:0004645_and_GO:0016757_and_GO:0030170_and_	GO:0009507_and_GO:0009536_and_GO:0009570_and_	1.81332	0.895862
GLYMA18G01330	GO:0006006_and_GO:0006007_and_GO:0006094_and_GO:0006096_and_GO:0006098_and_GO:0006833_and_GO:0006972_and_GO:0006979_and_GO:0007010_and_GO:0007030_and_GO:0009060_and_GO:0009266_and_GO:0009408_and_GO:0009651_and_GO:0009744_and_GO:0010154_and_GO:0010498_and_GO:0034976_and_GO:0042542_and_GO:0046686_and_GO:0048316_and_GO:0055114_and_	GO:0000166_and_GO:0004365_and_GO:0005507_and_GO:0008886_and_GO:0016620_and_GO:0050661_and_GO:0051287_and_	GO:0005634_and_GO:0005737_and_GO:0005739_and_GO:0005740_and_GO:0005774_and_GO:0005829_and_GO:0005886_and_GO:0009507_and_GO:0016020_and_GO:0048046_and_	1.80968	0.539896
GLYMA13G04410	GO:0001561_and_GO:0006629_and_GO:0006826_and_GO:0006979_and_GO:0008219_and_GO:0009627_and_GO:0009737_and_GO:0009751_and_GO:0009830_and_GO:0010106_and_GO:0010167_and_GO:0015706_and_GO:0034614_and_GO:0042742_and_GO:0051707_and_GO:0071446_and_GO:0071732_and_	GO:0004601_and_GO:0016165_and_GO:0020037_and_	GO:0005576_and_	1.80952	1.28359
GLYMA15G11270	GO:0006810_and_GO:0009624_and_GO:0009643_and_GO:0009744_and_GO:0009749_and_GO:0010109_and_GO:0015712_and_GO:0015713_and_GO:0015714_and_GO:0015760_and_GO:0015979_and_GO:0035436_and_GO:0055085_and_GO:0080167_and_	GO:0005215_and_GO:0005315_and_GO:0015120_and_GO:0015152_and_GO:0015297_and_GO:0071917_and_	GO:0005774_and_GO:0009507_and_GO:0016021_and_	1.80409	1.37327
GLYMA19G36480	GO:0006486_and_GO:0006487_and_GO:0008150_and_GO:0009755_and_GO:0010182_and_GO:0048825_and_	GO:0000166_and_	GO:0009507_and_	1.80101	0.968723
GLYMA06G38410	GO:0006355_and_GO:0007165_and_GO:0007275_and_GO:0009409_and_GO:0009414_and_GO:0009611_and_GO:0009723_and_GO:0009733_and_GO:0009737_and_GO:0009738_and_GO:0009753_and_GO:0042538_and_GO:0045893_and_	GO:0003677_and_GO:0003700_and_	GO:0005634_and_	1.79897	0.625351
GLYMA10G30880	GO:0006520_and_GO:0006567_and_GO:0009744_and_GO:0009750_and_	GO:0003824_and_GO:0004793_and_GO:0016829_and_GO:0016832_and_GO:0030170_and_	GO:0005737_and_	1.79708	0.925578
GLYMA03G31580	GO:0006364_and_GO:0009657_and_GO:0010207_and_GO:0015979_and_GO:0042549_and_	GO:0003674_and_	GO:0009507_and_GO:0009523_and_GO:0009535_and_	1.7943	1.47632
GLYMA07G33570	GO:0010167_and_GO:0015706_and_GO:0019344_and_GO:0055114_and_	GO:0016491_and_GO:0020037_and_GO:0047889_and_GO:0050421_and_GO:0051536_and_	GO:0005739_and_GO:0009507_and_GO:0009570_and_GO:0016020_and_GO:0048046_and_	1.79199	0.91394
GLYMA20G24810	GO:0009416_and_GO:0009555_and_GO:0009611_and_GO:0009698_and_GO:0009699_and_GO:0009805_and_GO:0009808_and_GO:0009963_and_GO:0032502_and_GO:0040007_and_GO:0055114_and_GO:0080167_and_	GO:0005506_and_GO:0009055_and_GO:0016705_and_GO:0016710_and_GO:0020037_and_	GO:0005576_and_GO:0005774_and_GO:0005783_and_GO:0005794_and_GO:0005886_and_GO:0009505_and_GO:0009506_and_GO:0016020_and_	1.79158	0.519396
GLYMA18G47710	GO:0006364_and_GO:0009657_and_GO:0010207_and_GO:0015979_and_GO:0019684_and_GO:0030003_and_GO:0070838_and_	GO:0003674_and_	GO:0009507_and_GO:0009522_and_GO:0009534_and_GO:0009535_and_GO:0009538_and_GO:0009579_and_GO:0009941_and_GO:0010287_and_GO:0016020_and_	1.79036	1.0618
GLYMA13G27220	GO:0006098_and_GO:0006636_and_GO:0006655_and_GO:0009414_and_GO:0010304_and_GO:0015995_and_GO:0016117_and_GO:0016118_and_GO:0016121_and_GO:0016124_and_GO:0019288_and_GO:0044242_and_	GO:0045549_and_	GO:0005737_and_GO:0005773_and_GO:0005774_and_GO:0005794_and_GO:0005886_and_GO:0009506_and_	1.79029	1.2167
GLYMA14G05360	GO:0000165_and_GO:0006612_and_GO:0009595_and_GO:0009620_and_GO:0009693_and_GO:0009697_and_GO:0009862_and_GO:0009867_and_GO:0010200_and_GO:0010310_and_GO:0010363_and_GO:0030003_and_GO:0031348_and_GO:0042742_and_GO:0043900_and_GO:0050832_and_GO:0055114_and_GO:0070838_and_GO:0071398_and_	GO:0009815_and_GO:0016491_and_GO:0016706_and_	GO:0005737_and_	1.7899	0.924156
GLYMA11G18270	GO:0000303_and_GO:0006355_and_GO:0006612_and_GO:0009610_and_GO:0009651_and_GO:0009733_and_GO:0009737_and_GO:0009743_and_GO:0009862_and_GO:0009873_and_GO:0009963_and_GO:0010197_and_GO:0010201_and_GO:0010363_and_GO:0019344_and_GO:0048513_and_	GO:0003677_and_GO:0003700_and_GO:0042803_and_GO:0043565_and_GO:0046982_and_	GO:0005634_and_GO:0005737_and_	1.78976	0.944144
GLYMA09G41840	GO:0006598_and_GO:0009611_and_GO:0009698_and_GO:0009805_and_GO:0009809_and_GO:0009963_and_GO:0016126_and_GO:0042398_and_GO:0051555_and_	GO:0030744_and_GO:0030755_and_GO:0033799_and_GO:0047763_and_	GO:0005634_and_GO:0005737_and_GO:0005829_and_GO:0005886_and_GO:0009506_and_	1.78843	1.57163
GLYMA08G14900	GO:0009699_and_GO:0009809_and_GO:0010224_and_GO:0055114_and_	GO:0004497_and_GO:0005506_and_GO:0009055_and_GO:0016705_and_GO:0020037_and_GO:0046424_and_	GO:0005783_and_	1.78753	0.700058
GLYMA15G16900	GO:0009832_and_GO:0009834_and_GO:0010413_and_GO:0030244_and_GO:0042546_and_GO:0042742_and_GO:0044036_and_GO:0045492_and_GO:0050832_and_	GO:0016757_and_GO:0016759_and_GO:0016760_and_	GO:0005886_and_GO:0016020_and_	1.78262	0.993006
GLYMA04G40000	GO:0006949_and_GO:0009664_and_GO:0009826_and_GO:0009828_and_GO:0009831_and_	0	GO:0005576_and_	1.77913	1.13029
GLYMA02G45190	GO:0000165_and_GO:0006364_and_GO:0006612_and_GO:0009409_and_GO:0009595_and_GO:0009637_and_GO:0009644_and_GO:0009657_and_GO:0009697_and_GO:0009744_and_GO:0009773_and_GO:0009814_and_GO:0009862_and_GO:0009867_and_GO:0010114_and_GO:0010155_and_GO:0010200_and_GO:0010207_and_GO:0010218_and_GO:0010310_and_GO:0010363_and_GO:0015979_and_GO:0019344_and_GO:0019684_and_GO:0031348_and_GO:0042742_and_GO:004390…	GO:0005509_and_GO:0008266_and_	GO:0009507_and_GO:0009534_and_GO:0009535_and_GO:0009543_and_GO:0009570_and_GO:0009579_and_GO:0009654_and_GO:0009941_and_GO:0019898_and_GO:0030095_and_GO:0031977_and_GO:0048046_and_	1.77844	0.641027
GLYMA14G06450	GO:0006629_and_GO:0007165_and_GO:0030048_and_GO:0035556_and_GO:0051645_and_GO:0051646_and_GO:0060151_and_	GO:0004435_and_GO:0004629_and_GO:0008081_and_	GO:0005886_and_	1.77771	0.925581
GLYMA05G34530	GO:0006355_and_GO:0006511_and_GO:0007623_and_GO:0009637_and_GO:0009911_and_GO:0010468_and_	GO:0001047_and_GO:0004842_and_GO:0005515_and_	GO:0005634_and_	1.77704	0.677673
GLYMA06G14850	GO:0006949_and_GO:0009664_and_GO:0009826_and_GO:0009828_and_GO:0009831_and_	0	GO:0005576_and_	1.77666	1.25261
GLYMA09G38610	GO:0006364_and_GO:0009657_and_GO:0010207_and_GO:0015979_and_GO:0019684_and_GO:0030003_and_GO:0070838_and_	GO:0003674_and_	GO:0009507_and_GO:0009522_and_GO:0009534_and_GO:0009535_and_GO:0009538_and_GO:0009579_and_GO:0009941_and_GO:0010287_and_GO:0016020_and_	1.77513	1.0752
GLYMA15G00390	GO:0008152_and_GO:0009411_and_GO:0009611_and_GO:0009620_and_GO:0009698_and_GO:0009805_and_GO:0009963_and_	GO:0003824_and_GO:0016207_and_	GO:0005634_and_	1.77256	0.818115
GLYMA06G09430	GO:0009611_and_GO:0009620_and_GO:0009695_and_GO:0009753_and_GO:0032957_and_	GO:0000287_and_GO:0003824_and_GO:0005524_and_GO:0046872_and_GO:0047325_and_GO:0052725_and_GO:0052726_and_	GO:0005622_and_GO:0005634_and_GO:0005737_and_	1.77194	0.689059
GLYMA05G35800	GO:0006094_and_GO:0006108_and_GO:0006633_and_GO:0007010_and_GO:0009793_and_GO:0009845_and_GO:0010498_and_GO:0051289_and_GO:0055114_and_	GO:0000166_and_GO:0004470_and_GO:0004473_and_GO:0008270_and_GO:0016491_and_GO:0016616_and_GO:0016619_and_GO:0016652_and_GO:0042803_and_GO:0046872_and_GO:0050897_and_GO:0051287_and_	GO:0009507_and_	1.77091	1.17295
GLYMA17G07870	GO:0009725_and_GO:0009744_and_	GO:0004872_and_	GO:0005739_and_GO:0016021_and_	1.77007	0.538772
GLYMA17G05150	GO:0006364_and_GO:0015995_and_GO:0016117_and_GO:0019344_and_GO:0019761_and_GO:0055114_and_	GO:0005515_and_GO:0016209_and_GO:0016491_and_GO:0051920_and_	GO:0009507_and_GO:0009533_and_GO:0009534_and_GO:0009535_and_GO:0009941_and_GO:0010287_and_	1.76702	0.577882
GLYMA04G10990	GO:0045454_and_	0	GO:0005576_and_	1.76511	0.402502
GLYMA15G14210	GO:0006865_and_GO:0009407_and_GO:0010583_and_GO:0055114_and_	GO:0003824_and_GO:0008762_and_GO:0009055_and_GO:0016491_and_GO:0016614_and_GO:0050660_and_	GO:0009507_and_	1.76398	0.89157
GLYMA17G37770	GO:0000271_and_GO:0006094_and_GO:0006184_and_GO:0007010_and_GO:0007017_and_GO:0007018_and_GO:0009416_and_GO:0009825_and_GO:0009826_and_GO:0009932_and_GO:0010498_and_GO:0010817_and_GO:0043481_and_GO:0048767_and_GO:0051258_and_GO:0071555_and_	GO:0003924_and_GO:0005198_and_GO:0005525_and_	GO:0005737_and_GO:0005773_and_GO:0005874_and_GO:0043234_and_	1.76201	0.929041
GLYMA19G33870	GO:0000023_and_GO:0006655_and_GO:0008150_and_GO:0009902_and_GO:0010027_and_GO:0019252_and_GO:0019288_and_GO:0034660_and_	GO:0005525_and_	0	1.7619	0.672444
GLYMA08G39110	GO:0005982_and_GO:0005983_and_GO:0007623_and_GO:0009610_and_GO:0009631_and_GO:0010353_and_GO:0016310_and_GO:0019252_and_	GO:0005515_and_GO:0005524_and_GO:0016301_and_GO:0050521_and_	GO:0005739_and_GO:0009507_and_GO:0009570_and_GO:0009941_and_	1.76182	1.26625
GLYMA11G06690	GO:0055114_and_	GO:0005506_and_GO:0009055_and_GO:0016705_and_GO:0019825_and_GO:0020037_and_	0	1.75889	1.01927
GLYMA10G23810	GO:0000902_and_GO:0000919_and_GO:0006096_and_GO:0006605_and_GO:0006623_and_GO:0006833_and_GO:0006904_and_GO:0006972_and_GO:0007030_and_GO:0009266_and_GO:0009651_and_GO:0010102_and_GO:0016049_and_GO:0032502_and_GO:0042814_and_GO:0046686_and_GO:0048193_and_GO:0048354_and_GO:0048364_and_GO:0048767_and_GO:0060918_and_GO:1901703_and_	GO:0005515_and_	GO:0000145_and_GO:0005634_and_GO:0005829_and_GO:0005886_and_GO:0009504_and_GO:0009506_and_GO:0009507_and_GO:0016020_and_GO:0070062_and_GO:0090404_and_	1.75835	0.841639
GLYMA14G37440	GO:0006529_and_GO:0009063_and_GO:0009416_and_GO:0009646_and_GO:0009744_and_GO:0009749_and_GO:0009750_and_GO:0043617_and_	GO:0004066_and_	GO:0005737_and_	1.75627	0.662969
GLYMA14G36420	GO:0000302_and_GO:0006779_and_GO:0006783_and_GO:0009416_and_GO:0010039_and_GO:0015995_and_GO:0033014_and_GO:0055072_and_GO:0055114_and_	GO:0000166_and_GO:0005515_and_GO:0008883_and_GO:0050661_and_	GO:0009507_and_	1.75546	0.697759
GLYMA07G18350	GO:0006629_and_GO:0006633_and_GO:0009266_and_GO:0055114_and_	GO:0016717_and_GO:0042389_and_	GO:0009507_and_GO:0009941_and_	1.75471	0.699652
GLYMA05G34490	GO:0006979_and_GO:0009407_and_GO:0009738_and_GO:0042542_and_GO:0042631_and_GO:0055114_and_	GO:0004602_and_	GO:0005737_and_GO:0005739_and_GO:0005768_and_GO:0005794_and_GO:0005802_and_	1.75341	0.880201
GLYMA01G36590	GO:0006865_and_GO:0010075_and_	GO:0015171_and_	GO:0005886_and_GO:0016020_and_	1.75227	0.987407
GLYMA11G02310	GO:0000165_and_GO:0002679_and_GO:0006612_and_GO:0006952_and_GO:0007154_and_GO:0007165_and_GO:0007231_and_GO:0009409_and_GO:0009414_and_GO:0009611_and_GO:0009627_and_GO:0009697_and_GO:0009723_and_GO:0009733_and_GO:0009737_and_GO:0009738_and_GO:0009753_and_GO:0009862_and_GO:0009867_and_GO:0009873_and_GO:0010119_and_GO:0010228_and_GO:0010363_and_GO:0016926_and_GO:0030968_and_GO:0031348_and_GO:003350…	GO:0004601_and_GO:0005506_and_GO:0005509_and_GO:0009055_and_GO:0016174_and_GO:0016491_and_GO:0050660_and_GO:0050664_and_	GO:0005886_and_GO:0005887_and_	1.75118	1.59159
GLYMA15G19810	GO:0006098_and_GO:0006364_and_GO:0009637_and_GO:0009644_and_GO:0009744_and_GO:0009765_and_GO:0010114_and_GO:0010155_and_GO:0010218_and_GO:0015979_and_GO:0019288_and_GO:0019761_and_GO:0030003_and_GO:0070838_and_	GO:0016168_and_	GO:0009507_and_GO:0016020_and_GO:0030076_and_	1.74956	0.652699
GLYMA12G09830	GO:0000289_and_GO:0002213_and_GO:0009451_and_GO:0009611_and_GO:0009612_and_GO:0009693_and_GO:0009873_and_GO:0010200_and_GO:0010228_and_GO:0042742_and_	GO:0003676_and_GO:0004540_and_GO:0008408_and_	GO:0005634_and_	1.74859	1.29311
GLYMA02G07110	GO:0002679_and_GO:0006857_and_GO:0006865_and_GO:0006952_and_GO:0008219_and_GO:0009407_and_GO:0009817_and_GO:0010150_and_GO:0010200_and_GO:0010583_and_GO:0015824_and_	GO:0005516_and_	GO:0005886_and_GO:0016021_and_	1.74787	0.527406
GLYMA11G34230	GO:0000165_and_GO:0006612_and_GO:0009409_and_GO:0009416_and_GO:0009595_and_GO:0009637_and_GO:0009644_and_GO:0009697_and_GO:0009744_and_GO:0009753_and_GO:0009814_and_GO:0009862_and_GO:0009867_and_GO:0010114_and_GO:0010150_and_GO:0010155_and_GO:0010200_and_GO:0010218_and_GO:0010310_and_GO:0010363_and_GO:0019684_and_GO:0031348_and_GO:0042742_and_GO:0043900_and_GO:0050832_and_	GO:0005524_and_GO:0030234_and_GO:0043531_and_GO:0046863_and_	GO:0005618_and_GO:0005634_and_GO:0009507_and_GO:0009535_and_GO:0009570_and_GO:0009579_and_GO:0009941_and_GO:0010287_and_GO:0010319_and_GO:0016020_and_GO:0048046_and_	1.74781	1.11546
GLYMA19G28110	GO:0006813_and_GO:0016036_and_GO:0019375_and_GO:0019761_and_GO:0071805_and_	GO:0015079_and_	GO:0009507_and_GO:0016020_and_	1.74548	0.834926
GLYMA11G11350	GO:0007623_and_GO:0019761_and_	0	GO:0009507_and_	1.74473	0.654013
GLYMA07G35310	GO:0006096_and_GO:0006833_and_GO:0006972_and_GO:0007030_and_GO:0009266_and_GO:0009611_and_GO:0009651_and_GO:0009805_and_GO:0009963_and_GO:0042744_and_GO:0046686_and_	GO:0003674_and_	GO:0005886_and_GO:0009507_and_GO:0009570_and_GO:0009941_and_	1.74458	0.89286
GLYMA09G30370	GO:0009744_and_GO:0009749_and_GO:0009750_and_GO:0010150_and_GO:0042128_and_	GO:0003824_and_GO:0004356_and_GO:0005507_and_GO:0005515_and_	GO:0005618_and_GO:0005737_and_GO:0005829_and_GO:0005886_and_GO:0009506_and_GO:0022626_and_	1.74387	0.928418
GLYMA03G41600	GO:0005975_and_GO:0006012_and_GO:0006499_and_	GO:0003824_and_GO:0004034_and_GO:0016853_and_GO:0030246_and_	GO:0005634_and_	1.73858	0.883505
GLYMA06G46450	GO:0000271_and_GO:0030244_and_	GO:0016740_and_GO:0016757_and_GO:0016759_and_GO:0016760_and_	GO:0005794_and_GO:0016020_and_	1.73808	0.969481
GLYMA16G01400	GO:0006457_and_	GO:0031072_and_	GO:0005575_and_	1.73786	2.01068
GLYMA08G28230	GO:0006098_and_GO:0006888_and_GO:0009651_and_GO:0009744_and_GO:0009749_and_GO:0009750_and_GO:0010359_and_GO:0043090_and_GO:0055114_and_	GO:0000166_and_GO:0004616_and_GO:0016491_and_GO:0016616_and_GO:0050661_and_GO:0050662_and_	GO:0005737_and_GO:0005777_and_GO:0005829_and_GO:0009570_and_	1.73641	1.13442
GLYMA06G41380	GO:0006952_and_GO:0007165_and_	GO:0000166_and_GO:0017111_and_GO:0043531_and_	GO:0005622_and_	1.73461	0.994146
GLYMA15G01640	GO:0001666_and_GO:0009058_and_GO:0019375_and_	GO:0016757_and_	GO:0005794_and_	1.73414	0.808544
GLYMA16G01500	GO:0001666_and_GO:0006355_and_GO:0006487_and_GO:0010468_and_GO:0046685_and_	GO:0003677_and_GO:0003700_and_	GO:0005634_and_	1.73194	0.874486
GLYMA11G09270	GO:0006952_and_GO:0008219_and_	GO:0005516_and_	GO:0005886_and_GO:0016021_and_	1.73118	0.982633
GLYMA13G24360	GO:0006810_and_GO:0009643_and_GO:0015713_and_GO:0015717_and_GO:0019344_and_GO:0019684_and_GO:0035304_and_GO:0035436_and_	GO:0005215_and_GO:0015120_and_GO:0015297_and_GO:0071917_and_	GO:0005739_and_GO:0009507_and_GO:0009534_and_GO:0009941_and_GO:0016020_and_GO:0016021_and_	1.72918	0.676757
GLYMA11G15700	GO:0000165_and_GO:0000169_and_GO:0001666_and_GO:0006355_and_GO:0006468_and_GO:0006612_and_GO:0006970_and_GO:0006979_and_GO:0007165_and_GO:0009409_and_GO:0009595_and_GO:0009611_and_GO:0009617_and_GO:0009697_and_GO:0009738_and_GO:0009814_and_GO:0009862_and_GO:0009863_and_GO:0009867_and_GO:0010120_and_GO:0010200_and_GO:0010224_and_GO:0010310_and_GO:0010363_and_GO:0010374_and_GO:0019684_and_GO:003134…	GO:0004672_and_GO:0004707_and_GO:0005515_and_GO:0016301_and_	GO:0005634_and_	1.72791	0.680304
GLYMA09G02560	GO:0008219_and_GO:0009751_and_GO:0009816_and_GO:0016192_and_GO:0046836_and_	GO:0005515_and_GO:0010175_and_GO:0017089_and_GO:0051861_and_	GO:0005737_and_	1.72489	0.650411
GLYMA02G06280	GO:0009694_and_GO:0009753_and_GO:0010030_and_GO:0042593_and_	GO:0005215_and_GO:0005351_and_GO:0015144_and_GO:0022857_and_GO:0022891_and_	GO:0005774_and_GO:0005794_and_GO:0005886_and_GO:0009705_and_GO:0016020_and_	1.72231	0.97043
GLYMA17G13180	GO:0006457_and_GO:0016556_and_GO:0019288_and_	GO:0003755_and_	GO:0009507_and_GO:0009543_and_	1.72139	0.769036
GLYMA02G08920	GO:0000271_and_GO:0009664_and_GO:0009825_and_GO:0009832_and_GO:0009833_and_GO:0009932_and_GO:0010583_and_GO:0010817_and_GO:0016049_and_GO:0030243_and_GO:0030244_and_GO:0042546_and_GO:0043481_and_GO:0043622_and_GO:0048767_and_GO:0071555_and_	GO:0008270_and_GO:0016757_and_GO:0016759_and_GO:0016760_and_	GO:0005794_and_GO:0005886_and_GO:0010005_and_GO:0010330_and_GO:0016020_and_	1.72103	1.15793
GLYMA16G12160	GO:0002237_and_GO:0006468_and_GO:0009617_and_GO:0009626_and_GO:0009816_and_GO:0010204_and_GO:0034051_and_GO:0045087_and_	GO:0005515_and_	GO:0005634_and_GO:0005886_and_GO:0016020_and_	1.7184	0.776871
GLYMA08G17490	GO:0000394_and_GO:0006177_and_GO:0009086_and_GO:0055114_and_	GO:0003824_and_GO:0003938_and_GO:0016491_and_	GO:0005829_and_	1.7171	1.02459
GLYMA10G28680	GO:0008150_and_GO:0019344_and_	0	GO:0005634_and_GO:0048046_and_	1.71562	1.06261
GLYMA16G04400	GO:0009165_and_GO:0009793_and_GO:0052541_and_GO:0052546_and_	GO:0016829_and_	GO:0005618_and_GO:0005829_and_GO:0030089_and_	1.71541	1.36494
GLYMA06G10050	GO:0006970_and_GO:0009657_and_GO:0009694_and_GO:0009753_and_GO:0010020_and_GO:0055085_and_	GO:0005216_and_	GO:0005886_and_GO:0009526_and_GO:0016020_and_	1.71499	0.904538
GLYMA11G06660	GO:0055114_and_	GO:0005506_and_GO:0009055_and_GO:0016705_and_GO:0019825_and_GO:0020037_and_	0	1.7115	0.722006
GLYMA15G07930	GO:0001666_and_GO:0008150_and_GO:0009862_and_GO:0010310_and_	GO:0005515_and_	GO:0005634_and_GO:0005829_and_GO:0005886_and_GO:0009506_and_	1.71086	1.19557
GLYMA15G11490	GO:0000023_and_GO:0000096_and_GO:0006364_and_GO:0006546_and_GO:0006636_and_GO:0006733_and_GO:0006754_and_GO:0006766_and_GO:0008652_and_GO:0009072_and_GO:0009106_and_GO:0009108_and_GO:0009117_and_GO:0009657_and_GO:0009695_and_GO:0009772_and_GO:0009773_and_GO:0009965_and_GO:0010207_and_GO:0015986_and_GO:0015995_and_GO:0019252_and_GO:0019288_and_GO:0019344_and_GO:0019684_and_GO:0019748_and_GO:003015…	GO:0030234_and_GO:0046933_and_GO:0046961_and_	GO:0009507_and_GO:0009534_and_GO:0009535_and_GO:0009544_and_GO:0009579_and_GO:0009941_and_GO:0016020_and_GO:0045261_and_	1.70918	0.791664
GLYMA11G36560	GO:0000023_and_GO:0006098_and_GO:0008150_and_GO:0016117_and_GO:0019252_and_GO:0019288_and_GO:0043085_and_	GO:0003674_and_	GO:0005634_and_GO:0009507_and_GO:0009534_and_	1.70627	0.979227
GLYMA02G38730	GO:0006096_and_GO:0006098_and_GO:0009651_and_GO:0046686_and_	GO:0003824_and_GO:0004332_and_GO:0005507_and_	GO:0005737_and_GO:0005739_and_GO:0005829_and_GO:0005886_and_GO:0009506_and_GO:0016020_and_	1.70624	1.08194
GLYMA12G01680	GO:0008152_and_GO:0010189_and_	GO:0008168_and_GO:0050342_and_	GO:0009507_and_	1.70473	0.476784
GLYMA06G06430	GO:0000023_and_GO:0000272_and_GO:0005982_and_GO:0006098_and_GO:0006655_and_GO:0008150_and_GO:0009664_and_GO:0009902_and_GO:0010027_and_GO:0010075_and_GO:0019252_and_GO:0019288_and_GO:0034660_and_GO:0046777_and_	0	0	1.70463	1.06797
GLYMA03G24980	GO:0009414_and_GO:0009611_and_GO:0009867_and_GO:0042538_and_GO:0055114_and_	GO:0016491_and_GO:0016706_and_	GO:0005737_and_	1.70255	0.78177
GLYMA15G02850	GO:0002679_and_GO:0005975_and_GO:0006865_and_GO:0009611_and_GO:0010167_and_GO:0010200_and_GO:0015706_and_GO:0080167_and_	GO:0004553_and_GO:0004564_and_	GO:0005576_and_GO:0005618_and_GO:0005886_and_	1.70187	1.09908
GLYMA05G28210	GO:0006364_and_GO:0009637_and_GO:0009644_and_GO:0009744_and_GO:0009765_and_GO:0010114_and_GO:0010155_and_GO:0010196_and_GO:0010218_and_GO:0015979_and_GO:0019344_and_	GO:0016168_and_	GO:0009507_and_GO:0009517_and_GO:0009533_and_GO:0009534_and_GO:0009535_and_GO:0009579_and_GO:0009783_and_GO:0010287_and_GO:0016020_and_GO:0030076_and_	1.70181	1.42655
GLYMA17G04650	GO:0008152_and_GO:0019432_and_	GO:0004144_and_	GO:0005829_and_	1.70019	0.984054
GLYMA06G15540	GO:0006098_and_GO:0009773_and_GO:0015979_and_GO:0019344_and_GO:0019684_and_GO:0035304_and_	GO:0005516_and_	GO:0009507_and_GO:0009522_and_GO:0009534_and_GO:0009535_and_GO:0009543_and_GO:0009579_and_GO:0030093_and_GO:0042651_and_	1.69682	0.877883
GLYMA06G06550	GO:0006468_and_GO:0007165_and_GO:0050832_and_	GO:0004672_and_GO:0004674_and_GO:0005524_and_GO:0016301_and_GO:0016772_and_	GO:0005886_and_	1.69265	0.727095
GLYMA20G01010	GO:0006084_and_GO:0006096_and_GO:0006342_and_GO:0009744_and_GO:0009749_and_GO:0009750_and_GO:0015979_and_GO:0016126_and_GO:0016132_and_GO:0051567_and_	GO:0003872_and_GO:0005524_and_GO:0047334_and_	GO:0005737_and_GO:0005829_and_GO:0005945_and_GO:0010317_and_	1.69256	1.4383
GLYMA20G16100	GO:0000165_and_GO:0006499_and_GO:0006612_and_GO:0007154_and_GO:0009409_and_GO:0009738_and_GO:0009862_and_GO:0009867_and_GO:0010363_and_GO:0030968_and_GO:0031348_and_GO:0043069_and_GO:0050832_and_	GO:0003674_and_	GO:0005634_and_	1.69236	0.924169
GLYMA13G27490	GO:0000023_and_GO:0000096_and_GO:0006364_and_GO:0006546_and_GO:0006636_and_GO:0006733_and_GO:0006754_and_GO:0006766_and_GO:0008652_and_GO:0009072_and_GO:0009106_and_GO:0009108_and_GO:0009117_and_GO:0009657_and_GO:0009695_and_GO:0009772_and_GO:0009773_and_GO:0009965_and_GO:0010207_and_GO:0015986_and_GO:0015995_and_GO:0019252_and_GO:0019288_and_GO:0019344_and_GO:0019684_and_GO:0019748_and_GO:003015…	GO:0030234_and_GO:0046933_and_GO:0046961_and_	GO:0009507_and_GO:0009534_and_GO:0009535_and_GO:0009544_and_GO:0009579_and_GO:0009941_and_GO:0016020_and_GO:0045261_and_	1.69173	0.546413
GLYMA14G02220	GO:0000023_and_GO:0006457_and_GO:0009902_and_GO:0010027_and_GO:0010103_and_GO:0015031_and_GO:0016117_and_GO:0016556_and_GO:0019252_and_GO:0019288_and_GO:0034660_and_	GO:0003755_and_	GO:0009507_and_GO:0009570_and_GO:0009941_and_	1.69114	1.22175
GLYMA07G05910	GO:0010091_and_GO:0042744_and_	GO:0005509_and_GO:0005515_and_	GO:0005634_and_	1.68895	0.650751
GLYMA18G16710	GO:0000103_and_GO:0000280_and_GO:0006499_and_GO:0006662_and_GO:0007000_and_GO:0045454_and_	GO:0009055_and_GO:0015035_and_GO:0016671_and_	GO:0005737_and_GO:0005739_and_GO:0005829_and_GO:0005886_and_	1.68317	0.911593
GLYMA06G47300	GO:0006612_and_GO:0006812_and_GO:0008152_and_GO:0009963_and_GO:0010363_and_GO:0015914_and_	GO:0000166_and_GO:0000287_and_GO:0003824_and_GO:0004012_and_GO:0005515_and_GO:0005524_and_GO:0015662_and_GO:0016820_and_GO:0046872_and_	GO:0005886_and_	1.68317	0.911593
GLYMA13G44960	GO:0000041_and_GO:0006612_and_GO:0006812_and_GO:0006816_and_GO:0006820_and_GO:0006828_and_GO:0006862_and_GO:0006882_and_GO:0006888_and_GO:0006944_and_GO:0009624_and_GO:0010363_and_GO:0015691_and_GO:0015696_and_GO:0015802_and_GO:0030001_and_GO:0043069_and_GO:0043090_and_GO:0043269_and_GO:0055085_and_	GO:0008324_and_GO:0015368_and_GO:0015369_and_	GO:0005773_and_GO:0009705_and_GO:0012505_and_	1.6831	0.717087
GLYMA08G47630	GO:0006810_and_GO:0015798_and_GO:0055085_and_	GO:0005215_and_GO:0005351_and_GO:0005366_and_GO:0015144_and_GO:0022857_and_GO:0022891_and_	GO:0005773_and_GO:0005886_and_GO:0009705_and_GO:0016020_and_	1.68304	0.833722
GLYMA11G15680	GO:0000302_and_GO:0006094_and_GO:0006096_and_GO:0006457_and_GO:0006499_and_GO:0006511_and_GO:0006598_and_GO:0006833_and_GO:0006972_and_GO:0006979_and_GO:0007030_and_GO:0009266_and_GO:0009408_and_GO:0009644_and_GO:0009651_and_GO:0009698_and_GO:0009793_and_GO:0009853_and_GO:0034976_and_GO:0042398_and_GO:0042542_and_GO:0042744_and_GO:0046686_and_GO:0051788_and_GO:0055114_and_GO:0080129_and_	GO:0004601_and_GO:0016688_and_GO:0020037_and_	GO:0005618_and_GO:0005737_and_GO:0005794_and_GO:0005829_and_GO:0005886_and_GO:0009506_and_GO:0009507_and_GO:0009570_and_	1.67969	1.51506
GLYMA01G41150	GO:0006200_and_GO:0006508_and_GO:0006515_and_GO:0016485_and_GO:0016560_and_GO:0038032_and_GO:0040007_and_GO:0048527_and_	GO:0000166_and_GO:0004176_and_GO:0004252_and_GO:0005524_and_GO:0008236_and_GO:0017111_and_GO:0043565_and_	GO:0005777_and_GO:0005782_and_GO:0009295_and_GO:0043233_and_	1.67877	0.802986
GLYMA10G34150	GO:0000023_and_GO:0005975_and_GO:0006108_and_GO:0006364_and_GO:0009657_and_GO:0010207_and_GO:0019252_and_GO:0019761_and_GO:0043085_and_GO:0044262_and_GO:0055114_and_	GO:0000166_and_GO:0003824_and_GO:0016491_and_GO:0016615_and_GO:0016616_and_GO:0046554_and_	GO:0005737_and_GO:0005739_and_GO:0009507_and_GO:0009570_and_GO:0009579_and_GO:0009941_and_GO:0048046_and_	1.67583	0.728533
GLYMA16G32010	GO:0055114_and_	GO:0005506_and_GO:0009055_and_GO:0016705_and_GO:0019825_and_GO:0020037_and_	0	1.67425	1.05
GLYMA05G32720	GO:0002098_and_GO:0008033_and_GO:0042744_and_GO:0055114_and_	GO:0009055_and_GO:0016491_and_GO:0050660_and_	0	1.67419	0.74493
GLYMA04G35190	GO:0005992_and_GO:0008152_and_GO:0009744_and_GO:0009750_and_	GO:0003824_and_GO:0004805_and_GO:0016757_and_	GO:0005634_and_	1.6731	0.841808
GLYMA07G34190	GO:0000271_and_GO:0007389_and_GO:0008356_and_GO:0008361_and_GO:0009416_and_GO:0009606_and_GO:0009630_and_GO:0009825_and_GO:0009926_and_GO:0009932_and_GO:0009958_and_GO:0010015_and_GO:0010082_and_GO:0010218_and_GO:0010315_and_GO:0010817_and_GO:0040007_and_GO:0043481_and_GO:0048364_and_GO:0048765_and_GO:0048766_and_GO:0048767_and_GO:0071555_and_	GO:0005215_and_GO:0009672_and_	GO:0005886_and_GO:0009986_and_GO:0012506_and_GO:0016328_and_	1.67308	0.757029
GLYMA13G28400	GO:0006148_and_GO:0006154_and_GO:0009611_and_GO:0009753_and_	GO:0016787_and_GO:0047622_and_GO:0047724_and_	GO:0005618_and_GO:0048046_and_	1.67027	1.111
GLYMA13G19190	GO:0015979_and_GO:0019684_and_GO:0030003_and_GO:0070838_and_	0	GO:0009507_and_GO:0009522_and_GO:0009534_and_GO:0009535_and_GO:0009538_and_GO:0009579_and_GO:0009941_and_GO:0010287_and_	1.66937	0.860905
GLYMA12G22880	GO:0006355_and_GO:0007165_and_GO:0007275_and_GO:0009409_and_GO:0009414_and_GO:0009611_and_GO:0009723_and_GO:0009733_and_GO:0009737_and_GO:0009738_and_GO:0009753_and_GO:0042538_and_GO:0045893_and_	GO:0003677_and_GO:0003700_and_	GO:0005634_and_	1.66817	0.807162
GLYMA08G39390	GO:0009860_and_GO:0010183_and_GO:0045454_and_GO:0046686_and_GO:0055114_and_GO:0080092_and_	GO:0016209_and_GO:0016491_and_GO:0047134_and_	GO:0005829_and_	1.66454	0.970127
GLYMA07G11690	GO:0006457_and_GO:0009408_and_	GO:0005524_and_GO:0031072_and_GO:0051082_and_	0	1.66158	0.686283
GLYMA12G06300	GO:0000023_and_GO:0006098_and_GO:0008152_and_GO:0019252_and_GO:0043085_and_GO:0046686_and_GO:0080167_and_	GO:0000166_and_GO:0016491_and_	GO:0005575_and_	1.66015	1.49519
GLYMA12G30080	GO:0006944_and_GO:0008654_and_GO:0009697_and_GO:0009863_and_GO:0010200_and_GO:0030968_and_GO:0031348_and_GO:0045087_and_	GO:0004168_and_GO:0004605_and_	GO:0016020_and_	1.65987	0.65415
GLYMA02G07910	GO:0000085_and_GO:0001510_and_GO:0006094_and_GO:0006457_and_GO:0007010_and_GO:0009220_and_GO:0009640_and_GO:0009909_and_GO:0010388_and_GO:0010498_and_GO:0034968_and_GO:0044267_and_	GO:0005524_and_GO:0051082_and_	GO:0005737_and_GO:0005829_and_GO:0009506_and_GO:0016020_and_	1.65941	0.827744
GLYMA17G10950	GO:0006949_and_GO:0009664_and_GO:0009826_and_GO:0009828_and_GO:0009831_and_GO:0010089_and_GO:0044036_and_	0	GO:0005576_and_	1.65805	1.16199
GLYMA03G03190	GO:0009073_and_GO:0009423_and_GO:0018920_and_	GO:0003824_and_GO:0003866_and_GO:0016765_and_	GO:0009507_and_GO:0009570_and_	1.65774	1.02627
GLYMA07G33780	GO:0006598_and_GO:0009611_and_GO:0009698_and_GO:0009805_and_GO:0009963_and_GO:0019344_and_GO:0042398_and_GO:0046686_and_	GO:0008171_and_GO:0042409_and_	GO:0005634_and_GO:0005829_and_	1.65688	0.511699
GLYMA12G35290	GO:0007623_and_GO:0008150_and_	GO:0003674_and_	GO:0009507_and_	1.6557	1.32931
GLYMA11G12610	GO:0006094_and_GO:0006487_and_GO:0006886_and_GO:0007010_and_GO:0010498_and_GO:0016192_and_	GO:0005198_and_GO:0030276_and_	GO:0005634_and_GO:0005798_and_GO:0005829_and_GO:0005886_and_GO:0009506_and_GO:0009507_and_GO:0016020_and_GO:0030117_and_GO:0030126_and_	1.65371	1.26927
GLYMA08G16130	GO:0006412_and_	GO:0003735_and_	GO:0005622_and_GO:0005730_and_GO:0005737_and_GO:0005840_and_GO:0022625_and_GO:0022626_and_	1.65367	0.997399
GLYMA17G10890	GO:0008152_and_GO:0015979_and_GO:0015995_and_GO:0019344_and_GO:0019684_and_GO:0035304_and_GO:0051188_and_GO:0055114_and_	GO:0005515_and_GO:0016491_and_GO:0016628_and_GO:0045550_and_	GO:0009507_and_GO:0009534_and_GO:0009535_and_GO:0009941_and_GO:0016020_and_	1.65365	0.98792
GLYMA06G48340	GO:0010103_and_GO:0019344_and_	GO:0016787_and_	GO:0005739_and_GO:0009507_and_GO:0009570_and_	1.65279	0.694688
GLYMA14G04260	GO:0006972_and_GO:0006979_and_GO:0009409_and_GO:0009414_and_	GO:0004869_and_GO:0050897_and_	GO:0005576_and_GO:0005783_and_GO:0005829_and_	1.65106	1.22348
GLYMA02G38280	GO:0000302_and_GO:0006779_and_GO:0006783_and_GO:0009416_and_GO:0010039_and_GO:0015995_and_GO:0033014_and_GO:0055072_and_GO:0055114_and_	GO:0000166_and_GO:0005515_and_GO:0008883_and_GO:0050661_and_	GO:0009507_and_	1.64714	0.902732
GLYMA03G00670	GO:0000085_and_GO:0009640_and_GO:0010388_and_GO:0030163_and_	GO:0005515_and_	GO:0005634_and_GO:0005829_and_GO:0008180_and_	1.64705	1.09156
GLYMA12G04890	GO:0006810_and_GO:0031348_and_GO:0043090_and_GO:0055085_and_	GO:0005215_and_GO:0005351_and_GO:0005354_and_GO:0005355_and_GO:0005365_and_GO:0015144_and_GO:0015145_and_GO:0015148_and_GO:0015168_and_GO:0015575_and_GO:0015576_and_GO:0015591_and_GO:0022857_and_GO:0022891_and_	GO:0005886_and_GO:0016020_and_GO:0016021_and_	1.64496	1.02167
GLYMA06G19820	GO:0008152_and_GO:0009414_and_GO:0009651_and_GO:0055114_and_	GO:0004028_and_GO:0016491_and_	GO:0005618_and_GO:0005829_and_GO:0009507_and_GO:0009516_and_	1.64477	1.05675
GLYMA14G07450	GO:0006364_and_GO:0006399_and_GO:0009658_and_GO:0045036_and_	GO:0003824_and_GO:0008173_and_GO:0051536_and_	GO:0005737_and_	1.64146	1.11653
GLYMA14G39350	GO:0006508_and_GO:0009416_and_GO:0016126_and_GO:0033591_and_GO:0052541_and_GO:0052546_and_	GO:0004190_and_	GO:0005576_and_GO:0005794_and_	1.641	0.60784
GLYMA10G40870	GO:0009809_and_GO:0055114_and_GO:0080167_and_	GO:0000166_and_GO:0008270_and_GO:0016491_and_GO:0045551_and_	GO:0005737_and_	1.63666	0.978426
GLYMA13G28180	GO:0006096_and_GO:0006098_and_GO:0006542_and_GO:0006807_and_GO:0006833_and_GO:0006972_and_GO:0007030_and_GO:0007568_and_GO:0009266_and_GO:0009409_and_GO:0009637_and_GO:0009644_and_GO:0009651_and_GO:0009744_and_GO:0009749_and_GO:0009750_and_GO:0010114_and_GO:0010155_and_GO:0010218_and_GO:0019344_and_GO:0019676_and_GO:0046686_and_	GO:0003824_and_GO:0004356_and_	GO:0005739_and_GO:0009507_and_GO:0009535_and_GO:0009570_and_GO:0009579_and_GO:0009941_and_GO:0016020_and_GO:0022626_and_GO:0048046_and_	1.63581	0.920711
GLYMA08G46020	GO:0006007_and_GO:0006098_and_GO:0006508_and_GO:0006511_and_GO:0009651_and_GO:0009853_and_GO:0046686_and_GO:0051788_and_GO:0080129_and_	GO:0003824_and_GO:0004222_and_GO:0008270_and_GO:0046872_and_	GO:0005618_and_GO:0005730_and_GO:0005739_and_GO:0005741_and_GO:0005743_and_GO:0005750_and_GO:0005758_and_GO:0005759_and_GO:0005774_and_GO:0009507_and_GO:0016020_and_	1.63453	0.821861
GLYMA09G38600	GO:0007243_and_GO:0009644_and_GO:0009723_and_GO:0009738_and_GO:0010200_and_GO:0016311_and_GO:0035556_and_GO:0042542_and_GO:0043407_and_	GO:0004721_and_GO:0004725_and_GO:0016791_and_	GO:0005634_and_GO:0005737_and_	1.63439	1.13481
GLYMA01G06600	GO:0006413_and_GO:0006452_and_GO:0008612_and_GO:0010089_and_GO:0045901_and_GO:0045905_and_	GO:0003723_and_GO:0003743_and_GO:0003746_and_GO:0043022_and_	GO:0005737_and_	1.63384	1.46019
GLYMA12G08740	GO:0008219_and_GO:0009793_and_GO:0009816_and_GO:0009908_and_GO:0009965_and_GO:0010027_and_GO:0010154_and_GO:0010228_and_GO:0015996_and_GO:0016226_and_GO:0030154_and_GO:0045893_and_GO:0048481_and_GO:0055114_and_	GO:0010277_and_GO:0016491_and_GO:0032441_and_GO:0051536_and_GO:0051537_and_	GO:0009507_and_GO:0009534_and_GO:0009706_and_GO:0009941_and_	1.63069	0.733304
GLYMA01G35660	GO:0009639_and_GO:0009687_and_GO:0048838_and_GO:0050832_and_GO:0055114_and_	GO:0005506_and_GO:0009055_and_GO:0010295_and_GO:0016705_and_GO:0019825_and_GO:0020037_and_	GO:0005576_and_	1.62625	1.00374
GLYMA08G22140	GO:0006094_and_GO:0006886_and_GO:0007010_and_GO:0010498_and_GO:0016192_and_	GO:0005198_and_	GO:0005737_and_GO:0005829_and_GO:0030117_and_GO:0030126_and_	1.62598	0.868656
GLYMA13G04250	GO:0006972_and_GO:0006979_and_GO:0009409_and_GO:0009414_and_	GO:0004869_and_GO:0050897_and_	GO:0005576_and_GO:0005783_and_GO:0005829_and_	1.62537	1.07094
GLYMA16G02940	GO:0000096_and_GO:0000165_and_GO:0006364_and_GO:0006546_and_GO:0006612_and_GO:0006636_and_GO:0006733_and_GO:0006766_and_GO:0008652_and_GO:0009072_and_GO:0009106_and_GO:0009108_and_GO:0009117_and_GO:0009409_and_GO:0009416_and_GO:0009595_and_GO:0009637_and_GO:0009657_and_GO:0009695_and_GO:0009697_and_GO:0009744_and_GO:0009749_and_GO:0009772_and_GO:0009773_and_GO:0009814_and_GO:0009862_and_GO:000986…	GO:0005515_and_	GO:0009507_and_GO:0009534_and_GO:0009535_and_GO:0009941_and_	1.62502	0.445357
GLYMA18G13630	GO:0006546_and_GO:0006569_and_GO:0006952_and_GO:0006970_and_GO:0009407_and_GO:0009627_and_GO:0009684_and_GO:0010043_and_GO:0031347_and_GO:0042742_and_GO:0046686_and_	GO:0004364_and_GO:0004602_and_GO:0005507_and_GO:0043295_and_	GO:0005737_and_GO:0005773_and_GO:0005829_and_GO:0005886_and_GO:0009506_and_GO:0009507_and_GO:0009570_and_GO:0009579_and_GO:0048046_and_	1.62446	1.08174
GLYMA14G03570	GO:0006612_and_GO:0009963_and_GO:0010363_and_	0	GO:0005634_and_GO:0005739_and_GO:0005783_and_	1.62191	0.533566
GLYMA06G43000	GO:0006511_and_GO:0007568_and_GO:0009414_and_GO:0009416_and_GO:0009616_and_GO:0009926_and_GO:0009934_and_GO:0010016_and_GO:0010050_and_GO:0016567_and_	GO:0004842_and_	GO:0000151_and_GO:0005634_and_GO:0019005_and_	1.62078	1.58747
GLYMA12G36330	GO:0006457_and_GO:0009408_and_GO:0009644_and_GO:0010167_and_GO:0015706_and_GO:0034976_and_GO:0042542_and_	GO:0004866_and_	GO:0005576_and_GO:0005618_and_GO:0048046_and_	1.62067	0.527883
GLYMA16G27960	GO:0000023_and_GO:0008152_and_GO:0009396_and_GO:0016117_and_GO:0019252_and_	GO:0003824_and_	GO:0009507_and_	1.62035	0.61516
GLYMA03G39610	GO:0006826_and_GO:0006952_and_GO:0009408_and_GO:0009845_and_GO:0010106_and_GO:0010167_and_GO:0015706_and_GO:0055114_and_	GO:0004601_and_GO:0005506_and_GO:0005509_and_GO:0009055_and_GO:0016174_and_GO:0016491_and_GO:0050660_and_GO:0050664_and_	GO:0005886_and_GO:0016020_and_GO:0016021_and_	1.61952	1.1471
GLYMA09G07240	GO:0005982_and_GO:0006355_and_GO:0007623_and_GO:0009409_and_GO:0009637_and_GO:0009639_and_GO:0009908_and_GO:0010218_and_GO:0010378_and_GO:0042542_and_GO:0042752_and_GO:0048574_and_GO:0048578_and_GO:0080167_and_	GO:0005515_and_	GO:0005634_and_GO:0005654_and_	1.61798	0.865468
GLYMA11G37730	GO:0006470_and_GO:0006487_and_GO:0006499_and_GO:0006888_and_GO:0006970_and_GO:0009409_and_GO:0009651_and_GO:0010224_and_GO:0010225_and_GO:0010374_and_GO:0016311_and_GO:0035556_and_GO:0043090_and_GO:0048481_and_	GO:0004725_and_GO:0008138_and_GO:0016791_and_GO:0017017_and_	GO:0005634_and_GO:0005829_and_	1.61746	1.08656
GLYMA18G53700	GO:0006096_and_GO:0009060_and_GO:0009809_and_GO:0033587_and_GO:0046686_and_	GO:0003824_and_GO:0004801_and_	GO:0005737_and_GO:0005739_and_GO:0009507_and_GO:0009536_and_GO:0009570_and_	1.61685	1.27045
GLYMA02G12460	GO:0007020_and_GO:0008150_and_GO:0009664_and_GO:0009832_and_GO:0010075_and_	GO:0008270_and_	0	1.61676	0.972985
GLYMA17G13930	GO:0000165_and_GO:0006098_and_GO:0006364_and_GO:0006612_and_GO:0009409_and_GO:0009595_and_GO:0009697_and_GO:0009772_and_GO:0009773_and_GO:0009814_and_GO:0009862_and_GO:0009867_and_GO:0010027_and_GO:0010200_and_GO:0010207_and_GO:0010310_and_GO:0010363_and_GO:0015979_and_GO:0015986_and_GO:0015995_and_GO:0019252_and_GO:0019288_and_GO:0019684_and_GO:0019760_and_GO:0031348_and_GO:0042742_and_GO:004390…	GO:0046933_and_	GO:0009507_and_GO:0009534_and_GO:0009535_and_GO:0009579_and_GO:0009941_and_GO:0010287_and_GO:0010319_and_GO:0016020_and_	1.6151	1.24488
GLYMA07G09220	GO:0009116_and_	GO:0003824_and_	GO:0005886_and_	1.61497	0.772929
GLYMA11G05960	GO:0006970_and_GO:0008152_and_GO:0009408_and_GO:0009414_and_GO:0009688_and_GO:0010114_and_GO:0010182_and_GO:0010264_and_GO:0016123_and_GO:0055114_and_	GO:0009540_and_GO:0016491_and_	GO:0009507_and_GO:0009941_and_GO:0016020_and_	1.61395	1.26384
GLYMA08G23380	GO:0000165_and_GO:0002237_and_GO:0002679_and_GO:0006355_and_GO:0006612_and_GO:0006944_and_GO:0009595_and_GO:0009611_and_GO:0009612_and_GO:0009620_and_GO:0009646_and_GO:0009695_and_GO:0009697_and_GO:0009723_and_GO:0009738_and_GO:0009751_and_GO:0009753_and_GO:0009862_and_GO:0009863_and_GO:0009867_and_GO:0009873_and_GO:0010200_and_GO:0010310_and_GO:0010363_and_GO:0016045_and_GO:0030968_and_GO:003134…	GO:0003700_and_GO:0005515_and_GO:0043565_and_	GO:0005634_and_	1.61349	0.988838
GLYMA03G33990	0	GO:0000166_and_GO:0005515_and_GO:0005524_and_GO:0016787_and_GO:0016887_and_GO:0017111_and_	GO:0005618_and_GO:0005634_and_GO:0005794_and_GO:0005829_and_	1.60683	0.517899
GLYMA15G07720	GO:0001666_and_GO:0008150_and_GO:0009862_and_GO:0010310_and_	GO:0005515_and_	GO:0005634_and_GO:0005829_and_GO:0005886_and_GO:0009506_and_	1.60598	0.832157
GLYMA08G12970	GO:0000085_and_GO:0001510_and_GO:0006094_and_GO:0006457_and_GO:0007010_and_GO:0009220_and_GO:0009640_and_GO:0009909_and_GO:0010388_and_GO:0010498_and_GO:0034968_and_GO:0044267_and_	GO:0005524_and_GO:0051082_and_	GO:0005737_and_GO:0005829_and_	1.60479	0.762096
GLYMA08G19410	GO:0055114_and_	GO:0005506_and_GO:0009055_and_GO:0016705_and_GO:0019825_and_GO:0020037_and_	GO:0005576_and_	1.60424	1.38116
GLYMA19G45030	GO:0006355_and_GO:0007623_and_GO:0009409_and_GO:0009639_and_GO:0009651_and_GO:0009723_and_GO:0009733_and_GO:0009737_and_GO:0009739_and_GO:0009751_and_GO:0009753_and_GO:0042752_and_GO:0042754_and_GO:0043433_and_GO:0046686_and_GO:0048574_and_	GO:0003677_and_GO:0003700_and_GO:0044212_and_	GO:0005634_and_	1.6013	0.849639
GLYMA02G11530	GO:0006598_and_GO:0009611_and_GO:0009698_and_GO:0009805_and_GO:0009963_and_GO:0019344_and_GO:0042398_and_GO:0046686_and_	GO:0008171_and_GO:0042409_and_	GO:0005634_and_GO:0005829_and_	1.59747	1.11648
GLYMA09G08170	GO:0009058_and_GO:0009821_and_GO:0009902_and_GO:0009965_and_GO:0010155_and_GO:0030154_and_GO:0045893_and_GO:0046777_and_	GO:0016844_and_	GO:0009507_and_	1.59735	1.31439
GLYMA0023S00410	GO:0006612_and_GO:0006805_and_GO:0008152_and_GO:0009611_and_GO:0009636_and_GO:0009651_and_GO:0009805_and_GO:0009963_and_GO:0010363_and_GO:0042178_and_	GO:0008194_and_GO:0016757_and_GO:0016758_and_GO:0035251_and_	GO:0005634_and_	1.59631	1.22111
GLYMA12G36570	GO:0000271_and_GO:0006096_and_GO:0006816_and_GO:0006833_and_GO:0006952_and_GO:0006972_and_GO:0007030_and_GO:0007389_and_GO:0008361_and_GO:0009266_and_GO:0009651_and_GO:0009750_and_GO:0009809_and_GO:0009825_and_GO:0009832_and_GO:0009833_and_GO:0009834_and_GO:0009926_and_GO:0009932_and_GO:0010015_and_GO:0010817_and_GO:0016049_and_GO:0016126_and_GO:0030243_and_GO:0030244_and_GO:0040007_and_GO:004254…	GO:0008270_and_GO:0016757_and_GO:0016759_and_GO:0016760_and_	GO:0005768_and_GO:0005794_and_GO:0005802_and_GO:0005886_and_GO:0009506_and_GO:0016020_and_	1.59581	0.775345
GLYMA11G07530	GO:0000394_and_GO:0008152_and_GO:0009086_and_GO:0019915_and_	GO:0000287_and_GO:0004427_and_	GO:0005634_and_GO:0005737_and_GO:0005829_and_GO:0016020_and_	1.59564	1.04573
GLYMA13G40030	GO:0006355_and_GO:0007389_and_GO:0009725_and_GO:0009734_and_GO:0009738_and_GO:0009743_and_GO:0010154_and_GO:0031540_and_GO:0048366_and_GO:0048441_and_GO:0048442_and_GO:0048589_and_GO:0048829_and_GO:0051301_and_	GO:0003677_and_GO:0003700_and_GO:0035198_and_GO:0046983_and_	GO:0005634_and_	1.59505	1.01353
GLYMA09G29160	GO:0006970_and_GO:0008152_and_GO:0009414_and_GO:0009611_and_GO:0009651_and_GO:0009723_and_GO:0009737_and_GO:0009738_and_GO:0042538_and_GO:0046345_and_	GO:0008194_and_GO:0010294_and_GO:0016757_and_GO:0016758_and_	GO:0016020_and_	1.59377	0.79167
GLYMA10G28370	GO:0006096_and_GO:0006508_and_GO:0006623_and_GO:0006629_and_GO:0006833_and_GO:0006972_and_GO:0007030_and_GO:0009266_and_GO:0009651_and_GO:0046686_and_GO:0048513_and_	GO:0004175_and_GO:0004190_and_	GO:0005576_and_GO:0005773_and_GO:0005829_and_GO:0009506_and_	1.59277	1.17245
GLYMA11G08430	GO:0006655_and_GO:0006816_and_GO:0007020_and_GO:0007231_and_GO:0007638_and_GO:0019344_and_GO:0033500_and_	GO:0003674_and_	GO:0005886_and_GO:0005887_and_	1.59238	0.830055
GLYMA08G07530	GO:0009611_and_GO:0009651_and_GO:0009737_and_GO:0015908_and_GO:0080051_and_	GO:0000166_and_GO:0005524_and_GO:0015245_and_GO:0016887_and_GO:0017111_and_GO:0042626_and_	GO:0005886_and_GO:0009897_and_GO:0016020_and_	1.59236	0.407221
GLYMA06G14890	GO:0000394_and_GO:0006813_and_GO:0009086_and_GO:0010075_and_GO:0071805_and_	GO:0015079_and_	GO:0005739_and_GO:0005886_and_GO:0016020_and_	1.59205	0.709823
GLYMA01G01340	GO:0009658_and_GO:0010027_and_GO:0030003_and_GO:0070838_and_	0	GO:0005886_and_GO:0009507_and_GO:0009706_and_GO:0009941_and_GO:0016020_and_	1.59037	0.883935
GLYMA02G26480	GO:0006355_and_GO:0007275_and_GO:0009414_and_GO:0009611_and_GO:0009620_and_GO:0009695_and_GO:0009737_and_GO:0009753_and_GO:0009788_and_GO:0010200_and_GO:0042538_and_	GO:0003677_and_GO:0003700_and_	GO:0005634_and_	1.58776	1.033
GLYMA08G27590	GO:0009651_and_GO:0030244_and_GO:0033356_and_GO:0046686_and_GO:0071555_and_	GO:0008466_and_GO:0016758_and_GO:0052691_and_	GO:0005618_and_GO:0005634_and_GO:0016020_and_GO:0022626_and_GO:0030054_and_	1.58605	0.731301
GLYMA03G36630	GO:0000226_and_GO:0000911_and_GO:0007165_and_GO:0008283_and_	GO:0030675_and_	GO:0005622_and_GO:0005737_and_	1.58557	1.16583
GLYMA08G26670	GO:0055114_and_	GO:0005506_and_GO:0009055_and_GO:0016705_and_GO:0019825_and_GO:0020037_and_	GO:0005576_and_	1.58488	1.25404
GLYMA13G00780	GO:0005975_and_GO:0006012_and_GO:0009737_and_GO:0019761_and_	GO:0003824_and_GO:0004034_and_GO:0016853_and_GO:0030246_and_	GO:0005829_and_	1.58452	1.2813
GLYMA01G36620	GO:0006979_and_GO:0007568_and_GO:0009416_and_GO:0009611_and_GO:0009744_and_GO:0009750_and_GO:0009753_and_	GO:0003674_and_	GO:0009507_and_	1.57795	0.871956
GLYMA18G40100	GO:0008150_and_GO:0009965_and_GO:0030003_and_GO:0030154_and_GO:0043085_and_GO:0045893_and_GO:0070838_and_	GO:0003674_and_	GO:0009507_and_GO:0009535_and_	1.57596	1.07824
GLYMA19G30780	GO:0006351_and_GO:0006355_and_GO:0009611_and_GO:0009620_and_GO:0009695_and_GO:0009753_and_GO:0010200_and_	GO:0003677_and_	GO:0005634_and_GO:0016021_and_	1.57565	0.374224
GLYMA19G32940	GO:0006629_and_GO:0055114_and_	GO:0016717_and_GO:0016720_and_GO:0045485_and_	GO:0005634_and_GO:0005783_and_	1.57423	0.519649
GLYMA15G41540	GO:0000023_and_GO:0006096_and_GO:0006098_and_GO:0009409_and_GO:0009658_and_GO:0009697_and_GO:0009744_and_GO:0009749_and_GO:0009814_and_GO:0010027_and_GO:0018119_and_GO:0019252_and_GO:0019288_and_GO:0019344_and_GO:0019684_and_GO:0019760_and_GO:0019761_and_GO:0030003_and_GO:0042742_and_GO:0042744_and_GO:0046686_and_GO:0048481_and_GO:0070838_and_	GO:0004618_and_	GO:0005618_and_GO:0005634_and_GO:0005737_and_GO:0005739_and_GO:0005829_and_GO:0009507_and_GO:0009570_and_GO:0009579_and_GO:0009941_and_GO:0010319_and_GO:0016020_and_GO:0048046_and_	1.57201	0.224048
GLYMA02G40310	GO:0000085_and_GO:0006413_and_GO:0009640_and_GO:0009793_and_GO:0010388_and_	GO:0003743_and_GO:0005515_and_	GO:0005634_and_GO:0005886_and_	1.57177	0.829665
GLYMA15G42900	GO:0006094_and_GO:0006612_and_GO:0006810_and_GO:0006820_and_GO:0006862_and_GO:0006865_and_GO:0006888_and_GO:0006944_and_GO:0007010_and_GO:0010363_and_GO:0010498_and_GO:0015696_and_GO:0015802_and_GO:0015865_and_GO:0043069_and_GO:0043090_and_GO:0043269_and_GO:0055085_and_	GO:0005215_and_GO:0005471_and_GO:0005507_and_GO:0005515_and_	GO:0005739_and_GO:0005740_and_GO:0005743_and_GO:0005774_and_GO:0009507_and_GO:0009941_and_GO:0016020_and_	1.5709	0.694369
GLYMA06G12350	GO:0008152_and_GO:0019363_and_	GO:0003951_and_GO:0005516_and_	GO:0009507_and_	1.56989	0.776913
GLYMA03G11610	GO:0009409_and_GO:0009414_and_GO:0009651_and_GO:0055114_and_	GO:0004033_and_GO:0008106_and_GO:0016229_and_GO:0016491_and_GO:0070401_and_	GO:0005737_and_GO:0009507_and_	1.56954	1.52178
GLYMA04G09520	GO:0000302_and_GO:0006779_and_GO:0006783_and_GO:0009416_and_GO:0010039_and_GO:0015995_and_GO:0033014_and_GO:0055072_and_GO:0055114_and_	GO:0000166_and_GO:0005515_and_GO:0008883_and_GO:0050661_and_	GO:0009507_and_	1.56751	0.864398
GLYMA10G44020	GO:0006098_and_GO:0009561_and_GO:0009902_and_GO:0010027_and_GO:0010304_and_GO:0015995_and_GO:0016117_and_GO:0019288_and_GO:0019684_and_GO:0034660_and_GO:0035304_and_GO:0042793_and_	GO:0031072_and_GO:0051082_and_	GO:0009507_and_GO:0009535_and_	1.56685	0.776249
GLYMA17G08020	GO:0006457_and_GO:0009408_and_GO:0009615_and_GO:0009644_and_GO:0010286_and_GO:0034976_and_GO:0042542_and_	GO:0005524_and_	GO:0005618_and_GO:0005737_and_GO:0005829_and_GO:0005886_and_GO:0009507_and_GO:0016020_and_	1.56549	0.822203
GLYMA07G03190	GO:0006091_and_GO:0006354_and_GO:0015979_and_GO:0019684_and_	0	GO:0009507_and_GO:0016021_and_	1.56509	2.01609
GLYMA07G05700	GO:0009409_and_GO:0009611_and_GO:0009651_and_GO:0010555_and_GO:0043266_and_GO:0051365_and_GO:0055075_and_	GO:0005515_and_GO:0016301_and_	GO:0005737_and_GO:0005886_and_	1.56436	0.385441
GLYMA04G41210	GO:0006364_and_GO:0006636_and_GO:0008150_and_GO:0010027_and_GO:0015979_and_GO:0015995_and_GO:0016117_and_GO:0019288_and_GO:0030003_and_GO:0070838_and_	GO:0003674_and_GO:0005515_and_	GO:0005576_and_GO:0009507_and_GO:0009534_and_GO:0009535_and_GO:0009543_and_GO:0009570_and_GO:0009579_and_GO:0031977_and_	1.55811	1.00072
GLYMA18G07480	GO:0005975_and_GO:0009414_and_GO:0019252_and_GO:0046686_and_	GO:0004645_and_GO:0016757_and_GO:0030170_and_	GO:0005737_and_GO:0005829_and_GO:0009507_and_	1.5577	0.352945
GLYMA07G36040	GO:0006096_and_GO:0006486_and_GO:0009060_and_GO:0009627_and_GO:0009744_and_GO:0009749_and_GO:0009750_and_GO:0034976_and_GO:0045454_and_GO:0046686_and_GO:0055114_and_	GO:0004148_and_GO:0005507_and_GO:0005524_and_GO:0008270_and_GO:0009055_and_GO:0016491_and_GO:0016668_and_GO:0050660_and_GO:0050897_and_	GO:0005739_and_GO:0005747_and_GO:0005759_and_GO:0009507_and_GO:0048046_and_	1.55718	1.08977
GLYMA17G32070	GO:0000302_and_GO:0010039_and_GO:0055072_and_	0	0	1.55662	0.875553
GLYMA11G10550	GO:0006412_and_	GO:0003735_and_	GO:0000311_and_GO:0005622_and_GO:0005840_and_GO:0009295_and_GO:0009506_and_GO:0009507_and_GO:0009535_and_GO:0009570_and_GO:0009579_and_GO:0009941_and_GO:0015934_and_	1.55592	0.876027
GLYMA04G06520	GO:0006468_and_GO:0007165_and_GO:0050832_and_	GO:0004672_and_GO:0004674_and_GO:0005524_and_GO:0016301_and_GO:0016772_and_	GO:0005886_and_	1.55576	0.875534
GLYMA19G01220	GO:0000023_and_GO:0008150_and_GO:0010027_and_GO:0019252_and_GO:0043085_and_	GO:0003674_and_	GO:0005634_and_GO:0005739_and_GO:0009507_and_GO:0009570_and_GO:0009941_and_	1.55525	0.848248
GLYMA02G06200	GO:0001666_and_GO:0009862_and_GO:0010310_and_GO:0016567_and_GO:0031347_and_	GO:0004842_and_GO:0019894_and_	GO:0000151_and_GO:0005871_and_	1.55351	1.33964
GLYMA10G28890	GO:0006457_and_GO:0006979_and_GO:0009408_and_GO:0009627_and_GO:0009644_and_GO:0009651_and_GO:0034976_and_GO:0042542_and_	GO:0005509_and_GO:0051082_and_	GO:0005739_and_GO:0005773_and_GO:0005783_and_GO:0009507_and_GO:0048046_and_	1.55307	1.18593
GLYMA02G04120	GO:0000271_and_GO:0006084_and_GO:0006085_and_GO:0006633_and_GO:0007568_and_GO:0009825_and_GO:0009911_and_GO:0009932_and_GO:0010025_and_GO:0010817_and_GO:0015995_and_GO:0016117_and_GO:0019252_and_GO:0019344_and_GO:0030244_and_GO:0043481_and_GO:0045793_and_GO:0045995_and_GO:0048193_and_GO:0048366_and_GO:0048767_and_GO:0071555_and_	GO:0003878_and_GO:0005524_and_GO:0016874_and_	GO:0005737_and_GO:0005829_and_GO:0009346_and_	1.55151	0.79016
GLYMA18G44510	GO:0006468_and_GO:0007165_and_GO:0009268_and_GO:0009611_and_GO:0009620_and_GO:0009695_and_GO:0009723_and_GO:0009738_and_GO:0009753_and_GO:0010118_and_GO:0019722_and_GO:0035556_and_	GO:0004672_and_GO:0005515_and_GO:0016301_and_GO:0042802_and_	GO:0005886_and_	1.54717	0.705891
GLYMA10G05620	GO:0006464_and_GO:0016567_and_GO:0042787_and_	GO:0004842_and_GO:0016881_and_	GO:0000151_and_GO:0005622_and_GO:0005634_and_	1.54651	0.96734
GLYMA07G11310	GO:0005975_and_	GO:0003824_and_GO:0004553_and_GO:0004567_and_GO:0008422_and_GO:0043169_and_GO:0047668_and_GO:0080079_and_GO:0080081_and_GO:0080082_and_GO:0080083_and_	GO:0005618_and_GO:0009505_and_GO:0009507_and_GO:0022626_and_	1.5463	0.579674
GLYMA06G33380	GO:0006099_and_GO:0006826_and_GO:0010106_and_GO:0010167_and_GO:0015706_and_GO:0015977_and_	GO:0003824_and_GO:0008964_and_	GO:0005737_and_GO:0005829_and_	1.54588	1.3192
GLYMA07G05070	GO:0006413_and_GO:0006446_and_GO:0044237_and_GO:0050790_and_	GO:0003743_and_GO:0005085_and_GO:0005525_and_	GO:0005851_and_GO:0009507_and_	1.54366	1.07996
GLYMA07G29000	GO:0009658_and_	GO:0003674_and_	GO:0009507_and_	1.5435	1.82887
GLYMA06G14330	GO:0006412_and_GO:0009955_and_	GO:0003735_and_GO:0019843_and_	GO:0005622_and_GO:0005737_and_GO:0005773_and_GO:0005840_and_GO:0009506_and_GO:0009941_and_GO:0015934_and_GO:0016020_and_GO:0022625_and_	1.54109	1.1452
GLYMA07G30090	GO:0006212_and_GO:0006807_and_GO:0043562_and_	GO:0003837_and_GO:0016810_and_	GO:0005737_and_GO:0005829_and_	1.53931	0.930824
GLYMA14G02760	GO:0006952_and_GO:0007165_and_	GO:0043531_and_	GO:0005622_and_GO:0005737_and_	1.53902	0.551286
GLYMA03G22510	GO:0000165_and_GO:0006355_and_GO:0006468_and_GO:0006612_and_GO:0009617_and_GO:0009862_and_GO:0009867_and_GO:0010310_and_GO:0010363_and_GO:0031348_and_GO:0035304_and_	GO:0004672_and_GO:0004674_and_GO:0004713_and_GO:0005524_and_GO:0016301_and_GO:0016772_and_GO:0030246_and_	GO:0005886_and_	1.53899	0.805804
GLYMA04G09730	GO:0000956_and_GO:0006486_and_GO:0006487_and_GO:0006511_and_GO:0008283_and_GO:0009908_and_GO:0048364_and_GO:0048366_and_GO:0048367_and_	GO:0004221_and_GO:0004843_and_GO:0008270_and_	GO:0005576_and_	1.53863	0.822959
GLYMA01G03260	GO:0009058_and_GO:0009853_and_GO:0010264_and_GO:0042218_and_	GO:0003824_and_GO:0004021_and_GO:0008453_and_GO:0016740_and_GO:0016847_and_GO:0030170_and_GO:0047958_and_	GO:0005737_and_GO:0005777_and_GO:0009507_and_GO:0009570_and_	1.53517	0.524089
GLYMA05G24610	GO:0006633_and_	GO:0003674_and_	GO:0005774_and_GO:0005783_and_GO:0005794_and_	1.53448	0.987735
GLYMA05G30780	GO:0006414_and_	GO:0003735_and_	GO:0005622_and_GO:0005634_and_GO:0005829_and_GO:0005840_and_GO:0022626_and_	1.53397	1.16568
GLYMA14G10530	GO:0007623_and_GO:0009409_and_GO:0009585_and_GO:0009649_and_GO:0009733_and_GO:0009737_and_GO:0009826_and_GO:0009909_and_GO:0010031_and_GO:0010119_and_GO:0048573_and_	GO:0003700_and_GO:0008022_and_	GO:0005634_and_	1.533	0.794396
GLYMA07G05130	GO:0001666_and_GO:0009058_and_GO:0042218_and_	GO:0003824_and_GO:0004021_and_GO:0005507_and_GO:0005524_and_GO:0016740_and_GO:0016847_and_GO:0030170_and_	GO:0005739_and_	1.53167	1.21875
GLYMA08G07930	GO:0002229_and_GO:0002679_and_GO:0006612_and_GO:0008219_and_GO:0009742_and_GO:0009863_and_GO:0010200_and_GO:0010363_and_GO:0016049_and_GO:0016310_and_GO:0030968_and_GO:0042742_and_GO:0043069_and_GO:0050832_and_	GO:0004672_and_GO:0004674_and_GO:0005515_and_GO:0016301_and_GO:0033612_and_GO:0046982_and_	GO:0005768_and_GO:0005886_and_GO:0043234_and_	1.53145	1.06762
GLYMA14G39840	GO:0008152_and_GO:0009611_and_GO:0009620_and_GO:0009695_and_GO:0009698_and_GO:0009753_and_GO:0010200_and_	GO:0003824_and_GO:0016207_and_	GO:0005777_and_GO:0009507_and_	1.52984	1.36012
GLYMA05G23710	GO:0009814_and_GO:0034052_and_GO:0043068_and_GO:2000121_and_	GO:0003677_and_	GO:0005576_and_	1.52847	1.17652
GLYMA14G07830	GO:0006289_and_GO:0050832_and_	GO:0003677_and_GO:0004518_and_	0	1.52776	0.953851
GLYMA17G37520	GO:0000096_and_GO:0000162_and_GO:0006520_and_GO:0006546_and_GO:0006569_and_GO:0006636_and_GO:0006733_and_GO:0006766_and_GO:0008652_and_GO:0009072_and_GO:0009106_and_GO:0009108_and_GO:0009117_and_GO:0009641_and_GO:0009682_and_GO:0009684_and_GO:0009695_and_GO:0009759_and_GO:0010114_and_GO:0019288_and_GO:0019748_and_GO:0019761_and_GO:0042742_and_GO:0044272_and_GO:0048830_and_GO:0052544_and_GO:005511…	GO:0005506_and_GO:0009055_and_GO:0016705_and_GO:0016709_and_GO:0019825_and_GO:0020037_and_	GO:0005739_and_GO:0005783_and_GO:0005886_and_GO:0016020_and_	1.52633	0.761259
GLYMA05G34960	GO:0009611_and_GO:0009695_and_GO:0009867_and_GO:0031347_and_	GO:0005515_and_GO:0042802_and_	GO:0005634_and_	1.52569	0.89901
GLYMA20G28300	GO:0015979_and_GO:0019684_and_GO:0030003_and_GO:0035304_and_GO:0070838_and_	GO:0003674_and_	GO:0009507_and_GO:0009522_and_GO:0009534_and_GO:0009535_and_GO:0009538_and_GO:0009579_and_GO:0009941_and_GO:0016020_and_	1.52462	1.15165
GLYMA19G42740	GO:0006810_and_GO:0055085_and_	GO:0005215_and_GO:0005351_and_GO:0015144_and_GO:0022857_and_GO:0022891_and_	GO:0005886_and_GO:0016020_and_GO:0016021_and_	1.52455	0.294943
GLYMA13G16950	GO:0006569_and_GO:0007165_and_GO:0009414_and_GO:0009611_and_GO:0009620_and_GO:0009684_and_GO:0009694_and_GO:0009695_and_GO:0009723_and_GO:0009733_and_GO:0009738_and_GO:0009753_and_GO:0009867_and_GO:0010193_and_GO:0042538_and_GO:0055114_and_	GO:0003824_and_GO:0010181_and_GO:0016491_and_GO:0016629_and_	GO:0005777_and_	1.52378	0.947948
GLYMA18G49770	GO:0003006_and_GO:0006007_and_GO:0006468_and_GO:0006486_and_GO:0009594_and_GO:0009738_and_GO:0010050_and_GO:0010182_and_GO:0010260_and_GO:0080022_and_	GO:0004672_and_GO:0004674_and_GO:0005515_and_	GO:0000152_and_GO:0005634_and_	1.52359	0.83558
GLYMA15G11680	GO:0002679_and_GO:0006355_and_GO:0009407_and_GO:0010200_and_GO:0010583_and_GO:0016036_and_GO:0035556_and_GO:0043090_and_GO:0045892_and_GO:0080169_and_	GO:0003700_and_GO:0005515_and_GO:0043565_and_GO:0044212_and_	GO:0005634_and_	1.52309	0.683746
GLYMA15G10620	GO:0000902_and_GO:0006355_and_GO:0007155_and_GO:0009832_and_GO:0009887_and_GO:0009888_and_GO:0010090_and_GO:0010228_and_GO:0010413_and_GO:0010638_and_GO:0016049_and_GO:0016926_and_GO:0033044_and_GO:0045010_and_GO:0045492_and_GO:0048193_and_GO:0048765_and_GO:0050665_and_GO:0055070_and_GO:0071555_and_	GO:0003677_and_GO:0003700_and_	GO:0005634_and_	1.52072	1.02242
GLYMA11G01570	GO:0000023_and_GO:0007020_and_GO:0009793_and_GO:0010027_and_GO:0016226_and_GO:0019252_and_GO:0043085_and_	0	GO:0009507_and_	1.52059	0.832382
GLYMA13G08390	GO:0006352_and_GO:0006355_and_GO:0009637_and_GO:0009658_and_GO:0010114_and_GO:0010207_and_GO:0010218_and_GO:0010264_and_GO:0045893_and_GO:0071483_and_GO:2001141_and_	GO:0001053_and_GO:0003677_and_GO:0003700_and_GO:0003899_and_GO:0016987_and_	GO:0005739_and_GO:0009507_and_	1.51936	1.06746
GLYMA06G07380	GO:0000398_and_GO:0006457_and_	GO:0003755_and_	GO:0005634_and_	1.51934	1.28438
GLYMA04G08730	GO:0006096_and_GO:0006833_and_GO:0006972_and_GO:0007030_and_GO:0009266_and_GO:0009651_and_GO:0015995_and_GO:0019288_and_GO:0042742_and_GO:0046686_and_GO:0050832_and_	0	GO:0005829_and_GO:0005886_and_GO:0009507_and_	1.51406	0.615809
GLYMA13G27250	GO:0000271_and_GO:0006096_and_GO:0006816_and_GO:0006833_and_GO:0006952_and_GO:0006972_and_GO:0007030_and_GO:0007389_and_GO:0008361_and_GO:0009266_and_GO:0009651_and_GO:0009750_and_GO:0009809_and_GO:0009825_and_GO:0009832_and_GO:0009833_and_GO:0009834_and_GO:0009926_and_GO:0009932_and_GO:0010015_and_GO:0010817_and_GO:0016049_and_GO:0016126_and_GO:0030243_and_GO:0030244_and_GO:0040007_and_GO:004254…	GO:0008270_and_GO:0016757_and_GO:0016759_and_GO:0016760_and_	GO:0005768_and_GO:0005794_and_GO:0005802_and_GO:0005886_and_GO:0009506_and_GO:0016020_and_	1.51286	0.655973
GLYMA09G38490	GO:0006098_and_GO:0008150_and_GO:0009902_and_GO:0010027_and_GO:0015979_and_GO:0016117_and_GO:0019252_and_GO:0019288_and_GO:0019760_and_GO:0019761_and_GO:0034660_and_	GO:0003674_and_	GO:0009507_and_	1.51267	0.908383
GLYMA08G13630	GO:0000303_and_GO:0001666_and_GO:0002240_and_GO:0006914_and_GO:0008219_and_GO:0009626_and_GO:0009651_and_GO:0009733_and_GO:0009737_and_GO:0009743_and_GO:0009751_and_GO:0009862_and_GO:0009863_and_GO:0009873_and_GO:0010104_and_GO:0010310_and_GO:0010602_and_GO:0010618_and_GO:0043067_and_GO:0043069_and_	GO:0003700_and_GO:0005515_and_	GO:0005576_and_	1.51196	1.31395
GLYMA11G08730	GO:0006979_and_GO:0007568_and_GO:0009416_and_GO:0009611_and_GO:0009744_and_GO:0009750_and_GO:0009753_and_	GO:0003674_and_	GO:0009507_and_	1.5116	0.786677
GLYMA06G47560	GO:0006457_and_GO:0006508_and_GO:0009408_and_GO:0009644_and_GO:0034976_and_GO:0042542_and_	GO:0003674_and_	GO:0009507_and_	1.50977	0.747661
GLYMA15G15310	GO:0042744_and_GO:0045454_and_GO:0055114_and_	GO:0004148_and_GO:0009055_and_GO:0016491_and_GO:0016668_and_GO:0050660_and_	GO:0005737_and_GO:0005739_and_GO:0009507_and_GO:0009570_and_GO:0009941_and_	1.50675	0.995329
GLYMA12G02440	GO:0006886_and_GO:0015031_and_GO:0016192_and_	GO:0008565_and_GO:0030276_and_	GO:0005634_and_GO:0005886_and_GO:0009506_and_GO:0030117_and_GO:0030131_and_	1.50462	1.07104
GLYMA08G18580	GO:0006413_and_GO:0009902_and_GO:0010027_and_GO:0010155_and_GO:0019288_and_GO:0034660_and_GO:0042793_and_GO:0046777_and_	GO:0003743_and_GO:0003924_and_GO:0005525_and_	GO:0009507_and_GO:0009570_and_GO:0009941_and_	1.50227	0.955525
GLYMA08G42070	GO:0006635_and_GO:0008152_and_GO:0080167_and_	GO:0003824_and_GO:0003860_and_	GO:0005737_and_	1.50153	0.889536
GLYMA18G43540	GO:0000165_and_GO:0002237_and_GO:0006612_and_GO:0006820_and_GO:0006862_and_GO:0006888_and_GO:0006944_and_GO:0006995_and_GO:0007154_and_GO:0009409_and_GO:0009581_and_GO:0009595_and_GO:0009624_and_GO:0009627_and_GO:0009697_and_GO:0009738_and_GO:0009744_and_GO:0009749_and_GO:0009750_and_GO:0009862_and_GO:0009863_and_GO:0009867_and_GO:0010200_and_GO:0010310_and_GO:0010363_and_GO:0015695_and_GO:001569…	GO:0008519_and_GO:0015398_and_	GO:0005737_and_GO:0005886_and_GO:0009506_and_	1.50011	1.11325
GLYMA06G01750	GO:0006810_and_GO:0055085_and_	GO:0005215_and_GO:0005337_and_GO:0005351_and_GO:0015144_and_GO:0022857_and_GO:0022891_and_	GO:0005773_and_GO:0005774_and_GO:0005794_and_GO:0016020_and_GO:0016021_and_	1.50007	1.1481
GLYMA16G01870	GO:0009765_and_GO:0009768_and_GO:0015979_and_	GO:0016168_and_	GO:0009507_and_GO:0009534_and_GO:0009535_and_GO:0009579_and_GO:0009782_and_GO:0016020_and_GO:0030076_and_	1.49956	1.28453
GLYMA18G07970	GO:0006865_and_	GO:0015171_and_	GO:0005886_and_GO:0016020_and_	1.49909	0.493249
GLYMA02G04320	GO:0009058_and_GO:0009853_and_GO:0010264_and_GO:0042218_and_	GO:0003824_and_GO:0004021_and_GO:0008453_and_GO:0016740_and_GO:0016847_and_GO:0030170_and_GO:0047958_and_	GO:0005737_and_GO:0005777_and_GO:0009507_and_GO:0009570_and_	1.49884	0.302176
GLYMA09G08630	GO:0015979_and_	GO:0003674_and_	GO:0009507_and_GO:0009523_and_GO:0009535_and_GO:0016020_and_	1.49857	0.892596
GLYMA06G14770	GO:0000272_and_GO:0005982_and_GO:0006468_and_GO:0007169_and_GO:0007389_and_GO:0008356_and_GO:0008361_and_GO:0009664_and_GO:0009832_and_GO:0009926_and_GO:0010015_and_GO:0010075_and_GO:0040007_and_GO:0048653_and_	GO:0004672_and_GO:0004674_and_GO:0005515_and_GO:0005524_and_GO:0016301_and_GO:0016772_and_	GO:0005886_and_	1.49787	0.756743
GLYMA04G15970	GO:0006470_and_GO:0006888_and_GO:0009610_and_GO:0043090_and_	GO:0008420_and_GO:0016791_and_	GO:0005634_and_	1.49768	0.368429
GLYMA04G41530	GO:0000085_and_GO:0000741_and_GO:0006312_and_GO:0006406_and_GO:0009560_and_GO:0009561_and_GO:0009640_and_GO:0009793_and_GO:0009845_and_GO:0009909_and_GO:0009933_and_GO:0010074_and_GO:0010162_and_GO:0010182_and_GO:0010228_and_GO:0010388_and_GO:0016567_and_GO:0016571_and_GO:0016579_and_GO:0019915_and_GO:0045694_and_GO:0045893_and_GO:0050826_and_	GO:0003676_and_GO:0008270_and_	GO:0005634_and_GO:0005829_and_	1.49499	1.21687
GLYMA08G14880	GO:0055114_and_	GO:0005506_and_GO:0009055_and_GO:0016705_and_GO:0019825_and_GO:0020037_and_	0	1.49427	0.912426
GLYMA05G30800	GO:0007165_and_GO:0009637_and_GO:0009965_and_GO:0010155_and_GO:0010468_and_GO:0030154_and_GO:0045893_and_GO:0046777_and_GO:0080005_and_	GO:0000155_and_GO:0005524_and_GO:0016301_and_	GO:0009507_and_GO:0009570_and_GO:0016020_and_	1.49345	1.02711
GLYMA08G22340	GO:0000023_and_GO:0009416_and_GO:0019252_and_	GO:0004871_and_	GO:0005886_and_	1.49275	0.573066
GLYMA14G04480	GO:0006952_and_GO:0008219_and_GO:0009693_and_GO:0010150_and_	GO:0000166_and_GO:0003676_and_GO:0003723_and_	GO:0005634_and_GO:0005737_and_	1.4912	0.919016
GLYMA19G01050	GO:0000165_and_GO:0006098_and_GO:0006612_and_GO:0009409_and_GO:0009595_and_GO:0009697_and_GO:0009814_and_GO:0009817_and_GO:0009862_and_GO:0009867_and_GO:0010037_and_GO:0010119_and_GO:0010200_and_GO:0010310_and_GO:0010363_and_GO:0015976_and_GO:0019684_and_GO:0031348_and_GO:0042742_and_GO:0043900_and_GO:0050832_and_	GO:0004089_and_GO:0008270_and_	GO:0009507_and_GO:0009535_and_GO:0009570_and_GO:0009579_and_GO:0009941_and_GO:0010319_and_GO:0016020_and_GO:0048046_and_	1.49085	0.400395
GLYMA18G02900	GO:0008152_and_GO:0016036_and_GO:0019375_and_	GO:0016779_and_	GO:0009507_and_	1.49042	1.3975
GLYMA17G07320	GO:0006468_and_	GO:0004672_and_GO:0004674_and_GO:0004712_and_GO:0005524_and_GO:0016772_and_	GO:0005634_and_	1.49007	1.57428
GLYMA18G53510	GO:0000085_and_GO:0000724_and_GO:0006355_and_GO:0009640_and_GO:0009793_and_GO:0010212_and_GO:0010388_and_GO:0016567_and_GO:0016571_and_GO:0016579_and_GO:0043687_and_GO:0045893_and_GO:0055114_and_	GO:0005506_and_GO:0005515_and_GO:0010181_and_GO:0016491_and_GO:0016651_and_	GO:0005634_and_GO:0005737_and_	1.48981	0.828895
GLYMA12G01090	GO:0006661_and_GO:0008150_and_	GO:0003674_and_	0	1.48873	1.03818
GLYMA04G02740	GO:0000271_and_GO:0000272_and_GO:0005975_and_GO:0005982_and_GO:0006084_and_GO:0007389_and_GO:0008361_and_GO:0009664_and_GO:0009736_and_GO:0009825_and_GO:0009832_and_GO:0009926_and_GO:0009932_and_GO:0010015_and_GO:0010075_and_GO:0010817_and_GO:0016126_and_GO:0016132_and_GO:0040007_and_GO:0042546_and_GO:0043481_and_GO:0048653_and_GO:0048767_and_GO:0071555_and_	GO:0003824_and_GO:0004553_and_	GO:0005576_and_GO:0005886_and_	1.48844	0.694385
GLYMA18G09430	GO:0000462_and_GO:0006412_and_GO:0006414_and_GO:0009165_and_GO:0042254_and_GO:0042991_and_	GO:0003735_and_	GO:0005737_and_GO:0005840_and_GO:0016020_and_GO:0022626_and_GO:0022627_and_	1.48767	1.02966
GLYMA17G11790	GO:0006970_and_GO:0046686_and_GO:0055062_and_	GO:0003993_and_GO:0004722_and_GO:0016787_and_GO:0046872_and_	GO:0005576_and_GO:0005773_and_GO:0005829_and_GO:0009505_and_	1.4873	0.632822
GLYMA18G20600	GO:0005982_and_GO:0005983_and_GO:0007623_and_GO:0009610_and_GO:0009631_and_GO:0010353_and_GO:0016310_and_GO:0019252_and_	GO:0005515_and_GO:0005524_and_GO:0016301_and_GO:0050521_and_	GO:0005739_and_GO:0009507_and_GO:0009570_and_GO:0009941_and_	1.48491	0.611783
GLYMA13G38860	GO:0006457_and_	GO:0031072_and_	GO:0005737_and_	1.48474	1.35282
GLYMA04G05320	GO:0006612_and_GO:0006783_and_GO:0006944_and_GO:0006979_and_GO:0009611_and_GO:0010363_and_GO:0019243_and_GO:0030968_and_GO:0033014_and_GO:0043069_and_GO:0052542_and_	GO:0004325_and_	GO:0005739_and_GO:0009507_and_GO:0009536_and_	1.48403	1.20694
GLYMA16G25310	GO:0009694_and_GO:0009753_and_GO:0010030_and_GO:0042593_and_	GO:0005215_and_GO:0005351_and_GO:0015144_and_GO:0022857_and_GO:0022891_and_	GO:0005774_and_GO:0005794_and_GO:0005886_and_GO:0009705_and_GO:0016020_and_	1.48389	0.614631
GLYMA01G22490	GO:0006468_and_GO:0007623_and_GO:0015996_and_GO:0042548_and_	GO:0004672_and_GO:0004674_and_GO:0005524_and_GO:0016301_and_GO:0016772_and_	GO:0009507_and_	1.48316	0.889694
GLYMA02G25290	GO:0006007_and_GO:0006810_and_GO:0006863_and_GO:0007033_and_GO:0009553_and_GO:0009624_and_GO:0009790_and_GO:0010152_and_GO:0015713_and_GO:0015714_and_GO:0015760_and_GO:0034389_and_GO:0035436_and_GO:0055085_and_	GO:0005215_and_GO:0005315_and_GO:0015120_and_GO:0015152_and_GO:0015297_and_GO:0071917_and_	GO:0009507_and_GO:0009536_and_GO:0016021_and_	1.4831	1.26856
GLYMA11G14460	GO:0006810_and_GO:0019684_and_GO:0055085_and_	GO:0005215_and_GO:0005351_and_GO:0015144_and_GO:0022857_and_GO:0022891_and_	GO:0005886_and_GO:0009507_and_GO:0009941_and_GO:0016020_and_GO:0016021_and_	1.4807	1.20903
GLYMA01G04250	GO:0006569_and_GO:0008152_and_GO:0009684_and_GO:0019761_and_GO:0042742_and_GO:0048767_and_GO:0052544_and_	GO:0008194_and_GO:0016757_and_GO:0016758_and_GO:0047251_and_	GO:0005634_and_	1.48038	0.893304
GLYMA15G10630	GO:0055085_and_	GO:0005351_and_GO:0015144_and_GO:0022857_and_GO:0022891_and_	GO:0005886_and_GO:0016020_and_GO:0016021_and_	1.48038	0.893304
GLYMA01G36860	GO:0006655_and_GO:0006816_and_GO:0007020_and_GO:0007231_and_GO:0007638_and_GO:0019344_and_GO:0033500_and_	GO:0003674_and_	GO:0005886_and_GO:0005887_and_	1.48027	1.00287
GLYMA04G42870	GO:0000023_and_GO:0006364_and_GO:0009657_and_GO:0010027_and_GO:0010103_and_GO:0010196_and_GO:0010207_and_GO:0019252_and_GO:0019344_and_GO:0043085_and_GO:0080167_and_	GO:0016168_and_GO:0051738_and_	GO:0009507_and_GO:0009517_and_GO:0009534_and_GO:0009535_and_GO:0009579_and_GO:0016020_and_	1.47957	0.746947
GLYMA03G04400	GO:0000165_and_GO:0002679_and_GO:0006612_and_GO:0006944_and_GO:0006955_and_GO:0008219_and_GO:0009626_and_GO:0009862_and_GO:0009867_and_GO:0010200_and_GO:0010310_and_GO:0010337_and_GO:0010363_and_GO:0031348_and_GO:0042742_and_GO:0043069_and_GO:0050832_and_GO:0052542_and_	0	0	1.47765	0.766262
GLYMA07G36460	GO:0000394_and_GO:0006352_and_GO:0006366_and_GO:0009560_and_	GO:0003677_and_	GO:0005634_and_GO:0005669_and_	1.47569	0.853592
GLYMA02G42390	GO:0000271_and_GO:0009825_and_GO:0009826_and_GO:0009911_and_GO:0009932_and_GO:0010224_and_GO:0010268_and_GO:0010584_and_GO:0010817_and_GO:0016132_and_GO:0043481_and_GO:0048657_and_GO:0048767_and_GO:0055114_and_GO:0071555_and_	GO:0005506_and_GO:0009055_and_GO:0016705_and_GO:0019825_and_GO:0020037_and_	GO:0005739_and_	1.47556	0.759416
GLYMA11G27720	GO:0006529_and_GO:0009063_and_GO:0009416_and_GO:0009646_and_GO:0009744_and_GO:0009749_and_GO:0009750_and_GO:0043617_and_	GO:0004066_and_	GO:0005737_and_	1.47511	1.32833
GLYMA08G19180	GO:0000041_and_GO:0006979_and_GO:0055114_and_	GO:0004601_and_GO:0020037_and_	GO:0005576_and_	1.47482	1.18664
GLYMA10G03510	GO:0006457_and_GO:0008150_and_GO:0009408_and_GO:0009644_and_GO:0042542_and_	GO:0016595_and_	0	1.47236	1.38831
GLYMA17G02540	GO:0000226_and_GO:0000911_and_GO:0006306_and_GO:0006342_and_GO:0007267_and_GO:0009611_and_GO:0009616_and_GO:0009640_and_GO:0009793_and_GO:0009845_and_GO:0009908_and_GO:0009909_and_GO:0009933_and_GO:0010162_and_GO:0010182_and_GO:0010199_and_GO:0010228_and_GO:0010267_and_GO:0016567_and_GO:0019915_and_GO:0035196_and_GO:0040029_and_GO:0043044_and_GO:0050826_and_	GO:0003676_and_GO:0003677_and_GO:0003682_and_GO:0004386_and_GO:0005524_and_GO:0016887_and_	GO:0005634_and_GO:0005829_and_	1.47202	0.606381
GLYMA16G26940	GO:0006520_and_GO:0006807_and_GO:0009646_and_GO:0009651_and_GO:0046686_and_GO:0055114_and_	GO:0000166_and_GO:0004353_and_GO:0005507_and_GO:0005524_and_GO:0008270_and_GO:0016491_and_GO:0016639_and_GO:0050897_and_	GO:0005739_and_	1.47071	0.812546
GLYMA18G05160	GO:0006979_and_GO:0046686_and_	GO:0003674_and_	GO:0005634_and_GO:0016607_and_	1.46998	1.17877
GLYMA14G39160	GO:0006094_and_GO:0006096_and_GO:0006102_and_GO:0006511_and_GO:0006739_and_GO:0006833_and_GO:0006970_and_GO:0006972_and_GO:0007030_and_GO:0008152_and_GO:0009266_and_GO:0009651_and_GO:0009853_and_GO:0010043_and_GO:0042742_and_GO:0046686_and_GO:0051049_and_GO:0051788_and_GO:0055114_and_GO:0080129_and_	GO:0000287_and_GO:0004450_and_GO:0005507_and_GO:0016616_and_GO:0051287_and_	GO:0005829_and_GO:0005886_and_GO:0009506_and_GO:0009507_and_GO:0009570_and_GO:0048046_and_	1.46976	0.460006
GLYMA08G19510	GO:0009627_and_GO:0031347_and_GO:0080167_and_	GO:0003674_and_	GO:0005576_and_	1.46957	0.827015
GLYMA13G32790	GO:0006457_and_GO:0009408_and_GO:0009615_and_GO:0009644_and_GO:0009651_and_GO:0019243_and_GO:0034976_and_GO:0042542_and_GO:0046686_and_	GO:0005524_and_GO:0051082_and_	GO:0005618_and_GO:0005739_and_GO:0005759_and_GO:0005774_and_GO:0009507_and_	1.46899	0.908686
GLYMA07G01130	GO:0006355_and_GO:0006635_and_GO:0016558_and_	GO:0003676_and_GO:0003700_and_GO:0008270_and_	GO:0005634_and_	1.46846	1.4618
GLYMA10G04890	GO:0006355_and_GO:0006783_and_GO:0009686_and_GO:0009740_and_GO:0009845_and_GO:0009959_and_GO:0010029_and_GO:0010099_and_GO:0010100_and_GO:0010161_and_GO:0010187_and_GO:0015995_and_GO:0048608_and_	GO:0003677_and_GO:0003700_and_GO:0005515_and_GO:0010313_and_GO:0042802_and_	GO:0005634_and_	1.4682	1.19089
GLYMA12G01590	GO:0008643_and_GO:0055062_and_GO:0055085_and_	GO:0005351_and_	GO:0016021_and_	1.46716	1.05471
GLYMA07G37100	GO:0006083_and_GO:0006097_and_GO:0008152_and_GO:0019605_and_	GO:0003824_and_GO:0003987_and_GO:0016208_and_GO:0047760_and_	GO:0005739_and_GO:0005777_and_	1.46511	0.999814
GLYMA06G42830	GO:0006520_and_GO:0009058_and_GO:0009220_and_GO:0046686_and_	GO:0003824_and_GO:0004069_and_GO:0005507_and_GO:0008483_and_GO:0016740_and_GO:0030170_and_	GO:0005739_and_	1.46375	1.03695
GLYMA06G01280	GO:0006231_and_GO:0006545_and_GO:0006730_and_GO:0009165_and_GO:0009257_and_GO:0055114_and_	GO:0004146_and_GO:0004799_and_GO:0016491_and_	GO:0009507_and_	1.4632	0.446561
GLYMA09G01440	GO:0002679_and_GO:0006355_and_GO:0006612_and_GO:0009693_and_GO:0009863_and_GO:0009867_and_GO:0009873_and_GO:0010200_and_GO:0010363_and_GO:0035556_and_	GO:0003700_and_	GO:0005634_and_	1.4622	1.0739
GLYMA08G20050	GO:0006544_and_GO:0006563_and_GO:0046686_and_	GO:0003824_and_GO:0004372_and_GO:0030170_and_	GO:0005737_and_	1.46176	1.3665
GLYMA11G29890	GO:0006979_and_GO:0055114_and_	GO:0004601_and_GO:0005515_and_GO:0020037_and_	GO:0005576_and_GO:0005618_and_GO:0005794_and_GO:0005829_and_GO:0048046_and_	1.46146	0.365191
GLYMA13G28470	GO:0000096_and_GO:0006546_and_GO:0006636_and_GO:0006655_and_GO:0006733_and_GO:0006766_and_GO:0008152_and_GO:0008652_and_GO:0009072_and_GO:0009073_and_GO:0009106_and_GO:0009108_and_GO:0009117_and_GO:0009416_and_GO:0009695_and_GO:0009965_and_GO:0010155_and_GO:0015994_and_GO:0015995_and_GO:0016114_and_GO:0016117_and_GO:0019216_and_GO:0019288_and_GO:0019344_and_GO:0019748_and_GO:0030154_and_GO:003140…	GO:0003824_and_GO:0008661_and_GO:0016624_and_	GO:0009507_and_	1.46144	0.812429
GLYMA02G05350	GO:0000165_and_GO:0006098_and_GO:0006364_and_GO:0006612_and_GO:0009409_and_GO:0009595_and_GO:0009657_and_GO:0009697_and_GO:0009767_and_GO:0009773_and_GO:0009814_and_GO:0009862_and_GO:0009867_and_GO:0010200_and_GO:0010207_and_GO:0010310_and_GO:0010363_and_GO:0015979_and_GO:0019684_and_GO:0019761_and_GO:0031348_and_GO:0042742_and_GO:0043085_and_GO:0043900_and_GO:0050832_and_GO:0055114_and_	GO:0003959_and_GO:0004324_and_GO:0008266_and_GO:0016491_and_GO:0045156_and_GO:0045157_and_GO:0050660_and_GO:0050661_and_	GO:0009507_and_GO:0009534_and_GO:0009535_and_GO:0009570_and_GO:0009579_and_GO:0009941_and_GO:0031977_and_GO:0048046_and_	1.46026	0.381101
GLYMA19G30600	GO:0009611_and_GO:0009699_and_GO:0009805_and_GO:0009809_and_GO:0009813_and_GO:0009963_and_GO:0055114_and_	GO:0004497_and_GO:0005506_and_GO:0009055_and_GO:0016705_and_GO:0020037_and_GO:0046409_and_	GO:0005739_and_GO:0005783_and_GO:0005886_and_GO:0043231_and_	1.46012	0.594438
GLYMA03G28580	GO:0009058_and_GO:0009821_and_	GO:0016844_and_	GO:0005783_and_GO:0005886_and_GO:0009505_and_GO:0009506_and_GO:0009507_and_	1.45946	1.04166
GLYMA15G00560	GO:0006833_and_GO:0009409_and_GO:0009416_and_GO:0009651_and_GO:0009744_and_GO:0009750_and_GO:0019684_and_GO:0030003_and_GO:0042742_and_GO:0070838_and_	0	GO:0009507_and_GO:0009535_and_GO:0009570_and_GO:0009941_and_GO:0010319_and_	1.45921	0.647986
GLYMA10G39070	GO:0000226_and_GO:0000911_and_GO:0008150_and_GO:0009855_and_GO:0009965_and_GO:0010014_and_GO:0010073_and_GO:0010089_and_GO:0042127_and_GO:0044036_and_GO:0051322_and_	GO:0051015_and_	GO:0005884_and_GO:0005886_and_GO:0009506_and_	1.457	0.610011
GLYMA09G00280	GO:0001510_and_GO:0006412_and_GO:0009793_and_	GO:0003735_and_	GO:0005618_and_GO:0005622_and_GO:0005730_and_GO:0005737_and_GO:0005773_and_GO:0005774_and_GO:0005829_and_GO:0005840_and_GO:0005886_and_GO:0009506_and_GO:0016020_and_GO:0022625_and_GO:0022626_and_	1.45636	0.611487
GLYMA06G47210	GO:0000956_and_GO:0005975_and_GO:0006487_and_GO:0007623_and_GO:0008284_and_GO:0009585_and_GO:0009630_and_GO:0009639_and_GO:0010017_and_GO:0010218_and_GO:0042753_and_GO:0045893_and_	GO:0003700_and_GO:0004553_and_GO:0008270_and_	GO:0005634_and_	1.45604	1.13893
GLYMA10G41450	GO:0006007_and_GO:0006096_and_GO:0006098_and_GO:0006979_and_GO:0009651_and_GO:0046686_and_	GO:0003824_and_GO:0004332_and_	GO:0005739_and_GO:0009507_and_GO:0009534_and_GO:0009536_and_GO:0009570_and_GO:0010287_and_	1.45467	0.437833
GLYMA06G46190	GO:0000302_and_GO:0000303_and_GO:0006094_and_GO:0006096_and_GO:0006101_and_GO:0006102_and_GO:0006486_and_GO:0006487_and_GO:0006511_and_GO:0006833_and_GO:0006972_and_GO:0006979_and_GO:0007030_and_GO:0008152_and_GO:0009266_and_GO:0009651_and_GO:0009733_and_GO:0009737_and_GO:0009743_and_GO:0009853_and_GO:0009873_and_GO:0010039_and_GO:0015979_and_GO:0046686_and_GO:0051788_and_GO:0055072_and_GO:008012…	GO:0003994_and_GO:0005507_and_GO:0005524_and_GO:0051539_and_	GO:0005618_and_GO:0005739_and_GO:0005774_and_GO:0005829_and_GO:0009507_and_GO:0009570_and_	1.4531	1.34004
GLYMA16G01590	GO:0007033_and_GO:0007165_and_GO:0009555_and_GO:0010256_and_GO:0044267_and_GO:0046488_and_	GO:0000285_and_GO:0005524_and_GO:0008270_and_GO:0016307_and_GO:0016308_and_GO:0035091_and_GO:0046872_and_	GO:0005737_and_GO:0005739_and_GO:0005768_and_	1.45088	0.608585
GLYMA18G48300	GO:0006457_and_GO:0008150_and_GO:0009408_and_GO:0009644_and_GO:0034976_and_GO:0042542_and_	GO:0003674_and_	GO:0005739_and_GO:0009536_and_	1.45034	0.850526
GLYMA11G20080	GO:0000023_and_GO:0008150_and_GO:0010027_and_GO:0019252_and_	GO:0003674_and_	GO:0009507_and_	1.44991	0.801469
GLYMA08G10710	GO:0006810_and_GO:0055085_and_	GO:0000166_and_GO:0005524_and_GO:0010290_and_GO:0015431_and_GO:0016887_and_GO:0017111_and_GO:0042626_and_	GO:0000325_and_GO:0005773_and_GO:0005774_and_GO:0005886_and_GO:0009506_and_GO:0016021_and_GO:0048046_and_	1.44945	1.0685
GLYMA11G10750	GO:0006979_and_GO:0055114_and_GO:0071456_and_	GO:0004601_and_GO:0020037_and_	GO:0005576_and_	1.44774	1.16734
GLYMA03G07570	GO:0006629_and_GO:0006633_and_GO:0009266_and_GO:0055114_and_	GO:0016717_and_GO:0042389_and_	GO:0009507_and_GO:0009941_and_	1.44753	1.35599
GLYMA06G11890	GO:0000023_and_GO:0006364_and_GO:0009657_and_GO:0010027_and_GO:0010103_and_GO:0010196_and_GO:0010207_and_GO:0019252_and_GO:0019344_and_GO:0043085_and_GO:0080167_and_	GO:0016168_and_GO:0051738_and_	GO:0009507_and_GO:0009517_and_GO:0009534_and_GO:0009535_and_GO:0009579_and_GO:0016020_and_	1.44674	1.03282
GLYMA13G26850	GO:0045454_and_	GO:0009055_and_GO:0015035_and_	GO:0005634_and_	1.44435	0.936399
GLYMA18G51260	GO:0006098_and_GO:0006888_and_GO:0009651_and_GO:0009744_and_GO:0009749_and_GO:0009750_and_GO:0010359_and_GO:0043090_and_GO:0055114_and_	GO:0000166_and_GO:0004616_and_GO:0016491_and_GO:0016616_and_GO:0050661_and_GO:0050662_and_	GO:0005737_and_GO:0005777_and_GO:0005829_and_GO:0009570_and_	1.44392	0.795939
GLYMA15G20550	GO:0006865_and_GO:0015824_and_GO:0042545_and_	GO:0004857_and_GO:0030599_and_	GO:0005618_and_GO:0009505_and_	1.44223	0.607671
GLYMA15G18810	GO:0009765_and_GO:0010103_and_GO:0016117_and_GO:0016120_and_GO:0016123_and_	GO:0016705_and_GO:0045435_and_	GO:0009507_and_	1.44211	0.877054
GLYMA11G08720	GO:0006468_and_GO:0007015_and_GO:0008152_and_GO:0009658_and_	GO:0004672_and_GO:0004674_and_GO:0004712_and_GO:0004713_and_GO:0005524_and_GO:0016597_and_GO:0016772_and_	GO:0005829_and_	1.44142	1.35715
GLYMA17G09900	GO:0006396_and_GO:0010267_and_GO:0035196_and_GO:0051607_and_	GO:0003723_and_GO:0004525_and_	GO:0005773_and_GO:0009507_and_	1.44105	1.06967
GLYMA20G29960	GO:0009414_and_GO:0010118_and_GO:0010167_and_GO:0042128_and_	GO:0003700_and_	GO:0005634_and_	1.43804	0.925436
GLYMA11G05080	GO:0006661_and_GO:0007264_and_GO:0009741_and_GO:0051607_and_	GO:0005525_and_	GO:0005576_and_GO:0005622_and_GO:0005634_and_GO:0005737_and_GO:0005773_and_GO:0005774_and_GO:0005794_and_GO:0005829_and_GO:0005886_and_GO:0009506_and_	1.43766	1.16787
GLYMA04G07100	GO:0000023_and_GO:0008150_and_GO:0009736_and_GO:0019252_and_GO:0043085_and_	GO:0003674_and_	GO:0005634_and_	1.43599	0.870852
GLYMA05G04510	GO:0006511_and_GO:0008150_and_GO:0009853_and_GO:0051788_and_GO:0080129_and_	GO:0003674_and_	GO:0005747_and_	1.43586	0.970225
GLYMA12G31770	GO:0006569_and_GO:0006631_and_GO:0009611_and_GO:0009684_and_GO:0055114_and_	GO:0004497_and_GO:0005506_and_GO:0009055_and_GO:0016705_and_GO:0020037_and_	GO:0009941_and_	1.43535	1.14087
GLYMA01G04690	GO:0006098_and_GO:0009407_and_GO:0010304_and_GO:0010583_and_	GO:0004364_and_	GO:0005737_and_	1.43447	1.0038
GLYMA01G05230	GO:0006355_and_GO:0009744_and_GO:0009965_and_GO:0048826_and_	GO:0000976_and_GO:0003677_and_GO:0003700_and_GO:0043565_and_	GO:0005634_and_	1.43398	1.06467
GLYMA08G13400	GO:0006486_and_GO:0009626_and_GO:0009627_and_GO:0009751_and_GO:0010204_and_GO:0016051_and_GO:0034976_and_GO:0046283_and_	GO:0003980_and_GO:0016757_and_GO:0016758_and_	GO:0005783_and_GO:0009507_and_	1.43356	0.85251
GLYMA11G09960	GO:0009062_and_GO:0080167_and_	GO:0000166_and_GO:0005524_and_GO:0016887_and_GO:0017111_and_GO:0042626_and_	GO:0005886_and_GO:0016020_and_	1.43212	1.00271
GLYMA15G08210	GO:0006364_and_GO:0006412_and_GO:0009793_and_GO:0040007_and_GO:0042274_and_	GO:0003735_and_	GO:0005622_and_GO:0005634_and_GO:0005829_and_GO:0005840_and_GO:0005886_and_GO:0009506_and_GO:0022626_and_GO:0022627_and_	1.43198	1.22641
GLYMA07G05960	GO:0006355_and_GO:0051555_and_	GO:0003677_and_GO:0003700_and_	GO:0005634_and_	1.43159	0.86958
GLYMA17G06150	GO:0000165_and_GO:0002237_and_GO:0002679_and_GO:0006569_and_GO:0006612_and_GO:0006944_and_GO:0009581_and_GO:0009595_and_GO:0009625_and_GO:0009627_and_GO:0009646_and_GO:0009684_and_GO:0009697_and_GO:0009862_and_GO:0009863_and_GO:0009867_and_GO:0010119_and_GO:0010197_and_GO:0010200_and_GO:0010310_and_GO:0010363_and_GO:0030968_and_GO:0031347_and_GO:0031348_and_GO:0035556_and_GO:0042742_and_GO:004306…	GO:0005516_and_	GO:0005634_and_GO:0005737_and_	1.43159	0.86958
GLYMA06G18040	GO:0006508_and_GO:0006635_and_GO:0010413_and_GO:0016558_and_GO:0045492_and_GO:0046686_and_	GO:0004177_and_GO:0008270_and_	GO:0005773_and_GO:0005774_and_GO:0005829_and_GO:0009507_and_	1.4309	0.841236
GLYMA13G28450	GO:0055085_and_	GO:0005351_and_GO:0015144_and_GO:0022857_and_GO:0022891_and_	GO:0005886_and_GO:0016020_and_GO:0016021_and_	1.42986	0.75994
GLYMA20G23080	GO:0006457_and_GO:0006979_and_GO:0009408_and_GO:0009627_and_GO:0009644_and_GO:0009651_and_GO:0034976_and_GO:0042542_and_	GO:0005509_and_GO:0051082_and_	GO:0005739_and_GO:0005773_and_GO:0005783_and_GO:0009507_and_GO:0048046_and_	1.42871	1.24687
GLYMA03G12070	GO:0000165_and_GO:0006612_and_GO:0009409_and_GO:0009416_and_GO:0009595_and_GO:0009637_and_GO:0009644_and_GO:0009697_and_GO:0009744_and_GO:0009753_and_GO:0009814_and_GO:0009862_and_GO:0009867_and_GO:0010114_and_GO:0010150_and_GO:0010155_and_GO:0010200_and_GO:0010218_and_GO:0010310_and_GO:0010363_and_GO:0019684_and_GO:0031348_and_GO:0042742_and_GO:0043900_and_GO:0050832_and_	GO:0005524_and_GO:0030234_and_GO:0043531_and_GO:0046863_and_	GO:0005618_and_GO:0005634_and_GO:0009507_and_GO:0009535_and_GO:0009570_and_GO:0009579_and_GO:0009941_and_GO:0010287_and_GO:0010319_and_GO:0016020_and_GO:0048046_and_	1.42848	0.592081
GLYMA03G41690	GO:0006007_and_GO:0006096_and_GO:0006098_and_GO:0006810_and_GO:0006839_and_GO:0009060_and_GO:0009651_and_GO:0015866_and_GO:0015867_and_GO:0046686_and_GO:0055085_and_GO:0080121_and_	GO:0005347_and_GO:0015217_and_GO:0080122_and_	GO:0005739_and_GO:0005743_and_GO:0005774_and_GO:0009536_and_GO:0016020_and_	1.42641	1.04454
GLYMA02G43580	GO:0000165_and_GO:0006612_and_GO:0009595_and_GO:0009620_and_GO:0009693_and_GO:0009697_and_GO:0009862_and_GO:0009867_and_GO:0010200_and_GO:0010310_and_GO:0010363_and_GO:0030003_and_GO:0031348_and_GO:0042742_and_GO:0043900_and_GO:0050832_and_GO:0055114_and_GO:0070838_and_GO:0071398_and_	GO:0009815_and_GO:0016491_and_GO:0016706_and_	GO:0005737_and_	1.4261	0.827497
GLYMA14G07690	GO:0006662_and_GO:0043085_and_GO:0045454_and_	GO:0008047_and_GO:0009055_and_GO:0015035_and_GO:0016671_and_	GO:0005737_and_GO:0005829_and_GO:0048046_and_	1.42588	0.588123
GLYMA20G37520	GO:0006364_and_GO:0006636_and_GO:0009637_and_GO:0009657_and_GO:0009773_and_GO:0010114_and_GO:0010206_and_GO:0010207_and_GO:0010218_and_GO:0015979_and_GO:0015995_and_GO:0016117_and_GO:0019288_and_GO:0019344_and_GO:0019684_and_GO:0019761_and_GO:0035304_and_	GO:0003993_and_	GO:0009507_and_GO:0009534_and_GO:0009535_and_GO:0009543_and_GO:0009579_and_GO:0031977_and_	1.42578	0.957614
GLYMA01G33660	GO:0009073_and_GO:0009423_and_GO:0018920_and_	GO:0003824_and_GO:0003866_and_GO:0016765_and_	GO:0009507_and_GO:0009570_and_	1.42545	0.795475
GLYMA08G17610	GO:0000023_and_GO:0006096_and_GO:0019252_and_GO:0019344_and_GO:0030003_and_GO:0046686_and_GO:0070838_and_	GO:0004618_and_	GO:0005737_and_GO:0005739_and_GO:0009507_and_GO:0009570_and_GO:0009579_and_GO:0016020_and_	1.42382	0.34924
GLYMA11G12900	GO:0010103_and_GO:0016556_and_GO:0019684_and_	GO:0000166_and_	GO:0009507_and_GO:0009534_and_GO:0009535_and_GO:0009941_and_	1.4236	1.08238
GLYMA01G41590	GO:0000085_and_GO:0006306_and_GO:0006342_and_GO:0006346_and_GO:0006355_and_GO:0007267_and_GO:0009409_and_GO:0009616_and_GO:0009640_and_GO:0009793_and_GO:0009845_and_GO:0009909_and_GO:0009933_and_GO:0010162_and_GO:0010182_and_GO:0010228_and_GO:0010267_and_GO:0010388_and_GO:0016246_and_GO:0016567_and_GO:0016571_and_GO:0016579_and_GO:0019915_and_GO:0035196_and_GO:0043687_and_GO:0045892_and_GO:004589…	GO:0004842_and_	GO:0005634_and_GO:0005737_and_	1.42204	0.836869
GLYMA02G40290	GO:0009416_and_GO:0009555_and_GO:0009611_and_GO:0009698_and_GO:0009699_and_GO:0009805_and_GO:0009808_and_GO:0009963_and_GO:0032502_and_GO:0040007_and_GO:0055114_and_GO:0080167_and_	GO:0005506_and_GO:0009055_and_GO:0016705_and_GO:0016710_and_GO:0020037_and_	GO:0005576_and_GO:0005774_and_GO:0005783_and_GO:0005794_and_GO:0005886_and_GO:0009505_and_GO:0009506_and_GO:0016020_and_	1.42202	1.44205
GLYMA09G40980	GO:0000902_and_GO:0006007_and_GO:0006096_and_GO:0006468_and_GO:0006833_and_GO:0006972_and_GO:0007030_and_GO:0009266_and_GO:0009651_and_GO:0009791_and_GO:0010193_and_GO:0010483_and_GO:0016049_and_GO:0030244_and_GO:0046686_and_GO:0046777_and_GO:0048193_and_GO:0048767_and_GO:0050832_and_	GO:0004672_and_GO:0004674_and_GO:0005524_and_GO:0016301_and_GO:0016772_and_	GO:0005576_and_GO:0005886_and_GO:0009506_and_GO:0016020_and_GO:0043680_and_	1.42166	1.06354
GLYMA15G39730	GO:0006511_and_GO:0008283_and_GO:0009908_and_GO:0010154_and_GO:0016579_and_GO:0048364_and_GO:0048366_and_GO:0048367_and_	GO:0004221_and_GO:0004843_and_GO:0008270_and_	GO:0005576_and_GO:0005634_and_GO:0005737_and_	1.42153	0.802238
GLYMA11G08190	GO:0006457_and_	GO:0031072_and_	GO:0005634_and_GO:0009507_and_GO:0009536_and_	1.42141	1.3822
GLYMA16G05500	GO:0000394_and_GO:0002237_and_GO:0007165_and_GO:0009086_and_GO:0010103_and_GO:0010152_and_GO:0048443_and_GO:0048527_and_GO:0048573_and_GO:0071249_and_GO:0080022_and_	GO:0004842_and_GO:0010011_and_	GO:0005634_and_	1.42133	0.93249
GLYMA14G00880	GO:0000394_and_GO:0006406_and_GO:0006606_and_GO:0006810_and_GO:0009086_and_GO:0009733_and_GO:0009870_and_GO:0009909_and_GO:0009910_and_GO:0010074_and_GO:0032502_and_	GO:0005515_and_GO:0015288_and_	GO:0005634_and_GO:0005635_and_GO:0031965_and_	1.42079	1.19367
GLYMA03G22640	GO:0006612_and_GO:0006805_and_GO:0008152_and_GO:0009611_and_GO:0009636_and_GO:0009651_and_GO:0009805_and_GO:0009963_and_GO:0010363_and_GO:0042178_and_	GO:0008194_and_GO:0016757_and_GO:0016758_and_GO:0035251_and_	GO:0005634_and_	1.42062	0.801689
GLYMA04G39370	GO:0006098_and_GO:0009773_and_GO:0015979_and_GO:0019344_and_GO:0019684_and_GO:0035304_and_	GO:0005516_and_	GO:0009507_and_GO:0009522_and_GO:0009534_and_GO:0009535_and_GO:0009543_and_GO:0009579_and_GO:0030093_and_GO:0042651_and_	1.42021	1.29726
GLYMA14G37400	GO:0010264_and_GO:0071482_and_	GO:0003954_and_GO:0016491_and_GO:0050660_and_	GO:0005739_and_GO:0005777_and_GO:0031304_and_	1.41873	1.11382
GLYMA11G14360	GO:0006184_and_GO:0006457_and_GO:0006886_and_GO:0006913_and_GO:0007165_and_GO:0007264_and_GO:0009408_and_GO:0009644_and_GO:0015031_and_GO:0016192_and_GO:0042542_and_	GO:0003924_and_GO:0005525_and_	GO:0005622_and_GO:0005768_and_GO:0005794_and_GO:0005886_and_GO:0009504_and_GO:0016020_and_	1.418	0.627912
GLYMA15G06100	GO:0006208_and_GO:0006212_and_GO:0006635_and_GO:0016558_and_GO:0043562_and_	GO:0004157_and_GO:0016787_and_GO:0016810_and_GO:0016812_and_	GO:0005783_and_GO:0005794_and_GO:0012505_and_	1.41796	1.05482
GLYMA14G00760	GO:0006084_and_GO:0006085_and_GO:0008152_and_GO:0009793_and_GO:0009846_and_GO:0009860_and_GO:0016125_and_GO:0016126_and_GO:0016132_and_GO:0019745_and_	GO:0003985_and_	GO:0005737_and_GO:0005777_and_GO:0005829_and_GO:0005886_and_	1.41773	1.28137
GLYMA09G09270	GO:0030003_and_GO:0046777_and_GO:0070838_and_	GO:0004740_and_GO:0005524_and_GO:0009927_and_GO:0042803_and_	GO:0005739_and_	1.41754	0.738628
GLYMA13G20010	GO:0006412_and_	GO:0003735_and_	GO:0005622_and_GO:0005737_and_GO:0005840_and_GO:0015935_and_GO:0022626_and_GO:0022627_and_	1.417	1.2849
GLYMA08G10390	GO:0006810_and_GO:0006863_and_GO:0015798_and_GO:0023052_and_GO:0055085_and_	GO:0005215_and_GO:0005351_and_GO:0005366_and_GO:0015144_and_GO:0022857_and_GO:0022891_and_	GO:0005886_and_GO:0016020_and_GO:0016021_and_GO:0090406_and_	1.41637	1.11352
GLYMA12G09000	GO:0000085_and_GO:0001510_and_GO:0009414_and_GO:0009640_and_GO:0009651_and_GO:0009737_and_GO:0010388_and_GO:0045892_and_	GO:0003676_and_GO:0004407_and_GO:0008270_and_	GO:0005622_and_GO:0005634_and_GO:0005730_and_	1.4148	1.01351
GLYMA11G09660	GO:0006661_and_GO:0008654_and_	GO:0003881_and_GO:0016780_and_	GO:0005783_and_GO:0005794_and_GO:0016020_and_	1.4133	0.58775
GLYMA07G06680	GO:0006413_and_	GO:0003723_and_GO:0003743_and_	GO:0005634_and_GO:0005829_and_	1.41312	0.783568
GLYMA19G03290	GO:0006007_and_GO:0009073_and_GO:0046417_and_	GO:0004106_and_GO:0016688_and_	GO:0005829_and_GO:0009507_and_GO:0009536_and_	1.41236	0.630728
GLYMA08G05640	GO:0006816_and_GO:0006833_and_GO:0007030_and_GO:0007033_and_GO:0008150_and_GO:0009651_and_GO:0009750_and_GO:0009832_and_GO:0016049_and_GO:0030243_and_GO:0048767_and_	GO:0000166_and_	GO:0005737_and_GO:0005829_and_GO:0080008_and_	1.41208	0.803132
GLYMA01G35390	GO:0000271_and_GO:0000272_and_GO:0005982_and_GO:0006468_and_GO:0007169_and_GO:0009664_and_GO:0009825_and_GO:0009826_and_GO:0009832_and_GO:0009932_and_GO:0010817_and_GO:0016049_and_GO:0019761_and_GO:0030243_and_GO:0043481_and_GO:0046777_and_GO:0048767_and_GO:0071555_and_	GO:0004672_and_GO:0004674_and_GO:0004713_and_GO:0005524_and_GO:0016301_and_GO:0016772_and_	GO:0005886_and_	1.41154	0.664837
GLYMA04G05190	GO:0008152_and_GO:0009081_and_GO:0009407_and_GO:0009744_and_GO:0009750_and_	GO:0003824_and_GO:0004084_and_	GO:0005737_and_GO:0005739_and_GO:0009507_and_	1.41098	0.99275
GLYMA04G00300	GO:0006623_and_GO:0006944_and_GO:0008150_and_GO:0008284_and_GO:0009610_and_GO:0016192_and_GO:0016197_and_GO:0043161_and_GO:0043248_and_GO:0051788_and_	GO:0003674_and_	GO:0005737_and_	1.40758	1.04288
GLYMA19G40810	GO:0006556_and_GO:0006970_and_GO:0046686_and_GO:0071281_and_	GO:0004478_and_GO:0005507_and_GO:0005524_and_	GO:0005618_and_GO:0005730_and_GO:0005737_and_GO:0005829_and_GO:0009506_and_GO:0070062_and_	1.40745	1.07822
GLYMA19G44200	GO:0005975_and_GO:0006012_and_GO:0006499_and_	GO:0003824_and_GO:0004034_and_GO:0016853_and_GO:0030246_and_	GO:0005634_and_	1.40706	1.03624
GLYMA10G05270	GO:0006412_and_GO:0042254_and_	GO:0003735_and_	GO:0005622_and_GO:0005737_and_GO:0005774_and_GO:0005840_and_GO:0005886_and_GO:0009506_and_GO:0022625_and_GO:0022626_and_	1.4056	0.884532
GLYMA02G16630	GO:0006364_and_GO:0009228_and_GO:0009793_and_GO:0009902_and_GO:0010027_and_GO:0010207_and_GO:0010228_and_GO:0015979_and_GO:0016226_and_GO:0034660_and_GO:0035304_and_GO:0042793_and_GO:0045893_and_GO:0048481_and_	GO:0003924_and_GO:0004789_and_GO:0005525_and_	GO:0009507_and_GO:0031969_and_	1.40383	1.05994
GLYMA09G04430	GO:0006606_and_GO:0006886_and_GO:0009407_and_	GO:0008565_and_	GO:0005634_and_GO:0005730_and_GO:0005737_and_GO:0005829_and_GO:0009506_and_	1.40213	1.18799
GLYMA03G40280	GO:0006094_and_GO:0006096_and_GO:0006979_and_GO:0009651_and_GO:0010039_and_GO:0010193_and_GO:0019430_and_GO:0034599_and_GO:0035195_and_GO:0042742_and_GO:0046686_and_GO:0046688_and_GO:0071280_and_GO:0071329_and_GO:0071457_and_GO:0071472_and_GO:0071484_and_GO:0071493_and_	GO:0004784_and_GO:0005507_and_GO:0008270_and_GO:0046872_and_	GO:0005576_and_GO:0005737_and_GO:0005829_and_	1.40115	0.83699
GLYMA06G17280	GO:0000079_and_GO:0000278_and_GO:0000394_and_GO:0006355_and_GO:0006366_and_GO:0006396_and_GO:0009220_and_GO:0010440_and_GO:0022402_and_GO:0042023_and_GO:0045736_and_GO:0051726_and_	GO:0004672_and_GO:0004693_and_GO:0005515_and_GO:0019901_and_	GO:0005634_and_GO:0005675_and_GO:0005737_and_GO:0016591_and_	1.40086	0.838144
GLYMA19G03010	GO:0008152_and_GO:0009696_and_GO:0018874_and_GO:0046482_and_	GO:0008194_and_GO:0016757_and_GO:0016758_and_GO:0035251_and_GO:0052640_and_GO:0052641_and_GO:0080002_and_GO:0080044_and_GO:0080046_and_	GO:0005737_and_	1.40084	0.694796
GLYMA08G45550	GO:0009651_and_GO:0009751_and_GO:0010167_and_GO:0012501_and_GO:0015706_and_GO:0042542_and_GO:0042742_and_	GO:0004866_and_	GO:0005576_and_GO:0005739_and_	1.40008	1.07983
GLYMA12G10780	GO:0008152_and_GO:0010162_and_GO:0019752_and_	GO:0003824_and_GO:0004451_and_	GO:0005737_and_	1.39974	0.620487
GLYMA12G06350	GO:0006098_and_GO:0006364_and_GO:0007623_and_GO:0009637_and_GO:0009902_and_GO:0010027_and_GO:0010103_and_GO:0010114_and_GO:0010218_and_GO:0015979_and_GO:0015995_and_GO:0016117_and_GO:0019684_and_GO:0019761_and_GO:0034660_and_	GO:0000166_and_	GO:0009295_and_GO:0009507_and_GO:0009508_and_GO:0009534_and_GO:0009535_and_GO:0009941_and_GO:0016020_and_	1.39925	1.36392
GLYMA08G47670	GO:0000226_and_GO:0000911_and_GO:0006075_and_GO:0006346_and_GO:0006944_and_GO:0007267_and_GO:0009556_and_GO:0009616_and_GO:0010267_and_GO:0016246_and_GO:0031048_and_GO:0035196_and_GO:0051567_and_GO:0052543_and_	GO:0003843_and_GO:0016757_and_	GO:0000148_and_GO:0005886_and_GO:0016020_and_	1.39898	1.22229
GLYMA19G28990	GO:0006184_and_GO:0007017_and_GO:0007018_and_GO:0046686_and_GO:0051258_and_	GO:0003924_and_GO:0005198_and_GO:0005200_and_GO:0005525_and_	GO:0005618_and_GO:0005737_and_GO:0005829_and_GO:0005874_and_GO:0009506_and_GO:0016020_and_GO:0043234_and_GO:0045298_and_	1.39723	0.56389
GLYMA19G05890	GO:0009744_and_GO:0009749_and_GO:0009750_and_	GO:0008805_and_	GO:0005794_and_GO:0016021_and_	1.39715	0.678925
GLYMA06G13850	GO:0006499_and_GO:0006612_and_GO:0006944_and_GO:0009627_and_GO:0009697_and_GO:0009863_and_GO:0010363_and_GO:0030968_and_GO:0031348_and_GO:0032313_and_GO:0043069_and_GO:0045087_and_	GO:0005097_and_	GO:0009507_and_	1.39688	1.1496
GLYMA01G41660	GO:0006418_and_GO:0006429_and_GO:0008295_and_	GO:0000166_and_GO:0004812_and_GO:0004823_and_GO:0005524_and_	GO:0005737_and_GO:0005829_and_GO:0009506_and_GO:0009507_and_	1.39587	0.823185
GLYMA09G31820	GO:0009411_and_GO:0009718_and_GO:0009733_and_GO:0009744_and_GO:0009813_and_GO:0010224_and_GO:0055114_and_	GO:0005506_and_GO:0009055_and_GO:0016705_and_GO:0016711_and_GO:0019825_and_GO:0020037_and_	GO:0005576_and_	1.39519	0.954558
GLYMA02G44340	GO:0006499_and_GO:0009744_and_GO:0009750_and_GO:0043562_and_	GO:0004679_and_GO:0005515_and_	GO:0005737_and_	1.39516	1.11804
GLYMA02G02630	GO:0006355_and_GO:0009637_and_GO:0009651_and_GO:0009965_and_GO:0010167_and_GO:0015706_and_GO:0015996_and_GO:0045893_and_	GO:0000976_and_GO:0003677_and_GO:0003700_and_GO:0042803_and_GO:0043565_and_	GO:0005634_and_	1.39425	1.0098
GLYMA16G34300	GO:0006306_and_GO:0006342_and_GO:0006346_and_GO:0007062_and_GO:0007155_and_GO:0007267_and_GO:0009616_and_GO:0009733_and_GO:0009793_and_GO:0009850_and_GO:0009855_and_GO:0009880_and_GO:0009887_and_GO:0009926_and_GO:0009955_and_GO:0009965_and_GO:0010014_and_GO:0010050_and_GO:0010051_and_GO:0010072_and_GO:0010073_and_GO:0010090_and_GO:0010218_and_GO:0010228_and_GO:0010267_and_GO:0010305_and_GO:001043…	GO:0004521_and_GO:0005515_and_GO:0035197_and_GO:0035198_and_	GO:0005634_and_GO:0005737_and_GO:0005829_and_GO:0019898_and_	1.39324	1.5063
GLYMA17G01900	GO:0005978_and_GO:0006098_and_GO:0006364_and_GO:0009058_and_GO:0009637_and_GO:0009902_and_GO:0010027_and_GO:0010114_and_GO:0010218_and_GO:0015979_and_GO:0019684_and_GO:0030244_and_GO:0034660_and_	GO:0008878_and_GO:0016779_and_	GO:0009507_and_GO:0009570_and_GO:0009941_and_	1.3919	0.787164
GLYMA08G19420	GO:0006094_and_GO:0007010_and_GO:0010498_and_GO:0010583_and_GO:0030036_and_	GO:0005200_and_GO:0005524_and_	GO:0005737_and_GO:0005739_and_GO:0005856_and_GO:0005886_and_GO:0009506_and_GO:0009570_and_GO:0009941_and_	1.39136	1.67475
GLYMA08G05740	GO:0006413_and_	GO:0003743_and_GO:0005515_and_	GO:0005634_and_GO:0005737_and_GO:0005829_and_GO:0005852_and_	1.39087	0.901034
GLYMA19G22690	GO:0006006_and_GO:0009051_and_GO:0055114_and_	GO:0000166_and_GO:0004345_and_GO:0050661_and_	GO:0005737_and_GO:0005829_and_	1.39078	0.851084
GLYMA06G18470	GO:0006396_and_GO:0009073_and_GO:0009451_and_GO:0009631_and_GO:0009965_and_GO:0016226_and_GO:0016553_and_GO:0030154_and_GO:0043489_and_GO:0045036_and_GO:0045087_and_GO:0045893_and_	GO:0003723_and_GO:0008266_and_	GO:0009507_and_GO:0009535_and_GO:0009570_and_GO:0009579_and_GO:0009941_and_	1.38997	0.25125
GLYMA05G22480	GO:0006661_and_GO:0007264_and_GO:0009741_and_GO:0051607_and_	GO:0005525_and_	GO:0005576_and_GO:0005622_and_GO:0005634_and_GO:0005737_and_GO:0005773_and_GO:0005774_and_GO:0005794_and_GO:0005829_and_GO:0005886_and_GO:0009506_and_	1.38976	0.599544
GLYMA20G38860	GO:0006075_and_GO:0006606_and_GO:0006944_and_GO:0009555_and_GO:0009556_and_GO:0009846_and_GO:0048589_and_GO:0052543_and_GO:0055047_and_GO:0080092_and_	GO:0003843_and_	GO:0000148_and_GO:0005794_and_GO:0005886_and_	1.38684	1.36476
GLYMA05G01000	GO:0008152_and_GO:0015979_and_GO:0015995_and_GO:0019344_and_GO:0019684_and_GO:0035304_and_GO:0051188_and_GO:0055114_and_	GO:0005515_and_GO:0016491_and_GO:0016628_and_GO:0045550_and_	GO:0009507_and_GO:0009534_and_GO:0009535_and_GO:0009941_and_GO:0016020_and_	1.38623	1.31422
GLYMA06G19960	GO:0006355_and_GO:0006612_and_GO:0009651_and_GO:0009723_and_GO:0009733_and_GO:0009737_and_GO:0009739_and_GO:0009751_and_GO:0009753_and_GO:0009963_and_GO:0010363_and_GO:0046686_and_	GO:0003677_and_GO:0003700_and_	GO:0005634_and_	1.38596	1.5061
GLYMA03G35310	GO:0000394_and_GO:0009086_and_GO:0009793_and_GO:0010048_and_GO:0048573_and_GO:0051604_and_	GO:0000166_and_	GO:0005737_and_GO:0005834_and_	1.38551	0.781947
GLYMA10G29540	GO:0000023_and_GO:0008150_and_GO:0010207_and_GO:0019252_and_GO:0043085_and_	GO:0003674_and_	GO:0009507_and_	1.38438	1.19307
GLYMA09G02430	GO:0006612_and_GO:0006944_and_GO:0009410_and_GO:0009617_and_GO:0009627_and_GO:0009697_and_GO:0009816_and_GO:0009817_and_GO:0009862_and_GO:0009863_and_GO:0009867_and_GO:0010200_and_GO:0010363_and_GO:0031348_and_GO:0043069_and_GO:0045087_and_GO:0050832_and_GO:0052542_and_GO:0080185_and_	GO:0005515_and_GO:1901149_and_	0	1.38238	1.26547
GLYMA08G40380	GO:0006007_and_GO:0006096_and_GO:0006098_and_GO:0008152_and_GO:0009651_and_GO:0009744_and_GO:0009749_and_GO:0009750_and_GO:0046686_and_GO:0055114_and_	GO:0004739_and_GO:0008270_and_GO:0016624_and_GO:0050897_and_	GO:0005634_and_GO:0005739_and_GO:0005829_and_GO:0043231_and_	1.38178	1.17054
GLYMA20G18980	GO:0006635_and_GO:0008152_and_GO:0009407_and_GO:0009611_and_GO:0009695_and_GO:0009789_and_GO:0010111_and_GO:0019395_and_GO:0043161_and_GO:0051788_and_GO:0080129_and_	GO:0003824_and_GO:0003988_and_GO:0016747_and_	GO:0005730_and_GO:0005739_and_GO:0005774_and_GO:0005777_and_GO:0009507_and_GO:0016020_and_	1.37793	0.407063
GLYMA18G04540	GO:0006629_and_GO:0016042_and_	GO:0004091_and_GO:0004806_and_GO:0005516_and_	GO:0005886_and_	1.37738	0.831092
GLYMA04G02240	GO:0000271_and_GO:0006098_and_GO:0006417_and_GO:0009411_and_GO:0009637_and_GO:0009644_and_GO:0009657_and_GO:0009744_and_GO:0009825_and_GO:0009932_and_GO:0009965_and_GO:0010114_and_GO:0010155_and_GO:0010218_and_GO:0010817_and_GO:0017148_and_GO:0019344_and_GO:0030154_and_GO:0042744_and_GO:0043481_and_GO:0045893_and_GO:0046686_and_GO:0046688_and_GO:0048767_and_GO:0055070_and_GO:0071555_and_	GO:0005507_and_GO:0009055_and_	GO:0009507_and_GO:0009534_and_GO:0009543_and_GO:0009570_and_GO:0009579_and_GO:0031977_and_	1.37701	1.48114
GLYMA07G26890	GO:0000160_and_GO:0006355_and_GO:0007623_and_GO:0009723_and_GO:0009735_and_GO:0009736_and_GO:0009873_and_GO:0010029_and_GO:0010119_and_GO:0010150_and_GO:0031537_and_GO:0048831_and_	GO:0000156_and_GO:0003700_and_GO:0005515_and_	GO:0005634_and_	1.37447	0.772706
GLYMA02G44040	GO:0000165_and_GO:0006612_and_GO:0006777_and_GO:0007154_and_GO:0009409_and_GO:0009734_and_GO:0009738_and_GO:0009862_and_GO:0009867_and_GO:0010363_and_GO:0030968_and_GO:0031348_and_GO:0032324_and_GO:0043069_and_GO:0050832_and_	GO:0030151_and_	GO:0005737_and_GO:0005829_and_	1.37427	0.744971
GLYMA04G21910	GO:0006633_and_GO:0008152_and_	GO:0000036_and_GO:0016297_and_GO:0016790_and_	GO:0009507_and_GO:0009536_and_	1.37319	0.865981
GLYMA16G19580	GO:0006221_and_GO:0009218_and_	GO:0003883_and_	GO:0005737_and_	1.37288	0.95276
GLYMA07G03610	GO:0006096_and_GO:0006833_and_GO:0006972_and_GO:0007030_and_GO:0008152_and_GO:0009098_and_GO:0009266_and_GO:0009651_and_GO:0046686_and_	GO:0003861_and_GO:0016836_and_	GO:0005739_and_GO:0009316_and_GO:0009507_and_GO:0009536_and_GO:0009570_and_	1.37273	1.1467
GLYMA03G29880	GO:0006511_and_GO:0009853_and_GO:0015031_and_GO:0051788_and_GO:0080129_and_	GO:0015450_and_	GO:0005739_and_GO:0005744_and_GO:0005747_and_GO:0009507_and_GO:0009527_and_GO:0016020_and_	1.3723	0.698129
GLYMA16G04420	GO:0006184_and_GO:0007017_and_GO:0007018_and_GO:0046686_and_GO:0051258_and_	GO:0003924_and_GO:0005198_and_GO:0005200_and_GO:0005525_and_	GO:0005618_and_GO:0005737_and_GO:0005829_and_GO:0005874_and_GO:0009506_and_GO:0016020_and_GO:0043234_and_GO:0045298_and_	1.37193	1.17981
GLYMA13G43820	GO:0008152_and_GO:0009853_and_	GO:0005524_and_GO:0008887_and_GO:0016301_and_	GO:0005634_and_GO:0009507_and_GO:0009570_and_GO:0009941_and_	1.37112	0.780866
GLYMA10G09750	GO:0000165_and_GO:0002679_and_GO:0006612_and_GO:0006944_and_GO:0009862_and_GO:0009867_and_GO:0010150_and_GO:0010200_and_GO:0010310_and_GO:0010363_and_GO:0031348_and_GO:0042742_and_GO:0043069_and_GO:0050832_and_GO:0051607_and_GO:0051707_and_	GO:0003674_and_	GO:0005739_and_GO:0009507_and_	1.37072	1.37523
GLYMA09G32850	GO:0006816_and_GO:0007030_and_GO:0007033_and_GO:0008299_and_GO:0009611_and_GO:0009651_and_GO:0009805_and_GO:0015936_and_GO:0016126_and_GO:0019287_and_GO:0055114_and_GO:0060964_and_	GO:0004420_and_GO:0005515_and_GO:0016616_and_GO:0042282_and_GO:0050661_and_GO:0050662_and_	GO:0005783_and_GO:0005789_and_GO:0016020_and_GO:0016021_and_	1.36963	0.819789
GLYMA16G29330	GO:0008152_and_	GO:0008194_and_GO:0016757_and_GO:0016758_and_GO:0080043_and_GO:0080044_and_GO:0080045_and_GO:0080046_and_	GO:0005634_and_GO:0005829_and_	1.36921	1.10998
GLYMA16G05380	GO:0008152_and_GO:0008652_and_	GO:0004072_and_GO:0016597_and_	GO:0009507_and_GO:0009570_and_	1.36903	0.880841
GLYMA20G33190	GO:0000023_and_GO:0005982_and_GO:0005983_and_GO:0006470_and_GO:0007623_and_GO:0016311_and_GO:0019252_and_GO:0019761_and_GO:0043085_and_	GO:0005515_and_GO:0008138_and_GO:0016791_and_GO:0019203_and_GO:0030247_and_	GO:0005737_and_GO:0009507_and_GO:0009570_and_	1.36885	1.2047
GLYMA03G31570	GO:0006612_and_GO:0006629_and_GO:0009697_and_GO:0009863_and_GO:0009867_and_GO:0010363_and_GO:0016036_and_GO:0019375_and_GO:0031348_and_GO:0042631_and_GO:0045087_and_	GO:0004806_and_GO:0008970_and_GO:0047714_and_	GO:0009507_and_	1.36801	0.842642
GLYMA06G06370	GO:0045036_and_GO:0055114_and_	GO:0010277_and_GO:0016491_and_GO:0051537_and_	GO:0009507_and_GO:0009941_and_	1.36777	1.00215
GLYMA06G14140	GO:0006412_and_GO:0044238_and_	GO:0003735_and_	GO:0005840_and_GO:0009507_and_GO:0009534_and_GO:0009570_and_	1.36725	0.439596
GLYMA05G06450	GO:0007165_and_	GO:0008601_and_	GO:0000159_and_GO:0005634_and_GO:0005829_and_	1.36689	0.964814
GLYMA18G02300	GO:0009832_and_GO:0016049_and_GO:0030243_and_GO:0030244_and_GO:0051211_and_	0	GO:0005634_and_GO:0005737_and_GO:0005886_and_GO:0009506_and_	1.36585	0.834878
GLYMA05G27360	GO:0006561_and_GO:0006593_and_GO:0006635_and_GO:0007031_and_GO:0009626_and_GO:0009651_and_GO:0009816_and_GO:0010260_and_GO:0019544_and_GO:0042538_and_	GO:0004587_and_GO:0008270_and_	GO:0005737_and_GO:0005739_and_	1.36306	1.05212
GLYMA03G32520	GO:0000165_and_GO:0006612_and_GO:0006855_and_GO:0007165_and_GO:0009414_and_GO:0009595_and_GO:0009697_and_GO:0009723_and_GO:0009733_and_GO:0009737_and_GO:0009738_and_GO:0009751_and_GO:0009753_and_GO:0009862_and_GO:0009867_and_GO:0010193_and_GO:0010200_and_GO:0010310_and_GO:0010363_and_GO:0015692_and_GO:0031348_and_GO:0042538_and_GO:0042742_and_GO:0043069_and_GO:0043900_and_GO:0046865_and_GO:005083…	GO:0000166_and_GO:0005524_and_GO:0016887_and_GO:0017111_and_GO:0042626_and_	GO:0005886_and_	1.36287	0.487173
GLYMA06G45780	GO:0008152_and_GO:0016099_and_	GO:0000287_and_GO:0010333_and_GO:0016829_and_GO:0034768_and_GO:0050551_and_	GO:0009507_and_	1.36287	0.487173
GLYMA04G01090	GO:0006355_and_GO:0007623_and_GO:0009416_and_GO:0045893_and_	GO:0003677_and_GO:0003700_and_GO:0008270_and_GO:0043565_and_	GO:0005634_and_	1.36239	1.02059
GLYMA16G07970	GO:0019761_and_GO:0042744_and_GO:0046686_and_GO:0055114_and_	GO:0009055_and_GO:0016491_and_GO:0016656_and_GO:0050660_and_	GO:0005737_and_GO:0005778_and_GO:0009941_and_	1.362	1.24696
GLYMA18G47240	GO:0000226_and_GO:0006342_and_GO:0007155_and_GO:0008360_and_GO:0009965_and_GO:0010090_and_GO:0010091_and_GO:0010482_and_GO:0016572_and_GO:0031129_and_GO:0042814_and_GO:0045010_and_GO:0045604_and_GO:0048444_and_GO:0048530_and_GO:0051225_and_GO:0051322_and_GO:0051567_and_GO:0055114_and_GO:2000039_and_	GO:0000166_and_GO:0005515_and_GO:0016616_and_GO:0042802_and_GO:0042803_and_GO:0048037_and_	GO:0005829_and_	1.36196	1.01685
GLYMA14G06430	GO:0007623_and_GO:0048767_and_	GO:0016791_and_	GO:0005634_and_	1.36058	1.43237
GLYMA06G42800	GO:0006457_and_	GO:0031072_and_GO:0051082_and_GO:0051536_and_	GO:0009507_and_	1.36007	0.766452
GLYMA06G04760	GO:0008202_and_GO:0009611_and_GO:0010051_and_	GO:0000166_and_GO:0035671_and_	GO:0005829_and_	1.35932	0.756802
GLYMA08G06700	GO:0006612_and_GO:0009963_and_GO:0010363_and_	0	GO:0009507_and_	1.35885	0.89429
GLYMA15G41690	GO:0006333_and_GO:0006540_and_GO:0008152_and_GO:0009408_and_GO:0009416_and_GO:0009450_and_GO:0055114_and_GO:0072593_and_	GO:0004028_and_GO:0004777_and_GO:0005507_and_GO:0016491_and_GO:0016620_and_GO:0051287_and_	GO:0005739_and_GO:0005759_and_GO:0009507_and_GO:0009570_and_	1.35877	0.570782
GLYMA15G17010	GO:0001510_and_GO:0006412_and_	GO:0003735_and_	GO:0005622_and_GO:0005737_and_GO:0005840_and_GO:0022625_and_GO:0022626_and_	1.35861	1.04716
GLYMA13G04940	GO:0009627_and_GO:0018401_and_GO:0034976_and_GO:0055114_and_	GO:0005506_and_GO:0016491_and_GO:0016705_and_GO:0016706_and_GO:0031418_and_	GO:0005576_and_GO:0005768_and_GO:0005774_and_GO:0005794_and_GO:0005802_and_	1.35714	0.743189
GLYMA10G04980	GO:0009408_and_GO:0009644_and_GO:0042538_and_GO:0042542_and_	GO:0003674_and_	GO:0005739_and_	1.35557	1.20163
GLYMA19G35230	GO:0000226_and_GO:0000911_and_GO:0006810_and_GO:0006888_and_GO:0009651_and_GO:0030007_and_GO:0043090_and_GO:0055085_and_	GO:0000166_and_GO:0005524_and_GO:0008281_and_GO:0016887_and_GO:0017111_and_GO:0042626_and_	GO:0000325_and_GO:0005773_and_GO:0005774_and_GO:0005886_and_	1.35412	1.24883
GLYMA18G53440	GO:0001666_and_GO:0006355_and_GO:0009862_and_GO:0010310_and_	0	GO:0005634_and_	1.35383	0.930658
GLYMA12G09540	GO:0006886_and_GO:0006888_and_GO:0016192_and_	GO:0005215_and_GO:0008270_and_	GO:0005737_and_GO:0030127_and_	1.3538	0.528686
GLYMA07G30460	GO:0009058_and_GO:0009089_and_GO:0009693_and_GO:0009862_and_	GO:0003824_and_GO:0005507_and_GO:0008483_and_GO:0010285_and_GO:0016740_and_GO:0030170_and_	GO:0009507_and_GO:0009570_and_	1.3537	1.19081
GLYMA05G05290	GO:0000038_and_GO:0000165_and_GO:0006612_and_GO:0006983_and_GO:0006984_and_GO:0007154_and_GO:0009409_and_GO:0009414_and_GO:0009738_and_GO:0009862_and_GO:0009867_and_GO:0010363_and_GO:0030968_and_GO:0031348_and_GO:0034976_and_GO:0043066_and_GO:0043069_and_GO:0050832_and_	GO:0005515_and_	GO:0005635_and_GO:0005737_and_GO:0005783_and_GO:0005886_and_	1.35329	1.57147
GLYMA12G04150	GO:0000096_and_GO:0006096_and_GO:0006098_and_GO:0006364_and_GO:0006546_and_GO:0006636_and_GO:0006733_and_GO:0006766_and_GO:0008652_and_GO:0009072_and_GO:0009073_and_GO:0009106_and_GO:0009108_and_GO:0009117_and_GO:0009657_and_GO:0009695_and_GO:0009737_and_GO:0009965_and_GO:0010207_and_GO:0010304_and_GO:0015995_and_GO:0019252_and_GO:0019288_and_GO:0019344_and_GO:0019748_and_GO:0019760_and_GO:003015…	GO:0003824_and_GO:0004332_and_	GO:0009507_and_GO:0009570_and_GO:0009579_and_GO:0009941_and_GO:0010287_and_GO:0016020_and_GO:0048046_and_	1.35329	1.94283
GLYMA15G09050	GO:0006468_and_GO:0007169_and_GO:0009627_and_GO:0009793_and_GO:0031347_and_	GO:0004672_and_GO:0004674_and_GO:0005524_and_GO:0016772_and_	GO:0005886_and_	1.35295	0.646371
GLYMA18G10260	GO:0044237_and_GO:0048610_and_GO:0048868_and_	GO:0000166_and_GO:0003824_and_GO:0004022_and_GO:0050662_and_	0	1.3521	0.756429
GLYMA14G36540	GO:0006096_and_GO:0008152_and_GO:0009060_and_GO:0009744_and_GO:0009749_and_GO:0009750_and_GO:0019722_and_GO:0042742_and_GO:0046686_and_	GO:0003824_and_GO:0004739_and_	GO:0005730_and_GO:0005739_and_GO:0005774_and_GO:0048046_and_	1.35146	0.812886
GLYMA08G20770	GO:0006810_and_GO:0055085_and_	GO:0000166_and_GO:0005524_and_GO:0016887_and_GO:0017111_and_GO:0042626_and_	GO:0000325_and_GO:0005774_and_GO:0005886_and_GO:0016021_and_	1.34867	0.388335
GLYMA14G05390	GO:0000165_and_GO:0006612_and_GO:0009595_and_GO:0009620_and_GO:0009693_and_GO:0009697_and_GO:0009862_and_GO:0009867_and_GO:0010200_and_GO:0010310_and_GO:0010363_and_GO:0030003_and_GO:0031348_and_GO:0042742_and_GO:0043900_and_GO:0050832_and_GO:0055114_and_GO:0070838_and_GO:0071398_and_	GO:0009815_and_GO:0016491_and_GO:0016706_and_	GO:0005737_and_	1.34787	1.50759
GLYMA05G05030	GO:0009611_and_	GO:0016787_and_	GO:0005829_and_	1.34786	1.11213
GLYMA18G02110	GO:0006635_and_GO:0006810_and_GO:0007031_and_GO:0009407_and_GO:0010030_and_GO:0015916_and_GO:0043161_and_GO:0051788_and_GO:0055085_and_GO:0080129_and_	GO:0000166_and_GO:0005524_and_GO:0016887_and_GO:0017111_and_GO:0042626_and_	GO:0005777_and_GO:0005886_and_GO:0016020_and_GO:0016021_and_GO:0046861_and_	1.34764	0.817444
GLYMA10G26690	GO:0001666_and_GO:0006612_and_GO:0006810_and_GO:0006820_and_GO:0006862_and_GO:0006888_and_GO:0006944_and_GO:0009737_and_GO:0009862_and_GO:0010310_and_GO:0010311_and_GO:0010363_and_GO:0015695_and_GO:0015696_and_GO:0015802_and_GO:0031347_and_GO:0043069_and_GO:0043090_and_GO:0043269_and_GO:0051258_and_GO:0080167_and_GO:0080181_and_	GO:0008519_and_	GO:0005634_and_GO:0005886_and_GO:0009506_and_GO:0016020_and_	1.34722	0.815617
GLYMA07G06590	GO:0001510_and_GO:0006094_and_GO:0006096_and_GO:0006412_and_GO:0008283_and_GO:0009220_and_GO:0009651_and_GO:0009965_and_GO:0042254_and_GO:0046686_and_	GO:0003735_and_GO:0008097_and_	GO:0005622_and_GO:0005730_and_GO:0005737_and_GO:0005773_and_GO:0005829_and_GO:0005840_and_GO:0005886_and_GO:0022625_and_GO:0022626_and_	1.34698	1.30282
GLYMA10G33680	GO:0006457_and_GO:0006626_and_GO:0007005_and_GO:0009408_and_GO:0009644_and_GO:0034976_and_GO:0042026_and_GO:0042542_and_GO:0044267_and_GO:0046686_and_GO:0051131_and_	GO:0005507_and_GO:0005524_and_	GO:0005739_and_GO:0005759_and_GO:0005774_and_GO:0005829_and_GO:0022626_and_	1.34698	0.854801
GLYMA04G41080	GO:0000023_and_GO:0006098_and_GO:0007568_and_GO:0019252_and_GO:0043085_and_	GO:0003674_and_	GO:0009507_and_GO:0009534_and_GO:0009535_and_GO:0009941_and_	1.345	1.16179
GLYMA14G19220	GO:0006012_and_GO:0008152_and_GO:0019566_and_GO:0046835_and_	GO:0004335_and_GO:0005524_and_GO:0009702_and_GO:0016301_and_GO:0016773_and_	GO:0005737_and_GO:0005829_and_GO:0009506_and_	1.34348	0.801704
GLYMA12G03610	GO:0006979_and_GO:0055114_and_	GO:0004601_and_GO:0016688_and_GO:0020037_and_	GO:0005739_and_GO:0005773_and_GO:0005774_and_GO:0005777_and_GO:0005778_and_GO:0009506_and_GO:0009507_and_GO:0009536_and_GO:0009941_and_	1.34338	0.828442
GLYMA08G17650	GO:0006468_and_	GO:0004672_and_GO:0004712_and_GO:0005524_and_GO:0016772_and_	GO:0005634_and_GO:0005829_and_	1.343	0.993674
GLYMA08G23450	GO:0009073_and_GO:0010207_and_GO:0016226_and_	GO:0003674_and_	GO:0009507_and_GO:0009570_and_GO:0009571_and_	1.34168	1.07472
GLYMA07G12660	GO:0006486_and_GO:0006783_and_GO:0009116_and_GO:0009156_and_GO:0009165_and_GO:0044249_and_	GO:0000287_and_GO:0004749_and_	GO:0009507_and_GO:0009536_and_	1.34157	0.833918
GLYMA06G18120	GO:0006006_and_GO:0006094_and_GO:0006096_and_GO:0006098_and_GO:0006833_and_GO:0006972_and_GO:0006979_and_GO:0007010_and_GO:0007030_and_GO:0009266_and_GO:0009651_and_GO:0010498_and_GO:0019288_and_GO:0019761_and_GO:0042742_and_GO:0046686_and_GO:0051049_and_GO:0055114_and_	GO:0004365_and_GO:0005507_and_GO:0008270_and_	GO:0005618_and_GO:0005634_and_GO:0005730_and_GO:0005737_and_GO:0005739_and_GO:0005829_and_GO:0005886_and_GO:0009506_and_GO:0009507_and_GO:0016020_and_	1.33998	0.962335
GLYMA06G07880	GO:0007062_and_GO:0009640_and_GO:0009793_and_GO:0009845_and_GO:0009880_and_GO:0009908_and_GO:0009909_and_GO:0009933_and_GO:0010072_and_GO:0010154_and_GO:0010162_and_GO:0010182_and_GO:0010228_and_GO:0010431_and_GO:0010564_and_GO:0016567_and_GO:0019915_and_GO:0045595_and_GO:0048366_and_GO:0048367_and_GO:0048825_and_GO:0048827_and_GO:0050826_and_GO:0051301_and_	GO:0000166_and_GO:0005515_and_	GO:0005634_and_GO:0080008_and_	1.33985	1.36737
GLYMA19G40080	GO:0001510_and_GO:0006342_and_GO:0006412_and_GO:0009165_and_GO:0009220_and_GO:0042254_and_GO:0051567_and_	GO:0003735_and_	GO:0005622_and_GO:0005737_and_GO:0005840_and_GO:0005886_and_GO:0022625_and_	1.33951	1.76566
GLYMA12G08430	GO:0006007_and_GO:0019243_and_	GO:0000166_and_GO:0005215_and_GO:0005524_and_GO:0016887_and_GO:0017111_and_	GO:0005886_and_	1.33951	0.768124
GLYMA14G38620	GO:0006511_and_GO:0009960_and_GO:0042023_and_GO:0043161_and_GO:0043248_and_GO:0048443_and_GO:0051049_and_GO:0051510_and_GO:0051788_and_	GO:0004842_and_GO:0005515_and_GO:0016881_and_	GO:0005634_and_GO:0005737_and_	1.33791	2.03891
GLYMA10G32830	GO:0009611_and_GO:0015824_and_GO:0050832_and_	GO:0004867_and_	GO:0005576_and_GO:0005618_and_	1.33706	0.738035
GLYMA10G07430	GO:0006468_and_GO:0006979_and_	GO:0004672_and_GO:0004674_and_GO:0004713_and_GO:0005524_and_GO:0016301_and_GO:0016772_and_	GO:0005634_and_	1.33703	0.849719
GLYMA10G32410	GO:0002679_and_GO:0006355_and_GO:0007165_and_GO:0009414_and_GO:0009611_and_GO:0009651_and_GO:0009695_and_GO:0009723_and_GO:0009733_and_GO:0009737_and_GO:0009738_and_GO:0009753_and_GO:0009867_and_GO:0009873_and_GO:0010200_and_GO:0035556_and_GO:0042538_and_GO:0046686_and_GO:0052542_and_	GO:0003677_and_GO:0003700_and_	GO:0005634_and_	1.33616	0.793714
GLYMA18G51090	GO:0000394_and_GO:0008150_and_GO:0009086_and_	GO:0016757_and_	GO:0005768_and_GO:0005794_and_GO:0005802_and_	1.33561	1.35984
GLYMA03G41290	GO:0006094_and_GO:0007010_and_GO:0009627_and_GO:0010498_and_GO:0042742_and_	0	GO:0005634_and_GO:0005829_and_GO:0009507_and_GO:0016020_and_	1.33478	1.32624
GLYMA09G06220	GO:0006355_and_GO:0006511_and_GO:0006635_and_GO:0007165_and_GO:0007623_and_GO:0009639_and_GO:0009908_and_GO:0010114_and_GO:0010498_and_GO:0016558_and_GO:0031146_and_GO:0042752_and_GO:0043153_and_GO:0044265_and_	GO:0004842_and_GO:0004871_and_GO:0005515_and_GO:0009882_and_	GO:0005634_and_GO:0005829_and_GO:0019005_and_	1.3345	0.796231
GLYMA04G06780	GO:0006970_and_GO:0009414_and_GO:0009832_and_GO:0009834_and_GO:0010116_and_GO:0010413_and_GO:0030244_and_GO:0042742_and_GO:0045492_and_GO:0050832_and_	GO:0016757_and_GO:0016759_and_GO:0016760_and_	GO:0005618_and_GO:0005886_and_GO:0016020_and_	1.33373	0.634349
GLYMA02G07940	GO:0006520_and_GO:0006807_and_GO:0009646_and_GO:0009651_and_GO:0046686_and_GO:0055114_and_	GO:0000166_and_GO:0004353_and_GO:0005507_and_GO:0005524_and_GO:0008270_and_GO:0016491_and_GO:0016639_and_GO:0050897_and_	GO:0005739_and_	1.33373	0.634349
GLYMA09G02500	GO:0008150_and_GO:0015979_and_	GO:0003674_and_	GO:0009507_and_GO:0009570_and_	1.33227	1.32141
GLYMA15G12130	GO:0006091_and_GO:0006354_and_GO:0009767_and_GO:0010207_and_GO:0015979_and_GO:0019684_and_GO:0022904_and_	GO:0009055_and_GO:0016491_and_GO:0045156_and_	GO:0009507_and_GO:0009512_and_GO:0009534_and_GO:0009535_and_GO:0009579_and_GO:0016020_and_GO:0042651_and_	1.33186	1.30392
GLYMA06G09280	GO:0006865_and_	GO:0015171_and_	GO:0005886_and_GO:0016020_and_	1.33181	1.05188
GLYMA20G30750	GO:0000394_and_GO:0008150_and_GO:0009086_and_	GO:0003674_and_	GO:0005739_and_GO:0009506_and_	1.3303	0.922208
GLYMA01G32690	GO:0000165_and_GO:0002679_and_GO:0006612_and_GO:0006944_and_GO:0006955_and_GO:0008219_and_GO:0009626_and_GO:0009862_and_GO:0009867_and_GO:0010200_and_GO:0010310_and_GO:0010337_and_GO:0010363_and_GO:0031348_and_GO:0042742_and_GO:0043069_and_GO:0050832_and_GO:0052542_and_	0	0	1.33026	1.09238
GLYMA02G01960	GO:0006355_and_GO:0008219_and_GO:0009723_and_GO:0009735_and_GO:0009753_and_GO:0009873_and_GO:0010286_and_GO:0045893_and_GO:0051707_and_	GO:0003677_and_GO:0003700_and_GO:0005515_and_	GO:0005634_and_GO:0005737_and_GO:0005886_and_	1.32978	0.793372
GLYMA06G14200	GO:0006598_and_GO:0009611_and_GO:0009698_and_GO:0009805_and_GO:0009809_and_GO:0009963_and_GO:0016126_and_GO:0042398_and_GO:0051555_and_	GO:0030744_and_GO:0030755_and_GO:0033799_and_GO:0047763_and_	GO:0005634_and_GO:0005737_and_GO:0005829_and_GO:0005886_and_GO:0009506_and_	1.32956	1.78001
GLYMA03G36960	GO:0006396_and_GO:0006486_and_GO:0006499_and_GO:0006511_and_GO:0006888_and_GO:0007049_and_GO:0007062_and_GO:0009733_and_GO:0009753_and_GO:0009790_and_GO:0009793_and_GO:0009867_and_GO:0009880_and_GO:0010072_and_GO:0010087_and_GO:0010162_and_GO:0010265_and_GO:0010431_and_GO:0010564_and_GO:0022402_and_GO:0042752_and_GO:0043090_and_GO:0045595_and_GO:0048316_and_GO:0048366_and_GO:0048825_and_GO:005130…	GO:0005515_and_GO:0031625_and_	GO:0000151_and_GO:0000794_and_GO:0005634_and_GO:0005737_and_GO:0005819_and_GO:0005829_and_GO:0009524_and_	1.32774	0.835515
GLYMA08G03930	GO:0000373_and_GO:0006364_and_GO:0006399_and_GO:0009658_and_	GO:0003723_and_	GO:0009507_and_	1.32737	1.20254
GLYMA03G33850	GO:0001736_and_GO:0002237_and_GO:0006810_and_GO:0006869_and_GO:0006891_and_GO:0006970_and_GO:0006979_and_GO:0008219_and_GO:0009408_and_GO:0009651_and_GO:0009723_and_GO:0009725_and_GO:0009753_and_GO:0009755_and_GO:0009789_and_GO:0009871_and_GO:0009873_and_GO:0009926_and_GO:0010119_and_GO:0010150_and_GO:0010182_and_GO:0010351_and_GO:0016558_and_GO:0031348_and_GO:0042742_and_GO:0048765_and_GO:004882…	GO:0005215_and_GO:0005515_and_	GO:0005886_and_	1.3268	0.983168
GLYMA13G34720	GO:0007030_and_GO:0007033_and_GO:0042744_and_GO:0055085_and_	GO:0005509_and_	GO:0000325_and_GO:0005773_and_GO:0005774_and_GO:0009506_and_GO:0009507_and_GO:0016020_and_GO:0016021_and_	1.32678	0.873837
GLYMA13G23090	GO:0006970_and_GO:0046686_and_GO:0055062_and_	GO:0003993_and_GO:0004722_and_GO:0016787_and_GO:0046872_and_	GO:0005576_and_GO:0005773_and_GO:0005829_and_GO:0009505_and_	1.3266	0.547953
GLYMA13G24950	GO:0006635_and_GO:0008150_and_GO:0016558_and_	GO:0003674_and_	GO:0009507_and_	1.32622	1.04158
GLYMA02G16320	GO:0006457_and_GO:0008150_and_GO:0009408_and_GO:0009644_and_GO:0042542_and_	GO:0016595_and_	0	1.3257	0.908032
GLYMA16G04940	GO:0006006_and_GO:0006096_and_GO:0006364_and_GO:0009409_and_GO:0009416_and_GO:0009637_and_GO:0009644_and_GO:0009657_and_GO:0009744_and_GO:0009749_and_GO:0010114_and_GO:0010155_and_GO:0010207_and_GO:0010218_and_GO:0018119_and_GO:0019253_and_GO:0042742_and_GO:0055114_and_	GO:0000166_and_GO:0005515_and_GO:0016620_and_GO:0050661_and_GO:0051287_and_	GO:0009507_and_GO:0009535_and_GO:0009570_and_GO:0009941_and_GO:0010319_and_GO:0016020_and_GO:0048046_and_	1.32543	1.19096
GLYMA18G42730	GO:0006468_and_GO:0006857_and_GO:0006995_and_GO:0009627_and_GO:0031347_and_	GO:0004672_and_GO:0004713_and_GO:0005524_and_GO:0016301_and_GO:0016772_and_	GO:0005634_and_GO:0005886_and_GO:0009506_and_GO:0016020_and_	1.32451	1.15772
GLYMA08G24580	GO:0006612_and_GO:0006812_and_GO:0008152_and_GO:0009963_and_GO:0010363_and_GO:0015914_and_	GO:0000166_and_GO:0000287_and_GO:0003824_and_GO:0004012_and_GO:0005515_and_GO:0005524_and_GO:0015662_and_GO:0016820_and_GO:0046872_and_	GO:0005886_and_	1.32398	1.27637
GLYMA06G23330	GO:0006364_and_GO:0009902_and_GO:0010027_and_GO:0010207_and_GO:0019684_and_GO:0034660_and_GO:0035304_and_GO:0042793_and_GO:0045893_and_	0	GO:0005634_and_GO:0009507_and_GO:0009707_and_	1.32312	0.84931
GLYMA16G08960	GO:0006574_and_GO:0006635_and_GO:0008152_and_GO:0009409_and_GO:0009733_and_	GO:0003824_and_GO:0003860_and_	0	1.3217	0.92195
GLYMA04G28020	GO:0006412_and_	GO:0003735_and_	GO:0005622_and_GO:0005840_and_GO:0009507_and_GO:0009570_and_GO:0009579_and_GO:0009941_and_	1.32158	0.700212
GLYMA17G36360	GO:0006612_and_GO:0008150_and_GO:0009611_and_GO:0009612_and_GO:0009646_and_GO:0009863_and_GO:0009867_and_GO:0010200_and_GO:0010363_and_	GO:0003674_and_	GO:0005886_and_GO:0009507_and_	1.3203	1.0022
GLYMA09G41850	GO:0006598_and_GO:0009611_and_GO:0009698_and_GO:0009805_and_GO:0009809_and_GO:0009963_and_GO:0016126_and_GO:0042398_and_GO:0051555_and_	GO:0030744_and_GO:0030755_and_GO:0033799_and_GO:0047763_and_	GO:0005634_and_GO:0005737_and_GO:0005829_and_GO:0005886_and_GO:0009506_and_	1.31826	1.08291
GLYMA18G46920	GO:0006096_and_GO:0006535_and_GO:0006833_and_GO:0006972_and_GO:0007030_and_GO:0008152_and_GO:0009266_and_GO:0009651_and_GO:0009684_and_GO:0009750_and_GO:0019288_and_GO:0019344_and_GO:0019499_and_GO:0019500_and_GO:0019761_and_GO:0032880_and_GO:0042744_and_GO:0046686_and_GO:0051410_and_GO:0080147_and_	GO:0003824_and_GO:0004124_and_GO:0005507_and_GO:0030170_and_GO:0050017_and_	GO:0005739_and_GO:0009507_and_	1.31675	0.523363
GLYMA07G37540	GO:0008152_and_GO:0009416_and_GO:0009744_and_GO:0009750_and_GO:0046949_and_	GO:0003826_and_GO:0004147_and_GO:0008270_and_GO:0016407_and_GO:0016746_and_GO:0043754_and_GO:0048037_and_	GO:0005739_and_	1.31645	0.917412
GLYMA06G47740	GO:0006096_and_GO:0006833_and_GO:0006972_and_GO:0007030_and_GO:0009266_and_GO:0009651_and_GO:0046686_and_	GO:0004857_and_GO:0030599_and_GO:0046910_and_	0	1.31563	1.38438
GLYMA10G43060	GO:0006468_and_GO:0007015_and_GO:0008152_and_GO:0009658_and_	GO:0004672_and_GO:0004674_and_GO:0004712_and_GO:0004713_and_GO:0005524_and_GO:0016597_and_GO:0016772_and_	GO:0005829_and_GO:0005886_and_	1.31557	1.27268
GLYMA11G12960	GO:0001666_and_GO:0009862_and_GO:0010310_and_GO:0015671_and_	GO:0005506_and_GO:0019825_and_GO:0020037_and_	GO:0005618_and_GO:0005737_and_GO:0005829_and_GO:0005886_and_GO:0009506_and_	1.3151	1.09695
GLYMA07G15960	GO:0000272_and_GO:0005982_and_GO:0006364_and_GO:0006694_and_GO:0009409_and_GO:0009664_and_GO:0009697_and_GO:0009814_and_GO:0015995_and_GO:0019288_and_GO:0019684_and_GO:0042742_and_GO:0055114_and_	GO:0000166_and_GO:0003854_and_GO:0005507_and_GO:0016616_and_	GO:0009507_and_GO:0009570_and_GO:0009579_and_GO:0048046_and_	1.31398	1.13748
GLYMA17G15320	GO:0001676_and_GO:0002213_and_GO:0006612_and_GO:0006631_and_GO:0006633_and_GO:0006635_and_GO:0008152_and_GO:0009555_and_GO:0009611_and_GO:0009620_and_GO:0009695_and_GO:0009753_and_GO:0009863_and_GO:0010363_and_GO:0043069_and_GO:0046686_and_GO:0050832_and_GO:0055114_and_	GO:0003995_and_GO:0003997_and_GO:0016627_and_GO:0050660_and_	GO:0005737_and_GO:0005777_and_GO:0009506_and_	1.31334	0.650871
GLYMA13G38790	GO:0006457_and_GO:0006499_and_GO:0009408_and_GO:0009644_and_GO:0042542_and_	GO:0005524_and_GO:0031072_and_GO:0051082_and_	GO:0005737_and_GO:0005829_and_GO:0005886_and_GO:0009506_and_	1.31286	0.890519
GLYMA19G44010	GO:0000096_and_GO:0006098_and_GO:0006364_and_GO:0006546_and_GO:0006631_and_GO:0006636_and_GO:0006655_and_GO:0006733_and_GO:0006766_and_GO:0008652_and_GO:0009072_and_GO:0009106_and_GO:0009108_and_GO:0009117_and_GO:0009408_and_GO:0009416_and_GO:0009695_and_GO:0009965_and_GO:0010028_and_GO:0015994_and_GO:0015995_and_GO:0016117_and_GO:0016122_and_GO:0019216_and_GO:0019288_and_GO:0019748_and_GO:003015…	GO:0005515_and_GO:0046422_and_	GO:0009507_and_GO:0009534_and_GO:0009543_and_GO:0030095_and_GO:0031977_and_	1.31241	1.51405
GLYMA08G23550	GO:0006470_and_GO:0006499_and_GO:0009610_and_GO:0016036_and_GO:0019375_and_GO:0042631_and_	GO:0003824_and_GO:0004722_and_	GO:0005634_and_GO:0005886_and_GO:0008287_and_	1.31169	0.68798
GLYMA13G38910	GO:0000303_and_GO:0006355_and_GO:0006612_and_GO:0009610_and_GO:0009651_and_GO:0009733_and_GO:0009737_and_GO:0009743_and_GO:0009862_and_GO:0009873_and_GO:0009963_and_GO:0010197_and_GO:0010201_and_GO:0010363_and_GO:0019344_and_GO:0048513_and_	GO:0003677_and_GO:0003700_and_GO:0042803_and_GO:0043565_and_GO:0046982_and_	GO:0005634_and_GO:0005737_and_	1.31132	1.30695
GLYMA15G16950	GO:0006656_and_GO:0009058_and_	GO:0003824_and_GO:0004105_and_GO:0016779_and_	GO:0005634_and_	1.31085	1.08868
GLYMA19G37500	GO:0018119_and_GO:0042742_and_	GO:0016209_and_GO:0016491_and_	GO:0009505_and_GO:0009507_and_GO:0009536_and_GO:0009570_and_GO:0009579_and_GO:0009941_and_	1.31085	0.855441
GLYMA04G39960	GO:0000394_and_GO:0006813_and_GO:0009086_and_GO:0010075_and_GO:0071805_and_	GO:0015079_and_	GO:0005739_and_GO:0005886_and_GO:0016020_and_	1.30993	1.12621
GLYMA07G36160	GO:0000041_and_GO:0006855_and_GO:0009926_and_GO:0010359_and_GO:0048364_and_GO:0071366_and_	GO:0000166_and_GO:0005215_and_GO:0005524_and_GO:0016887_and_GO:0017111_and_GO:0042626_and_	GO:0005886_and_GO:0009506_and_GO:0016020_and_	1.3099	0.625822
GLYMA12G31700	GO:0006635_and_GO:0006914_and_GO:0007165_and_GO:0009561_and_GO:0009627_and_GO:0009697_and_GO:0009755_and_GO:0016558_and_GO:0044265_and_GO:0051603_and_GO:0051726_and_GO:0055046_and_	GO:0008270_and_	GO:0005634_and_GO:0005886_and_	1.30855	0.848845
GLYMA15G07420	GO:0001510_and_GO:0006412_and_GO:0009409_and_	GO:0003735_and_	GO:0005622_and_GO:0005634_and_GO:0005730_and_GO:0005774_and_GO:0005829_and_GO:0005840_and_GO:0005886_and_GO:0009507_and_GO:0015934_and_GO:0016020_and_GO:0022625_and_GO:0022626_and_	1.30815	0.864187
GLYMA11G20040	GO:0006007_and_GO:0019243_and_	GO:0000166_and_GO:0005215_and_GO:0005524_and_GO:0016887_and_GO:0017111_and_	GO:0005886_and_	1.308	0.95347
GLYMA14G35370	GO:0009073_and_GO:0009611_and_GO:0009627_and_GO:0009805_and_GO:0034976_and_	GO:0003849_and_	GO:0009507_and_GO:0009536_and_GO:0016020_and_	1.30638	0.899255
GLYMA13G17640	GO:0006612_and_GO:0008150_and_GO:0009611_and_GO:0009867_and_GO:0009963_and_GO:0010363_and_	GO:0005515_and_	GO:0005634_and_	1.30623	1.14285
GLYMA13G40990	GO:0006511_and_	GO:0004842_and_GO:0016881_and_	GO:0005622_and_GO:0005634_and_	1.30457	0.649722
GLYMA09G28660	GO:0000394_and_GO:0006352_and_GO:0009086_and_GO:0009616_and_GO:0010050_and_GO:0016570_and_GO:0048573_and_	GO:0003677_and_	GO:0005634_and_	1.30416	1.07014
GLYMA09G00820	GO:0002679_and_GO:0006355_and_GO:0009407_and_GO:0010200_and_GO:0010583_and_GO:0016036_and_GO:0035556_and_GO:0043090_and_GO:0045892_and_GO:0080169_and_	GO:0003700_and_GO:0005515_and_GO:0043565_and_GO:0044212_and_	GO:0005634_and_	1.30247	0.455003
GLYMA13G26170	GO:0000082_and_GO:0001558_and_GO:0001708_and_GO:0006261_and_GO:0006349_and_GO:0008356_and_GO:0009553_and_GO:0009555_and_GO:0009567_and_GO:0009960_and_GO:0010090_and_GO:0022619_and_GO:0032875_and_GO:0042023_and_GO:0048366_and_GO:0051302_and_GO:0051726_and_GO:0051783_and_GO:2000036_and_	GO:0003677_and_GO:0005515_and_GO:0008134_and_	GO:0005634_and_GO:0005829_and_	1.30087	0.637193
GLYMA08G17180	GO:0008150_and_GO:0019344_and_	0	GO:0005576_and_	1.29918	0.679424
GLYMA05G36710	GO:0006499_and_GO:0009902_and_GO:0045454_and_GO:0048653_and_GO:0051017_and_	GO:0009055_and_GO:0015035_and_	GO:0005634_and_GO:0005884_and_	1.29899	1.31225
GLYMA09G38550	GO:0006096_and_GO:0008299_and_GO:0009060_and_GO:0009908_and_GO:0015995_and_GO:0046686_and_	GO:0004452_and_GO:0016787_and_	GO:0005739_and_GO:0005829_and_GO:0009507_and_	1.2978	0.987624
GLYMA02G02400	GO:0006301_and_GO:0006511_and_GO:0006605_and_GO:0006623_and_GO:0006661_and_GO:0006944_and_GO:0009910_and_GO:0009965_and_GO:0010228_and_GO:0016197_and_GO:0033523_and_	GO:0004842_and_GO:0016881_and_	GO:0005634_and_	1.29751	0.416355
GLYMA04G00360	GO:0006364_and_GO:0006412_and_GO:0010207_and_GO:0015995_and_GO:0019288_and_GO:0045036_and_	GO:0003735_and_	GO:0005840_and_GO:0009507_and_GO:0009570_and_GO:0009941_and_GO:0016020_and_	1.29723	0.774713
GLYMA06G08670	GO:0006520_and_GO:0006635_and_GO:0006807_and_GO:0009058_and_GO:0009407_and_GO:0009693_and_GO:0009735_and_GO:0010150_and_GO:0043161_and_GO:0043248_and_GO:0048767_and_GO:0051788_and_GO:0080129_and_	GO:0003824_and_GO:0004069_and_GO:0008483_and_GO:0016740_and_GO:0030170_and_	GO:0005739_and_GO:0005777_and_GO:0009536_and_GO:0016020_and_	1.29719	1.16531
GLYMA02G02070	GO:0000165_and_GO:0000302_and_GO:0006612_and_GO:0006979_and_GO:0007154_and_GO:0009409_and_GO:0009611_and_GO:0009738_and_GO:0009790_and_GO:0009862_and_GO:0009867_and_GO:0010363_and_GO:0016036_and_GO:0019375_and_GO:0030968_and_GO:0031348_and_GO:0042631_and_GO:0043069_and_GO:0050832_and_	GO:0003674_and_	GO:0009507_and_	1.29642	1.04842
GLYMA10G41920	GO:0006412_and_GO:0006418_and_GO:0006424_and_GO:0006425_and_GO:0009640_and_GO:0009793_and_GO:0009845_and_GO:0009909_and_GO:0009933_and_GO:0010162_and_GO:0010182_and_GO:0010228_and_GO:0016567_and_GO:0019915_and_GO:0043039_and_GO:0048481_and_GO:0050826_and_	GO:0000166_and_GO:0004812_and_GO:0004819_and_GO:0005524_and_GO:0016876_and_	GO:0005737_and_GO:0005829_and_	1.29622	1.25087
GLYMA15G25060	GO:0005975_and_GO:0006032_and_GO:0009651_and_GO:0009737_and_GO:0009753_and_	GO:0003824_and_GO:0004553_and_GO:0004568_and_GO:0008843_and_GO:0035885_and_GO:0043169_and_	GO:0005576_and_GO:0005618_and_	1.29586	0.883707
GLYMA17G09690	GO:0001510_and_GO:0006364_and_GO:0006406_and_GO:0006606_and_GO:0007062_and_GO:0009640_and_GO:0009793_and_GO:0009845_and_GO:0009880_and_GO:0009909_and_GO:0009933_and_GO:0010072_and_GO:0010162_and_GO:0010182_and_GO:0010228_and_GO:0010431_and_GO:0010564_and_GO:0016567_and_GO:0019915_and_GO:0045595_and_GO:0048366_and_GO:0048825_and_GO:0050826_and_GO:0051301_and_	GO:0000166_and_	GO:0005634_and_GO:0005730_and_	1.29565	1.03533
GLYMA11G15880	GO:0009414_and_GO:0009787_and_GO:0009870_and_GO:0009910_and_GO:0010113_and_GO:0010247_and_GO:0010286_and_GO:0010337_and_GO:0016036_and_GO:0016049_and_GO:0016925_and_GO:0040008_and_GO:0048589_and_GO:0050826_and_GO:0051301_and_GO:0090352_and_GO:2000070_and_	GO:0003676_and_GO:0003677_and_GO:0005515_and_GO:0008270_and_GO:0019789_and_	GO:0005634_and_	1.2956	1.13705
GLYMA04G00530	GO:0006464_and_GO:0010091_and_GO:0010228_and_GO:0016926_and_GO:0042023_and_GO:0042787_and_GO:0050665_and_	GO:0004842_and_GO:0016881_and_	GO:0005622_and_GO:0005634_and_GO:0005886_and_	1.29532	1.25194
GLYMA12G03520	GO:0007623_and_GO:0019761_and_	0	GO:0009507_and_	1.29511	0.821853
GLYMA07G30920	GO:0055114_and_	GO:0005509_and_GO:0015036_and_GO:0016491_and_GO:0050660_and_	GO:0005739_and_GO:0031314_and_	1.2949	0.745114
GLYMA02G18380	GO:0009718_and_GO:0009744_and_GO:0010224_and_GO:0044237_and_	GO:0000166_and_GO:0003824_and_GO:0045552_and_GO:0050662_and_	GO:0042406_and_	1.29481	1.69174
GLYMA03G41560	GO:0006413_and_	GO:0003723_and_GO:0003743_and_	GO:0005634_and_GO:0005829_and_	1.29446	1.26297
GLYMA17G16630	GO:0006810_and_GO:0006886_and_GO:0016192_and_	0	GO:0005829_and_GO:0005886_and_GO:0030125_and_GO:0030131_and_GO:0030132_and_	1.29438	0.718193
GLYMA02G06730	GO:0006355_and_GO:0009965_and_GO:0048513_and_	GO:0003677_and_GO:0003700_and_GO:0043565_and_	GO:0005634_and_	1.29423	1.31189
GLYMA01G26970	GO:0006499_and_GO:0009744_and_GO:0009813_and_GO:0010017_and_GO:0010224_and_	0	GO:0005737_and_GO:0005773_and_GO:0005794_and_GO:0005886_and_	1.29364	0.616034
GLYMA08G22820	GO:0006614_and_GO:0006617_and_GO:0010267_and_GO:0035196_and_GO:0051607_and_	GO:0000166_and_GO:0003729_and_GO:0005525_and_GO:0008312_and_GO:0017111_and_	GO:0005737_and_GO:0005786_and_GO:0005829_and_GO:0048500_and_	1.29317	0.777398
GLYMA10G01660	GO:0008150_and_GO:0030244_and_GO:0042732_and_GO:0048193_and_	GO:0003674_and_	GO:0005794_and_GO:0005829_and_	1.29291	0.987041
GLYMA04G01610	GO:0000023_and_GO:0006098_and_GO:0006364_and_GO:0009637_and_GO:0009902_and_GO:0010027_and_GO:0010114_and_GO:0010218_and_GO:0015979_and_GO:0015995_and_GO:0019252_and_GO:0034660_and_GO:0042793_and_	GO:0005509_and_	GO:0009507_and_GO:0009535_and_GO:0009543_and_GO:0009579_and_GO:0031977_and_	1.29137	1.10286
GLYMA16G33060	GO:0000373_and_GO:0009658_and_GO:0010468_and_GO:0015979_and_	GO:0003723_and_GO:0008270_and_	GO:0005739_and_GO:0009507_and_	1.29024	0.830142
GLYMA04G39670	GO:0009624_and_	GO:0000166_and_GO:0005215_and_GO:0005524_and_GO:0016887_and_GO:0017111_and_	GO:0005886_and_	1.29024	1.22839
GLYMA17G04350	GO:0000041_and_GO:0006855_and_GO:0009926_and_GO:0010359_and_GO:0048364_and_GO:0071366_and_	GO:0000166_and_GO:0005215_and_GO:0005524_and_GO:0016887_and_GO:0017111_and_GO:0042626_and_	GO:0005886_and_GO:0009506_and_GO:0016020_and_	1.28979	0.930853
GLYMA03G27460	GO:0010413_and_GO:0045492_and_GO:0045493_and_GO:0046373_and_	GO:0009044_and_GO:0016798_and_GO:0046556_and_	GO:0005576_and_GO:0005773_and_GO:0009505_and_GO:0048046_and_	1.28969	1.17753
GLYMA11G34890	GO:0006412_and_GO:0042254_and_	GO:0003735_and_	GO:0005622_and_GO:0005730_and_GO:0005737_and_GO:0005829_and_GO:0005840_and_GO:0022625_and_GO:0022626_and_	1.28937	1.22983
GLYMA04G05340	GO:0006120_and_GO:0006486_and_GO:0006511_and_GO:0009853_and_GO:0051788_and_GO:0055114_and_GO:0080129_and_	GO:0008137_and_GO:0008270_and_GO:0016651_and_GO:0048038_and_GO:0051539_and_	GO:0005739_and_GO:0005747_and_	1.28913	0.688411
GLYMA08G41960	GO:0006546_and_GO:0006569_and_GO:0006952_and_GO:0006970_and_GO:0009407_and_GO:0009627_and_GO:0009684_and_GO:0010043_and_GO:0031347_and_GO:0042742_and_GO:0046686_and_	GO:0004364_and_GO:0004602_and_GO:0005507_and_GO:0043295_and_	GO:0005737_and_GO:0005773_and_GO:0005829_and_GO:0005886_and_GO:0009506_and_GO:0009507_and_GO:0009570_and_GO:0009579_and_GO:0048046_and_	1.28895	1.39101
GLYMA15G02230	GO:0006094_and_GO:0006108_and_GO:0006633_and_GO:0007010_and_GO:0009793_and_GO:0009845_and_GO:0010498_and_GO:0051289_and_GO:0055114_and_	GO:0000166_and_GO:0004470_and_GO:0004473_and_GO:0008270_and_GO:0016491_and_GO:0016616_and_GO:0016619_and_GO:0016652_and_GO:0042803_and_GO:0046872_and_GO:0050897_and_GO:0051287_and_	GO:0009507_and_	1.28834	1.34396
GLYMA04G11400	GO:0006816_and_GO:0007030_and_GO:0008150_and_GO:0009651_and_GO:0019344_and_GO:0042546_and_	GO:0003674_and_	GO:0005576_and_	1.28731	1.57191
GLYMA09G34410	GO:0000165_and_GO:0005975_and_GO:0006098_and_GO:0006364_and_GO:0006612_and_GO:0008152_and_GO:0009058_and_GO:0009409_and_GO:0009595_and_GO:0009637_and_GO:0009657_and_GO:0009697_and_GO:0009773_and_GO:0009814_and_GO:0009862_and_GO:0009867_and_GO:0009902_and_GO:0010103_and_GO:0010114_and_GO:0010200_and_GO:0010207_and_GO:0010218_and_GO:0010310_and_GO:0010363_and_GO:0015979_and_GO:0018119_and_GO:001934…	GO:0005515_and_GO:0005524_and_GO:0008974_and_GO:0016301_and_	GO:0009507_and_GO:0009535_and_GO:0009570_and_GO:0009579_and_GO:0009941_and_GO:0010319_and_GO:0016020_and_GO:0048046_and_	1.28726	0.702672
GLYMA03G37230	GO:0006511_and_GO:0009585_and_GO:0010099_and_GO:0032880_and_GO:0042752_and_GO:0048366_and_GO:0048573_and_	GO:0004842_and_GO:0005515_and_	GO:0005634_and_	1.28719	0.837089
GLYMA10G36870	GO:0006662_and_GO:0043085_and_GO:0045454_and_	GO:0008047_and_GO:0009055_and_GO:0015035_and_GO:0016671_and_	GO:0009507_and_GO:0009570_and_	1.28619	0.80754
GLYMA07G38260	GO:0000096_and_GO:0006546_and_GO:0006636_and_GO:0006655_and_GO:0006733_and_GO:0006766_and_GO:0008152_and_GO:0008652_and_GO:0009072_and_GO:0009073_and_GO:0009106_and_GO:0009108_and_GO:0009117_and_GO:0009416_and_GO:0009695_and_GO:0009965_and_GO:0010155_and_GO:0015994_and_GO:0015995_and_GO:0016114_and_GO:0016117_and_GO:0019216_and_GO:0019288_and_GO:0019344_and_GO:0019748_and_GO:0030154_and_GO:003140…	GO:0003824_and_GO:0008661_and_GO:0016624_and_	GO:0009507_and_	1.28531	0.782665
GLYMA14G04820	GO:0006635_and_GO:0009639_and_GO:0016558_and_	GO:0008270_and_	GO:0005634_and_GO:0009506_and_	1.2838	1.09748
GLYMA10G05630	GO:0000023_and_GO:0006397_and_GO:0019252_and_	GO:0003729_and_	GO:0009507_and_GO:0009570_and_	1.28252	1.89264
GLYMA17G09830	GO:0000394_and_GO:0006084_and_GO:0006468_and_GO:0009086_and_GO:0016126_and_GO:0016132_and_GO:0019344_and_	GO:0004672_and_GO:0004674_and_GO:0004712_and_GO:0005524_and_GO:0016301_and_GO:0016772_and_	GO:0005737_and_GO:0005886_and_GO:0009506_and_	1.28226	1.07621
GLYMA15G15830	GO:0006406_and_GO:0009640_and_GO:0009793_and_GO:0009845_and_GO:0009886_and_GO:0009909_and_GO:0009933_and_GO:0010074_and_GO:0010162_and_GO:0010182_and_GO:0010228_and_GO:0016458_and_GO:0016567_and_GO:0016570_and_GO:0019915_and_GO:0019919_and_GO:0034968_and_GO:0034970_and_GO:0034971_and_GO:0034972_and_GO:0048449_and_GO:0048481_and_GO:0048507_and_GO:0050826_and_	GO:0008168_and_GO:0008469_and_GO:0016277_and_GO:0035241_and_GO:0035242_and_GO:0042803_and_GO:0046982_and_	GO:0005634_and_GO:0005737_and_GO:0009507_and_	1.28223	1.75958
GLYMA13G23580	GO:0006817_and_GO:0016036_and_GO:0019375_and_GO:0045892_and_	GO:0003674_and_	GO:0005634_and_	1.2822	0.832887
GLYMA04G20620	GO:0006084_and_GO:0006633_and_GO:0006816_and_GO:0007030_and_GO:0008152_and_GO:0008610_and_GO:0009409_and_GO:0009416_and_GO:0009651_and_GO:0009832_and_GO:0016049_and_GO:0016126_and_GO:0016132_and_GO:0030243_and_	GO:0003824_and_GO:0016747_and_	GO:0005634_and_GO:0016020_and_	1.28182	1.27346
GLYMA05G29000	GO:0006184_and_GO:0007017_and_GO:0007018_and_GO:0046686_and_GO:0051258_and_	GO:0003924_and_GO:0005198_and_GO:0005200_and_GO:0005525_and_	GO:0005618_and_GO:0005737_and_GO:0005829_and_GO:0005874_and_GO:0009506_and_GO:0016020_and_GO:0043234_and_GO:0045298_and_	1.28141	1.38479
GLYMA13G31060	GO:0009744_and_GO:0009749_and_GO:0009750_and_	GO:0003674_and_	GO:0005634_and_	1.28129	1.30194
GLYMA12G03060	GO:0006084_and_GO:0006633_and_GO:0006816_and_GO:0007030_and_GO:0008152_and_GO:0009651_and_GO:0016126_and_GO:0016132_and_GO:0055114_and_	GO:0000166_and_GO:0004318_and_GO:0005507_and_GO:0016491_and_GO:0016631_and_	GO:0005835_and_GO:0009507_and_GO:0009570_and_GO:0009579_and_GO:0009941_and_	1.28089	0.882484
GLYMA05G29080	GO:0006096_and_GO:0006833_and_GO:0006972_and_GO:0007030_and_GO:0009266_and_GO:0009651_and_GO:0009750_and_GO:0019288_and_GO:0019344_and_GO:0032880_and_GO:0042744_and_GO:0046686_and_GO:0048528_and_	GO:0005509_and_GO:0019904_and_GO:0045309_and_	GO:0005634_and_GO:0005737_and_GO:0005829_and_GO:0005886_and_GO:0009570_and_	1.28075	1.21929
GLYMA08G18460	GO:0001510_and_GO:0006164_and_GO:0006412_and_GO:0009220_and_	GO:0003723_and_GO:0003735_and_	GO:0005622_and_GO:0005634_and_GO:0005730_and_GO:0005840_and_GO:0015934_and_GO:0016020_and_	1.28071	1.32231
GLYMA18G46400	GO:0009396_and_GO:0055114_and_	GO:0000166_and_GO:0003824_and_GO:0004488_and_	GO:0009507_and_	1.28019	1.0727
GLYMA15G06020	GO:0009073_and_GO:0009423_and_	GO:0003849_and_GO:0005515_and_	GO:0009507_and_GO:0009534_and_	1.27992	1.90548
GLYMA04G14850	GO:0000956_and_GO:0005975_and_GO:0006487_and_GO:0007623_and_GO:0008284_and_GO:0009585_and_GO:0009630_and_GO:0009639_and_GO:0010017_and_GO:0010218_and_GO:0042753_and_GO:0045893_and_	GO:0003700_and_GO:0004553_and_GO:0008270_and_	GO:0005634_and_	1.27926	1.45908
GLYMA05G24770	GO:0002229_and_GO:0002679_and_GO:0006612_and_GO:0008219_and_GO:0009742_and_GO:0009863_and_GO:0010200_and_GO:0010363_and_GO:0016049_and_GO:0016310_and_GO:0030968_and_GO:0042742_and_GO:0043069_and_GO:0050832_and_	GO:0004672_and_GO:0004674_and_GO:0005515_and_GO:0016301_and_GO:0033612_and_GO:0046982_and_	GO:0005768_and_GO:0005886_and_GO:0043234_and_	1.2789	1.09757
GLYMA11G35460	GO:0006886_and_GO:0006897_and_GO:0016192_and_	GO:0005198_and_GO:0005515_and_	GO:0005773_and_GO:0005774_and_GO:0005794_and_GO:0005886_and_GO:0009506_and_GO:0030130_and_GO:0030132_and_	1.27885	0.914374
GLYMA06G20230	GO:0006355_and_GO:0009637_and_GO:0009651_and_GO:0009965_and_GO:0010167_and_GO:0015706_and_GO:0015996_and_GO:0045893_and_	GO:0000976_and_GO:0003677_and_GO:0003700_and_GO:0042803_and_GO:0043565_and_	GO:0005634_and_	1.27863	0.607457
GLYMA04G01390	GO:0002238_and_GO:0009269_and_GO:0016036_and_GO:0019375_and_GO:0042631_and_	GO:0003674_and_	GO:0005737_and_GO:0005886_and_	1.27739	1.3478
GLYMA19G06390	GO:0009637_and_GO:0010114_and_GO:0010218_and_GO:0015977_and_GO:0015979_and_GO:0080158_and_	GO:0016984_and_	GO:0005618_and_GO:0009507_and_GO:0009570_and_GO:0009573_and_GO:0009579_and_GO:0009941_and_GO:0016020_and_GO:0022626_and_GO:0048046_and_	1.27679	1.43971
GLYMA13G21360	GO:0006096_and_GO:0046686_and_	GO:0000287_and_GO:0003824_and_GO:0004743_and_GO:0030955_and_	GO:0005737_and_GO:0005829_and_GO:0016020_and_	1.27662	0.992588
GLYMA07G38210	GO:0006457_and_GO:0009644_and_GO:0042542_and_	GO:0031072_and_GO:0051082_and_	GO:0005737_and_	1.27651	0.605313
GLYMA08G11480	GO:0006094_and_GO:0006096_and_GO:0006346_and_GO:0006511_and_GO:0006730_and_GO:0006833_and_GO:0006972_and_GO:0007030_and_GO:0009266_and_GO:0009651_and_GO:0009793_and_GO:0009853_and_GO:0016441_and_GO:0046686_and_GO:0048767_and_GO:0051049_and_GO:0051788_and_GO:0080129_and_	GO:0000166_and_GO:0004013_and_GO:0005507_and_	GO:0005737_and_GO:0005773_and_GO:0005774_and_GO:0005829_and_GO:0005886_and_GO:0009506_and_GO:0016020_and_GO:0048046_and_	1.27646	1.73477
GLYMA06G43060	GO:0000023_and_GO:0019252_and_GO:0043085_and_	0	GO:0005886_and_	1.27614	0.633038
GLYMA15G08080	GO:0007623_and_GO:0008150_and_	GO:0003674_and_	GO:0009507_and_	1.27589	0.413736
GLYMA07G02270	GO:0006412_and_	GO:0003735_and_	GO:0005622_and_GO:0005737_and_GO:0005840_and_GO:0009507_and_GO:0015934_and_GO:0016020_and_GO:0022625_and_GO:0022626_and_	1.27584	0.480232
GLYMA08G46630	GO:0009414_and_GO:0009611_and_GO:0009867_and_GO:0042538_and_GO:0055114_and_	GO:0016491_and_GO:0016706_and_	GO:0005737_and_	1.27563	1.60675
GLYMA06G47470	GO:0006810_and_GO:0055085_and_	GO:0005215_and_GO:0005351_and_GO:0015144_and_GO:0022857_and_GO:0022891_and_	GO:0016020_and_GO:0016021_and_	1.27545	0.910406
GLYMA10G03750	GO:0006364_and_GO:0009657_and_GO:0010207_and_GO:0015979_and_GO:0042549_and_	GO:0003674_and_	GO:0009507_and_GO:0009523_and_GO:0009535_and_	1.27496	2.51695
GLYMA14G05920	GO:0006886_and_	GO:0005483_and_	GO:0005773_and_GO:0005774_and_GO:0005886_and_GO:0009506_and_GO:0009507_and_GO:0016020_and_	1.27494	0.612483
GLYMA05G37480	GO:0000165_and_GO:0006096_and_GO:0006355_and_GO:0006468_and_GO:0006612_and_GO:0006833_and_GO:0006970_and_GO:0006972_and_GO:0007030_and_GO:0007112_and_GO:0007154_and_GO:0007165_and_GO:0009266_and_GO:0009409_and_GO:0009414_and_GO:0009555_and_GO:0009595_and_GO:0009611_and_GO:0009617_and_GO:0009620_and_GO:0009651_and_GO:0009697_and_GO:0009723_and_GO:0009733_and_GO:0009737_and_GO:0009738_and_GO:000975…	GO:0004672_and_GO:0004707_and_GO:0005515_and_GO:0016301_and_	GO:0005634_and_GO:0005737_and_GO:0005829_and_	1.27362	0.83827
GLYMA17G12950	GO:0006457_and_GO:0006623_and_GO:0006897_and_GO:0007032_and_GO:0007033_and_GO:0009660_and_GO:0009793_and_GO:0009959_and_GO:0042594_and_GO:0051301_and_	GO:0031072_and_	GO:0005634_and_GO:0005770_and_GO:0005773_and_GO:0005774_and_GO:0005783_and_GO:0005794_and_GO:0005802_and_GO:0043231_and_	1.27361	1.35375
GLYMA08G17960	GO:0000079_and_GO:0000394_and_GO:0006355_and_GO:0006366_and_GO:0006486_and_GO:0008284_and_GO:0009615_and_GO:0009630_and_GO:0009908_and_GO:0010090_and_GO:0048366_and_GO:0050792_and_GO:0051726_and_	GO:0004693_and_GO:0019901_and_	GO:0005634_and_	1.27292	0.953169
GLYMA18G47950	GO:0000038_and_GO:0006633_and_GO:0009409_and_GO:0042335_and_	GO:0000036_and_GO:0005515_and_GO:0031177_and_GO:0046872_and_GO:0050897_and_	GO:0005739_and_GO:0005759_and_	1.2727	0.870629
GLYMA04G41370	GO:0000023_and_GO:0001666_and_GO:0009058_and_GO:0009250_and_GO:0010021_and_GO:0019252_and_GO:0019375_and_GO:0043085_and_	GO:0009011_and_GO:0016757_and_	GO:0005739_and_GO:0009507_and_GO:0009570_and_	1.27245	1.07916
GLYMA06G02300	GO:0009773_and_GO:0019344_and_GO:0019684_and_GO:0030003_and_GO:0035304_and_GO:0070838_and_	GO:0005507_and_GO:0009055_and_	GO:0009507_and_GO:0009543_and_GO:0009579_and_GO:0031977_and_	1.27133	0.929938
GLYMA09G37290	GO:0009739_and_GO:0009740_and_GO:0019344_and_GO:0045454_and_	GO:0003674_and_	GO:0005576_and_	1.27125	1.21412
GLYMA12G04820	GO:0006094_and_GO:0006487_and_GO:0006886_and_GO:0007010_and_GO:0010498_and_GO:0016192_and_	GO:0005198_and_GO:0030276_and_	GO:0005634_and_GO:0005798_and_GO:0005829_and_GO:0005886_and_GO:0009506_and_GO:0009507_and_GO:0016020_and_GO:0030117_and_GO:0030126_and_	1.27052	1.15067
GLYMA01G02120	GO:0009744_and_GO:0009809_and_GO:0009813_and_GO:0010224_and_GO:0044237_and_GO:0080167_and_	GO:0000166_and_GO:0003824_and_GO:0016621_and_GO:0050662_and_	GO:0005575_and_	1.26994	1.23465
GLYMA15G06050	GO:0006260_and_GO:0006270_and_	GO:0000166_and_GO:0003677_and_GO:0005524_and_GO:0008094_and_GO:0017111_and_	GO:0005634_and_	1.26873	0.896129
GLYMA19G31330	GO:0009058_and_GO:0009821_and_	GO:0016844_and_	GO:0005783_and_GO:0005886_and_GO:0009505_and_GO:0009506_and_GO:0009507_and_	1.26824	1.02241
GLYMA13G43560	GO:0007018_and_	GO:0003777_and_GO:0005524_and_	GO:0005634_and_GO:0005739_and_GO:0005886_and_	1.26786	1.08103
GLYMA06G45950	GO:0008152_and_GO:0010162_and_GO:0019752_and_	GO:0003824_and_GO:0004451_and_	GO:0005737_and_	1.26779	0.720864
GLYMA19G32290	GO:0006163_and_GO:0009117_and_GO:0010200_and_GO:0030968_and_GO:0050832_and_	GO:0004385_and_	GO:0005737_and_	1.26777	1.05789
GLYMA12G08840	GO:0006623_and_GO:0006886_and_GO:0009630_and_GO:0016192_and_	GO:0000166_and_GO:0008270_and_	GO:0005634_and_	1.26727	1.39695
GLYMA10G35640	GO:0006952_and_GO:0008219_and_GO:0009817_and_GO:0052542_and_	GO:0005516_and_	GO:0005739_and_GO:0005886_and_GO:0016021_and_	1.26679	1.53354
GLYMA11G04310	GO:0000184_and_GO:0009744_and_GO:0009755_and_GO:0010182_and_GO:0016246_and_GO:0042742_and_GO:0048825_and_	GO:0003677_and_GO:0003724_and_GO:0004386_and_GO:0005524_and_GO:0008270_and_GO:0016787_and_	GO:0000932_and_GO:0005737_and_GO:0005829_and_GO:0005886_and_GO:0009506_and_	1.26663	0.960742
GLYMA18G44450	GO:0006468_and_GO:0007165_and_	GO:0004672_and_GO:0004674_and_GO:0005524_and_GO:0016301_and_GO:0016772_and_	GO:0005886_and_	1.2659	1.22546
GLYMA01G33270	GO:0006355_and_GO:0007623_and_GO:0010492_and_GO:0030154_and_GO:0048768_and_GO:0051301_and_	GO:0003700_and_GO:0005515_and_	GO:0005634_and_	1.26481	1.42535
GLYMA07G04550	GO:0009690_and_GO:0019344_and_	0	GO:0005576_and_GO:0005886_and_	1.26475	0.849274
GLYMA06G34250	GO:0006508_and_GO:0016036_and_GO:0019375_and_	GO:0000166_and_GO:0004176_and_GO:0004252_and_GO:0005524_and_GO:0017111_and_	GO:0009507_and_	1.26465	1.01461
GLYMA02G02170	GO:0009225_and_GO:0019305_and_GO:0042732_and_GO:0044237_and_	GO:0000166_and_GO:0003824_and_GO:0008460_and_GO:0048040_and_GO:0050662_and_	GO:0000139_and_GO:0005768_and_GO:0005794_and_GO:0005802_and_GO:0005886_and_GO:0016020_and_	1.26428	1.53258
GLYMA10G06010	GO:0006007_and_GO:0015991_and_GO:0015992_and_	GO:0016820_and_GO:0046933_and_	GO:0000325_and_GO:0005773_and_GO:0005774_and_GO:0005794_and_GO:0005829_and_GO:0005886_and_GO:0016469_and_GO:0016471_and_	1.26422	0.879772
GLYMA19G34310	GO:0000023_and_GO:0008150_and_GO:0019252_and_GO:0043085_and_	GO:0003674_and_	GO:0009507_and_GO:0009535_and_	1.26412	1.4042
GLYMA13G37790	GO:0006364_and_GO:0006417_and_GO:0006655_and_GO:0007186_and_GO:0009657_and_GO:0009773_and_GO:0009902_and_GO:0010027_and_GO:0010182_and_GO:0010207_and_GO:0015979_and_GO:0019288_and_GO:0034660_and_GO:0035304_and_GO:0042742_and_GO:0042793_and_GO:0045037_and_GO:0045038_and_GO:0045893_and_	GO:0003674_and_GO:0005515_and_	GO:0009507_and_GO:0009527_and_GO:0009528_and_GO:0009532_and_GO:0009534_and_GO:0009535_and_GO:0009570_and_GO:0009941_and_GO:0010319_and_	1.26406	0.887647
GLYMA03G35020	GO:0000023_and_GO:0005975_and_GO:0005982_and_GO:0006098_and_GO:0010021_and_GO:0019252_and_GO:0019288_and_GO:0019760_and_GO:0043085_and_	GO:0003824_and_GO:0003844_and_GO:0004553_and_GO:0043169_and_	GO:0009507_and_GO:0009570_and_	1.26391	0.757577
GLYMA07G09440	GO:0019538_and_	GO:0000166_and_GO:0005524_and_GO:0016887_and_GO:0017111_and_	GO:0005886_and_GO:0009507_and_	1.26372	1.08672
GLYMA08G23640	GO:0006098_and_GO:0009965_and_GO:0010027_and_GO:0016117_and_GO:0030154_and_	0	GO:0009507_and_GO:0009570_and_GO:0009941_and_GO:0048046_and_	1.26351	0.935721
GLYMA08G10200	GO:0006084_and_GO:0008152_and_GO:0016126_and_GO:0016132_and_GO:0048868_and_	GO:0003824_and_GO:0004739_and_GO:0004802_and_GO:0008270_and_	GO:0009507_and_GO:0009941_and_	1.26232	1.5792
GLYMA08G28370	GO:0009658_and_GO:0009909_and_	GO:0003700_and_GO:0008270_and_	GO:0005622_and_GO:0005634_and_	1.2622	1.94555
GLYMA08G20650	GO:0005975_and_GO:0032880_and_GO:0042744_and_GO:0048767_and_	GO:0003824_and_GO:0004553_and_GO:0004565_and_GO:0030246_and_GO:0043169_and_	GO:0005576_and_GO:0005618_and_GO:0009505_and_GO:0009506_and_	1.26187	0.727786
GLYMA09G30460	GO:0009611_and_GO:0009695_and_GO:0009867_and_GO:0031347_and_	GO:0005515_and_GO:0042802_and_	GO:0005634_and_	1.26102	0.93713
GLYMA19G44160	GO:0006413_and_	GO:0003723_and_GO:0003743_and_	GO:0005634_and_GO:0005829_and_	1.25955	1.43395
GLYMA14G38720	GO:0009853_and_	GO:0008121_and_	GO:0005739_and_GO:0005750_and_GO:0016020_and_	1.25876	1.02231
GLYMA13G42390	GO:0006812_and_GO:0006888_and_GO:0008152_and_GO:0009744_and_GO:0009749_and_GO:0009750_and_GO:0015914_and_GO:0043090_and_	GO:0000166_and_GO:0000287_and_GO:0003824_and_GO:0004012_and_GO:0005524_and_GO:0015662_and_GO:0016820_and_GO:0046872_and_	GO:0005886_and_	1.25758	1.10727
GLYMA18G02850	GO:0006468_and_GO:0007155_and_GO:0007169_and_GO:0010090_and_GO:0010228_and_GO:0016926_and_GO:0045010_and_GO:0048527_and_GO:0048589_and_GO:0048765_and_GO:0050665_and_GO:0071555_and_	GO:0004672_and_GO:0004674_and_GO:0005524_and_GO:0016772_and_	GO:0009507_and_	1.25664	1.21692
GLYMA09G27870	GO:0008150_and_GO:0009611_and_GO:0009695_and_	GO:0003674_and_	GO:0005774_and_GO:0031225_and_	1.25539	1.23803
GLYMA02G08910	GO:0009765_and_GO:0009769_and_GO:0015979_and_	GO:0016168_and_	GO:0009507_and_GO:0009534_and_GO:0009535_and_GO:0009579_and_GO:0009941_and_GO:0010287_and_GO:0016020_and_GO:0030076_and_GO:0042651_and_	1.25539	1.70556
GLYMA04G08310	GO:0006007_and_GO:0042732_and_	0	GO:0005774_and_GO:0005783_and_GO:0005794_and_	1.25467	1.33818
GLYMA06G05670	GO:0006470_and_GO:0009610_and_GO:0010029_and_	GO:0004722_and_GO:0005515_and_	GO:0008287_and_	1.2546	0.615726
GLYMA02G17010	GO:0000165_and_GO:0000303_and_GO:0006612_and_GO:0007154_and_GO:0007165_and_GO:0008152_and_GO:0008219_and_GO:0009409_and_GO:0009414_and_GO:0009723_and_GO:0009733_and_GO:0009737_and_GO:0009738_and_GO:0009739_and_GO:0009740_and_GO:0009753_and_GO:0009755_and_GO:0009845_and_GO:0009862_and_GO:0009863_and_GO:0009867_and_GO:0009873_and_GO:0009939_and_GO:0010162_and_GO:0010325_and_GO:0010363_and_GO:001047…	GO:0005515_and_GO:0016787_and_	GO:0005634_and_	1.25448	1.2953
GLYMA03G42150	GO:0006635_and_GO:0008150_and_GO:0010048_and_GO:0016558_and_GO:0048573_and_	GO:0000166_and_GO:0003676_and_GO:0003723_and_	GO:0005634_and_GO:0005737_and_GO:0005829_and_	1.2544	0.971818
GLYMA11G36200	GO:0009095_and_GO:0009793_and_	GO:0004069_and_GO:0033853_and_GO:0033854_and_	GO:0009507_and_GO:0009570_and_	1.25421	1.12982
GLYMA09G39090	GO:0000226_and_GO:0006342_and_GO:0007155_and_GO:0008360_and_GO:0009965_and_GO:0010090_and_GO:0010091_and_GO:0010482_and_GO:0016572_and_GO:0031129_and_GO:0042814_and_GO:0045010_and_GO:0045604_and_GO:0048444_and_GO:0048530_and_GO:0051225_and_GO:0051322_and_GO:0051567_and_GO:0055114_and_GO:2000039_and_	GO:0000166_and_GO:0005515_and_GO:0016616_and_GO:0042802_and_GO:0042803_and_GO:0048037_and_	GO:0005829_and_	1.25382	0.94085
GLYMA08G20150	GO:0006457_and_	GO:0003677_and_GO:0031072_and_	GO:0005634_and_	1.25305	1.30761
GLYMA10G40550	GO:0006470_and_GO:0006612_and_GO:0006944_and_GO:0010200_and_GO:0010363_and_GO:0030968_and_GO:0043069_and_GO:0052542_and_	GO:0003824_and_GO:0004722_and_	0	1.25255	1.19583
GLYMA04G01700	GO:0000413_and_GO:0006457_and_GO:0018208_and_	GO:0003755_and_GO:0005528_and_	GO:0009507_and_GO:0009543_and_GO:0016020_and_GO:0031977_and_	1.2524	0.61055
GLYMA13G24630	GO:0006364_and_GO:0006412_and_GO:0009793_and_GO:0040007_and_GO:0042274_and_	GO:0003735_and_	GO:0005622_and_GO:0005634_and_GO:0005829_and_GO:0005840_and_GO:0005886_and_GO:0009506_and_GO:0022626_and_GO:0022627_and_	1.25209	1.01934
GLYMA16G34450	GO:0006536_and_GO:0006540_and_GO:0019752_and_	GO:0003824_and_GO:0004351_and_GO:0005516_and_GO:0016831_and_GO:0030170_and_	GO:0009506_and_	1.25125	0.679598
GLYMA05G28380	GO:0006164_and_GO:0006520_and_GO:0008152_and_GO:0008652_and_GO:0009067_and_GO:0055114_and_	GO:0000166_and_GO:0004072_and_GO:0004412_and_GO:0016491_and_GO:0016597_and_GO:0050661_and_	GO:0009507_and_GO:0009570_and_	1.25115	1.08347
GLYMA20G21270	GO:0000394_and_GO:0007020_and_GO:0008150_and_GO:0009086_and_	GO:0005509_and_GO:0016757_and_	GO:0005634_and_GO:0005768_and_GO:0005794_and_GO:0005802_and_GO:0005886_and_GO:0009506_and_	1.25051	0.812384
GLYMA20G12070	GO:0000023_and_GO:0000226_and_GO:0000724_and_GO:0000911_and_GO:0006260_and_GO:0006261_and_GO:0006275_and_GO:0006306_and_GO:0006342_and_GO:0006346_and_GO:0007267_and_GO:0008283_and_GO:0009555_and_GO:0009616_and_GO:0009816_and_GO:0009855_and_GO:0009909_and_GO:0009965_and_GO:0010014_and_GO:0010073_and_GO:0010267_and_GO:0016246_and_GO:0016444_and_GO:0016458_and_GO:0016568_and_GO:0016569_and_GO:001657…	GO:0005515_and_GO:0035197_and_	GO:0005634_and_GO:0005719_and_GO:0005730_and_GO:0015030_and_	1.25041	1.22389
GLYMA07G32330	GO:0055114_and_	GO:0005506_and_GO:0009055_and_GO:0016705_and_GO:0019825_and_GO:0020037_and_	0	1.25028	0.52356
GLYMA02G07310	GO:0006355_and_GO:0006865_and_GO:0050832_and_	GO:0003677_and_GO:0003700_and_	GO:0005634_and_	1.25012	0.713474
GLYMA04G41870	GO:0010027_and_GO:0055114_and_	GO:0016209_and_GO:0016491_and_	GO:0005576_and_GO:0005634_and_GO:0009507_and_	1.24957	0.981075
GLYMA11G27280	GO:0010264_and_GO:0071482_and_	GO:0003954_and_GO:0016491_and_GO:0050660_and_	GO:0005739_and_GO:0005777_and_GO:0031304_and_	1.2493	1.10813
GLYMA08G07260	GO:0000165_and_GO:0006355_and_GO:0006612_and_GO:0006944_and_GO:0009266_and_GO:0009556_and_GO:0009617_and_GO:0009862_and_GO:0009867_and_GO:0009910_and_GO:0009965_and_GO:0010076_and_GO:0010310_and_GO:0010363_and_GO:0010582_and_GO:0030154_and_GO:0031348_and_GO:0035304_and_GO:0045892_and_GO:0045893_and_GO:0048438_and_GO:0048481_and_GO:0052543_and_	GO:0000900_and_GO:0003700_and_GO:0005515_and_	GO:0005634_and_	1.24917	0.522131
GLYMA19G32930	GO:0006629_and_GO:0055114_and_	GO:0016717_and_GO:0016720_and_GO:0045485_and_	GO:0005634_and_GO:0005783_and_	1.24781	0.963485
GLYMA16G25210	GO:0006355_and_GO:0009620_and_	GO:0003700_and_GO:0008081_and_	GO:0005634_and_GO:0005829_and_GO:0005886_and_GO:0009536_and_	1.24652	0.951077
GLYMA10G30800	GO:0008150_and_GO:0009744_and_GO:0009750_and_	GO:0003674_and_	GO:0005634_and_	1.24644	1.19357
GLYMA03G21680	GO:0000413_and_GO:0006457_and_GO:0018208_and_GO:0019932_and_	GO:0003755_and_GO:0005528_and_	GO:0005773_and_GO:0005783_and_GO:0005794_and_GO:0005829_and_GO:0009507_and_GO:0009543_and_GO:0016020_and_	1.24639	1.20596
GLYMA11G33280	GO:0000041_and_GO:0006536_and_GO:0010167_and_GO:0010359_and_GO:0015706_and_GO:0019752_and_GO:0046686_and_GO:0048767_and_	GO:0003824_and_GO:0004351_and_GO:0005516_and_GO:0016831_and_GO:0030170_and_	GO:0005829_and_	1.24612	1.12145
GLYMA17G09280	GO:0006412_and_	GO:0003735_and_	GO:0005622_and_GO:0005737_and_GO:0005829_and_GO:0005840_and_GO:0009506_and_GO:0016020_and_GO:0022625_and_GO:0022626_and_	1.24604	0.7874
GLYMA17G05760	GO:0009409_and_GO:0010103_and_GO:0018119_and_GO:0019684_and_GO:0030003_and_GO:0042742_and_GO:0070838_and_	GO:0030145_and_GO:0045735_and_	GO:0005576_and_GO:0005618_and_GO:0005634_and_GO:0009505_and_GO:0031012_and_GO:0048046_and_	1.24552	0.847924
GLYMA18G25560	GO:0006364_and_GO:0006399_and_GO:0009658_and_GO:0009793_and_GO:0009902_and_GO:0010027_and_GO:0034660_and_	GO:0000175_and_GO:0003723_and_GO:0004540_and_	GO:0005739_and_GO:0009507_and_	1.24496	0.644229
GLYMA04G05620	GO:0006094_and_GO:0006508_and_GO:0007010_and_GO:0009926_and_GO:0010359_and_GO:0010498_and_	GO:0004177_and_GO:0008237_and_GO:0008270_and_	GO:0005634_and_GO:0005829_and_GO:0005886_and_	1.24437	1.13639
GLYMA13G05700	GO:0003006_and_GO:0006007_and_GO:0006468_and_GO:0006486_and_GO:0009594_and_GO:0009738_and_GO:0010050_and_GO:0010182_and_GO:0010260_and_GO:0080022_and_	GO:0004672_and_GO:0004674_and_GO:0005515_and_	GO:0000152_and_GO:0005634_and_	1.24414	0.700091
GLYMA03G40760	GO:0006355_and_GO:0006970_and_GO:0009733_and_GO:0010583_and_GO:0046686_and_	GO:0003700_and_GO:0005515_and_GO:0046983_and_	GO:0005634_and_	1.24367	1.12465
GLYMA19G31560	GO:0006084_and_GO:0009663_and_GO:0009737_and_GO:0009744_and_GO:0009749_and_GO:0009750_and_GO:0009826_and_GO:0009831_and_GO:0016126_and_GO:0016132_and_GO:0030244_and_GO:0048193_and_	GO:0016757_and_	GO:0005737_and_GO:0005768_and_GO:0005794_and_GO:0005802_and_GO:0005886_and_GO:0009507_and_GO:0009543_and_	1.24317	1.17912
GLYMA03G06600	GO:0006487_and_GO:0009693_and_GO:0009755_and_GO:0010182_and_GO:0010364_and_GO:0016036_and_GO:0017145_and_GO:0043161_and_GO:0048825_and_GO:2000069_and_	GO:0005515_and_GO:0030674_and_	GO:0005634_and_	1.24235	1.45958
GLYMA15G08300	GO:0009744_and_GO:0009749_and_GO:0009750_and_	GO:0003674_and_	GO:0005634_and_	1.24157	1.27955
GLYMA17G09860	GO:0008152_and_GO:0046686_and_GO:0055114_and_	GO:0004028_and_GO:0004029_and_GO:0005524_and_GO:0016491_and_	GO:0005739_and_GO:0009507_and_	1.24147	0.867069
GLYMA06G15080	GO:0006952_and_GO:0009626_and_GO:0009627_and_GO:0009644_and_GO:0009868_and_GO:0010090_and_GO:0010150_and_GO:0010182_and_GO:0042542_and_GO:0048573_and_GO:0051707_and_	GO:0003674_and_	GO:0005634_and_GO:0009507_and_GO:0016020_and_	1.24072	0.665045
GLYMA03G42330	GO:0006468_and_GO:0007169_and_GO:0009611_and_GO:0031347_and_	GO:0001653_and_GO:0004672_and_GO:0004674_and_GO:0004713_and_GO:0004888_and_GO:0005524_and_GO:0016772_and_	GO:0005886_and_	1.24059	0.797269
GLYMA10G08370	GO:0006355_and_GO:0009414_and_GO:0009640_and_GO:0009651_and_GO:0009686_and_GO:0009737_and_GO:0009738_and_GO:0009739_and_GO:0009740_and_GO:0009793_and_GO:0009845_and_GO:0009909_and_GO:0009933_and_GO:0010162_and_GO:0010182_and_GO:0010187_and_GO:0010200_and_GO:0010228_and_GO:0016567_and_GO:0019915_and_GO:0045893_and_GO:0048316_and_GO:0050826_and_	GO:0003677_and_GO:0003700_and_GO:0005515_and_GO:0043565_and_GO:0046983_and_	GO:0005634_and_	1.24004	0.610128
GLYMA04G41990	GO:0001666_and_GO:0006970_and_GO:0009651_and_GO:0009862_and_GO:0010310_and_GO:0045333_and_GO:0046686_and_GO:0055114_and_	GO:0000166_and_GO:0004022_and_GO:0008270_and_GO:0016491_and_	GO:0005737_and_GO:0005829_and_GO:0005886_and_	1.24004	0.610128
GLYMA08G16470	GO:0000302_and_GO:0006511_and_GO:0009853_and_GO:0010039_and_GO:0015979_and_GO:0015986_and_GO:0051788_and_GO:0055072_and_GO:0080129_and_	GO:0008270_and_GO:0046933_and_GO:0050897_and_	GO:0000275_and_GO:0005739_and_GO:0005753_and_GO:0005886_and_GO:0009507_and_GO:0016020_and_	1.23993	0.810108
GLYMA06G11310	GO:0006457_and_GO:0009793_and_GO:0010027_and_GO:0010228_and_GO:0016226_and_GO:0048481_and_	GO:0000774_and_GO:0005507_and_GO:0042803_and_GO:0051087_and_	GO:0009507_and_GO:0009570_and_	1.23909	0.557452
GLYMA11G33090	GO:0006598_and_GO:0009611_and_GO:0009698_and_GO:0009805_and_GO:0042398_and_GO:0055114_and_	GO:0008131_and_GO:0046592_and_	GO:0005634_and_GO:0005777_and_	1.23894	0.93333
GLYMA09G05450	GO:0055114_and_	GO:0005506_and_GO:0009055_and_GO:0016705_and_GO:0019825_and_GO:0020037_and_	0	1.2383	0.837799
GLYMA20G26580	GO:0009086_and_GO:0019509_and_GO:0071281_and_GO:0071369_and_GO:0071732_and_	GO:0016772_and_GO:0042802_and_GO:0046522_and_	GO:0005829_and_	1.23805	1.01874
GLYMA01G44930	GO:0009414_and_GO:0009651_and_GO:0009737_and_GO:0015749_and_GO:0016310_and_GO:0043090_and_	GO:0005351_and_GO:0005358_and_GO:0009679_and_GO:0015144_and_GO:0015145_and_	GO:0005737_and_GO:0005886_and_GO:0009506_and_GO:0016020_and_	1.23788	1.13612
GLYMA03G03520	GO:0000096_and_GO:0000162_and_GO:0006520_and_GO:0006546_and_GO:0006569_and_GO:0006636_and_GO:0006733_and_GO:0006766_and_GO:0008652_and_GO:0009072_and_GO:0009106_and_GO:0009108_and_GO:0009117_and_GO:0009641_and_GO:0009682_and_GO:0009684_and_GO:0009695_and_GO:0009759_and_GO:0010114_and_GO:0019288_and_GO:0019748_and_GO:0019761_and_GO:0042742_and_GO:0044272_and_GO:0048830_and_GO:0052544_and_GO:005511…	GO:0005506_and_GO:0009055_and_GO:0016705_and_GO:0016709_and_GO:0019825_and_GO:0020037_and_	GO:0005739_and_GO:0005783_and_GO:0005886_and_GO:0016020_and_	1.23714	0.991598
GLYMA18G03100	GO:0006629_and_GO:0007165_and_GO:0035556_and_	GO:0004435_and_GO:0004629_and_GO:0008081_and_	GO:0005634_and_	1.23648	1.3125
GLYMA15G18640	GO:0000165_and_GO:0002237_and_GO:0002679_and_GO:0006569_and_GO:0006612_and_GO:0006944_and_GO:0009581_and_GO:0009595_and_GO:0009625_and_GO:0009627_and_GO:0009646_and_GO:0009684_and_GO:0009697_and_GO:0009862_and_GO:0009863_and_GO:0009867_and_GO:0010119_and_GO:0010197_and_GO:0010200_and_GO:0010310_and_GO:0010363_and_GO:0030968_and_GO:0031347_and_GO:0031348_and_GO:0035556_and_GO:0042742_and_GO:004306…	GO:0005516_and_	GO:0005634_and_GO:0005737_and_	1.23647	0.908528
GLYMA20G01350	GO:0009658_and_	GO:0003674_and_	GO:0009507_and_	1.23644	1.26679
GLYMA20G24740	GO:0006777_and_	GO:0000166_and_GO:0005525_and_GO:0017111_and_	GO:0009507_and_	1.23642	0.728868
GLYMA14G24140	GO:0006081_and_GO:0008152_and_GO:0009269_and_GO:0009651_and_GO:0009737_and_GO:0055114_and_	GO:0004028_and_GO:0004029_and_	GO:0005737_and_GO:0005773_and_GO:0005783_and_GO:0005794_and_GO:0009506_and_GO:0009536_and_GO:0016020_and_	1.2363	1.26713
GLYMA03G40160	GO:0006810_and_GO:0055085_and_	GO:0005215_and_GO:0005351_and_GO:0015144_and_GO:0022857_and_GO:0022891_and_	GO:0005886_and_GO:0016020_and_GO:0016021_and_	1.23603	0.864709
GLYMA19G42030	GO:0006412_and_GO:0009220_and_	GO:0003735_and_GO:0005515_and_	GO:0005622_and_GO:0005737_and_GO:0005773_and_GO:0005774_and_GO:0005840_and_GO:0005886_and_GO:0009507_and_GO:0015934_and_GO:0022625_and_	1.23599	0.841107
GLYMA02G47860	GO:0006084_and_GO:0006085_and_GO:0008152_and_GO:0009793_and_GO:0009846_and_GO:0009860_and_GO:0016125_and_GO:0016126_and_GO:0016132_and_GO:0019745_and_	GO:0003985_and_	GO:0005737_and_GO:0005777_and_GO:0005829_and_GO:0005886_and_	1.23598	0.940166
GLYMA19G36080	GO:0019344_and_GO:0019761_and_GO:0042744_and_GO:0046686_and_	0	GO:0005737_and_GO:0005829_and_	1.23592	1.34478
GLYMA13G17180	GO:0000165_and_GO:0006612_and_GO:0007154_and_GO:0007165_and_GO:0009409_and_GO:0009414_and_GO:0009555_and_GO:0009611_and_GO:0009620_and_GO:0009695_and_GO:0009723_and_GO:0009733_and_GO:0009738_and_GO:0009753_and_GO:0009862_and_GO:0009863_and_GO:0009867_and_GO:0009908_and_GO:0010200_and_GO:0010363_and_GO:0030968_and_GO:0031348_and_GO:0035556_and_GO:0042538_and_GO:0042742_and_GO:0043069_and_GO:005083…	GO:0005515_and_	GO:0005634_and_	1.23524	0.93474
GLYMA18G03220	GO:0006364_and_GO:0009637_and_GO:0009765_and_GO:0010114_and_GO:0010218_and_GO:0015979_and_	GO:0016168_and_	GO:0009507_and_GO:0009534_and_GO:0009535_and_GO:0009579_and_GO:0016020_and_GO:0030076_and_	1.23487	1.03208
GLYMA18G18860	GO:0000398_and_GO:0006355_and_GO:0006396_and_GO:0022402_and_GO:0030422_and_GO:0035196_and_GO:0043687_and_GO:0045893_and_GO:0048573_and_	GO:0005515_and_	GO:0005634_and_GO:0016607_and_	1.23431	1.15325
GLYMA06G30860	GO:0009832_and_GO:0009834_and_GO:0010089_and_GO:0010228_and_GO:0010400_and_GO:0010413_and_GO:0016926_and_GO:0030244_and_GO:0042546_and_GO:0044036_and_GO:0045492_and_GO:0050665_and_	GO:0008270_and_GO:0016759_and_GO:0016760_and_	GO:0005886_and_GO:0009507_and_GO:0016020_and_	1.2336	0.899038
GLYMA04G03220	GO:0006623_and_GO:0006810_and_GO:0006886_and_GO:0016192_and_	0	GO:0005622_and_GO:0005634_and_GO:0005829_and_GO:0030125_and_	1.23331	1.10985
GLYMA08G14350	GO:0006354_and_GO:0006412_and_GO:0042254_and_GO:0042793_and_GO:0045893_and_	GO:0003735_and_	GO:0005622_and_GO:0005840_and_GO:0009295_and_GO:0009507_and_GO:0009570_and_GO:0009941_and_	1.23311	0.830841
GLYMA14G04250	GO:0006972_and_GO:0006979_and_GO:0009409_and_GO:0009414_and_	GO:0004869_and_GO:0050897_and_	GO:0005576_and_GO:0005783_and_GO:0005829_and_	1.23302	1.21268
GLYMA20G39050	GO:0006355_and_GO:0009410_and_GO:0009617_and_GO:0009627_and_GO:0009862_and_GO:0030968_and_	GO:0003677_and_GO:0003700_and_GO:0005515_and_	GO:0005634_and_	1.23265	1.29146
GLYMA02G38450	GO:0001510_and_GO:0006412_and_GO:0010224_and_GO:0032502_and_	GO:0003735_and_	GO:0005622_and_GO:0005737_and_GO:0005840_and_GO:0009941_and_GO:0016020_and_	1.23234	1.48238
GLYMA13G22450	GO:0000398_and_GO:0006306_and_GO:0006342_and_GO:0006353_and_GO:0006355_and_GO:0006396_and_GO:0007267_and_GO:0009616_and_GO:0009640_and_GO:0009793_and_GO:0009845_and_GO:0009909_and_GO:0009933_and_GO:0010050_and_GO:0010162_and_GO:0010182_and_GO:0010216_and_GO:0010228_and_GO:0010267_and_GO:0010599_and_GO:0016567_and_GO:0016569_and_GO:0019915_and_GO:0022402_and_GO:0030422_and_GO:0031047_and_GO:003519…	GO:0003676_and_GO:0003677_and_GO:0003723_and_GO:0003725_and_GO:0004386_and_GO:0004525_and_GO:0005515_and_GO:0005524_and_GO:0008026_and_GO:0016787_and_GO:0016891_and_	GO:0005622_and_GO:0005634_and_	1.2323	0.566478
GLYMA08G07880	GO:0006816_and_GO:0007030_and_GO:0009651_and_GO:0009765_and_GO:0010196_and_GO:0015979_and_GO:0019344_and_GO:0019684_and_GO:0035304_and_	GO:0016168_and_	GO:0009507_and_GO:0009534_and_GO:0009535_and_GO:0009579_and_GO:0009783_and_GO:0009941_and_GO:0010287_and_GO:0016020_and_	1.23169	0.627974
GLYMA14G02530	GO:0006099_and_GO:0008152_and_GO:0009627_and_GO:0034976_and_	GO:0004149_and_GO:0008270_and_GO:0016746_and_	GO:0005739_and_GO:0016020_and_GO:0045252_and_	1.23126	0.875015
GLYMA06G06870	GO:0006970_and_GO:0009414_and_GO:0009832_and_GO:0009834_and_GO:0010116_and_GO:0010413_and_GO:0030244_and_GO:0042742_and_GO:0045492_and_GO:0050832_and_	GO:0016757_and_GO:0016759_and_GO:0016760_and_	GO:0005618_and_GO:0005886_and_GO:0016020_and_	1.23085	1.22226
GLYMA08G07110	GO:0006979_and_GO:0008152_and_GO:0015996_and_GO:0055114_and_	GO:0004028_and_GO:0004491_and_GO:0005507_and_GO:0016491_and_	GO:0005737_and_GO:0005739_and_	1.23008	1.27368
GLYMA01G16360	GO:0045333_and_	GO:0008137_and_	GO:0005634_and_GO:0005747_and_	1.22917	1.04544
GLYMA17G09320	GO:0000085_and_GO:0009640_and_GO:0009651_and_GO:0009737_and_GO:0009793_and_GO:0010228_and_GO:0010388_and_GO:0010431_and_GO:0016441_and_GO:0016458_and_GO:0016575_and_	GO:0004407_and_GO:0005515_and_	GO:0005634_and_GO:0009941_and_	1.22857	0.525022
GLYMA10G06610	GO:0001736_and_GO:0002237_and_GO:0006810_and_GO:0006869_and_GO:0006891_and_GO:0006970_and_GO:0006979_and_GO:0008219_and_GO:0009408_and_GO:0009651_and_GO:0009723_and_GO:0009725_and_GO:0009753_and_GO:0009755_and_GO:0009789_and_GO:0009871_and_GO:0009873_and_GO:0009926_and_GO:0010119_and_GO:0010150_and_GO:0010182_and_GO:0010351_and_GO:0016558_and_GO:0031348_and_GO:0042742_and_GO:0048765_and_GO:004882…	GO:0005215_and_GO:0005515_and_	GO:0005886_and_	1.22824	1.30458
GLYMA02G09630	GO:0006364_and_GO:0006399_and_GO:0009411_and_GO:0009658_and_GO:0042793_and_GO:0045893_and_GO:0055114_and_	GO:0004784_and_GO:0005515_and_	GO:0009295_and_GO:0009507_and_GO:0009579_and_GO:0042644_and_	1.22818	0.689785
GLYMA18G18050	GO:0000398_and_GO:0006413_and_GO:0006511_and_GO:0006606_and_GO:0009853_and_GO:0051788_and_GO:0080129_and_	GO:0000166_and_GO:0003676_and_GO:0003723_and_GO:0003743_and_GO:0008270_and_	GO:0005737_and_GO:0005852_and_GO:0005886_and_	1.22806	1.25985
GLYMA06G21130	GO:0000902_and_GO:0006623_and_GO:0006869_and_GO:0006886_and_GO:0006891_and_GO:0006944_and_GO:0010351_and_GO:0016049_and_GO:0016192_and_GO:0016197_and_GO:0016558_and_GO:0046907_and_GO:0048193_and_	GO:0000149_and_GO:0004872_and_GO:0005483_and_GO:0005515_and_	GO:0005634_and_GO:0005768_and_GO:0005770_and_GO:0005794_and_GO:0005802_and_GO:0005886_and_	1.22708	0.765003
GLYMA18G03840	GO:0006007_and_GO:0006094_and_GO:0007010_and_GO:0009058_and_GO:0009408_and_GO:0009651_and_GO:0009753_and_GO:0010193_and_GO:0010498_and_GO:0019853_and_GO:0030244_and_GO:0042742_and_GO:0060359_and_	GO:0004475_and_GO:0016740_and_GO:0016779_and_	GO:0005737_and_GO:0005829_and_	1.22698	1.11137
GLYMA14G40670	GO:0006096_and_GO:0006508_and_GO:0006833_and_GO:0006970_and_GO:0006972_and_GO:0007030_and_GO:0009266_and_GO:0009269_and_GO:0009414_and_GO:0009651_and_GO:0042742_and_GO:0046686_and_	GO:0004197_and_GO:0008234_and_	GO:0005576_and_GO:0005634_and_GO:0005773_and_	1.2267	0.989224
GLYMA19G43190	GO:0000462_and_GO:0006412_and_GO:0006414_and_GO:0042254_and_	GO:0000166_and_GO:0003735_and_	GO:0005618_and_GO:0005622_and_GO:0005730_and_GO:0005737_and_GO:0005840_and_GO:0016020_and_GO:0022626_and_GO:0022627_and_	1.2263	0.64142
GLYMA09G02040	GO:0006355_and_GO:0006499_and_GO:0006635_and_GO:0006891_and_GO:0016558_and_	GO:0003700_and_	GO:0005634_and_	1.22411	0.984424
GLYMA02G07700	GO:0006355_and_GO:0006865_and_GO:0007275_and_GO:0010260_and_	GO:0003677_and_GO:0003700_and_	GO:0005634_and_	1.22311	0.744532
GLYMA07G06370	GO:0009585_and_GO:0009611_and_GO:0009627_and_GO:0009640_and_GO:0009694_and_GO:0009733_and_GO:0009753_and_GO:0009861_and_GO:0009864_and_GO:0010046_and_GO:0010119_and_GO:0010193_and_GO:0010224_and_GO:0031348_and_GO:0071365_and_GO:2000030_and_GO:2000377_and_	GO:0003824_and_GO:0005524_and_GO:0019899_and_GO:0070566_and_GO:0080123_and_	GO:0005634_and_GO:0005737_and_GO:0005773_and_	1.22307	0.727431
GLYMA18G16260	GO:0006511_and_GO:0006820_and_GO:0009617_and_GO:0009853_and_GO:0044070_and_GO:0051788_and_GO:0055085_and_GO:0080129_and_	GO:0005515_and_GO:0008308_and_	GO:0005739_and_GO:0005741_and_GO:0005773_and_GO:0005774_and_GO:0005886_and_GO:0009507_and_GO:0009536_and_GO:0009941_and_	1.22241	0.892673
GLYMA01G04710	GO:0006098_and_GO:0009407_and_GO:0010304_and_GO:0010583_and_	GO:0004364_and_	GO:0005737_and_	1.22234	1.29573
GLYMA16G25770	GO:0006355_and_GO:0009965_and_GO:0048513_and_	GO:0003677_and_GO:0003700_and_GO:0043565_and_	GO:0005634_and_	1.22231	1.78086
GLYMA06G14180	GO:0006612_and_GO:0009723_and_GO:0009733_and_GO:0009957_and_GO:0009963_and_GO:0010026_and_GO:0010363_and_GO:0032880_and_GO:0045165_and_	GO:0000166_and_GO:0003677_and_GO:0005515_and_	GO:0005634_and_GO:0005737_and_	1.22082	0.886844
GLYMA10G27990	GO:0000096_and_GO:0000413_and_GO:0006457_and_GO:0006546_and_GO:0006636_and_GO:0006733_and_GO:0006766_and_GO:0006979_and_GO:0007165_and_GO:0008652_and_GO:0009072_and_GO:0009073_and_GO:0009106_and_GO:0009108_and_GO:0009117_and_GO:0009409_and_GO:0009637_and_GO:0009642_and_GO:0009644_and_GO:0009651_and_GO:0009695_and_GO:0009697_and_GO:0009737_and_GO:0009744_and_GO:0009814_and_GO:0009965_and_GO:001011…	GO:0003755_and_GO:0005515_and_	GO:0005739_and_GO:0009507_and_GO:0009535_and_GO:0009570_and_GO:0009579_and_GO:0009941_and_GO:0022626_and_GO:0031977_and_GO:0048046_and_	1.22078	0.688901
GLYMA02G37470	GO:0002237_and_GO:0007165_and_GO:0010103_and_GO:0048443_and_	GO:0004842_and_	GO:0005634_and_	1.22066	0.524773
GLYMA12G04260	GO:0007018_and_GO:0031347_and_	GO:0003777_and_GO:0005524_and_GO:0008270_and_	GO:0009507_and_	1.22062	0.619279
GLYMA18G22150	GO:0006098_and_GO:0006364_and_GO:0006636_and_GO:0008150_and_GO:0009409_and_GO:0009697_and_GO:0009814_and_GO:0010027_and_GO:0015979_and_GO:0015995_and_GO:0016117_and_GO:0019288_and_GO:0019684_and_GO:0042742_and_GO:0043085_and_	GO:0003674_and_	GO:0009507_and_GO:0009534_and_GO:0009535_and_GO:0009543_and_GO:0009570_and_GO:0009579_and_GO:0009941_and_GO:0031977_and_	1.22042	0.882891
GLYMA09G32430	GO:0006631_and_GO:0006635_and_GO:0007275_and_GO:0008152_and_GO:0009695_and_GO:0009845_and_GO:0009908_and_GO:0055114_and_	GO:0000166_and_GO:0003824_and_GO:0003857_and_GO:0004300_and_GO:0016491_and_GO:0016616_and_GO:0050662_and_	GO:0005618_and_GO:0005737_and_GO:0005777_and_GO:0009506_and_GO:0009507_and_	1.22	0.917118
GLYMA04G01170	GO:0000105_and_GO:0006790_and_GO:0046854_and_	GO:0004401_and_GO:0008441_and_GO:0008934_and_GO:0010347_and_	GO:0005737_and_GO:0009507_and_	1.21979	1.18451
GLYMA05G26230	GO:0006098_and_GO:0006364_and_GO:0008152_and_GO:0009902_and_GO:0010027_and_GO:0010205_and_GO:0010206_and_GO:0010207_and_GO:0010304_and_GO:0030163_and_GO:0034660_and_GO:0035304_and_GO:0042744_and_GO:0042793_and_GO:0045893_and_GO:0072593_and_	GO:0000166_and_GO:0004176_and_GO:0004222_and_GO:0005524_and_GO:0008237_and_GO:0008270_and_GO:0016887_and_GO:0017111_and_	GO:0009507_and_GO:0009534_and_GO:0009535_and_GO:0009579_and_GO:0009941_and_GO:0016020_and_GO:0031977_and_	1.21946	0.770603
GLYMA18G51110	GO:0006468_and_GO:0006612_and_GO:0006944_and_GO:0010363_and_GO:0030968_and_GO:0043069_and_	GO:0004672_and_GO:0004674_and_GO:0005524_and_GO:0016301_and_GO:0016772_and_	GO:0005886_and_	1.21859	0.684786
GLYMA08G31890	GO:0000272_and_GO:0005975_and_GO:0005982_and_GO:0009664_and_GO:0009832_and_GO:0010411_and_GO:0045493_and_GO:0046686_and_	GO:0004553_and_GO:0009044_and_GO:0046556_and_GO:0080176_and_	GO:0005576_and_GO:0005618_and_GO:0009505_and_GO:0009506_and_GO:0009507_and_GO:0048046_and_	1.21836	0.780311
GLYMA13G17350	GO:0006364_and_GO:0015995_and_GO:0016117_and_GO:0019344_and_GO:0019761_and_GO:0055114_and_	GO:0005515_and_GO:0016209_and_GO:0016491_and_GO:0051920_and_	GO:0009507_and_GO:0009533_and_GO:0009534_and_GO:0009535_and_GO:0009941_and_GO:0010287_and_	1.21819	1.41125
GLYMA04G18950	GO:0006457_and_	GO:0031072_and_GO:0051082_and_	GO:0005634_and_GO:0005886_and_	1.21771	0.866241
GLYMA08G21340	GO:0000038_and_GO:0000271_and_GO:0006629_and_GO:0007389_and_GO:0008361_and_GO:0009664_and_GO:0009825_and_GO:0009832_and_GO:0009926_and_GO:0009932_and_GO:0010015_and_GO:0010817_and_GO:0040007_and_GO:0042335_and_GO:0043481_and_GO:0048767_and_GO:0071555_and_	GO:0004091_and_GO:0016788_and_	GO:0005576_and_GO:0048046_and_	1.2165	0.767164
GLYMA19G27280	GO:0000394_and_GO:0002237_and_GO:0007165_and_GO:0009086_and_GO:0010103_and_GO:0010152_and_GO:0048443_and_GO:0048527_and_GO:0048573_and_GO:0071249_and_GO:0080022_and_	GO:0004842_and_GO:0010011_and_	GO:0005634_and_	1.21601	1.61634
GLYMA09G03480	GO:0000085_and_GO:0009220_and_GO:0009640_and_GO:0010388_and_	0	GO:0005634_and_	1.2156	1.09099
GLYMA12G28990	GO:0006457_and_GO:0006605_and_GO:0006886_and_GO:0009408_and_GO:0009627_and_GO:0009644_and_GO:0015031_and_GO:0034976_and_GO:0042542_and_	GO:0015450_and_	GO:0016020_and_	1.21544	1.32304
GLYMA12G11130	GO:0000272_and_GO:0005975_and_GO:0005983_and_GO:0080027_and_	GO:0003824_and_GO:0016161_and_GO:0043169_and_	GO:0005737_and_GO:0005829_and_GO:0009507_and_	1.21404	1.13426
GLYMA10G33970	GO:0006468_and_GO:0006955_and_GO:0007169_and_GO:0009611_and_GO:0009723_and_GO:0009738_and_GO:0009753_and_GO:0035556_and_GO:0045087_and_GO:0052542_and_	GO:0001653_and_GO:0004383_and_GO:0004672_and_GO:0004674_and_GO:0005515_and_GO:0005524_and_GO:0016301_and_GO:0016772_and_	GO:0005886_and_GO:0009506_and_	1.21402	1.4968
GLYMA02G12500	GO:0008652_and_	GO:0003674_and_	GO:0005737_and_	1.21214	0.936844
GLYMA20G34880	GO:0000478_and_GO:0002103_and_GO:0006364_and_GO:0006399_and_GO:0009657_and_GO:0009658_and_GO:0009902_and_GO:0009965_and_GO:0010027_and_GO:0010207_and_GO:0030154_and_GO:0034660_and_GO:0035304_and_GO:0042793_and_GO:0045893_and_	GO:0003674_and_	GO:0009507_and_	1.21197	2.09019
GLYMA02G45260	GO:0006612_and_GO:0006944_and_GO:0009410_and_GO:0009617_and_GO:0009627_and_GO:0009697_and_GO:0009816_and_GO:0009817_and_GO:0009862_and_GO:0009863_and_GO:0009867_and_GO:0010200_and_GO:0010363_and_GO:0031348_and_GO:0043069_and_GO:0045087_and_GO:0050832_and_GO:0052542_and_GO:0080185_and_	GO:0005515_and_GO:1901149_and_	0	1.211	1.07901
GLYMA06G44770	GO:0000003_and_GO:0006075_and_GO:0006612_and_GO:0006820_and_GO:0006862_and_GO:0006888_and_GO:0006944_and_GO:0006952_and_GO:0009555_and_GO:0009556_and_GO:0009620_and_GO:0009863_and_GO:0009870_and_GO:0009965_and_GO:0010150_and_GO:0010363_and_GO:0015696_and_GO:0015802_and_GO:0042742_and_GO:0043069_and_GO:0043090_and_GO:0043269_and_GO:0052542_and_GO:0052543_and_GO:0052544_and_	GO:0003843_and_GO:0016757_and_	GO:0000148_and_GO:0005794_and_GO:0005886_and_GO:0009506_and_	1.21017	1.45333
GLYMA02G41700	GO:0000165_and_GO:0006612_and_GO:0009409_and_GO:0009416_and_GO:0009595_and_GO:0009637_and_GO:0009644_and_GO:0009697_and_GO:0009744_and_GO:0009753_and_GO:0009814_and_GO:0009862_and_GO:0009867_and_GO:0010114_and_GO:0010150_and_GO:0010155_and_GO:0010200_and_GO:0010218_and_GO:0010310_and_GO:0010363_and_GO:0019684_and_GO:0031348_and_GO:0042742_and_GO:0043900_and_GO:0050832_and_	GO:0005524_and_GO:0030234_and_GO:0043531_and_GO:0046863_and_	GO:0005618_and_GO:0005634_and_GO:0009507_and_GO:0009535_and_GO:0009570_and_GO:0009579_and_GO:0009941_and_GO:0010287_and_GO:0010319_and_GO:0016020_and_GO:0048046_and_	1.20985	0.880874
GLYMA12G12950	GO:0019856_and_	GO:0004151_and_GO:0016787_and_GO:0016812_and_	GO:0009507_and_	1.20982	0.712484
GLYMA03G32510	GO:0006520_and_GO:0009611_and_GO:0019752_and_	GO:0003824_and_GO:0004837_and_GO:0016831_and_GO:0030170_and_	GO:0005737_and_	1.20884	1.11093
GLYMA03G40860	0	GO:0004033_and_	GO:0005737_and_GO:0005886_and_GO:0009941_and_	1.20861	1.59775
GLYMA16G27560	GO:0006952_and_GO:0007165_and_	GO:0043531_and_	GO:0005622_and_	1.20856	0.638467
GLYMA03G28740	GO:0009739_and_GO:0009740_and_GO:0009744_and_GO:0009749_and_GO:0009750_and_GO:0010162_and_GO:0080167_and_	GO:0003674_and_	GO:0005576_and_	1.20686	0.594221
GLYMA20G24050	GO:0006457_and_	GO:0003676_and_GO:0031072_and_GO:0051082_and_	GO:0005737_and_	1.20686	0.594221
GLYMA05G31710	GO:0009765_and_	GO:0016168_and_	GO:0009507_and_GO:0009535_and_	1.20658	0.295878
GLYMA01G39950	GO:0006281_and_GO:0006325_and_GO:0006468_and_GO:0007623_and_GO:0010225_and_GO:0010332_and_GO:0048573_and_GO:0051726_and_GO:2001020_and_	GO:0004672_and_GO:0004674_and_GO:0004713_and_GO:0005515_and_GO:0005524_and_GO:0016301_and_GO:0016772_and_	0	1.20595	1.71256
GLYMA05G03730	GO:0000023_and_GO:0006098_and_GO:0006364_and_GO:0009637_and_GO:0009657_and_GO:0009773_and_GO:0009902_and_GO:0010027_and_GO:0010114_and_GO:0010207_and_GO:0010218_and_GO:0010304_and_GO:0015979_and_GO:0019252_and_GO:0019684_and_GO:0034660_and_GO:0035304_and_GO:0042742_and_GO:0043085_and_	GO:0003674_and_	GO:0009507_and_GO:0009534_and_GO:0009535_and_GO:0009579_and_	1.20576	0.761446
GLYMA07G03290	GO:0006614_and_GO:0006617_and_GO:0010267_and_GO:0035196_and_GO:0051607_and_	GO:0000166_and_GO:0003729_and_GO:0005525_and_GO:0008312_and_GO:0017111_and_	GO:0005737_and_GO:0005786_and_GO:0005829_and_GO:0048500_and_	1.20541	0.727667
GLYMA06G32850	GO:0000087_and_GO:0000280_and_GO:0000724_and_GO:0000911_and_GO:0006260_and_GO:0006261_and_GO:0006270_and_GO:0006275_and_GO:0006306_and_GO:0006346_and_GO:0006355_and_GO:0007049_and_GO:0007067_and_GO:0007129_and_GO:0007131_and_GO:0007155_and_GO:0007276_and_GO:0008283_and_GO:0009165_and_GO:0009555_and_GO:0009909_and_GO:0009965_and_GO:0010087_and_GO:0010090_and_GO:0010389_and_GO:0010564_and_GO:001644…	GO:0005515_and_	GO:0005634_and_	1.20502	0.669903
GLYMA15G15020	GO:0006085_and_GO:0008152_and_GO:0044262_and_	GO:0000166_and_GO:0003824_and_GO:0003878_and_GO:0004775_and_GO:0046912_and_	GO:0005737_and_GO:0005829_and_GO:0009346_and_GO:0016020_and_	1.20489	1.04328
GLYMA15G01880	GO:0045454_and_	GO:0003756_and_	GO:0005783_and_GO:0009507_and_	1.20475	0.957726
GLYMA09G29460	GO:0006626_and_GO:0008152_and_GO:0009220_and_	GO:0000166_and_GO:0003824_and_GO:0003878_and_GO:0004775_and_GO:0004776_and_GO:0005507_and_	GO:0005739_and_	1.20467	0.801361
GLYMA06G48360	GO:0006555_and_GO:0055114_and_	GO:0004489_and_	GO:0005634_and_GO:0005829_and_	1.20462	0.753819
GLYMA07G04950	GO:0001666_and_GO:0006355_and_GO:0070483_and_	GO:0003677_and_GO:0003700_and_	GO:0005634_and_GO:0005886_and_	1.20394	0.434698
GLYMA07G06300	GO:0000096_and_GO:0000165_and_GO:0006364_and_GO:0006546_and_GO:0006612_and_GO:0006636_and_GO:0006733_and_GO:0006766_and_GO:0008652_and_GO:0009072_and_GO:0009106_and_GO:0009108_and_GO:0009117_and_GO:0009409_and_GO:0009416_and_GO:0009595_and_GO:0009637_and_GO:0009657_and_GO:0009695_and_GO:0009697_and_GO:0009744_and_GO:0009749_and_GO:0009772_and_GO:0009773_and_GO:0009814_and_GO:0009862_and_GO:000986…	GO:0005515_and_	GO:0009507_and_GO:0009534_and_GO:0009535_and_GO:0009941_and_	1.20346	0.826416
GLYMA09G02170	GO:0009416_and_GO:0055114_and_	GO:0000293_and_GO:0005506_and_GO:0009055_and_GO:0016491_and_GO:0050660_and_	GO:0005634_and_GO:0005886_and_GO:0016020_and_GO:0016021_and_	1.20339	1.16411
GLYMA19G29010	GO:0009165_and_GO:0009793_and_GO:0052541_and_GO:0052546_and_	GO:0016829_and_	GO:0005618_and_GO:0005829_and_GO:0030089_and_	1.20334	0.962481
GLYMA14G34990	GO:0006511_and_GO:0009555_and_GO:0009853_and_GO:0051788_and_GO:0080129_and_	GO:0005507_and_GO:0008270_and_GO:0050897_and_	GO:0005730_and_GO:0005739_and_GO:0005753_and_GO:0009507_and_GO:0016020_and_	1.20212	1.49184
GLYMA05G32900	GO:0042744_and_GO:0071482_and_	GO:0003954_and_GO:0009055_and_GO:0016491_and_GO:0050660_and_	GO:0005618_and_GO:0005739_and_GO:0009507_and_GO:0009534_and_GO:0010287_and_GO:0031304_and_	1.20209	0.878807
GLYMA06G18510	GO:0006364_and_GO:0006399_and_GO:0008150_and_GO:0009658_and_GO:0019288_and_GO:0045036_and_	GO:0003674_and_	GO:0009507_and_	1.2015	0.732078
GLYMA17G34070	GO:0000741_and_GO:0006094_and_GO:0006096_and_GO:0006418_and_GO:0006422_and_GO:0009560_and_GO:0009651_and_GO:0046686_and_GO:0051604_and_	GO:0000166_and_GO:0003676_and_GO:0004812_and_GO:0004815_and_GO:0005524_and_	GO:0005737_and_GO:0005829_and_	1.20121	1.1396
GLYMA03G37700	GO:0006457_and_	GO:0031072_and_	GO:0005634_and_	1.20039	1.03936
GLYMA12G13500	GO:0006457_and_GO:0009408_and_GO:0009644_and_GO:0034976_and_GO:0042542_and_	GO:0031072_and_GO:0051082_and_	GO:0005737_and_	1.19996	0.790973
GLYMA10G05520	GO:0000160_and_GO:0006355_and_GO:0007623_and_GO:0009266_and_GO:0009639_and_GO:0010017_and_GO:0042752_and_GO:0045892_and_GO:0048574_and_	GO:0000156_and_GO:0003677_and_	GO:0005634_and_GO:0005739_and_	1.19937	0.685261
GLYMA09G30070	GO:0006071_and_GO:0009610_and_GO:0016036_and_GO:0019375_and_GO:0042631_and_	GO:0004371_and_GO:0005524_and_	GO:0005737_and_	1.19821	0.610898
GLYMA20G24070	GO:0006094_and_GO:0006098_and_GO:0007010_and_GO:0009651_and_GO:0010498_and_GO:0015991_and_GO:0015992_and_GO:0030835_and_GO:0046034_and_GO:0051017_and_GO:0051693_and_	GO:0005524_and_GO:0016820_and_GO:0046933_and_GO:0046961_and_GO:0051015_and_	GO:0005773_and_GO:0005774_and_GO:0005794_and_GO:0005886_and_GO:0009941_and_GO:0016020_and_GO:0016469_and_GO:0033178_and_GO:0033180_and_	1.19803	0.82642
GLYMA19G27450	GO:0000226_and_GO:0000394_and_GO:0000398_and_GO:0000911_and_GO:0006306_and_GO:0006342_and_GO:0006366_and_GO:0006412_and_GO:0009086_and_GO:0009640_and_GO:0009737_and_GO:0009793_and_GO:0009845_and_GO:0009887_and_GO:0009909_and_GO:0009933_and_GO:0010162_and_GO:0010182_and_GO:0010228_and_GO:0016070_and_GO:0016567_and_GO:0019915_and_GO:0031047_and_GO:0031053_and_GO:0048574_and_GO:0050826_and_GO:005156…	GO:0000339_and_GO:0005515_and_	GO:0005634_and_	1.19779	0.473302
GLYMA19G31320	GO:0000160_and_GO:0006355_and_GO:0007623_and_GO:0009735_and_GO:0009736_and_GO:0009740_and_GO:0010162_and_	GO:0000156_and_GO:0005515_and_	GO:0005634_and_	1.19708	1.21922
GLYMA11G19800	GO:0008219_and_GO:0009793_and_GO:0009816_and_GO:0009908_and_GO:0009965_and_GO:0010027_and_GO:0010154_and_GO:0010228_and_GO:0015996_and_GO:0016226_and_GO:0030154_and_GO:0045893_and_GO:0048481_and_GO:0055114_and_	GO:0010277_and_GO:0016491_and_GO:0032441_and_GO:0051536_and_GO:0051537_and_	GO:0009507_and_GO:0009534_and_GO:0009706_and_GO:0009941_and_	1.19667	0.692217
GLYMA02G37160	GO:0006098_and_GO:0006364_and_GO:0006979_and_GO:0009637_and_GO:0010103_and_GO:0010114_and_GO:0010218_and_GO:0015979_and_GO:0015995_and_GO:0019252_and_GO:0019288_and_GO:0019684_and_GO:0019760_and_GO:0055114_and_	GO:0004601_and_GO:0005515_and_	GO:0005634_and_GO:0005737_and_GO:0009507_and_GO:0009534_and_GO:0009535_and_GO:0009543_and_GO:0009579_and_GO:0031977_and_	1.19644	0.768444
GLYMA19G40400	GO:0009416_and_GO:0009637_and_GO:0009644_and_GO:0009744_and_GO:0010114_and_GO:0010155_and_GO:0010218_and_GO:0018316_and_GO:0019253_and_GO:0034605_and_GO:0070417_and_GO:0071454_and_GO:0080153_and_	GO:0005515_and_	GO:0009507_and_GO:0009570_and_GO:0043234_and_	1.19621	2.19707
GLYMA13G20680	0	GO:0000166_and_GO:0005515_and_GO:0005524_and_GO:0016787_and_GO:0016887_and_GO:0017111_and_	GO:0005618_and_GO:0005634_and_GO:0005794_and_GO:0005829_and_	1.19604	1.22003
GLYMA13G07460	GO:0006413_and_GO:0044237_and_GO:0045947_and_GO:0050790_and_	GO:0003743_and_GO:0005085_and_GO:0005525_and_	GO:0005634_and_GO:0005851_and_	1.19533	1.16178
GLYMA03G40680	0	GO:0004033_and_	GO:0005737_and_GO:0005886_and_GO:0009941_and_	1.19502	0.94584
GLYMA12G36530	GO:0006098_and_GO:0006636_and_GO:0006655_and_GO:0009414_and_GO:0010304_and_GO:0015995_and_GO:0016117_and_GO:0016118_and_GO:0016121_and_GO:0016124_and_GO:0019288_and_GO:0044242_and_	GO:0045549_and_	GO:0005737_and_GO:0005773_and_GO:0005774_and_GO:0005794_and_GO:0005886_and_GO:0009506_and_	1.19342	0.943947
GLYMA15G40380	GO:0006635_and_GO:0016558_and_	GO:0008270_and_	GO:0005634_and_GO:0005829_and_GO:0009524_and_	1.19332	1.34809
GLYMA03G42290	GO:0000226_and_GO:0000910_and_GO:0000911_and_GO:0006306_and_GO:0006342_and_GO:0006396_and_GO:0007267_and_GO:0009616_and_GO:0009630_and_GO:0009880_and_GO:0009908_and_GO:0010050_and_GO:0010098_and_GO:0010228_and_GO:0010267_and_GO:0010599_and_GO:0016569_and_GO:0022402_and_GO:0030422_and_GO:0031047_and_GO:0031053_and_GO:0035196_and_GO:0035279_and_GO:0051607_and_GO:2000034_and_	GO:0003676_and_GO:0003677_and_GO:0003723_and_GO:0003725_and_GO:0004386_and_GO:0004525_and_GO:0005515_and_GO:0005524_and_GO:0008026_and_GO:0016787_and_GO:0016891_and_	GO:0005622_and_GO:0005634_and_GO:0010445_and_	1.19277	0.709663
GLYMA02G42660	GO:0006457_and_GO:0006605_and_GO:0006886_and_GO:0009408_and_GO:0009627_and_GO:0009644_and_GO:0015031_and_GO:0034976_and_GO:0042542_and_	GO:0015450_and_	GO:0016020_and_	1.19218	0.751018
GLYMA17G06880	GO:0005975_and_GO:0006012_and_GO:0009737_and_GO:0019761_and_	GO:0003824_and_GO:0004034_and_GO:0016853_and_GO:0030246_and_	GO:0005829_and_	1.19169	1.13891
GLYMA03G42240	GO:0006098_and_GO:0006364_and_GO:0009657_and_GO:0009737_and_GO:0009773_and_GO:0010027_and_GO:0010207_and_GO:0015979_and_GO:0019684_and_GO:0035304_and_	GO:0003677_and_	GO:0009295_and_GO:0009507_and_GO:0009508_and_GO:0009534_and_GO:0009535_and_GO:0009579_and_GO:0009941_and_GO:0030093_and_	1.19111	1.24415
GLYMA06G14360	GO:0006412_and_GO:0009955_and_	GO:0003735_and_GO:0019843_and_	GO:0005622_and_GO:0005737_and_GO:0005773_and_GO:0005840_and_GO:0009506_and_GO:0009941_and_GO:0015934_and_GO:0016020_and_GO:0022625_and_	1.18992	1.27514
GLYMA06G15270	GO:0000271_and_GO:0002237_and_GO:0007165_and_GO:0009729_and_GO:0009742_and_GO:0009825_and_GO:0009826_and_GO:0009911_and_GO:0009932_and_GO:0010103_and_GO:0010224_and_GO:0010268_and_GO:0010584_and_GO:0010817_and_GO:0016310_and_GO:0042742_and_GO:0043481_and_GO:0048366_and_GO:0048443_and_GO:0048657_and_GO:0048767_and_GO:0060548_and_GO:0071555_and_GO:1900140_and_	GO:0004672_and_GO:0004674_and_GO:0005496_and_GO:0005515_and_GO:0016301_and_GO:0042802_and_GO:0042803_and_GO:0046982_and_	GO:0005768_and_GO:0005886_and_GO:0043234_and_	1.18938	1.16557
GLYMA03G30210	GO:0009827_and_GO:0009834_and_GO:0030244_and_GO:0045489_and_	GO:0003674_and_	GO:0005634_and_GO:0005768_and_GO:0005794_and_GO:0005802_and_	1.18879	0.69389
GLYMA08G00770	GO:0006468_and_GO:0006511_and_GO:0006970_and_GO:0009651_and_GO:0009737_and_GO:0042752_and_GO:0080022_and_	GO:0004672_and_GO:0005515_and_GO:0016301_and_GO:0070300_and_	GO:0005634_and_GO:0005829_and_GO:0016020_and_	1.1885	1.24415
GLYMA13G39410	GO:0006623_and_GO:0006635_and_GO:0006869_and_GO:0006891_and_GO:0006944_and_GO:0007032_and_GO:0007033_and_GO:0010091_and_GO:0010351_and_GO:0016192_and_GO:0016197_and_GO:0016558_and_	GO:0000166_and_GO:0005515_and_GO:0005524_and_GO:0017111_and_	GO:0005634_and_GO:0005737_and_GO:0005771_and_GO:0009506_and_	1.18767	1.01861
GLYMA03G37080	GO:0009396_and_GO:0019344_and_GO:0030244_and_GO:0048193_and_GO:0055114_and_	GO:0000166_and_GO:0003824_and_GO:0004488_and_	GO:0005737_and_GO:0005829_and_GO:0009507_and_	1.18746	1.04878
GLYMA18G49110	GO:0015991_and_GO:0015992_and_	GO:0015078_and_GO:0046961_and_	GO:0005773_and_GO:0005774_and_GO:0005794_and_GO:0009506_and_GO:0033177_and_GO:0033179_and_	1.1873	1.00047
GLYMA07G39300	GO:0006364_and_GO:0006399_and_GO:0006418_and_GO:0006429_and_GO:0009658_and_GO:0009793_and_GO:0010027_and_GO:0010103_and_GO:0010228_and_GO:0016226_and_GO:0016556_and_GO:0048481_and_	GO:0000166_and_GO:0004812_and_GO:0004823_and_GO:0005524_and_	GO:0005737_and_GO:0005739_and_GO:0009507_and_GO:0009570_and_	1.18702	0.821894
GLYMA13G39120	GO:0006396_and_GO:0022402_and_GO:0031087_and_	GO:0005515_and_GO:0042803_and_	GO:0000932_and_GO:0005634_and_GO:0005737_and_	1.18648	1.19126
GLYMA04G02210	GO:0000165_and_GO:0006333_and_GO:0006355_and_GO:0006612_and_GO:0009617_and_GO:0009862_and_GO:0009867_and_GO:0009965_and_GO:0010310_and_GO:0010363_and_GO:0030154_and_GO:0031348_and_GO:0035304_and_GO:0045893_and_	GO:0003677_and_GO:0003700_and_	GO:0005634_and_	1.186	0.719211
GLYMA20G21030	GO:0001666_and_GO:0006612_and_GO:0006810_and_GO:0006820_and_GO:0006862_and_GO:0006888_and_GO:0006944_and_GO:0009737_and_GO:0009862_and_GO:0010310_and_GO:0010311_and_GO:0010363_and_GO:0015695_and_GO:0015696_and_GO:0015802_and_GO:0031347_and_GO:0043069_and_GO:0043090_and_GO:0043269_and_GO:0051258_and_GO:0080167_and_GO:0080181_and_	GO:0008519_and_	GO:0005634_and_GO:0005886_and_GO:0009506_and_GO:0016020_and_	1.18551	1.60903
GLYMA15G02400	GO:0006096_and_GO:0010053_and_	GO:0003872_and_GO:0005524_and_	GO:0005737_and_GO:0005829_and_GO:0005945_and_	1.18451	0.93768
GLYMA17G15860	GO:0005985_and_GO:0006468_and_GO:0006636_and_GO:0006970_and_GO:0009414_and_GO:0009651_and_GO:0009737_and_GO:0009738_and_GO:0010118_and_GO:0010119_and_GO:0019432_and_GO:0040007_and_GO:0042742_and_GO:0042744_and_GO:0048366_and_GO:2000377_and_	GO:0004672_and_GO:0004674_and_GO:0004713_and_GO:0005515_and_GO:0005524_and_GO:0009931_and_GO:0016301_and_GO:0016772_and_	GO:0005634_and_GO:0005737_and_GO:0005829_and_	1.18437	1.14675
GLYMA02G13330	GO:0030244_and_GO:0033356_and_GO:0071555_and_	GO:0005515_and_GO:0008466_and_GO:0016758_and_GO:0016866_and_GO:0052691_and_	GO:0005618_and_GO:0005737_and_GO:0005794_and_GO:0005829_and_GO:0009506_and_GO:0016020_and_GO:0030054_and_	1.18389	1.05931
GLYMA05G02800	GO:0000023_and_GO:0006098_and_GO:0009409_and_GO:0009451_and_GO:0009697_and_GO:0009814_and_GO:0010027_and_GO:0019252_and_GO:0019288_and_GO:0019684_and_GO:0042742_and_GO:0045087_and_	GO:0000166_and_GO:0003676_and_GO:0003723_and_GO:0008266_and_	GO:0009507_and_GO:0009570_and_GO:0009941_and_	1.18381	1.15901
GLYMA08G43290	GO:0000394_and_GO:0006094_and_GO:0007010_and_GO:0009086_and_GO:0009408_and_GO:0010498_and_GO:0016925_and_	GO:0031386_and_	GO:0005634_and_GO:0005737_and_	1.18295	1.60887
GLYMA13G43720	GO:0001666_and_GO:0009058_and_GO:0019375_and_	GO:0016757_and_	GO:0005794_and_	1.18258	1.44088
GLYMA17G05430	GO:0009416_and_	GO:0004871_and_	GO:0005886_and_	1.18118	0.852003
GLYMA10G28290	GO:0006355_and_GO:0007165_and_GO:0007623_and_GO:0009630_and_GO:0009639_and_GO:0009704_and_GO:0009740_and_GO:0010017_and_GO:0031539_and_	GO:0003677_and_GO:0003700_and_GO:0005515_and_GO:0042802_and_	GO:0005634_and_	1.18116	0.72489
GLYMA19G34860	GO:0005975_and_GO:0019243_and_	GO:0016853_and_GO:0030246_and_	0	1.18065	0.718276
GLYMA15G08680	GO:0006364_and_GO:0006636_and_GO:0006655_and_GO:0006779_and_GO:0010103_and_GO:0015979_and_GO:0015995_and_GO:0016117_and_GO:0019288_and_GO:0019761_and_	GO:0000166_and_GO:0005524_and_GO:0016851_and_GO:0016887_and_GO:0017111_and_	GO:0005618_and_GO:0009507_and_GO:0009570_and_GO:0010007_and_	1.18061	1.08742
GLYMA01G41290	GO:0006612_and_GO:0007165_and_GO:0009414_and_GO:0009611_and_GO:0009620_and_GO:0009695_and_GO:0009723_and_GO:0009733_and_GO:0009738_and_GO:0009753_and_GO:0009863_and_GO:0009867_and_GO:0010363_and_GO:0042538_and_GO:0043069_and_	GO:0005515_and_	GO:0005634_and_	1.18025	1.10163
GLYMA05G31740	GO:0009636_and_GO:0009644_and_GO:0042542_and_	GO:0016788_and_GO:0051499_and_	GO:0005829_and_GO:0009507_and_	1.17975	1.05246
GLYMA08G25610	GO:0006499_and_GO:0006979_and_GO:0055114_and_	GO:0008113_and_GO:0033743_and_	GO:0009507_and_GO:0009570_and_	1.17894	1.11257
GLYMA03G30460	GO:0000165_and_GO:0000303_and_GO:0006612_and_GO:0007154_and_GO:0007165_and_GO:0008152_and_GO:0008219_and_GO:0009409_and_GO:0009414_and_GO:0009723_and_GO:0009733_and_GO:0009737_and_GO:0009738_and_GO:0009739_and_GO:0009740_and_GO:0009753_and_GO:0009755_and_GO:0009845_and_GO:0009862_and_GO:0009863_and_GO:0009867_and_GO:0009873_and_GO:0009939_and_GO:0010162_and_GO:0010325_and_GO:0010363_and_GO:001047…	GO:0005515_and_GO:0016787_and_	GO:0005634_and_	1.17886	1.16611
GLYMA08G18990	GO:0008152_and_GO:0009610_and_GO:0046482_and_GO:0046686_and_GO:0055114_and_	GO:0003824_and_GO:0003938_and_GO:0016491_and_GO:0018580_and_	GO:0005739_and_GO:0005829_and_	1.17808	0.85716
GLYMA12G29110	GO:0009416_and_GO:0009637_and_GO:0009644_and_GO:0009744_and_GO:0009767_and_GO:0009773_and_GO:0010114_and_GO:0010155_and_GO:0010207_and_GO:0010218_and_GO:0022900_and_GO:0042742_and_	GO:0009055_and_GO:0051536_and_GO:0051537_and_	GO:0009507_and_GO:0009570_and_	1.1779	0.587139
GLYMA01G34700	GO:0006414_and_GO:0009793_and_GO:0009902_and_GO:0010027_and_GO:0016117_and_GO:0019288_and_GO:0034660_and_GO:0042744_and_GO:0046686_and_	GO:0003723_and_GO:0003746_and_	GO:0009507_and_GO:0009570_and_GO:0009941_and_	1.17715	1.39588
GLYMA06G11430	GO:0006809_and_GO:0009416_and_GO:0042128_and_GO:0055114_and_	GO:0005506_and_GO:0005515_and_GO:0008940_and_GO:0009055_and_GO:0016491_and_GO:0020037_and_GO:0030151_and_GO:0043546_and_GO:0046857_and_GO:0046872_and_GO:0050660_and_	GO:0005739_and_GO:0005829_and_	1.17711	0.740908
GLYMA04G01020	GO:0000096_and_GO:0006096_and_GO:0006098_and_GO:0006364_and_GO:0006546_and_GO:0006636_and_GO:0006733_and_GO:0006766_and_GO:0008652_and_GO:0009072_and_GO:0009073_and_GO:0009106_and_GO:0009108_and_GO:0009117_and_GO:0009637_and_GO:0009657_and_GO:0009695_and_GO:0009902_and_GO:0009965_and_GO:0010027_and_GO:0010114_and_GO:0010207_and_GO:0010218_and_GO:0010304_and_GO:0015979_and_GO:0015995_and_GO:001925…	GO:0003824_and_GO:0004332_and_	GO:0009507_and_GO:0009534_and_GO:0009570_and_GO:0009579_and_GO:0009941_and_GO:0010287_and_GO:0022626_and_GO:0031977_and_GO:0048046_and_	1.17686	1.34141
GLYMA16G22060	GO:0006096_and_GO:0006333_and_GO:0006833_and_GO:0006972_and_GO:0007030_and_GO:0009266_and_GO:0009651_and_GO:0046686_and_	GO:0003677_and_GO:0003682_and_GO:0003700_and_GO:0030527_and_	GO:0000785_and_GO:0005634_and_	1.17673	1.18009
GLYMA13G22530	GO:0006355_and_GO:0009416_and_GO:0009722_and_GO:0048513_and_GO:0071345_and_	GO:0003677_and_GO:0003700_and_GO:0005515_and_GO:0043565_and_	GO:0005634_and_GO:0005829_and_	1.17626	0.73236
GLYMA17G15820	GO:0000023_and_GO:0000256_and_GO:0006355_and_GO:0019252_and_GO:0043085_and_	GO:0003700_and_GO:0071522_and_	0	1.17623	0.715554
GLYMA01G40140	GO:0006096_and_GO:0006820_and_GO:0009060_and_GO:0009617_and_GO:0044070_and_GO:0046686_and_GO:0055085_and_	GO:0008308_and_	GO:0005618_and_GO:0005739_and_GO:0005741_and_GO:0005774_and_GO:0009507_and_GO:0009941_and_GO:0016020_and_	1.17597	0.934161
GLYMA17G05410	GO:0006886_and_GO:0015031_and_GO:0016192_and_	GO:0005515_and_GO:0008565_and_	GO:0005634_and_GO:0005886_and_GO:0016020_and_GO:0030117_and_GO:0030131_and_	1.17597	1.18254
GLYMA01G36740	GO:0018401_and_GO:0055114_and_	GO:0005506_and_GO:0016491_and_GO:0016705_and_GO:0016706_and_GO:0031418_and_	0	1.17572	0.984174
GLYMA11G11510	GO:0000226_and_GO:0000394_and_GO:0006184_and_GO:0007015_and_GO:0007165_and_GO:0007264_and_GO:0009086_and_GO:0009860_and_GO:0015031_and_	GO:0003924_and_GO:0005525_and_	GO:0005622_and_GO:0005634_and_GO:0005730_and_GO:0005737_and_GO:0005819_and_GO:0005886_and_GO:0016020_and_GO:0030427_and_	1.17538	0.924685
GLYMA06G16700	GO:0006098_and_GO:0006364_and_GO:0009637_and_GO:0009902_and_GO:0010027_and_GO:0010114_and_GO:0010218_and_GO:0015979_and_GO:0015995_and_GO:0019288_and_GO:0034660_and_	GO:0003746_and_GO:0003924_and_GO:0005525_and_	GO:0005886_and_GO:0009507_and_	1.17536	1.39683
GLYMA09G33070	GO:0006096_and_GO:0006333_and_GO:0006833_and_GO:0006972_and_GO:0007030_and_GO:0009266_and_GO:0009651_and_GO:0046686_and_	GO:0003677_and_GO:0003682_and_GO:0003700_and_GO:0030527_and_	GO:0000785_and_GO:0005634_and_	1.17511	1.76291
GLYMA12G31060	GO:0005975_and_GO:0006612_and_GO:0009863_and_GO:0009867_and_GO:0010363_and_	GO:0003824_and_GO:0004553_and_GO:0043169_and_	GO:0005576_and_GO:0005634_and_GO:0005737_and_GO:0046658_and_	1.17491	0.983377
GLYMA01G39460	GO:0006598_and_GO:0009611_and_GO:0009698_and_GO:0009805_and_GO:0009963_and_GO:0019344_and_GO:0042398_and_GO:0046686_and_	GO:0008171_and_GO:0042409_and_	GO:0005634_and_GO:0005829_and_	1.17491	0.686594
GLYMA17G16620	GO:0006970_and_GO:0009414_and_GO:0009790_and_GO:0009793_and_GO:0048316_and_	GO:0003674_and_	GO:0009506_and_	1.17491	0.686594
GLYMA18G06110	GO:0000394_and_GO:0006352_and_GO:0006366_and_	GO:0003700_and_	GO:0005634_and_	1.1744	0.853551
GLYMA03G28000	GO:0006351_and_GO:0006355_and_GO:0009611_and_GO:0009620_and_GO:0009695_and_GO:0009753_and_GO:0010200_and_	GO:0003677_and_	GO:0005634_and_GO:0016021_and_	1.17277	0.605856
GLYMA19G07650	GO:0006952_and_GO:0007165_and_	GO:0043531_and_	GO:0005622_and_GO:0005737_and_	1.1725	0.73698
GLYMA18G05140	GO:0006598_and_GO:0009611_and_GO:0009698_and_GO:0009805_and_GO:0042398_and_GO:0055114_and_	GO:0008131_and_GO:0046592_and_	GO:0005634_and_GO:0005777_and_	1.17168	1.09304
GLYMA13G39470	GO:0000096_and_GO:0006098_and_GO:0006546_and_GO:0006636_and_GO:0006733_and_GO:0006766_and_GO:0008652_and_GO:0009072_and_GO:0009106_and_GO:0009108_and_GO:0009117_and_GO:0009695_and_GO:0009902_and_GO:0010027_and_GO:0015995_and_GO:0016117_and_GO:0019288_and_GO:0019748_and_GO:0019761_and_GO:0034660_and_GO:0042793_and_GO:0044272_and_	GO:0004033_and_	GO:0009505_and_GO:0009507_and_GO:0009570_and_GO:0009941_and_	1.17143	1.46637
GLYMA09G36900	GO:0006139_and_GO:0006354_and_GO:0009061_and_GO:0009117_and_GO:0010155_and_GO:0016117_and_GO:0046777_and_GO:0046939_and_	GO:0004017_and_GO:0005524_and_GO:0016776_and_GO:0019201_and_GO:0019205_and_	GO:0009507_and_GO:0009570_and_	1.1714	0.669088
GLYMA02G44330	GO:0006952_and_GO:0008219_and_GO:0009693_and_GO:0010150_and_	GO:0000166_and_GO:0003676_and_GO:0003723_and_	GO:0005634_and_GO:0005737_and_	1.17136	1.0437
GLYMA15G01540	GO:0008152_and_GO:0009853_and_	GO:0005524_and_GO:0008887_and_GO:0016301_and_	GO:0005634_and_GO:0009507_and_GO:0009570_and_GO:0009941_and_	1.17101	0.613926
GLYMA18G11010	GO:0006413_and_	GO:0003743_and_	0	1.17036	1.23379
GLYMA10G05480	GO:0019344_and_GO:0019761_and_GO:0042744_and_GO:0046686_and_	0	GO:0005737_and_GO:0005829_and_	1.16935	1.13273
GLYMA09G38990	GO:0009269_and_GO:0009409_and_GO:0009414_and_GO:0009611_and_GO:0009644_and_GO:0009737_and_GO:0009793_and_GO:0010286_and_GO:0050832_and_	GO:0003674_and_	GO:0005829_and_	1.16921	1.922
GLYMA17G10240	GO:0006364_and_GO:0006399_and_GO:0009658_and_GO:0009902_and_GO:0009965_and_GO:0010027_and_GO:0010103_and_GO:0010207_and_GO:0030154_and_GO:0034660_and_GO:0035304_and_GO:0042793_and_GO:0045036_and_GO:0045893_and_	0	GO:0009295_and_GO:0009507_and_GO:0009508_and_	1.16918	0.594882
GLYMA03G00770	GO:0006855_and_GO:0009610_and_GO:0019344_and_GO:0055085_and_	GO:0005215_and_GO:0015238_and_GO:0015297_and_	GO:0005886_and_GO:0016020_and_	1.16913	1.35865
GLYMA03G14780	GO:0006007_and_GO:0006810_and_GO:0006839_and_GO:0009744_and_GO:0009749_and_GO:0009750_and_GO:0009853_and_GO:0015979_and_	GO:0017077_and_	GO:0005739_and_GO:0005743_and_GO:0005774_and_GO:0009506_and_GO:0009507_and_GO:0031966_and_	1.16811	0.721876
GLYMA04G40580	GO:0006598_and_GO:0009611_and_GO:0009698_and_GO:0009805_and_GO:0009809_and_GO:0009963_and_GO:0016126_and_GO:0042398_and_GO:0051555_and_	GO:0030744_and_GO:0030755_and_GO:0033799_and_GO:0047763_and_	GO:0005634_and_GO:0005737_and_GO:0005829_and_GO:0005886_and_GO:0009506_and_	1.16768	1.04793
GLYMA02G47350	GO:0006865_and_	GO:0015171_and_	GO:0005886_and_GO:0016020_and_	1.16721	0.826183
GLYMA14G07150	GO:0006007_and_GO:0006094_and_GO:0007010_and_GO:0009058_and_GO:0009408_and_GO:0009651_and_GO:0009753_and_GO:0010193_and_GO:0010498_and_GO:0019853_and_GO:0030244_and_GO:0042742_and_GO:0060359_and_	GO:0004475_and_GO:0016740_and_GO:0016779_and_	GO:0005737_and_GO:0005829_and_	1.16718	1.27394
GLYMA15G41460	GO:0006468_and_	GO:0004672_and_GO:0004712_and_GO:0005524_and_GO:0016772_and_	GO:0005634_and_GO:0005829_and_	1.16709	0.961619
GLYMA12G04950	GO:0001510_and_GO:0009664_and_GO:0009826_and_GO:0018279_and_GO:0030244_and_GO:0042545_and_GO:0048193_and_	GO:0004579_and_	GO:0005576_and_GO:0005730_and_GO:0005773_and_GO:0005774_and_GO:0005783_and_GO:0005789_and_GO:0005794_and_GO:0008250_and_GO:0009505_and_GO:0009506_and_GO:0016020_and_	1.16597	0.787393
GLYMA08G41280	GO:0001510_and_GO:0006412_and_GO:0042254_and_	GO:0003735_and_	GO:0005622_and_GO:0005730_and_GO:0005737_and_GO:0005840_and_GO:0009507_and_	1.16539	1.17607
GLYMA17G35220	GO:0009790_and_GO:0010073_and_GO:0010305_and_GO:0010311_and_GO:0010449_and_GO:0035266_and_GO:0048366_and_GO:0048569_and_GO:2000012_and_	GO:0000166_and_	GO:0005634_and_	1.16496	0.664019
GLYMA18G12090	GO:0000162_and_GO:0006568_and_GO:0008152_and_	GO:0003824_and_GO:0004834_and_GO:0030170_and_	GO:0009507_and_GO:0009570_and_GO:0009941_and_	1.16483	0.637272
GLYMA11G19660	GO:0006623_and_GO:0006886_and_GO:0009630_and_GO:0016192_and_	GO:0000166_and_GO:0008270_and_	GO:0005634_and_	1.16434	0.784915
GLYMA08G19320	GO:0006412_and_	GO:0003735_and_	GO:0005622_and_GO:0005737_and_GO:0005840_and_GO:0022625_and_	1.16428	1.73801
GLYMA11G04020	GO:0006412_and_GO:0010267_and_GO:0019288_and_GO:0035196_and_GO:0042254_and_GO:0051607_and_	GO:0003735_and_	GO:0005622_and_GO:0005840_and_GO:0009507_and_GO:0009570_and_GO:0009941_and_GO:0016020_and_	1.16346	1.09362
GLYMA11G29720	GO:0000165_and_GO:0002679_and_GO:0006355_and_GO:0006612_and_GO:0006944_and_GO:0006970_and_GO:0009408_and_GO:0009409_and_GO:0009414_and_GO:0009595_and_GO:0009651_and_GO:0009697_and_GO:0009862_and_GO:0009863_and_GO:0009867_and_GO:0010120_and_GO:0010200_and_GO:0010310_and_GO:0010363_and_GO:0010508_and_GO:0031348_and_GO:0034605_and_GO:0035556_and_GO:0042742_and_GO:0043069_and_GO:0043900_and_GO:005083…	GO:0003700_and_GO:0005515_and_GO:0043565_and_	GO:0005634_and_	1.16261	0.833674
GLYMA03G31470	GO:0000023_and_GO:0008150_and_GO:0019252_and_GO:0043085_and_	GO:0003674_and_	GO:0009507_and_GO:0009535_and_	1.16255	1.20735
GLYMA04G07960	GO:0006661_and_GO:0007059_and_GO:0051301_and_	0	GO:0000775_and_GO:0005634_and_	1.16204	1.05049
GLYMA20G27280	GO:0006184_and_GO:0007017_and_GO:0007018_and_GO:0009651_and_GO:0051258_and_	GO:0003924_and_GO:0005198_and_GO:0005200_and_GO:0005525_and_	GO:0005618_and_GO:0005737_and_GO:0005829_and_GO:0005874_and_GO:0016020_and_GO:0043234_and_GO:0045298_and_	1.16122	1.85393
GLYMA18G52110	GO:0006006_and_GO:0009051_and_GO:0055114_and_	GO:0000166_and_GO:0004345_and_GO:0050661_and_	GO:0009507_and_GO:0009570_and_	1.1598	0.971175
GLYMA10G24540	GO:0006468_and_GO:0009744_and_GO:0009813_and_GO:0010224_and_	GO:0004672_and_GO:0005524_and_GO:0016772_and_	GO:0005886_and_GO:0009507_and_	1.15954	1.27074
GLYMA17G17040	GO:0055114_and_	GO:0016209_and_GO:0016491_and_	GO:0009507_and_GO:0009570_and_	1.15907	1.59028
GLYMA04G11550	GO:0006094_and_GO:0007010_and_GO:0009630_and_GO:0009631_and_GO:0009735_and_GO:0009793_and_GO:0009933_and_GO:0010072_and_GO:0010498_and_GO:0030497_and_GO:0048364_and_GO:0048367_and_	GO:0003824_and_GO:0003989_and_GO:0004075_and_GO:0005524_and_GO:0016874_and_GO:0046872_and_	GO:0005737_and_GO:0005886_and_	1.15864	0.595715
GLYMA15G04960	GO:0008150_and_GO:0009862_and_	GO:0000166_and_GO:0005515_and_	GO:0005634_and_GO:0005737_and_GO:0080008_and_	1.15861	0.915692
GLYMA16G22460	GO:0006468_and_GO:0006995_and_GO:0009627_and_GO:0009697_and_GO:0009863_and_GO:0010200_and_GO:0031347_and_GO:0031348_and_GO:0045087_and_GO:0050832_and_	GO:0004672_and_GO:0004674_and_GO:0004713_and_GO:0005524_and_GO:0016301_and_GO:0016772_and_	GO:0005886_and_GO:0009507_and_	1.15861	0.915692
GLYMA13G34410	GO:0006886_and_GO:0016192_and_GO:0042538_and_	GO:0003924_and_GO:0005525_and_	GO:0005622_and_GO:0005773_and_GO:0005774_and_GO:0005802_and_GO:0005886_and_GO:0016020_and_	1.15832	0.502436
GLYMA19G39660	GO:0006635_and_GO:0006914_and_GO:0010150_and_GO:0016558_and_GO:0042594_and_GO:0044265_and_GO:0048102_and_GO:0050832_and_	GO:0003674_and_GO:0080025_and_	GO:0005634_and_GO:0005829_and_GO:0031090_and_	1.15832	0.502436
GLYMA01G36630	GO:0006468_and_GO:0007015_and_GO:0008152_and_GO:0009658_and_	GO:0004672_and_GO:0004674_and_GO:0004712_and_GO:0004713_and_GO:0005524_and_GO:0016597_and_GO:0016772_and_	GO:0005829_and_	1.15816	0.771541
GLYMA06G41700	GO:0006952_and_GO:0007165_and_	GO:0043531_and_	GO:0005622_and_	1.15783	1.09566
GLYMA08G22600	GO:0006094_and_GO:0006096_and_GO:0006631_and_GO:0006833_and_GO:0006972_and_GO:0007030_and_GO:0009266_and_GO:0009651_and_GO:0009737_and_GO:0009789_and_GO:0009845_and_GO:0010119_and_GO:0046686_and_GO:0048767_and_	GO:0003824_and_GO:0004630_and_GO:0005509_and_GO:0005515_and_GO:0005546_and_	GO:0005634_and_GO:0005739_and_GO:0005829_and_GO:0005886_and_GO:0009506_and_GO:0009507_and_GO:0016020_and_GO:0030136_and_	1.15749	0.889494
GLYMA02G17400	GO:0006487_and_GO:0009630_and_	GO:0000166_and_GO:0005524_and_GO:0016887_and_GO:0017111_and_	GO:0009507_and_	1.15735	1.07358
GLYMA13G11740	GO:0000023_and_GO:0009902_and_GO:0010027_and_GO:0019252_and_GO:0019288_and_GO:0034660_and_	GO:0030785_and_	GO:0009507_and_	1.15713	0.959749
GLYMA19G29350	GO:0001666_and_GO:0009862_and_GO:0010089_and_GO:0010310_and_GO:0044036_and_GO:0055114_and_	GO:0047800_and_	GO:0005634_and_	1.15654	0.359117
GLYMA04G40640	GO:0000160_and_GO:0005982_and_GO:0006355_and_GO:0007623_and_GO:0009639_and_GO:0009640_and_GO:0010114_and_GO:0010218_and_GO:0042752_and_GO:0045892_and_GO:0048574_and_GO:0051170_and_	GO:0000156_and_GO:0003677_and_	GO:0005634_and_	1.15626	0.701463
GLYMA14G40630	GO:0006457_and_GO:0009658_and_GO:0010020_and_GO:0010207_and_	GO:0005515_and_GO:0043621_and_	GO:0009507_and_GO:0009536_and_GO:0009706_and_GO:0009941_and_GO:0031357_and_	1.15607	0.907185
GLYMA02G10230	GO:0006865_and_GO:0006888_and_GO:0008150_and_GO:0043090_and_	GO:0003674_and_	GO:0009507_and_GO:0016020_and_	1.15458	0.670512
GLYMA01G40230	GO:0006526_and_GO:0008652_and_	GO:0004042_and_GO:0008080_and_	GO:0005737_and_	1.1543	1.04885
GLYMA06G10360	GO:0006464_and_GO:0006511_and_GO:0016567_and_GO:0042787_and_	GO:0004842_and_GO:0016881_and_	GO:0000151_and_GO:0005622_and_GO:0005634_and_GO:0005739_and_GO:0005829_and_GO:0009506_and_GO:0016020_and_	1.1539	1.54257
GLYMA09G24410	GO:0006457_and_GO:0009408_and_GO:0009644_and_GO:0009816_and_GO:0042542_and_GO:0042742_and_GO:0046685_and_	GO:0005515_and_GO:0005524_and_GO:0051082_and_	GO:0005618_and_GO:0005737_and_GO:0005829_and_GO:0005886_and_	1.15268	0.994332
GLYMA19G30580	GO:0000023_and_GO:0000025_and_GO:0000272_and_GO:0005975_and_GO:0005976_and_GO:0005982_and_GO:0005983_and_GO:0007623_and_GO:0009664_and_GO:0019252_and_GO:0043085_and_	GO:0003824_and_GO:0004134_and_GO:0010297_and_GO:0030246_and_GO:0043169_and_GO:2001070_and_	GO:0005829_and_GO:0009507_and_	1.15185	0.873167
GLYMA07G08110	GO:0006108_and_GO:0055114_and_	GO:0004470_and_GO:0004471_and_GO:0005515_and_GO:0005524_and_GO:0008270_and_GO:0016652_and_GO:0042803_and_GO:0050897_and_	GO:0005739_and_GO:0009507_and_	1.15165	0.875276
GLYMA12G04630	GO:0009058_and_GO:0009853_and_GO:0019252_and_	GO:0008878_and_GO:0016779_and_	GO:0009507_and_	1.1512	0.541075
GLYMA01G26950	GO:0006184_and_GO:0007017_and_GO:0007018_and_GO:0009409_and_GO:0051258_and_	GO:0003924_and_GO:0005198_and_GO:0005525_and_	GO:0005618_and_GO:0005737_and_GO:0005794_and_GO:0005874_and_GO:0009506_and_GO:0043234_and_GO:0045298_and_	1.15095	1.20102
GLYMA14G34210	GO:0006810_and_GO:0008272_and_GO:0009684_and_GO:0019344_and_GO:0019761_and_GO:0030003_and_GO:0055085_and_GO:0070838_and_	GO:0005215_and_GO:0008271_and_GO:0015116_and_	GO:0016020_and_GO:0016021_and_	1.15088	0.706964
GLYMA10G27890	GO:0006779_and_GO:0055114_and_	GO:0004729_and_GO:0016491_and_	GO:0009507_and_GO:0009534_and_GO:0009941_and_	1.15081	0.960421
GLYMA09G36430	GO:0000724_and_GO:0006261_and_GO:0006306_and_GO:0006346_and_GO:0007059_and_GO:0007062_and_GO:0007165_and_GO:0007267_and_GO:0009616_and_GO:0010165_and_GO:0010267_and_GO:0031047_and_GO:0031048_and_GO:0035196_and_GO:0048451_and_GO:0048453_and_GO:0051276_and_GO:0051567_and_	GO:0000155_and_GO:0005524_and_	GO:0005634_and_GO:0005694_and_GO:0016020_and_	1.15005	1.47217
GLYMA10G40110	GO:0006096_and_GO:0006629_and_GO:0009832_and_GO:0010431_and_GO:0016049_and_GO:0016126_and_GO:0030243_and_GO:0046686_and_	GO:0000287_and_GO:0003824_and_GO:0004743_and_GO:0030955_and_	GO:0009507_and_GO:0009570_and_	1.14972	1.04116
GLYMA11G20180	GO:0006457_and_GO:0009658_and_GO:0009790_and_GO:0009793_and_GO:0016226_and_GO:0042026_and_GO:0044267_and_GO:0048481_and_	GO:0005524_and_	GO:0005737_and_GO:0005739_and_GO:0009507_and_GO:0009570_and_GO:0009579_and_GO:0009941_and_GO:0016020_and_GO:0022626_and_GO:0048046_and_	1.14907	1.27036
GLYMA05G33160	GO:0000023_and_GO:0006098_and_GO:0006783_and_GO:0016117_and_GO:0019243_and_GO:0019252_and_GO:0019288_and_GO:0019760_and_GO:0043085_and_	GO:0004325_and_	GO:0009507_and_	1.1481	1.3841
GLYMA11G09930	GO:0006741_and_GO:0008152_and_GO:0019363_and_	GO:0003951_and_GO:0042736_and_	GO:0005737_and_	1.14795	0.915739
GLYMA19G38220	GO:0006661_and_GO:0006810_and_	GO:0005215_and_	GO:0005773_and_	1.14734	0.984599
GLYMA01G43010	GO:0006970_and_GO:0009697_and_GO:0009863_and_GO:0010167_and_GO:0015706_and_GO:0031348_and_GO:0045087_and_GO:0046686_and_GO:0048767_and_	0	GO:0005634_and_	1.14693	0.517519
GLYMA16G02400	GO:0048316_and_	GO:0005506_and_GO:0009055_and_GO:0016705_and_GO:0019825_and_GO:0020037_and_	GO:0009507_and_	1.14693	0.517519
GLYMA03G35540	GO:0006412_and_GO:0009793_and_GO:0016567_and_	GO:0003735_and_	GO:0005840_and_	1.14687	1.08853
GLYMA09G07880	GO:0015979_and_	GO:0003674_and_	GO:0009507_and_GO:0009523_and_GO:0009535_and_GO:0016020_and_	1.14658	0.957623
GLYMA11G09940	GO:0009790_and_GO:0009793_and_GO:0010228_and_GO:0016571_and_GO:0060776_and_GO:0080182_and_	GO:0031490_and_	GO:0005576_and_GO:0005634_and_GO:0048188_and_	1.14652	0.926135
GLYMA08G06810	GO:0000271_and_GO:0008152_and_GO:0009228_and_GO:0009414_and_GO:0016126_and_GO:0016132_and_GO:0019745_and_GO:0055114_and_	GO:0004506_and_GO:0016491_and_GO:0050660_and_	GO:0005576_and_GO:0016021_and_	1.14637	0.900765
GLYMA11G01370	GO:0000059_and_GO:0000741_and_GO:0000911_and_GO:0006094_and_GO:0006611_and_GO:0006886_and_GO:0007010_and_GO:0009165_and_GO:0009553_and_GO:0009555_and_GO:0009560_and_GO:0009846_and_GO:0009860_and_GO:0010498_and_	GO:0004872_and_GO:0005515_and_GO:0008565_and_	GO:0005634_and_GO:0005643_and_GO:0005737_and_GO:0005829_and_	1.14593	0.906236
GLYMA13G10360	GO:0006520_and_GO:0006730_and_GO:0009970_and_GO:0019458_and_GO:0042631_and_GO:0051289_and_	GO:0003824_and_GO:0018826_and_	GO:0005737_and_GO:0005829_and_	1.14582	1.71932
GLYMA19G02810	GO:0006949_and_GO:0009664_and_GO:0009826_and_GO:0009828_and_GO:0009831_and_GO:0010089_and_GO:0044036_and_	0	GO:0005576_and_	1.14491	0.654145
GLYMA11G36830	GO:0006098_and_GO:0006364_and_GO:0009409_and_GO:0009773_and_GO:0009902_and_GO:0010027_and_GO:0015995_and_GO:0019288_and_GO:0034660_and_GO:0042742_and_GO:0042793_and_	GO:0003723_and_	GO:0005634_and_GO:0009507_and_GO:0009570_and_	1.14491	0.654145
GLYMA08G05280	GO:0001510_and_GO:0006364_and_GO:0006626_and_GO:0006820_and_GO:0009220_and_GO:0009853_and_GO:0044070_and_GO:0055085_and_	GO:0005515_and_GO:0008308_and_GO:0015450_and_	GO:0005739_and_GO:0005741_and_GO:0005742_and_GO:0005743_and_GO:0005774_and_	1.14491	0.654145
GLYMA08G41890	GO:0006636_and_GO:0006655_and_GO:0009058_and_GO:0015995_and_GO:0016117_and_GO:0019288_and_	GO:0016740_and_GO:0016765_and_GO:0016767_and_GO:0046905_and_	GO:0009507_and_GO:0010287_and_	1.14457	1.12748
GLYMA08G15100	GO:0006511_and_GO:0009555_and_GO:0009853_and_GO:0051788_and_GO:0080129_and_	GO:0005507_and_GO:0008270_and_GO:0050897_and_	GO:0005730_and_GO:0005739_and_GO:0005753_and_GO:0009507_and_GO:0016020_and_	1.14338	1.38035
GLYMA10G00690	GO:0006816_and_GO:0007030_and_GO:0009651_and_GO:0046836_and_	GO:0017089_and_GO:0051861_and_	GO:0005737_and_GO:0005829_and_GO:0005886_and_	1.14324	0.972152
GLYMA13G11390	GO:0006418_and_GO:0006436_and_GO:0009165_and_	GO:0000166_and_GO:0004812_and_GO:0004830_and_GO:0005524_and_	GO:0005737_and_GO:0005829_and_	1.14311	1.17948
GLYMA20G33040	GO:0007243_and_GO:0016311_and_GO:0043407_and_	GO:0004438_and_GO:0004725_and_GO:0016791_and_GO:0052629_and_	GO:0005634_and_	1.14275	1.30897
GLYMA11G26470	GO:0000023_and_GO:0006098_and_GO:0009228_and_GO:0010266_and_GO:0016045_and_GO:0019252_and_GO:0019288_and_GO:0019760_and_GO:0043085_and_	GO:0003824_and_GO:0051536_and_GO:0080041_and_	GO:0009507_and_GO:0009536_and_GO:0009570_and_	1.14271	1.49836
GLYMA19G40050	GO:0009611_and_GO:0015969_and_	GO:0003824_and_GO:0008081_and_GO:0046872_and_	GO:0005737_and_GO:0009507_and_	1.1426	0.623727
GLYMA05G04940	GO:0001676_and_GO:0002213_and_GO:0006612_and_GO:0006631_and_GO:0006633_and_GO:0006635_and_GO:0008152_and_GO:0009555_and_GO:0009611_and_GO:0009620_and_GO:0009695_and_GO:0009753_and_GO:0009863_and_GO:0010363_and_GO:0043069_and_GO:0046686_and_GO:0050832_and_GO:0055114_and_	GO:0003995_and_GO:0003997_and_GO:0016627_and_GO:0050660_and_	GO:0005737_and_GO:0005777_and_GO:0009506_and_	1.14254	1.08614
GLYMA02G17410	GO:0006487_and_GO:0009630_and_	GO:0000166_and_GO:0005524_and_GO:0016887_and_GO:0017111_and_	GO:0009507_and_	1.14227	1.09559
GLYMA19G32700	GO:0000165_and_GO:0006612_and_GO:0006865_and_GO:0006952_and_GO:0007154_and_GO:0007165_and_GO:0009409_and_GO:0009738_and_GO:0009862_and_GO:0009867_and_GO:0010363_and_GO:0030968_and_GO:0031348_and_GO:0043069_and_GO:0050832_and_	GO:0090353_and_	GO:0005576_and_GO:0005618_and_GO:0005794_and_GO:0009505_and_GO:0009506_and_	1.14139	1.06942
GLYMA08G03480	GO:0006412_and_GO:0042254_and_	GO:0003735_and_	GO:0005618_and_GO:0005622_and_GO:0005737_and_GO:0005840_and_GO:0009506_and_GO:0022625_and_GO:0022626_and_	1.14122	0.954579
GLYMA08G18510	GO:0009637_and_GO:0009644_and_GO:0009744_and_GO:0010114_and_GO:0010155_and_GO:0010218_and_GO:0010270_and_GO:0015979_and_GO:0019344_and_	GO:0005515_and_	GO:0009507_and_GO:0009523_and_GO:0009534_and_GO:0009535_and_GO:0009579_and_GO:0009654_and_GO:0042651_and_	1.14122	1.33025
GLYMA17G35430	GO:0002679_and_GO:0006979_and_GO:0007165_and_GO:0009409_and_GO:0009414_and_GO:0009611_and_GO:0009612_and_GO:0009620_and_GO:0009644_and_GO:0009651_and_GO:0009695_and_GO:0009723_and_GO:0009733_and_GO:0009737_and_GO:0009738_and_GO:0009753_and_GO:0009873_and_GO:0010117_and_GO:0010200_and_GO:0015979_and_GO:0035264_and_GO:0035556_and_GO:0042538_and_GO:0045892_and_	GO:0003676_and_GO:0003700_and_GO:0008270_and_GO:0043565_and_	GO:0005634_and_	1.14119	1.19912
GLYMA13G16760	GO:0006508_and_GO:0048364_and_GO:0048573_and_	GO:0008236_and_	GO:0005783_and_GO:0005886_and_GO:0019866_and_	1.14119	0.937797
GLYMA02G41870	GO:0006730_and_GO:0009058_and_GO:0009396_and_GO:0010449_and_GO:0046901_and_GO:0048364_and_GO:0048767_and_	GO:0004326_and_GO:0005524_and_GO:0016874_and_	GO:0005829_and_GO:0009570_and_	1.14067	1.12095
GLYMA06G21560	GO:0000165_and_GO:0000910_and_GO:0000911_and_GO:0002679_and_GO:0006499_and_GO:0006612_and_GO:0006820_and_GO:0006862_and_GO:0006888_and_GO:0006944_and_GO:0009595_and_GO:0009611_and_GO:0009612_and_GO:0009620_and_GO:0009625_and_GO:0009627_and_GO:0009695_and_GO:0009697_and_GO:0009737_and_GO:0009753_and_GO:0009862_and_GO:0009863_and_GO:0009867_and_GO:0010200_and_GO:0010310_and_GO:0010363_and_GO:001569…	GO:0005484_and_GO:0005515_and_	GO:0005634_and_GO:0005886_and_GO:0009504_and_GO:0009507_and_GO:0016021_and_	1.14029	0.820368
GLYMA13G05840	GO:0006333_and_GO:0007623_and_GO:0055114_and_	GO:0000166_and_GO:0016491_and_	GO:0005739_and_GO:0005773_and_GO:0005774_and_GO:0005886_and_GO:0009941_and_GO:0016020_and_	1.14015	1.10432
GLYMA13G37880	GO:0000165_and_GO:0006098_and_GO:0006364_and_GO:0006612_and_GO:0009409_and_GO:0009595_and_GO:0009657_and_GO:0009697_and_GO:0009767_and_GO:0009814_and_GO:0009862_and_GO:0009867_and_GO:0010196_and_GO:0010200_and_GO:0010207_and_GO:0010310_and_GO:0010363_and_GO:0019684_and_GO:0031348_and_GO:0042742_and_GO:0043900_and_GO:0050832_and_GO:0055114_and_GO:0080167_and_	GO:0005515_and_GO:0008121_and_GO:0009496_and_GO:0016491_and_GO:0016679_and_GO:0046028_and_GO:0051537_and_	GO:0005886_and_GO:0009507_and_GO:0009512_and_GO:0009534_and_GO:0009535_and_GO:0009579_and_GO:0009941_and_GO:0016020_and_	1.14003	0.937056
GLYMA09G35750	GO:0006352_and_GO:0006355_and_GO:0006833_and_GO:0009651_and_GO:0009750_and_GO:0071461_and_GO:0071482_and_GO:0080005_and_GO:2001141_and_	GO:0001053_and_GO:0003677_and_GO:0003700_and_GO:0003899_and_GO:0005515_and_GO:0016987_and_	GO:0009507_and_	1.13847	0.478895
GLYMA14G07270	GO:0000165_and_GO:0006612_and_GO:0009409_and_GO:0009416_and_GO:0009595_and_GO:0009637_and_GO:0009644_and_GO:0009697_and_GO:0009744_and_GO:0009753_and_GO:0009814_and_GO:0009862_and_GO:0009867_and_GO:0010114_and_GO:0010150_and_GO:0010155_and_GO:0010200_and_GO:0010218_and_GO:0010310_and_GO:0010363_and_GO:0019684_and_GO:0031348_and_GO:0042742_and_GO:0043900_and_GO:0050832_and_	GO:0005524_and_GO:0030234_and_GO:0043531_and_GO:0046863_and_	GO:0005618_and_GO:0005634_and_GO:0009507_and_GO:0009535_and_GO:0009570_and_GO:0009579_and_GO:0009941_and_GO:0010287_and_GO:0010319_and_GO:0016020_and_GO:0048046_and_	1.13808	0.663813
GLYMA19G39370	GO:0022603_and_GO:0042744_and_GO:0055114_and_	GO:0004497_and_GO:0004499_and_GO:0016491_and_GO:0050660_and_GO:0050661_and_	GO:0005575_and_	1.13801	1.51997
GLYMA07G30570	GO:0006612_and_GO:0009963_and_GO:0010363_and_	0	GO:0009507_and_	1.1375	1.3594
GLYMA07G02610	GO:0006098_and_GO:0009773_and_GO:0010207_and_GO:0015979_and_GO:0016117_and_	0	GO:0009507_and_GO:0009534_and_GO:0009535_and_GO:0010598_and_	1.13713	0.842632
GLYMA12G05050	GO:0006635_and_GO:0007165_and_GO:0009755_and_GO:0016558_and_	GO:0008270_and_	GO:0005737_and_	1.1365	0.829542
GLYMA10G36880	GO:0001510_and_GO:0006412_and_GO:0042254_and_	GO:0003676_and_GO:0003723_and_GO:0003735_and_	GO:0005618_and_GO:0005622_and_GO:0005730_and_GO:0005737_and_GO:0005773_and_GO:0005840_and_GO:0009506_and_GO:0015935_and_GO:0022627_and_	1.13602	0.718849
GLYMA13G44740	GO:0006833_and_GO:0009409_and_GO:0009416_and_GO:0009651_and_GO:0009744_and_GO:0009750_and_GO:0019684_and_GO:0030003_and_GO:0042742_and_GO:0070838_and_	0	GO:0009507_and_GO:0009535_and_GO:0009570_and_GO:0009941_and_GO:0010319_and_	1.13591	0.988813
GLYMA18G47140	GO:0000165_and_GO:0006096_and_GO:0006355_and_GO:0006468_and_GO:0006612_and_GO:0006833_and_GO:0006970_and_GO:0006972_and_GO:0007030_and_GO:0007112_and_GO:0007154_and_GO:0007165_and_GO:0009266_and_GO:0009409_and_GO:0009414_and_GO:0009555_and_GO:0009595_and_GO:0009611_and_GO:0009617_and_GO:0009620_and_GO:0009651_and_GO:0009697_and_GO:0009723_and_GO:0009733_and_GO:0009737_and_GO:0009738_and_GO:000975…	GO:0004672_and_GO:0004707_and_GO:0005515_and_GO:0016301_and_	GO:0005634_and_GO:0005737_and_GO:0005829_and_	1.13508	1.27051
GLYMA08G26320	GO:0006396_and_	GO:0003723_and_GO:0008173_and_	GO:0009507_and_	1.13496	1.07301
GLYMA10G36990	GO:0005975_and_GO:0005983_and_GO:0005986_and_GO:0006000_and_GO:0009737_and_GO:0009750_and_GO:0015979_and_GO:0030388_and_	GO:0042132_and_GO:0042578_and_	GO:0005634_and_GO:0005737_and_GO:0005829_and_	1.13454	0.372298
GLYMA17G04210	GO:0006096_and_GO:0006486_and_GO:0009060_and_GO:0009627_and_GO:0009744_and_GO:0009749_and_GO:0009750_and_GO:0034976_and_GO:0045454_and_GO:0046686_and_GO:0055114_and_	GO:0004148_and_GO:0005507_and_GO:0005524_and_GO:0008270_and_GO:0009055_and_GO:0016491_and_GO:0016668_and_GO:0050660_and_GO:0050897_and_	GO:0005739_and_GO:0005747_and_GO:0005759_and_GO:0009507_and_GO:0048046_and_	1.13423	1.28394
GLYMA07G18500	GO:0000085_and_GO:0001510_and_GO:0006164_and_GO:0006508_and_GO:0006606_and_GO:0009220_and_GO:0009640_and_GO:0009987_and_GO:0010388_and_	GO:0004177_and_GO:0008235_and_	GO:0005634_and_GO:0005730_and_GO:0005886_and_	1.13325	1.08616
GLYMA15G43110	GO:0009611_and_GO:0010193_and_GO:0010224_and_	GO:0003674_and_	GO:0009507_and_GO:0009535_and_GO:0009543_and_GO:0030095_and_	1.13318	1.04148
GLYMA03G40770	GO:0009615_and_GO:0009627_and_GO:0009651_and_GO:0009723_and_GO:0009817_and_GO:0010167_and_GO:0015706_and_GO:0016998_and_GO:0042742_and_GO:0050832_and_GO:0080027_and_	GO:0004540_and_GO:0008061_and_	GO:0005576_and_	1.13316	1.03799
GLYMA13G26820	GO:0000398_and_GO:0006355_and_GO:0006396_and_GO:0006397_and_GO:0006406_and_GO:0006470_and_GO:0007062_and_GO:0009640_and_GO:0009793_and_GO:0009845_and_GO:0009880_and_GO:0009909_and_GO:0009933_and_GO:0010072_and_GO:0010074_and_GO:0010162_and_GO:0010182_and_GO:0010228_and_GO:0010431_and_GO:0010564_and_GO:0016567_and_GO:0016570_and_GO:0019915_and_GO:0022402_and_GO:0030422_and_GO:0035196_and_GO:004368…	GO:0005515_and_	GO:0005634_and_GO:0080008_and_	1.13312	0.803211
GLYMA15G42080	GO:0000478_and_GO:0006221_and_GO:0009793_and_GO:0046686_and_	GO:0003883_and_	GO:0005737_and_GO:0005829_and_	1.13309	1.35209
GLYMA08G46190	GO:0006810_and_GO:0006913_and_GO:0009664_and_GO:0042545_and_GO:0048573_and_	GO:0000166_and_GO:0003676_and_GO:0003723_and_	GO:0005622_and_GO:0005737_and_GO:0009507_and_	1.13305	1.13496
GLYMA15G41960	GO:0008150_and_GO:0009611_and_GO:0009805_and_GO:0009963_and_	GO:0003674_and_	GO:0005634_and_	1.13272	1.23187
GLYMA08G40860	GO:0006511_and_GO:0009650_and_GO:0010228_and_GO:0033523_and_	GO:0004842_and_GO:0016881_and_	GO:0005634_and_GO:0005829_and_	1.13241	1.07371
GLYMA13G19310	GO:0009408_and_GO:0009644_and_GO:0042538_and_GO:0042542_and_	GO:0003674_and_	GO:0005739_and_	1.1322	1.383
GLYMA02G35500	GO:0000398_and_GO:0006412_and_GO:0042254_and_GO:0051604_and_	GO:0003735_and_	GO:0005634_and_GO:0005840_and_	1.13197	1.08973
GLYMA01G03890	GO:0006886_and_GO:0015031_and_GO:0016192_and_	GO:0008565_and_GO:0030276_and_	GO:0005794_and_GO:0005829_and_GO:0030117_and_GO:0030131_and_	1.13188	1.02547
GLYMA19G01650	GO:0000023_and_GO:0019252_and_GO:0043085_and_GO:0055114_and_	GO:0008937_and_GO:0030385_and_	GO:0009507_and_GO:0009570_and_GO:0009941_and_	1.13101	0.97071
GLYMA01G09900	GO:0008152_and_	GO:0005542_and_GO:0016740_and_	GO:0009507_and_	1.1309	0.701144
GLYMA10G06620	GO:0009409_and_GO:0009697_and_GO:0009737_and_GO:0009814_and_GO:0019684_and_GO:0042742_and_GO:0045087_and_	GO:0000166_and_GO:0003676_and_GO:0003723_and_GO:0008266_and_	GO:0009507_and_GO:0009534_and_GO:0009535_and_GO:0009570_and_GO:0009579_and_GO:0009941_and_GO:0010319_and_	1.13089	1.08788
GLYMA05G34790	GO:0000023_and_GO:0005975_and_GO:0005992_and_GO:0006874_and_GO:0009590_and_GO:0019252_and_GO:0019255_and_GO:0019388_and_GO:0046686_and_GO:0048229_and_	GO:0000287_and_GO:0004614_and_GO:0016868_and_	GO:0005634_and_GO:0005737_and_GO:0005829_and_GO:0005886_and_GO:0009570_and_GO:0010319_and_GO:0048046_and_	1.13026	0.554655
GLYMA11G10770	GO:0006084_and_GO:0006633_and_GO:0006816_and_GO:0007030_and_GO:0008152_and_GO:0009651_and_GO:0016126_and_GO:0016132_and_GO:0055114_and_	GO:0000166_and_GO:0004318_and_GO:0005507_and_GO:0016491_and_GO:0016631_and_	GO:0005835_and_GO:0009507_and_GO:0009570_and_GO:0009579_and_GO:0009941_and_	1.12996	1.22143
GLYMA05G26250	GO:0006401_and_GO:0006790_and_GO:0009409_and_GO:0009414_and_GO:0009416_and_GO:0009651_and_GO:0009738_and_GO:0009793_and_GO:0009968_and_GO:0010027_and_GO:0010228_and_GO:0010587_and_GO:0016226_and_GO:0019932_and_GO:0043157_and_GO:0045892_and_GO:0048015_and_GO:0048481_and_GO:0048573_and_GO:0050826_and_GO:0051512_and_GO:0080141_and_	GO:0004441_and_GO:0008441_and_GO:0019204_and_	GO:0005634_and_GO:0005737_and_GO:0005739_and_GO:0005829_and_GO:0009507_and_GO:0009570_and_	1.12922	0.975851
GLYMA06G17790	GO:0009082_and_	GO:0000287_and_GO:0003824_and_GO:0003984_and_GO:0004737_and_GO:0016740_and_GO:0030976_and_GO:0050660_and_	GO:0009507_and_GO:0009570_and_	1.12896	1.21751
GLYMA20G22160	GO:0006355_and_GO:0007165_and_GO:0007623_and_GO:0009584_and_GO:0009585_and_GO:0009630_and_GO:0009638_and_GO:0009640_and_GO:0010017_and_GO:0010161_and_GO:0010201_and_GO:0010203_and_GO:0010218_and_GO:0017006_and_GO:0017148_and_GO:0018106_and_GO:0018298_and_GO:0046685_and_	GO:0000155_and_GO:0004673_and_GO:0004871_and_GO:0005515_and_GO:0005524_and_GO:0008020_and_GO:0009881_and_GO:0009883_and_GO:0031516_and_GO:0042802_and_GO:0042803_and_	GO:0005634_and_GO:0005737_and_GO:0016020_and_GO:0016604_and_	1.12895	0.887412
GLYMA03G38190	GO:0006094_and_GO:0006096_and_GO:0006556_and_GO:0006598_and_GO:0006833_and_GO:0006972_and_GO:0007030_and_GO:0007033_and_GO:0009266_and_GO:0009611_and_GO:0009651_and_GO:0009693_and_GO:0009698_and_GO:0009805_and_GO:0019344_and_GO:0042398_and_GO:0046686_and_GO:0071281_and_	GO:0004478_and_GO:0005524_and_	GO:0005618_and_GO:0005737_and_GO:0005829_and_GO:0005886_and_GO:0016020_and_	1.128	1.63119
GLYMA08G47870	GO:0006091_and_GO:0006354_and_GO:0015979_and_GO:0019684_and_GO:0042549_and_	GO:0003674_and_	GO:0009507_and_GO:0009523_and_GO:0009535_and_GO:0009539_and_GO:0030095_and_	1.12778	1.35789
GLYMA01G02150	GO:0006364_and_GO:0009902_and_GO:0010027_and_GO:0015979_and_GO:0015995_and_GO:0019288_and_GO:0034660_and_GO:0042793_and_	GO:0000166_and_GO:0003676_and_GO:0003723_and_	GO:0009507_and_GO:0009570_and_GO:0009579_and_	1.12736	0.928499
GLYMA09G08190	GO:0000023_and_GO:0000394_and_GO:0006413_and_GO:0009086_and_GO:0019252_and_GO:0019509_and_GO:0043085_and_GO:0044237_and_GO:0044249_and_GO:0071281_and_GO:0071369_and_GO:0071732_and_	GO:0003743_and_GO:0005525_and_GO:0046523_and_	GO:0005576_and_GO:0005634_and_GO:0005737_and_GO:0005851_and_GO:0009506_and_	1.12686	1.10804
GLYMA11G08350	GO:0006744_and_GO:0009073_and_	GO:0003856_and_	GO:0005737_and_GO:0005768_and_GO:0005794_and_GO:0005802_and_GO:0009507_and_GO:0009570_and_	1.12661	1.06054
GLYMA16G06700	GO:0006511_and_GO:0009853_and_GO:0051788_and_GO:0080129_and_	GO:0005506_and_GO:0005515_and_GO:0009055_and_GO:0020037_and_GO:0045153_and_	GO:0005739_and_GO:0005746_and_GO:0005750_and_GO:0005773_and_GO:0016020_and_	1.12641	0.711512
GLYMA05G02470	GO:0002237_and_GO:0006084_and_GO:0006468_and_GO:0007165_and_GO:0007169_and_GO:0010075_and_GO:0010103_and_GO:0016126_and_GO:0016132_and_GO:0048443_and_GO:0048653_and_	GO:0004672_and_GO:0004674_and_GO:0005524_and_GO:0016301_and_GO:0016772_and_	GO:0005886_and_	1.12604	1.04658
GLYMA02G19380	GO:0000302_and_GO:0006598_and_GO:0006612_and_GO:0006816_and_GO:0006827_and_GO:0006878_and_GO:0007030_and_GO:0007568_and_GO:0009611_and_GO:0009651_and_GO:0009698_and_GO:0009805_and_GO:0009963_and_GO:0010363_and_GO:0030001_and_GO:0042398_and_GO:0046686_and_	GO:0016531_and_GO:0046872_and_	GO:0009507_and_GO:0048046_and_	1.126	1.63782
GLYMA15G15800	GO:0000447_and_GO:0000461_and_GO:0006412_and_GO:0006414_and_GO:0009664_and_GO:0016925_and_GO:0042254_and_GO:0042274_and_GO:0042545_and_	GO:0003735_and_	GO:0005622_and_GO:0005737_and_GO:0005840_and_GO:0022627_and_	1.12598	1.54952
GLYMA05G37590	GO:0006970_and_GO:0009697_and_GO:0009863_and_GO:0010167_and_GO:0015706_and_GO:0031348_and_GO:0045087_and_GO:0046686_and_GO:0048767_and_	0	GO:0005634_and_	1.12595	1.53303
GLYMA08G01970	GO:0006289_and_GO:0009411_and_GO:0009636_and_	GO:0003676_and_GO:0003677_and_GO:0004003_and_GO:0004386_and_GO:0005524_and_GO:0008026_and_GO:0016787_and_	GO:0005634_and_GO:0005737_and_	1.12494	0.914653
GLYMA07G30880	GO:0009627_and_GO:0015749_and_GO:0031347_and_	GO:0005351_and_GO:0015144_and_GO:0015145_and_	GO:0005634_and_GO:0005737_and_GO:0005773_and_GO:0005886_and_GO:0009506_and_GO:0016020_and_	1.12486	0.823863
GLYMA04G07660	GO:0006886_and_GO:0006944_and_GO:0016192_and_	GO:0005484_and_	GO:0005794_and_GO:0016020_and_	1.12461	1.14418
GLYMA15G41850	GO:0006629_and_GO:0006865_and_GO:0015824_and_	GO:0004091_and_GO:0016298_and_GO:0016788_and_	GO:0005576_and_	1.12454	0.690665
GLYMA04G08470	GO:0000917_and_GO:0006364_and_GO:0006399_and_GO:0009658_and_	GO:0005525_and_	GO:0009507_and_	1.12401	1.47663
GLYMA08G23560	GO:0006612_and_GO:0009611_and_GO:0009805_and_GO:0009809_and_GO:0009963_and_GO:0010252_and_GO:0010363_and_	GO:0016740_and_GO:0016747_and_GO:0047172_and_GO:0047205_and_	GO:0005737_and_GO:0005829_and_	1.12371	0.395343
GLYMA06G18030	GO:0008152_and_GO:0009695_and_	GO:0003824_and_GO:0004321_and_GO:0016207_and_	GO:0005777_and_	1.12301	1.24514
GLYMA12G03210	GO:0000271_and_GO:0000272_and_GO:0005982_and_GO:0006084_and_GO:0006694_and_GO:0009416_and_GO:0009653_and_GO:0009664_and_GO:0009808_and_GO:0009825_and_GO:0009826_and_GO:0009832_and_GO:0009834_and_GO:0009932_and_GO:0010075_and_GO:0010817_and_GO:0016126_and_GO:0016132_and_GO:0019344_and_GO:0043481_and_GO:0048364_and_GO:0048653_and_GO:0048767_and_GO:0048869_and_GO:0055114_and_GO:0071555_and_	GO:0003824_and_GO:0005516_and_GO:0008762_and_GO:0016491_and_GO:0016614_and_GO:0050660_and_	GO:0005634_and_GO:0005773_and_GO:0005774_and_GO:0005886_and_GO:0016020_and_GO:0016021_and_	1.12299	1.21279
GLYMA02G43510	GO:0007623_and_GO:0008150_and_	GO:0003676_and_GO:0008270_and_	GO:0005634_and_	1.122	0.671574
GLYMA04G11380	GO:0006096_and_GO:0008152_and_	GO:0003824_and_GO:0016868_and_	GO:0009507_and_	1.122	0.671574
GLYMA17G36530	GO:0000096_and_GO:0000165_and_GO:0006546_and_GO:0006569_and_GO:0006612_and_GO:0006636_and_GO:0006733_and_GO:0006766_and_GO:0006952_and_GO:0008652_and_GO:0009072_and_GO:0009106_and_GO:0009108_and_GO:0009117_and_GO:0009416_and_GO:0009595_and_GO:0009611_and_GO:0009620_and_GO:0009684_and_GO:0009694_and_GO:0009695_and_GO:0009697_and_GO:0009753_and_GO:0009862_and_GO:0009867_and_GO:0010200_and_GO:001031…	GO:0005506_and_GO:0009055_and_GO:0009978_and_GO:0016705_and_GO:0016836_and_GO:0019825_and_GO:0020037_and_	GO:0005739_and_GO:0009507_and_GO:0009534_and_GO:0009535_and_GO:0009579_and_GO:0009941_and_GO:0010287_and_GO:0016020_and_	1.12139	1.34956
GLYMA20G22190	GO:0006281_and_GO:0010228_and_	GO:0003677_and_GO:0003824_and_GO:0004518_and_GO:0008409_and_GO:0016788_and_	GO:0005634_and_GO:0005829_and_	1.12137	0.939897
GLYMA02G09080	GO:0000394_and_GO:0000724_and_GO:0006139_and_GO:0006281_and_GO:0006289_and_GO:0006355_and_GO:0006366_and_GO:0006457_and_GO:0009408_and_GO:0009411_and_GO:0009644_and_GO:0010212_and_GO:0010286_and_GO:0042542_and_GO:0043687_and_GO:0045893_and_	GO:0003676_and_GO:0003677_and_GO:0004003_and_GO:0005515_and_GO:0005524_and_GO:0008026_and_GO:0016817_and_GO:0016818_and_	GO:0005634_and_	1.12116	0.608169
GLYMA03G06420	GO:0000302_and_GO:0006826_and_GO:0006879_and_GO:0009409_and_GO:0009617_and_GO:0009908_and_GO:0010039_and_GO:0010043_and_GO:0015979_and_GO:0042542_and_GO:0048366_and_GO:0055072_and_GO:0055114_and_	GO:0005506_and_GO:0008199_and_GO:0016491_and_GO:0046914_and_	GO:0005739_and_GO:0009507_and_GO:0009535_and_GO:0009570_and_GO:0009579_and_GO:0016020_and_	1.12057	0.742366
GLYMA19G35560	GO:0006094_and_GO:0006096_and_GO:0006457_and_GO:0009408_and_GO:0009409_and_GO:0009615_and_GO:0009651_and_GO:0010187_and_GO:0042742_and_GO:0046686_and_GO:0050832_and_GO:0090332_and_	GO:0002020_and_GO:0005515_and_GO:0005524_and_	GO:0005618_and_GO:0005634_and_GO:0005730_and_GO:0005737_and_GO:0005774_and_GO:0005794_and_GO:0005829_and_GO:0005886_and_GO:0009506_and_GO:0009507_and_GO:0016020_and_GO:0022626_and_GO:0048046_and_	1.11934	0.578489
GLYMA09G06720	GO:0006096_and_GO:0006511_and_GO:0008150_and_GO:0009060_and_GO:0009853_and_GO:0046686_and_GO:0051788_and_GO:0080129_and_	GO:0003674_and_	GO:0005739_and_GO:0005753_and_GO:0009536_and_	1.11908	0.418527
GLYMA09G35250	GO:0009639_and_GO:0009687_and_GO:0048838_and_GO:0050832_and_GO:0055114_and_	GO:0005506_and_GO:0009055_and_GO:0010295_and_GO:0016705_and_GO:0019825_and_GO:0020037_and_	GO:0005576_and_	1.11879	1.16336
GLYMA20G37340	GO:0006612_and_GO:0007018_and_GO:0009963_and_GO:0010363_and_	GO:0003777_and_GO:0005524_and_	0	1.11875	0.877221
GLYMA10G35680	GO:0006612_and_GO:0006944_and_GO:0007165_and_GO:0008150_and_GO:0009414_and_GO:0009611_and_GO:0009723_and_GO:0009733_and_GO:0009738_and_GO:0009753_and_GO:0009805_and_GO:0010363_and_GO:0030968_and_GO:0035556_and_GO:0042538_and_GO:0043069_and_	GO:0003674_and_	GO:0005634_and_	1.11836	1.30665
GLYMA01G44290	GO:0006623_and_GO:0006886_and_GO:0006891_and_GO:0006944_and_GO:0016192_and_	GO:0008565_and_	GO:0005622_and_GO:0005634_and_GO:0005795_and_GO:0005829_and_GO:0005886_and_	1.11812	1.01186
GLYMA03G41750	GO:0006355_and_GO:0009751_and_GO:0010193_and_GO:0042542_and_	GO:0003700_and_GO:0005515_and_GO:0043565_and_	GO:0005634_and_GO:0005737_and_	1.11725	1.20118
GLYMA01G39960	GO:0006396_and_GO:0010027_and_GO:0010267_and_GO:0019288_and_GO:0035196_and_GO:0051607_and_	GO:0003723_and_GO:0004525_and_	GO:0009507_and_	1.11694	0.852556
GLYMA06G14220	GO:0006598_and_GO:0009611_and_GO:0009698_and_GO:0009805_and_GO:0009809_and_GO:0009963_and_GO:0016126_and_GO:0042398_and_GO:0051555_and_	GO:0030744_and_GO:0030755_and_GO:0033799_and_GO:0047763_and_	GO:0005634_and_GO:0005737_and_GO:0005829_and_GO:0005886_and_GO:0009506_and_	1.11693	0.274238
GLYMA09G33950	GO:0000902_and_GO:0006623_and_GO:0006886_and_GO:0006944_and_GO:0007030_and_GO:0007033_and_GO:0009556_and_GO:0009660_and_GO:0009959_and_GO:0010118_and_GO:0016049_and_GO:0016192_and_GO:0016197_and_GO:0048193_and_GO:0052543_and_	GO:0005484_and_GO:0005515_and_	GO:0000325_and_GO:0005770_and_GO:0005773_and_GO:0005794_and_GO:0009705_and_GO:0030140_and_	1.11588	0.653709
GLYMA04G36210	GO:0006468_and_GO:0007020_and_	GO:0004672_and_GO:0004674_and_GO:0004712_and_GO:0005524_and_GO:0016301_and_GO:0016772_and_	0	1.11545	0.562572
GLYMA06G05580	GO:0006094_and_GO:0006096_and_GO:0006413_and_GO:0009651_and_GO:0046686_and_	GO:0003676_and_GO:0003743_and_GO:0004386_and_GO:0005515_and_GO:0005524_and_GO:0008026_and_	GO:0005618_and_GO:0005634_and_GO:0005730_and_GO:0005737_and_GO:0005829_and_GO:0009506_and_GO:0016020_and_GO:0048046_and_	1.11452	1.10141
GLYMA06G20660	GO:0006355_and_GO:0008283_and_GO:0009735_and_GO:0009737_and_GO:0009739_and_GO:0010029_and_GO:0010229_and_GO:0031347_and_	GO:0003700_and_GO:0005515_and_	GO:0005634_and_	1.1145	0.934047
GLYMA04G42690	GO:0006457_and_GO:0006662_and_GO:0009408_and_GO:0009627_and_GO:0009644_and_GO:0009651_and_GO:0034976_and_GO:0042542_and_GO:0045454_and_GO:0046686_and_	GO:0003756_and_GO:0009055_and_GO:0015035_and_GO:0016853_and_	GO:0005774_and_GO:0005783_and_GO:0005794_and_GO:0005886_and_GO:0009507_and_	1.11445	1.2384
GLYMA14G04770	GO:0006094_and_GO:0006096_and_GO:0006457_and_GO:0009651_and_GO:0009664_and_GO:0042545_and_GO:0044267_and_GO:0046686_and_	GO:0005524_and_GO:0051082_and_	GO:0005829_and_	1.11409	0.850064
GLYMA13G42800	GO:0006470_and_GO:0007165_and_	GO:0000166_and_GO:0008601_and_	GO:0000159_and_GO:0005737_and_GO:0005829_and_	1.11333	0.739909
GLYMA02G45970	GO:0006952_and_GO:0007165_and_	GO:0043531_and_	GO:0005622_and_GO:0005737_and_	1.11263	0.894201
GLYMA04G01540	GO:0006468_and_GO:0046854_and_GO:0048015_and_	GO:0004430_and_GO:0005546_and_GO:0016772_and_GO:0016773_and_GO:0035004_and_GO:0051015_and_GO:0070273_and_GO:0070300_and_	GO:0005737_and_GO:0005886_and_GO:0009506_and_GO:0048471_and_	1.11241	1.07203
GLYMA10G06500	GO:0006352_and_GO:0006355_and_GO:0009902_and_GO:0009965_and_GO:0010027_and_GO:0016117_and_GO:0019288_and_GO:0030154_and_GO:0034660_and_GO:0045893_and_GO:0071482_and_GO:0071483_and_GO:0090351_and_	GO:0001053_and_GO:0003677_and_GO:0003700_and_GO:0003899_and_GO:0005515_and_GO:0016987_and_	GO:0005634_and_GO:0009507_and_GO:0009536_and_	1.11227	1.02292
GLYMA15G40450	GO:0009637_and_GO:0009644_and_GO:0009744_and_GO:0010114_and_GO:0010155_and_GO:0010218_and_GO:0010270_and_GO:0015979_and_GO:0019344_and_	GO:0005515_and_	GO:0009507_and_GO:0009523_and_GO:0009534_and_GO:0009535_and_GO:0009579_and_GO:0009654_and_GO:0042651_and_	1.11212	1.06103
GLYMA09G00980	GO:0006354_and_GO:0006412_and_	GO:0003735_and_	GO:0005739_and_GO:0005840_and_GO:0015934_and_	1.11193	0.763469
GLYMA19G00800	GO:0006414_and_	GO:0003746_and_	GO:0005622_and_GO:0005739_and_	1.1115	1.10088
GLYMA19G00810	GO:0006413_and_GO:0006446_and_	GO:0003743_and_	GO:0005829_and_	1.11125	1.05487
GLYMA19G31080	GO:0008150_and_GO:0009627_and_GO:0031347_and_	GO:0003674_and_	GO:0005634_and_	1.11113	1.71829
GLYMA11G31470	GO:0006094_and_GO:0006511_and_GO:0006635_and_GO:0006888_and_GO:0007010_and_GO:0009407_and_GO:0009735_and_GO:0009853_and_GO:0010498_and_GO:0030163_and_GO:0043090_and_GO:0043161_and_GO:0043248_and_GO:0048767_and_GO:0051788_and_GO:0080129_and_	GO:0000166_and_GO:0005524_and_GO:0016787_and_GO:0016887_and_GO:0017111_and_	GO:0000502_and_GO:0005618_and_GO:0005634_and_GO:0005829_and_GO:0008540_and_GO:0009506_and_GO:0016020_and_	1.11078	0.854133
GLYMA02G15400	GO:0006612_and_GO:0009813_and_GO:0009963_and_GO:0010363_and_GO:0030003_and_GO:0055114_and_GO:0070838_and_	GO:0005506_and_GO:0016491_and_GO:0016706_and_GO:0045431_and_	GO:0005737_and_	1.11064	0.925008
GLYMA06G05300	GO:0006355_and_GO:0006661_and_GO:0006979_and_GO:0015996_and_	GO:0003676_and_GO:0003700_and_GO:0008270_and_	GO:0005634_and_GO:0005886_and_	1.11051	1.44969
GLYMA15G05180	GO:0009555_and_GO:0009793_and_GO:0042744_and_	GO:0003674_and_	GO:0005886_and_	1.1104	0.795231
GLYMA14G03500	GO:0006636_and_GO:0006655_and_GO:0009058_and_GO:0015995_and_GO:0016117_and_GO:0019288_and_	GO:0016740_and_GO:0016765_and_GO:0016767_and_GO:0046905_and_	GO:0009507_and_GO:0010287_and_	1.11031	0.893397
GLYMA07G04080	GO:0006629_and_	GO:0004607_and_GO:0008374_and_GO:0046027_and_	GO:0005634_and_GO:0005773_and_GO:0005783_and_	1.11021	1.19153
GLYMA15G07380	GO:0006396_and_	0	GO:0005622_and_GO:0005634_and_	1.11004	0.57363
GLYMA06G09500	GO:0006184_and_GO:0007017_and_GO:0007018_and_GO:0009651_and_GO:0051258_and_	GO:0003924_and_GO:0005198_and_GO:0005200_and_GO:0005525_and_	GO:0005618_and_GO:0005737_and_GO:0005829_and_GO:0005874_and_GO:0016020_and_GO:0043234_and_GO:0045298_and_	1.10964	1.75088
GLYMA06G42080	GO:0000023_and_GO:0006974_and_GO:0009228_and_GO:0009409_and_GO:0009637_and_GO:0010155_and_GO:0018131_and_GO:0019252_and_GO:0042742_and_GO:0043085_and_GO:0046777_and_	GO:0008270_and_GO:0042803_and_	GO:0005739_and_GO:0009507_and_GO:0009570_and_GO:0009579_and_GO:0009941_and_GO:0010319_and_	1.10963	1.09327
GLYMA20G36440	GO:0000160_and_GO:0006355_and_GO:0007165_and_GO:0009738_and_GO:0009873_and_GO:0010105_and_GO:0030968_and_GO:0035556_and_	GO:0000155_and_GO:0000156_and_GO:0004673_and_GO:0004674_and_GO:0004871_and_GO:0004872_and_GO:0005524_and_GO:0051740_and_	GO:0005783_and_	1.10958	0.943435
GLYMA09G04470	GO:0000160_and_GO:0006355_and_GO:0007623_and_GO:0009723_and_GO:0009735_and_GO:0009736_and_GO:0009873_and_GO:0010029_and_GO:0010119_and_GO:0010150_and_GO:0031537_and_GO:0048831_and_	GO:0000156_and_GO:0003700_and_GO:0005515_and_	GO:0005634_and_	1.10916	0.850924
GLYMA11G14980	GO:0006511_and_	GO:0004842_and_GO:0016881_and_	GO:0005622_and_GO:0005634_and_	1.10906	1.27852
GLYMA16G02100	GO:0006486_and_GO:0006886_and_GO:0016192_and_	GO:0008270_and_	0	1.10904	1.09826
GLYMA07G00420	GO:0006511_and_GO:0030163_and_	GO:0000166_and_GO:0005524_and_GO:0016787_and_GO:0016887_and_GO:0017111_and_	GO:0000502_and_GO:0005634_and_GO:0005737_and_GO:0005829_and_GO:0005886_and_GO:0008540_and_	1.10874	1.03738
GLYMA10G01820	GO:0006094_and_GO:0006096_and_GO:0006662_and_GO:0009553_and_GO:0009567_and_GO:0009627_and_GO:0009651_and_GO:0009793_and_GO:0034976_and_GO:0045454_and_GO:0046686_and_GO:0048868_and_	GO:0003756_and_GO:0009055_and_GO:0015035_and_GO:0016853_and_	GO:0005576_and_GO:0005774_and_GO:0005783_and_GO:0009505_and_	1.10858	1.17959
GLYMA12G17680	GO:0006970_and_GO:0009733_and_GO:0045892_and_GO:0046686_and_GO:0055114_and_	GO:0010181_and_GO:0016491_and_GO:0016655_and_	GO:0005576_and_GO:0005773_and_GO:0005774_and_GO:0005886_and_GO:0016020_and_	1.10759	0.959778
GLYMA19G40920	GO:0006886_and_GO:0006888_and_	GO:0008270_and_	GO:0005829_and_GO:0030127_and_	1.10718	0.913079
GLYMA06G08010	GO:0006661_and_GO:0007059_and_GO:0051301_and_	0	GO:0000775_and_GO:0005634_and_	1.10713	1.33103
GLYMA09G05190	GO:0042149_and_GO:0046777_and_	GO:0004674_and_GO:0005515_and_GO:0030295_and_	GO:0005634_and_	1.10672	1.01186
GLYMA01G41500	GO:0000165_and_GO:0006355_and_GO:0006468_and_GO:0006612_and_GO:0009617_and_GO:0009862_and_GO:0009867_and_GO:0010310_and_GO:0010363_and_GO:0031348_and_GO:0035304_and_	GO:0004672_and_GO:0004674_and_GO:0004713_and_GO:0005524_and_GO:0016301_and_GO:0016772_and_GO:0030246_and_	GO:0005886_and_	1.10662	1.04403
GLYMA04G43220	GO:0000165_and_GO:0006612_and_GO:0007154_and_GO:0007165_and_GO:0008202_and_GO:0009409_and_GO:0009723_and_GO:0009738_and_GO:0009862_and_GO:0009867_and_GO:0010200_and_GO:0010363_and_GO:0030968_and_GO:0031348_and_GO:0035556_and_GO:0043069_and_GO:0050832_and_	GO:0005543_and_GO:0008142_and_GO:0035091_and_	GO:0005634_and_	1.10646	1.233
GLYMA12G29590	GO:0000096_and_GO:0000165_and_GO:0006098_and_GO:0006417_and_GO:0006546_and_GO:0006612_and_GO:0006636_and_GO:0006655_and_GO:0006733_and_GO:0006766_and_GO:0008299_and_GO:0008652_and_GO:0009072_and_GO:0009106_and_GO:0009108_and_GO:0009117_and_GO:0009409_and_GO:0009416_and_GO:0009595_and_GO:0009617_and_GO:0009637_and_GO:0009644_and_GO:0009657_and_GO:0009695_and_GO:0009697_and_GO:0009744_and_GO:000981…	GO:0005506_and_GO:0046429_and_GO:0051539_and_	GO:0005634_and_GO:0009507_and_GO:0009570_and_GO:0009941_and_	1.1064	1.34398
GLYMA02G00570	GO:0008150_and_GO:0009165_and_	GO:0003674_and_	GO:0005634_and_GO:0005829_and_	1.1061	1.30363
GLYMA11G20570	GO:0001510_and_GO:0006412_and_GO:0009409_and_GO:0042254_and_	GO:0003735_and_GO:0008270_and_	GO:0005634_and_GO:0005730_and_GO:0005737_and_GO:0005773_and_GO:0005829_and_GO:0005840_and_GO:0009506_and_GO:0009507_and_GO:0022625_and_GO:0022626_and_	1.10542	0.955449
GLYMA11G05710	GO:0045454_and_	GO:0003674_and_	GO:0009507_and_	1.10513	0.707096
GLYMA05G32190	GO:0001510_and_GO:0006164_and_GO:0006543_and_GO:0009220_and_GO:0016036_and_GO:0070409_and_	GO:0004088_and_	GO:0005951_and_GO:0009507_and_GO:0009570_and_	1.10441	1.18661
GLYMA19G35780	GO:0006744_and_GO:0009089_and_	GO:0008837_and_	GO:0005737_and_GO:0005739_and_GO:0009507_and_GO:0009570_and_	1.10417	1.09193
GLYMA14G25810	GO:0006499_and_GO:0006612_and_GO:0006944_and_GO:0009627_and_GO:0009697_and_GO:0009863_and_GO:0010363_and_GO:0030968_and_GO:0031348_and_GO:0032313_and_GO:0043069_and_GO:0045087_and_	GO:0005097_and_	GO:0009507_and_	1.10382	0.842164
GLYMA01G37020	GO:0009664_and_GO:0010075_and_GO:0042545_and_GO:0048653_and_GO:0051707_and_	GO:0003674_and_	GO:0005576_and_GO:0031225_and_	1.10379	1.33458
GLYMA02G36990	GO:0008150_and_GO:0016036_and_GO:0019243_and_GO:0019375_and_GO:0042631_and_	GO:0005516_and_GO:0005524_and_GO:0016887_and_	GO:0005739_and_GO:0009507_and_	1.10349	0.858477
GLYMA17G34100	GO:0006470_and_GO:0006499_and_GO:0009610_and_GO:0016036_and_GO:0019375_and_GO:0042631_and_	GO:0003824_and_GO:0004722_and_	GO:0005634_and_GO:0005886_and_GO:0008287_and_	1.10285	1.60336
GLYMA19G34410	GO:0006364_and_GO:0009657_and_GO:0010207_and_GO:0015979_and_GO:0042549_and_	GO:0003674_and_	GO:0009507_and_GO:0009523_and_GO:0009535_and_	1.10268	1.27939
GLYMA08G11490	GO:0006544_and_GO:0006563_and_GO:0046686_and_	GO:0003824_and_GO:0004372_and_GO:0030170_and_	GO:0005737_and_GO:0005829_and_GO:0005886_and_GO:0009506_and_GO:0016020_and_	1.10259	0.839872
GLYMA15G19840	GO:0000165_and_GO:0006612_and_GO:0007154_and_GO:0007165_and_GO:0009409_and_GO:0009414_and_GO:0009555_and_GO:0009611_and_GO:0009620_and_GO:0009695_and_GO:0009723_and_GO:0009733_and_GO:0009738_and_GO:0009753_and_GO:0009862_and_GO:0009863_and_GO:0009867_and_GO:0009908_and_GO:0010200_and_GO:0010363_and_GO:0030968_and_GO:0031348_and_GO:0035556_and_GO:0042538_and_GO:0042742_and_GO:0043069_and_GO:005083…	GO:0005515_and_	GO:0005634_and_	1.10161	1.15981
GLYMA05G08100	GO:0006855_and_GO:0042335_and_	GO:0000166_and_GO:0005524_and_GO:0016887_and_GO:0017111_and_GO:0042626_and_	GO:0005886_and_GO:0016020_and_	1.10131	0.905971
GLYMA15G37220	GO:0006355_and_GO:0009410_and_GO:0009617_and_GO:0009627_and_GO:0009862_and_GO:0030968_and_	GO:0003677_and_GO:0003700_and_GO:0005515_and_	GO:0005634_and_	1.10127	1.14855
GLYMA19G24250	GO:0006006_and_GO:0009051_and_GO:0055114_and_	GO:0000166_and_GO:0004345_and_GO:0050661_and_	GO:0005737_and_GO:0005829_and_	1.10123	1.39485
GLYMA20G36010	GO:0006396_and_GO:0009410_and_GO:0010413_and_GO:0022402_and_GO:0045492_and_GO:0048522_and_	GO:0008270_and_	GO:0005634_and_	1.10083	1.37724
GLYMA02G43040	GO:0000302_and_GO:0006826_and_GO:0006879_and_GO:0009793_and_GO:0009908_and_GO:0010027_and_GO:0010039_and_GO:0010228_and_GO:0015979_and_GO:0016226_and_GO:0048366_and_GO:0048481_and_GO:0055072_and_GO:0055114_and_	GO:0008199_and_GO:0016491_and_GO:0046914_and_	GO:0005739_and_GO:0009507_and_GO:0009570_and_GO:0009941_and_	1.10074	1.59871
GLYMA02G36390	0	GO:0004129_and_	GO:0005634_and_GO:0005739_and_	1.10071	1.25975
GLYMA20G23890	GO:0006468_and_GO:0007015_and_GO:0008152_and_GO:0009658_and_	GO:0004672_and_GO:0004674_and_GO:0004712_and_GO:0004713_and_GO:0005524_and_GO:0016597_and_GO:0016772_and_	GO:0005829_and_GO:0005886_and_	1.10019	0.650733
GLYMA14G05340	GO:0006511_and_GO:0006623_and_GO:0006944_and_GO:0008333_and_GO:0009853_and_GO:0016192_and_GO:0016197_and_GO:0051788_and_GO:0080129_and_	GO:0004722_and_GO:0016788_and_	GO:0005771_and_GO:0016020_and_GO:0030904_and_GO:0043231_and_	1.09987	0.940426
GLYMA06G08430	GO:0006007_and_GO:0042732_and_	0	GO:0005774_and_GO:0005783_and_GO:0005794_and_	1.09908	1.0816
GLYMA15G40200	GO:0006094_and_GO:0006096_and_GO:0006635_and_GO:0006979_and_GO:0009407_and_GO:0009651_and_GO:0010583_and_GO:0016036_and_GO:0019375_and_GO:0042631_and_GO:0043161_and_GO:0046686_and_GO:0051788_and_GO:0080129_and_	GO:0004364_and_GO:0043295_and_	GO:0005737_and_GO:0005774_and_GO:0005829_and_GO:0005886_and_GO:0009507_and_GO:0009570_and_	1.09759	0.820964
GLYMA05G05450	GO:0006098_and_GO:0006355_and_GO:0006364_and_GO:0006417_and_GO:0009637_and_GO:0009657_and_GO:0009902_and_GO:0009965_and_GO:0010027_and_GO:0010103_and_GO:0010114_and_GO:0010207_and_GO:0010218_and_GO:0015979_and_GO:0015995_and_GO:0019288_and_GO:0030154_and_GO:0034660_and_GO:0045893_and_	GO:0003700_and_	GO:0009507_and_GO:0009535_and_	1.09759	0.831934
GLYMA01G00500	GO:0006612_and_GO:0006816_and_GO:0006833_and_GO:0007030_and_GO:0008150_and_GO:0009651_and_GO:0009750_and_GO:0009963_and_GO:0010363_and_	0	0	1.097	1.23075
GLYMA14G38800	GO:0006200_and_GO:0006777_and_GO:0006810_and_GO:0006879_and_GO:0009555_and_GO:0009630_and_GO:0009658_and_GO:0010288_and_GO:0010380_and_GO:0040014_and_GO:0046686_and_GO:0048364_and_GO:0050790_and_GO:0055085_and_	GO:0000166_and_GO:0005215_and_GO:0005524_and_GO:0016887_and_GO:0017111_and_GO:0042626_and_	GO:0005739_and_GO:0005743_and_GO:0009507_and_GO:0009941_and_GO:0016021_and_	1.09596	0.743629
GLYMA20G30360	0	GO:0000166_and_GO:0005524_and_GO:0016887_and_GO:0017111_and_	GO:0005886_and_	1.09578	0.717511
GLYMA20G02310	GO:0055114_and_	GO:0005506_and_GO:0009055_and_GO:0016705_and_GO:0019825_and_GO:0020037_and_	0	1.09556	0.991492
GLYMA05G36620	GO:0006457_and_GO:0009408_and_GO:0010197_and_GO:0034976_and_GO:0046686_and_	GO:0005524_and_	GO:0005618_and_GO:0005634_and_GO:0005730_and_GO:0005773_and_GO:0005774_and_GO:0005783_and_GO:0005788_and_GO:0005886_and_GO:0009506_and_GO:0009507_and_GO:0016020_and_GO:0016592_and_	1.09529	0.594687
GLYMA14G00320	GO:0000165_and_GO:0006468_and_GO:0006499_and_GO:0006612_and_GO:0006820_and_GO:0006862_and_GO:0006888_and_GO:0006944_and_GO:0007154_and_GO:0007165_and_GO:0009409_and_GO:0009414_and_GO:0009611_and_GO:0009723_and_GO:0009733_and_GO:0009737_and_GO:0009738_and_GO:0009753_and_GO:0009862_and_GO:0009867_and_GO:0010119_and_GO:0010359_and_GO:0010363_and_GO:0015696_and_GO:0015802_and_GO:0030968_and_GO:003134…	GO:0004672_and_GO:0004674_and_GO:0004683_and_GO:0005509_and_GO:0005515_and_GO:0005524_and_GO:0016301_and_GO:0016772_and_	GO:0005634_and_GO:0005829_and_GO:0005886_and_GO:0016020_and_	1.09525	0.48468
GLYMA17G04140	GO:0000394_and_GO:0006352_and_GO:0006366_and_GO:0009560_and_	GO:0003677_and_	GO:0005634_and_GO:0005669_and_	1.09511	0.925867
GLYMA04G06320	GO:0045036_and_GO:0055114_and_	GO:0010277_and_GO:0016491_and_GO:0051537_and_	GO:0009507_and_GO:0009941_and_	1.09471	0.756936
GLYMA04G04760	GO:0002679_and_GO:0006979_and_GO:0007165_and_GO:0009409_and_GO:0009414_and_GO:0009611_and_GO:0009612_and_GO:0009620_and_GO:0009644_and_GO:0009651_and_GO:0009695_and_GO:0009723_and_GO:0009733_and_GO:0009737_and_GO:0009738_and_GO:0009753_and_GO:0009873_and_GO:0010117_and_GO:0010200_and_GO:0015979_and_GO:0035264_and_GO:0035556_and_GO:0042538_and_GO:0045892_and_	GO:0003676_and_GO:0003700_and_GO:0008270_and_GO:0043565_and_	GO:0005634_and_	1.09361	0.943516
GLYMA17G34980	GO:0007623_and_GO:0009409_and_GO:0009585_and_GO:0009649_and_GO:0009733_and_GO:0009737_and_GO:0009826_and_GO:0009909_and_GO:0010031_and_GO:0010119_and_GO:0048573_and_	GO:0003700_and_GO:0008022_and_	GO:0005634_and_	1.09326	0.461618
GLYMA19G43700	GO:0006625_and_GO:0006635_and_GO:0007031_and_GO:0009407_and_GO:0016558_and_GO:0043161_and_GO:0048598_and_GO:0051788_and_GO:0080129_and_	GO:0008022_and_GO:0008270_and_	GO:0005622_and_GO:0005777_and_GO:0005778_and_	1.09325	1.26214
GLYMA10G37110	GO:0007165_and_	GO:0003682_and_GO:0008270_and_GO:0008536_and_GO:0035091_and_GO:0046872_and_	GO:0005576_and_	1.09257	0.618518
GLYMA07G09240	GO:0009407_and_GO:0046686_and_	GO:0016209_and_GO:0016491_and_	GO:0005737_and_GO:0005829_and_GO:0005886_and_GO:0009507_and_GO:0016020_and_	1.09245	1.34407
GLYMA10G44150	GO:0006075_and_GO:0006606_and_GO:0006944_and_GO:0009555_and_GO:0009556_and_GO:0009846_and_GO:0048589_and_GO:0052543_and_GO:0055047_and_GO:0080092_and_	GO:0003843_and_	GO:0000148_and_GO:0005794_and_GO:0005886_and_	1.09221	1.7403
GLYMA06G01310	GO:0006412_and_	GO:0003735_and_	GO:0005737_and_GO:0005840_and_GO:0022626_and_GO:0022627_and_	1.09198	1.54956
GLYMA05G37800	GO:0000226_and_GO:0000911_and_GO:0006306_and_GO:0006342_and_GO:0006346_and_GO:0007018_and_GO:0007267_and_GO:0009616_and_GO:0009909_and_GO:0010267_and_GO:0016458_and_GO:0016570_and_GO:0016572_and_GO:0031047_and_GO:0031048_and_GO:0034968_and_GO:0035196_and_GO:0048449_and_GO:0051322_and_GO:0051567_and_	GO:0003777_and_GO:0005524_and_	GO:0005886_and_	1.09116	0.778634
GLYMA13G08010	GO:0009772_and_GO:0010103_and_GO:0010207_and_GO:0010236_and_GO:0016556_and_GO:0019288_and_GO:0042372_and_	GO:0004659_and_GO:0046428_and_	GO:0005886_and_GO:0009507_and_GO:0016021_and_	1.0909	1.16114
GLYMA12G06150	GO:0006364_and_GO:0006399_and_GO:0009658_and_GO:0009793_and_	GO:0005525_and_	GO:0005739_and_GO:0009507_and_	1.09066	0.632993
GLYMA11G35100	GO:0006816_and_GO:0009737_and_GO:0010029_and_GO:0010150_and_GO:0016598_and_GO:0019243_and_GO:0050994_and_	GO:0004057_and_	GO:0005634_and_	1.09057	0.826589
GLYMA15G02170	GO:0000023_and_GO:0006508_and_GO:0009793_and_GO:0010304_and_GO:0019252_and_	GO:0000166_and_GO:0004176_and_GO:0004222_and_GO:0004252_and_GO:0005524_and_GO:0008237_and_GO:0016887_and_GO:0017111_and_	GO:0005886_and_GO:0009507_and_GO:0009941_and_	1.09048	0.85614
GLYMA18G14770	GO:0006412_and_GO:0016070_and_	GO:0003723_and_	GO:0005634_and_GO:0005829_and_	1.09023	0.861953
GLYMA09G14090	GO:0006468_and_GO:0007165_and_GO:0007275_and_GO:0009414_and_GO:0009651_and_GO:0010118_and_GO:0010540_and_GO:0019722_and_GO:0042538_and_	GO:0004672_and_GO:0004674_and_GO:0005515_and_GO:0005524_and_GO:0016301_and_GO:0016772_and_	GO:0005886_and_	1.08964	1.48164
GLYMA07G07420	GO:0006760_and_GO:0010304_and_	GO:0004150_and_	GO:0005829_and_GO:0009507_and_	1.08915	0.707938
GLYMA07G05820	GO:0048316_and_	GO:0005506_and_GO:0009055_and_GO:0016705_and_GO:0019825_and_GO:0020037_and_	GO:0009507_and_	1.08915	0.707938
GLYMA17G08790	GO:0006354_and_GO:0006413_and_GO:0010027_and_	GO:0003723_and_GO:0003743_and_	GO:0009507_and_	1.08915	0.707938
GLYMA08G03120	GO:0000271_and_GO:0006084_and_GO:0006633_and_GO:0008152_and_GO:0009611_and_GO:0009805_and_GO:0009825_and_GO:0009932_and_GO:0010817_and_GO:0016126_and_GO:0016132_and_GO:0043481_and_GO:0048767_and_GO:0071555_and_	GO:0003824_and_GO:0003989_and_GO:0004075_and_GO:0005524_and_GO:0016874_and_GO:0046872_and_	GO:0009507_and_GO:0009570_and_GO:0009941_and_	1.08912	0.767531
GLYMA09G41440	GO:0006979_and_GO:0055114_and_	GO:0004601_and_GO:0005515_and_GO:0020037_and_	GO:0005576_and_GO:0005618_and_GO:0005794_and_GO:0005829_and_GO:0048046_and_	1.08898	1.47125
GLYMA02G45880	GO:0006979_and_	0	GO:0005576_and_GO:0009507_and_GO:0009535_and_GO:0031977_and_	1.08859	0.900359
GLYMA12G08310	GO:0006457_and_GO:0009658_and_GO:0009790_and_GO:0009793_and_GO:0016226_and_GO:0042026_and_GO:0044267_and_GO:0048481_and_	GO:0005524_and_	GO:0005737_and_GO:0005739_and_GO:0009507_and_GO:0009570_and_GO:0009579_and_GO:0009941_and_GO:0016020_and_GO:0022626_and_GO:0048046_and_	1.08822	1.13283
GLYMA18G52050	GO:0002237_and_GO:0006468_and_GO:0007165_and_GO:0007169_and_GO:0010103_and_GO:0048443_and_	GO:0004672_and_GO:0004674_and_GO:0005524_and_GO:0016301_and_GO:0016772_and_	GO:0005886_and_	1.08796	1.35963
GLYMA20G28980	GO:0000103_and_GO:0001887_and_GO:0006094_and_GO:0006096_and_GO:0006569_and_GO:0006833_and_GO:0006972_and_GO:0007030_and_GO:0009266_and_GO:0009651_and_GO:0009684_and_GO:0019761_and_GO:0042742_and_GO:0046686_and_	GO:0004781_and_	GO:0005886_and_GO:0009507_and_GO:0009570_and_	1.08749	0.884539
GLYMA15G14890	GO:0006355_and_GO:0006598_and_GO:0009698_and_GO:0009741_and_GO:0042398_and_	GO:0003700_and_	GO:0005634_and_	1.08727	0.616036
GLYMA15G09350	GO:0000023_and_GO:0006098_and_GO:0006520_and_GO:0006979_and_GO:0006982_and_GO:0008152_and_GO:0008615_and_GO:0009646_and_GO:0009651_and_GO:0010224_and_GO:0010335_and_GO:0015994_and_GO:0019252_and_GO:0042538_and_GO:0042819_and_GO:0042823_and_GO:0043085_and_	GO:0003824_and_GO:0005515_and_GO:0042803_and_GO:0046982_and_	GO:0005737_and_GO:0005829_and_GO:0005886_and_GO:0012505_and_	1.08696	1.74016
GLYMA02G39230	GO:0006629_and_GO:0006633_and_GO:0009266_and_GO:0055114_and_	GO:0016717_and_GO:0042389_and_	GO:0009507_and_GO:0009941_and_	1.08611	1.07251
GLYMA01G43370	GO:0006396_and_	0	GO:0005622_and_GO:0005634_and_	1.08555	1.13109
GLYMA13G23500	GO:0006468_and_GO:0007165_and_GO:0009651_and_	GO:0004672_and_GO:0005515_and_GO:0016301_and_GO:0042802_and_	GO:0005886_and_GO:0009705_and_	1.0853	0.702015
GLYMA13G17580	GO:0009744_and_GO:0009750_and_GO:0010228_and_GO:0016926_and_GO:0019477_and_GO:0050665_and_GO:0055114_and_GO:0080167_and_	GO:0000166_and_GO:0004753_and_GO:0016491_and_GO:0047130_and_	GO:0005737_and_GO:0005739_and_GO:0005829_and_	1.08492	1.19711
GLYMA02G35210	GO:0000165_and_GO:0002679_and_GO:0006355_and_GO:0006612_and_GO:0006820_and_GO:0006862_and_GO:0006886_and_GO:0006888_and_GO:0006944_and_GO:0006952_and_GO:0007154_and_GO:0007165_and_GO:0009409_and_GO:0009414_and_GO:0009595_and_GO:0009611_and_GO:0009617_and_GO:0009620_and_GO:0009625_and_GO:0009697_and_GO:0009723_and_GO:0009733_and_GO:0009737_and_GO:0009738_and_GO:0009753_and_GO:0009862_and_GO:000986…	GO:0005484_and_GO:0005515_and_GO:0043495_and_	GO:0005802_and_GO:0005886_and_GO:0009504_and_GO:0009506_and_GO:0031201_and_	1.08454	1.03319
GLYMA16G27190	GO:0000902_and_GO:0006661_and_GO:0008150_and_GO:0016049_and_GO:0048193_and_	GO:0003674_and_	GO:0005886_and_	1.08429	1.12895
GLYMA07G22950	GO:0006457_and_GO:0008150_and_GO:0009408_and_GO:0009644_and_GO:0034976_and_GO:0042542_and_	GO:0003674_and_	GO:0005634_and_GO:0009507_and_GO:0009535_and_GO:0009536_and_GO:0009941_and_	1.08371	0.761178
GLYMA10G30070	GO:0000165_and_GO:0002229_and_GO:0006487_and_GO:0008219_and_GO:0009414_and_GO:0009617_and_GO:0009620_and_GO:0009723_and_GO:0009788_and_GO:0046777_and_GO:1900150_and_GO:1900424_and_GO:2000031_and_	GO:0004709_and_GO:0004712_and_GO:0005515_and_GO:0016301_and_	GO:0005634_and_GO:0005769_and_GO:0005783_and_GO:0005802_and_GO:0005829_and_	1.08331	1.30128
GLYMA07G37080	GO:0000902_and_GO:0006096_and_GO:0006511_and_GO:0006623_and_GO:0006833_and_GO:0006886_and_GO:0006972_and_GO:0007030_and_GO:0007033_and_GO:0009266_and_GO:0009651_and_GO:0009853_and_GO:0016049_and_GO:0046686_and_GO:0048193_and_GO:0051788_and_GO:0080129_and_	GO:0005525_and_	GO:0005622_and_GO:0005886_and_	1.08278	0.766705
GLYMA08G41650	GO:0006612_and_GO:0009963_and_GO:0010363_and_	0	GO:0005634_and_GO:0005739_and_GO:0005783_and_	1.08256	0.818926
GLYMA18G50780	GO:0009555_and_GO:0009651_and_GO:0009832_and_GO:0030244_and_GO:0033356_and_GO:0071555_and_GO:0071669_and_	GO:0005515_and_GO:0008466_and_GO:0016758_and_GO:0016760_and_GO:0016866_and_GO:0052691_and_	GO:0000138_and_GO:0005618_and_GO:0005634_and_GO:0005774_and_GO:0005794_and_GO:0005795_and_GO:0005829_and_GO:0022626_and_GO:0030054_and_	1.08233	0.559401
GLYMA01G01890	GO:0000096_and_GO:0006546_and_GO:0006636_and_GO:0006733_and_GO:0006766_and_GO:0008652_and_GO:0009069_and_GO:0009072_and_GO:0009073_and_GO:0009106_and_GO:0009108_and_GO:0009117_and_GO:0009695_and_GO:0009965_and_GO:0010207_and_GO:0015995_and_GO:0016226_and_GO:0019288_and_GO:0019344_and_GO:0019748_and_GO:0030154_and_GO:0042545_and_GO:0044272_and_GO:0045893_and_	GO:0004765_and_GO:0005524_and_	GO:0009507_and_	1.08221	1.27677
GLYMA04G06980	GO:0007154_and_GO:0007165_and_	GO:0035091_and_	GO:0005576_and_	1.08207	0.915197
GLYMA13G44700	GO:0007623_and_GO:0009409_and_GO:0009809_and_GO:0010200_and_GO:0042754_and_GO:0050832_and_	GO:0000166_and_GO:0003824_and_GO:0016621_and_GO:0050662_and_	GO:0005575_and_	1.08194	1.18877
GLYMA18G41940	GO:0000023_and_GO:0005975_and_GO:0005985_and_GO:0006000_and_GO:0006098_and_GO:0006364_and_GO:0009409_and_GO:0009637_and_GO:0009657_and_GO:0009773_and_GO:0009902_and_GO:0010027_and_GO:0010114_and_GO:0010207_and_GO:0010218_and_GO:0015979_and_GO:0015995_and_GO:0016117_and_GO:0019252_and_GO:0019684_and_GO:0030003_and_GO:0030388_and_GO:0034660_and_GO:0035304_and_GO:0042742_and_GO:0043085_and_GO:007083…	GO:0042132_and_GO:0042578_and_	GO:0009507_and_GO:0009570_and_GO:0010319_and_GO:0048046_and_	1.08124	0.624591
GLYMA16G01120	GO:0006629_and_GO:0016042_and_	GO:0004091_and_GO:0004806_and_	GO:0005886_and_	1.08093	1.63483
GLYMA03G42510	GO:0006406_and_GO:0006409_and_GO:0006499_and_GO:0006606_and_GO:0009640_and_GO:0009793_and_GO:0009845_and_GO:0009908_and_GO:0009909_and_GO:0009933_and_GO:0010014_and_GO:0010162_and_GO:0010182_and_GO:0010228_and_GO:0016567_and_GO:0019915_and_GO:0050826_and_	GO:0000049_and_GO:0015932_and_	GO:0005829_and_	1.08082	0.500827
GLYMA07G10840	GO:0000165_and_GO:0006355_and_GO:0006612_and_GO:0009617_and_GO:0009862_and_GO:0009867_and_GO:0010310_and_GO:0010363_and_GO:0015996_and_GO:0031348_and_GO:0035304_and_GO:0042742_and_GO:0050832_and_	GO:0047746_and_	GO:0005773_and_GO:0009507_and_	1.08071	1.13574
GLYMA15G01940	GO:0006364_and_GO:0009657_and_GO:0009773_and_GO:0010207_and_GO:0015979_and_GO:0019344_and_GO:0019684_and_GO:0035304_and_	GO:0003674_and_	GO:0009507_and_GO:0009522_and_GO:0009534_and_GO:0009535_and_GO:0009538_and_GO:0009579_and_GO:0010287_and_GO:0016020_and_	1.08058	1.3999
GLYMA05G33330	GO:0006457_and_GO:0009408_and_GO:0009627_and_GO:0009644_and_GO:0034976_and_GO:0042542_and_	GO:0005509_and_GO:0051082_and_	GO:0005739_and_GO:0005773_and_GO:0005774_and_GO:0005783_and_GO:0005886_and_GO:0009505_and_GO:0009506_and_GO:0009507_and_GO:0016020_and_GO:0043231_and_	1.07939	1.11415
GLYMA13G30380	GO:0006412_and_GO:0042254_and_	GO:0003735_and_	GO:0005622_and_GO:0005840_and_GO:0009507_and_	1.07928	0.791517
GLYMA17G37160	GO:0006289_and_GO:0009611_and_	GO:0003677_and_GO:0004518_and_	0	1.07926	1.07332
GLYMA17G04340	GO:0006555_and_GO:0006556_and_GO:0009409_and_GO:0009809_and_	GO:0004478_and_GO:0005524_and_	GO:0005618_and_GO:0005730_and_GO:0005737_and_GO:0005886_and_GO:0009506_and_GO:0016020_and_	1.07858	1.53198
GLYMA15G01220	GO:0005975_and_GO:0009414_and_GO:0042538_and_GO:0046482_and_	GO:0004462_and_	GO:0005737_and_	1.0785	0.853107
GLYMA12G09300	GO:0006623_and_GO:0006635_and_GO:0006869_and_GO:0006891_and_GO:0006944_and_GO:0007032_and_GO:0007033_and_GO:0010091_and_GO:0010351_and_GO:0016192_and_GO:0016197_and_GO:0016558_and_	GO:0000166_and_GO:0005515_and_GO:0005524_and_GO:0017111_and_	GO:0005634_and_GO:0005737_and_GO:0005771_and_GO:0009506_and_	1.07837	1.09648
GLYMA13G31580	GO:0001666_and_GO:0008150_and_GO:0009862_and_GO:0010310_and_	GO:0005515_and_	GO:0005634_and_GO:0005829_and_GO:0005886_and_GO:0009506_and_	1.07815	1.13386
GLYMA05G08590	GO:0000165_and_GO:0006098_and_GO:0006612_and_GO:0009409_and_GO:0009595_and_GO:0009697_and_GO:0009814_and_GO:0009817_and_GO:0009862_and_GO:0009867_and_GO:0010037_and_GO:0010119_and_GO:0010200_and_GO:0010310_and_GO:0010363_and_GO:0015976_and_GO:0019684_and_GO:0031348_and_GO:0042742_and_GO:0043900_and_GO:0050832_and_	GO:0004089_and_GO:0008270_and_	GO:0009507_and_GO:0009535_and_GO:0009570_and_GO:0009579_and_GO:0009941_and_GO:0010319_and_GO:0016020_and_GO:0048046_and_	1.07725	0.945092
GLYMA10G04480	GO:0006094_and_GO:0006096_and_GO:0006511_and_GO:0008152_and_GO:0009651_and_GO:0009853_and_GO:0019243_and_GO:0046686_and_GO:0051788_and_GO:0080129_and_	GO:0003824_and_GO:0004776_and_GO:0005507_and_GO:0005524_and_GO:0016874_and_GO:0046872_and_	GO:0005739_and_	1.07687	1.73958
GLYMA10G00610	GO:0000085_and_GO:0008150_and_GO:0009630_and_GO:0009640_and_GO:0009644_and_GO:0010388_and_GO:0042542_and_	GO:0003674_and_	0	1.0767	0.901214
GLYMA13G44340	GO:0007154_and_GO:0007165_and_GO:0035556_and_	GO:0035091_and_	GO:0005634_and_	1.07612	1.3149
GLYMA08G23900	GO:0000165_and_GO:0002679_and_GO:0006355_and_GO:0006468_and_GO:0006612_and_GO:0006944_and_GO:0007154_and_GO:0009409_and_GO:0009595_and_GO:0009617_and_GO:0009697_and_GO:0009738_and_GO:0009814_and_GO:0009862_and_GO:0009867_and_GO:0010200_and_GO:0010227_and_GO:0010310_and_GO:0010363_and_GO:0030968_and_GO:0031348_and_GO:0035304_and_GO:0042742_and_GO:0043069_and_GO:0043900_and_GO:0045088_and_GO:005083…	GO:0004672_and_GO:0004674_and_GO:0004708_and_GO:0005524_and_GO:0016301_and_GO:0016772_and_	GO:0005634_and_GO:0005737_and_	1.07555	0.907191
GLYMA08G33830	GO:0000041_and_GO:0006499_and_GO:0007165_and_GO:0009407_and_GO:0009693_and_GO:0009827_and_GO:0009860_and_GO:0010359_and_GO:0010583_and_	GO:0005509_and_	GO:0005634_and_GO:0005737_and_	1.07542	1.30876
GLYMA11G07620	GO:0009627_and_GO:0009697_and_	GO:0000166_and_GO:0005524_and_GO:0017111_and_	GO:0005886_and_	1.07482	0.717378
GLYMA14G39620	GO:0010150_and_GO:0010228_and_GO:0010264_and_GO:0034599_and_GO:0072593_and_	0	GO:0009507_and_	1.07482	1.42878
GLYMA17G12910	GO:0006855_and_GO:0042335_and_	GO:0000166_and_GO:0005524_and_GO:0016887_and_GO:0017111_and_GO:0042626_and_	GO:0005886_and_GO:0016020_and_	1.07431	0.905376
GLYMA19G32780	GO:0006511_and_GO:0009853_and_GO:0015031_and_GO:0051788_and_GO:0080129_and_	GO:0015450_and_	GO:0005739_and_GO:0005744_and_GO:0005747_and_GO:0009507_and_GO:0009527_and_GO:0016020_and_	1.07391	1.19196
GLYMA03G00950	GO:0009658_and_	GO:0005515_and_GO:0008270_and_	GO:0005622_and_GO:0009507_and_GO:0009570_and_	1.07375	1.03277
GLYMA09G04000	GO:0006085_and_GO:0008152_and_GO:0044262_and_	GO:0000166_and_GO:0003824_and_GO:0003878_and_GO:0004775_and_GO:0046912_and_	GO:0005737_and_GO:0005829_and_GO:0009346_and_GO:0016020_and_	1.07322	1.16029
GLYMA11G07930	GO:0006355_and_GO:0007623_and_GO:0009411_and_GO:0009813_and_	GO:0003700_and_GO:0008270_and_	GO:0005622_and_GO:0005634_and_	1.07319	0.769471
GLYMA16G10730	GO:0000413_and_GO:0006457_and_GO:0006499_and_GO:0009408_and_GO:0009611_and_GO:0009644_and_GO:0018208_and_GO:0034976_and_GO:0042542_and_GO:0046686_and_GO:0070370_and_	GO:0003755_and_GO:0005515_and_GO:0005516_and_GO:0005528_and_	GO:0005634_and_GO:0005737_and_GO:0005829_and_GO:0016020_and_	1.07304	0.99868
GLYMA11G12480	GO:0000380_and_GO:0006094_and_GO:0006096_and_GO:0006406_and_GO:0006833_and_GO:0006970_and_GO:0006972_and_GO:0007030_and_GO:0007623_and_GO:0009266_and_GO:0009409_and_GO:0009414_and_GO:0009651_and_GO:0010043_and_GO:0010119_and_GO:0010228_and_GO:0010501_and_GO:0032508_and_GO:0045087_and_GO:0046686_and_	GO:0003690_and_GO:0003697_and_GO:0003723_and_GO:0003729_and_	GO:0005634_and_GO:0005737_and_GO:0005739_and_GO:0005777_and_GO:0005829_and_GO:0009506_and_GO:0009507_and_GO:0048046_and_	1.07282	1.0507
GLYMA12G01330	GO:0006810_and_	GO:0005337_and_GO:0010174_and_	GO:0005774_and_GO:0016021_and_	1.07275	0.951237
GLYMA19G43320	GO:0006289_and_GO:0006499_and_GO:0009751_and_GO:0010188_and_GO:0010193_and_	GO:0000224_and_GO:0003684_and_GO:0003824_and_	GO:0005634_and_GO:0005737_and_GO:0005829_and_	1.07248	0.907874
GLYMA03G27740	GO:0009611_and_GO:0009699_and_GO:0009805_and_GO:0009809_and_GO:0009813_and_GO:0009963_and_GO:0055114_and_	GO:0004497_and_GO:0005506_and_GO:0009055_and_GO:0016705_and_GO:0020037_and_GO:0046409_and_	GO:0005739_and_GO:0005783_and_GO:0005886_and_GO:0043231_and_	1.07217	0.92981
GLYMA15G36180	GO:0006972_and_GO:0006979_and_GO:0009409_and_GO:0009414_and_	GO:0004869_and_GO:0050897_and_	GO:0005576_and_GO:0005783_and_GO:0005829_and_	1.07212	1.04938
GLYMA12G10620	GO:0006855_and_GO:0009610_and_GO:0015824_and_GO:0055085_and_	GO:0005215_and_GO:0015238_and_GO:0015297_and_	GO:0005774_and_GO:0005886_and_GO:0016020_and_	1.07174	1.21543
GLYMA15G05510	GO:0009627_and_GO:0031347_and_GO:0080167_and_	GO:0003674_and_	GO:0005576_and_	1.07138	1.66247
GLYMA13G01810	GO:0006281_and_GO:0007623_and_GO:0009414_and_GO:0009583_and_GO:0009637_and_GO:0009640_and_GO:0009785_and_GO:0010075_and_GO:0010118_and_GO:0010155_and_GO:0010343_and_GO:0010617_and_GO:0046283_and_GO:0046777_and_GO:0051510_and_GO:0055114_and_	GO:0003913_and_GO:0004672_and_GO:0005515_and_GO:0005524_and_GO:0009882_and_GO:0042802_and_GO:0042803_and_	GO:0005634_and_GO:0005737_and_	1.07119	0.894893
GLYMA03G39210	GO:0006606_and_GO:0006886_and_GO:0009407_and_	GO:0008565_and_	GO:0005634_and_GO:0005730_and_GO:0005737_and_GO:0005829_and_GO:0009506_and_	1.07113	1.18015
GLYMA16G27210	GO:0006749_and_GO:0009407_and_GO:0045454_and_GO:0055114_and_	GO:0004362_and_GO:0009055_and_GO:0016491_and_GO:0016668_and_GO:0050660_and_GO:0050661_and_	GO:0005737_and_GO:0005777_and_	1.07107	1.13403
GLYMA15G06670	GO:0000165_and_GO:0006612_and_GO:0006796_and_GO:0008152_and_GO:0009409_and_GO:0009595_and_GO:0009651_and_GO:0009684_and_GO:0009697_and_GO:0009814_and_GO:0009862_and_GO:0009867_and_GO:0010200_and_GO:0010310_and_GO:0010363_and_GO:0019344_and_GO:0019684_and_GO:0019761_and_GO:0031348_and_GO:0042742_and_GO:0043900_and_GO:0046686_and_GO:0050832_and_	GO:0000287_and_GO:0004427_and_GO:0016462_and_	GO:0009507_and_GO:0009536_and_GO:0009570_and_GO:0009579_and_GO:0009941_and_GO:0016020_and_	1.07089	0.838374
GLYMA18G48000	GO:0000724_and_GO:0006261_and_GO:0006270_and_GO:0006275_and_GO:0006306_and_GO:0006310_and_GO:0006325_and_GO:0006334_and_GO:0008283_and_GO:0009555_and_GO:0009934_and_GO:0010026_and_GO:0016444_and_GO:0016568_and_GO:0022402_and_GO:0031047_and_GO:0031507_and_GO:0045787_and_GO:0048366_and_GO:0051726_and_	GO:0042393_and_	GO:0005634_and_GO:0033186_and_	1.07075	0.706219
GLYMA08G12140	GO:0006184_and_GO:0007017_and_GO:0007018_and_GO:0046686_and_GO:0051258_and_	GO:0003924_and_GO:0005198_and_GO:0005200_and_GO:0005525_and_	GO:0005618_and_GO:0005737_and_GO:0005829_and_GO:0005874_and_GO:0009506_and_GO:0016020_and_GO:0043234_and_GO:0045298_and_	1.07004	1.30318
GLYMA19G37370	GO:0001510_and_GO:0006412_and_GO:0042254_and_	GO:0003735_and_	GO:0005737_and_GO:0005829_and_GO:0005840_and_GO:0005886_and_GO:0009507_and_GO:0016020_and_GO:0022625_and_	1.06979	0.845771
GLYMA08G21030	GO:0006508_and_GO:0008152_and_GO:0009611_and_	GO:0008237_and_GO:0010179_and_GO:0016787_and_	GO:0005783_and_GO:0005886_and_GO:0009507_and_	1.06936	1.09142
GLYMA18G08000	GO:0006865_and_	GO:0015171_and_	GO:0005886_and_GO:0016020_and_	1.06913	1.01233
GLYMA13G29160	GO:0006355_and_GO:0006417_and_GO:0009657_and_GO:0009965_and_GO:0030154_and_GO:0045893_and_GO:0045962_and_GO:0048366_and_	GO:0003700_and_	GO:0005634_and_	1.06863	1.05802
GLYMA17G09070	GO:0001510_and_GO:0009165_and_GO:0009909_and_GO:0034968_and_	GO:0003723_and_	GO:0005634_and_GO:0005730_and_	1.06833	1.12567
GLYMA19G43470	GO:0009615_and_GO:0009627_and_GO:0009651_and_GO:0009723_and_GO:0009817_and_GO:0010167_and_GO:0015706_and_GO:0016998_and_GO:0042742_and_GO:0050832_and_GO:0080027_and_	GO:0004540_and_GO:0008061_and_	GO:0005576_and_	1.06812	0.737688
GLYMA09G28640	GO:0006413_and_GO:0009793_and_GO:0042256_and_GO:0071215_and_	GO:0003743_and_GO:0043022_and_	GO:0005634_and_GO:0005730_and_GO:0005829_and_	1.06745	1.26641
GLYMA14G37590	GO:0006468_and_GO:0009832_and_GO:0010413_and_GO:0045492_and_	GO:0004672_and_GO:0004712_and_GO:0005524_and_GO:0016301_and_GO:0016772_and_	GO:0005737_and_	1.06741	0.669057
GLYMA14G05890	GO:0006865_and_	GO:0015171_and_	GO:0005886_and_GO:0016020_and_	1.06734	0.864399
GLYMA11G04750	GO:0006184_and_GO:0007017_and_GO:0007018_and_GO:0009651_and_GO:0051258_and_	GO:0003924_and_GO:0005198_and_GO:0005200_and_GO:0005525_and_	GO:0005618_and_GO:0005737_and_GO:0005829_and_GO:0005874_and_GO:0016020_and_GO:0043234_and_GO:0045298_and_	1.06702	0.585586
GLYMA15G01950	GO:0006412_and_GO:0032544_and_	GO:0003735_and_	GO:0000312_and_GO:0009507_and_GO:0009534_and_GO:0009570_and_GO:0009941_and_GO:0022627_and_	1.06663	1.1308
GLYMA19G45410	GO:0006413_and_GO:0006446_and_	GO:0003743_and_	GO:0005829_and_	1.06648	0.325155
GLYMA14G03300	GO:0001666_and_GO:0005985_and_GO:0009058_and_GO:0019375_and_	GO:0016757_and_GO:0046524_and_	GO:0005634_and_	1.06604	0.912186
GLYMA16G10880	GO:0000023_and_GO:0000096_and_GO:0006098_and_GO:0006546_and_GO:0006636_and_GO:0006655_and_GO:0006733_and_GO:0006766_and_GO:0008299_and_GO:0008652_and_GO:0009072_and_GO:0009106_and_GO:0009108_and_GO:0009117_and_GO:0009416_and_GO:0009695_and_GO:0015994_and_GO:0015995_and_GO:0016117_and_GO:0019216_and_GO:0019252_and_GO:0019288_and_GO:0019748_and_GO:0019760_and_GO:0019761_and_GO:0031408_and_GO:004274…	GO:0000166_and_GO:0030604_and_GO:0046872_and_GO:0070402_and_	GO:0009507_and_GO:0009570_and_	1.06545	0.720616
GLYMA09G34770	GO:0006816_and_GO:0006869_and_GO:0007030_and_GO:0009409_and_GO:0009646_and_GO:0009651_and_GO:0010264_and_GO:0019344_and_GO:0050826_and_	GO:0000062_and_GO:0031210_and_	GO:0005737_and_GO:0005829_and_GO:0005886_and_	1.06436	0.874987
GLYMA17G13670	GO:0006165_and_GO:0006183_and_GO:0006228_and_GO:0006241_and_GO:0009411_and_GO:0009585_and_GO:0009734_and_GO:0019288_and_GO:0042542_and_	GO:0004550_and_GO:0005515_and_GO:0005524_and_	GO:0005634_and_GO:0005737_and_GO:0009507_and_GO:0009570_and_GO:0009579_and_GO:0009941_and_	1.0643	0.795992
GLYMA12G05030	GO:0010103_and_GO:0016556_and_GO:0019684_and_	GO:0000166_and_	GO:0009507_and_GO:0009534_and_GO:0009535_and_GO:0009941_and_	1.06378	0.93321
GLYMA08G25390	GO:0006487_and_GO:0006816_and_GO:0009611_and_GO:0009690_and_GO:0009867_and_GO:0042742_and_	GO:0004842_and_GO:0008270_and_	GO:0005886_and_	1.06354	0.609786
GLYMA05G27890	GO:0009311_and_GO:0009913_and_GO:0010053_and_	GO:0003824_and_GO:0004558_and_GO:0004573_and_	GO:0005783_and_	1.06207	0.591349
GLYMA19G28240	GO:0006006_and_GO:0006096_and_GO:0006364_and_GO:0009657_and_GO:0009773_and_GO:0010103_and_GO:0010207_and_GO:0015979_and_GO:0019684_and_GO:0035304_and_GO:0055114_and_	GO:0000166_and_GO:0016620_and_GO:0050661_and_GO:0051287_and_	GO:0005737_and_GO:0009507_and_GO:0009570_and_GO:0009941_and_GO:0016020_and_GO:0048046_and_	1.06091	1.12179
GLYMA05G28480	GO:0006094_and_GO:0006096_and_GO:0006346_and_GO:0006511_and_GO:0006730_and_GO:0006833_and_GO:0006972_and_GO:0007030_and_GO:0009266_and_GO:0009651_and_GO:0009793_and_GO:0009853_and_GO:0016441_and_GO:0046686_and_GO:0048767_and_GO:0051049_and_GO:0051788_and_GO:0080129_and_	GO:0000166_and_GO:0004013_and_GO:0005507_and_	GO:0005737_and_GO:0005773_and_GO:0005774_and_GO:0005829_and_GO:0005886_and_GO:0009506_and_GO:0016020_and_GO:0048046_and_	1.06056	0.921384
GLYMA20G31480	GO:0009737_and_GO:0080168_and_	GO:0000166_and_GO:0005524_and_GO:0016887_and_GO:0017111_and_GO:0042626_and_	GO:0005886_and_GO:0016020_and_	1.06033	0.928271
GLYMA04G12600	GO:0002679_and_GO:0006865_and_GO:0009407_and_GO:0010167_and_GO:0010200_and_GO:0010583_and_GO:0015706_and_GO:0015824_and_GO:0055114_and_	GO:0003824_and_GO:0008762_and_GO:0009055_and_GO:0016491_and_GO:0016614_and_GO:0050660_and_	GO:0005737_and_GO:0005829_and_	1.05959	0.98411
GLYMA03G40640	GO:0000096_and_GO:0000165_and_GO:0006546_and_GO:0006569_and_GO:0006612_and_GO:0006636_and_GO:0006733_and_GO:0006766_and_GO:0008652_and_GO:0009052_and_GO:0009072_and_GO:0009106_and_GO:0009108_and_GO:0009117_and_GO:0009409_and_GO:0009595_and_GO:0009684_and_GO:0009695_and_GO:0009697_and_GO:0009814_and_GO:0009862_and_GO:0009867_and_GO:0010200_and_GO:0010310_and_GO:0010363_and_GO:0019253_and_GO:001928…	GO:0004751_and_	GO:0009507_and_GO:0009535_and_GO:0009570_and_GO:0009579_and_GO:0009941_and_	1.05953	1.71656
GLYMA05G36560	GO:0007165_and_GO:0010228_and_GO:0016926_and_GO:0050665_and_	GO:0004871_and_	GO:0005737_and_GO:0005834_and_	1.05764	0.961536
GLYMA02G35990	GO:0006007_and_GO:0006301_and_GO:0006605_and_GO:0006623_and_GO:0006974_and_GO:0016192_and_	GO:0004842_and_GO:0005515_and_GO:0016881_and_	GO:0005634_and_GO:0005829_and_GO:0031372_and_	1.05692	0.76489
GLYMA05G07830	GO:0006457_and_GO:0016556_and_GO:0019288_and_	GO:0003755_and_	GO:0009507_and_GO:0009543_and_	1.05654	0.676616
GLYMA10G30400	GO:0009225_and_GO:0019853_and_GO:0044237_and_	GO:0000166_and_GO:0003824_and_GO:0047918_and_GO:0050662_and_GO:0051287_and_	GO:0005737_and_GO:0005829_and_	1.05627	0.984072
GLYMA01G39530	GO:0045454_and_	GO:0003674_and_	GO:0009507_and_	1.05579	0.817855
GLYMA19G31260	GO:0006499_and_GO:0045454_and_GO:0048653_and_	GO:0009055_and_GO:0015035_and_	GO:0005634_and_	1.055	0.707408
GLYMA17G35100	GO:0009624_and_GO:0009737_and_GO:0009793_and_GO:0009845_and_GO:0010162_and_GO:0048364_and_GO:0048366_and_GO:0061062_and_	GO:0005515_and_GO:0005524_and_GO:0016818_and_	GO:0005634_and_	1.05483	0.652541
GLYMA03G33460	GO:0001510_and_GO:0006412_and_GO:0009220_and_GO:0009664_and_GO:0042545_and_	GO:0003735_and_	GO:0005618_and_GO:0005730_and_GO:0005737_and_GO:0005773_and_GO:0005829_and_GO:0005840_and_GO:0005886_and_GO:0009506_and_GO:0009507_and_GO:0016020_and_GO:0022625_and_GO:0022626_and_	1.05471	0.855173
GLYMA08G23820	GO:0042546_and_	GO:0016757_and_GO:0016759_and_	GO:0005634_and_GO:0005794_and_	1.054	1.07581
GLYMA05G08530	GO:0009860_and_GO:0031347_and_	0	GO:0005886_and_	1.05398	0.919084
GLYMA12G35090	GO:0009611_and_GO:0009620_and_GO:0009695_and_GO:0009753_and_	GO:0003674_and_	0	1.05392	0.98058
GLYMA13G36730	GO:0006094_and_GO:0006096_and_GO:0006164_and_GO:0008652_and_GO:0009082_and_GO:0009651_and_GO:0046686_and_GO:0055114_and_	GO:0000166_and_GO:0004455_and_GO:0005507_and_GO:0016491_and_GO:0016616_and_GO:0050662_and_	GO:0005618_and_GO:0005739_and_GO:0009507_and_GO:0009536_and_GO:0009570_and_GO:0009941_and_GO:0048046_and_	1.05285	1.39139
GLYMA04G15160	GO:0000902_and_GO:0006623_and_GO:0006886_and_GO:0006944_and_GO:0007034_and_GO:0008333_and_GO:0016049_and_GO:0016192_and_GO:0016197_and_GO:0042147_and_GO:0048193_and_	GO:0003674_and_	GO:0005771_and_GO:0009507_and_GO:0016020_and_GO:0030904_and_GO:0043231_and_	1.05256	1.03205
GLYMA16G09740	GO:0006629_and_	GO:0004806_and_	0	1.05181	0.97735
GLYMA02G10750	GO:0006520_and_GO:0006635_and_GO:0006888_and_GO:0009407_and_GO:0019752_and_GO:0030149_and_GO:0043161_and_GO:0051788_and_GO:0080129_and_	GO:0003824_and_GO:0016831_and_GO:0030170_and_	GO:0005783_and_GO:0016020_and_	1.05146	0.846317
GLYMA19G01260	GO:0000165_and_GO:0006098_and_GO:0006364_and_GO:0006457_and_GO:0006612_and_GO:0006636_and_GO:0009409_and_GO:0009595_and_GO:0009657_and_GO:0009697_and_GO:0009773_and_GO:0009814_and_GO:0009862_and_GO:0009867_and_GO:0009902_and_GO:0010027_and_GO:0010103_and_GO:0010200_and_GO:0010207_and_GO:0010310_and_GO:0010363_and_GO:0015995_and_GO:0016117_and_GO:0019288_and_GO:0019684_and_GO:0031348_and_GO:003530…	GO:0003755_and_	GO:0009507_and_GO:0009534_and_GO:0009535_and_GO:0009543_and_GO:0009570_and_GO:0009579_and_GO:0031977_and_	1.0513	1.24984
GLYMA11G37360	GO:0006006_and_GO:0006007_and_GO:0006094_and_GO:0006096_and_GO:0006098_and_GO:0006833_and_GO:0006972_and_GO:0006979_and_GO:0007010_and_GO:0007030_and_GO:0009060_and_GO:0009266_and_GO:0009408_and_GO:0009651_and_GO:0009744_and_GO:0010154_and_GO:0010498_and_GO:0034976_and_GO:0042542_and_GO:0046686_and_GO:0048316_and_GO:0055114_and_	GO:0000166_and_GO:0004365_and_GO:0005507_and_GO:0008886_and_GO:0016620_and_GO:0050661_and_GO:0051287_and_	GO:0005634_and_GO:0005737_and_GO:0005739_and_GO:0005740_and_GO:0005774_and_GO:0005829_and_GO:0005886_and_GO:0009507_and_GO:0016020_and_GO:0048046_and_	1.05122	0.980976
GLYMA10G21350	GO:0006598_and_GO:0007010_and_GO:0009698_and_GO:0042398_and_GO:0048523_and_GO:0051017_and_	GO:0003779_and_GO:0005515_and_	GO:0005737_and_	1.05122	1.13655
GLYMA18G04660	GO:0006542_and_GO:0006807_and_GO:0009744_and_GO:0009749_and_GO:0009750_and_GO:0042128_and_	GO:0003824_and_GO:0004356_and_	GO:0005737_and_GO:0005829_and_	1.05072	0.999817
GLYMA17G12940	GO:0006633_and_GO:0008152_and_	GO:0000036_and_GO:0016297_and_GO:0016790_and_	GO:0009507_and_GO:0009536_and_	1.05051	1.34886
GLYMA17G17920	GO:0006346_and_GO:0006355_and_GO:0006396_and_GO:0009816_and_GO:0010048_and_GO:0016246_and_GO:0022402_and_GO:0031348_and_GO:0042742_and_GO:0043687_and_GO:0045892_and_GO:0045893_and_	GO:0005515_and_GO:0032947_and_	GO:0005634_and_GO:0005737_and_GO:0043231_and_GO:0048471_and_	1.04933	0.815226
GLYMA15G24560	GO:0006457_and_GO:0018119_and_	GO:0003755_and_	GO:0009507_and_GO:0031977_and_	1.04851	0.924917
GLYMA13G38460	GO:0006810_and_GO:0006874_and_GO:0007186_and_GO:0009416_and_	GO:0004965_and_GO:0004970_and_GO:0005215_and_GO:0005217_and_GO:0005234_and_GO:0005515_and_	GO:0005576_and_GO:0009506_and_GO:0016020_and_GO:0016021_and_	1.04824	1.42754
GLYMA06G09470	GO:0009414_and_GO:0009651_and_GO:0015810_and_GO:0015827_and_	GO:0015171_and_GO:0015172_and_GO:0015175_and_	GO:0005886_and_GO:0016020_and_	1.04811	1.12145
GLYMA20G23490	GO:0007165_and_GO:0009909_and_GO:0034968_and_	GO:0005509_and_	GO:0005783_and_GO:0005794_and_GO:0005886_and_	1.04747	0.556331
GLYMA14G03800	GO:0007005_and_GO:0016559_and_	GO:0005515_and_	GO:0005739_and_GO:0005777_and_GO:0009507_and_	1.04687	0.752824
GLYMA07G30950	GO:0006970_and_GO:0009611_and_GO:0009617_and_GO:0009651_and_GO:0009693_and_GO:0009737_and_GO:0009751_and_GO:0009753_and_GO:0009961_and_GO:0010200_and_	GO:0003674_and_	GO:0005634_and_	1.04656	0.818105
GLYMA05G36430	GO:0006355_and_GO:0007155_and_GO:0009723_and_GO:0009725_and_GO:0009733_and_GO:0009741_and_GO:0010090_and_GO:0010311_and_GO:0010583_and_GO:0045010_and_GO:0048366_and_GO:0048527_and_GO:0048765_and_GO:0071555_and_	GO:0003677_and_GO:0003700_and_GO:0046983_and_	GO:0005634_and_	1.04631	1.00683
GLYMA19G32770	GO:0008150_and_GO:0010103_and_GO:0019344_and_GO:0019684_and_	GO:0003674_and_	GO:0009507_and_GO:0009534_and_GO:0009535_and_	1.04599	0.337589
GLYMA17G09260	GO:0000023_and_GO:0016126_and_GO:0019252_and_GO:0019745_and_GO:0019761_and_GO:0055114_and_	GO:0000293_and_GO:0005506_and_GO:0009055_and_GO:0016491_and_GO:0050660_and_	GO:0005739_and_GO:0005886_and_GO:0016020_and_GO:0016021_and_	1.0454	0.987274
GLYMA20G10030	GO:0006511_and_GO:0010039_and_GO:0010053_and_	GO:0004842_and_GO:0005515_and_GO:0016881_and_	GO:0005634_and_GO:0005829_and_GO:0005886_and_GO:0031372_and_	1.04487	0.737029
GLYMA19G34130	GO:0006612_and_GO:0008150_and_GO:0009963_and_GO:0010363_and_	GO:0003674_and_	GO:0005886_and_	1.04469	0.764332
GLYMA12G02330	GO:0006094_and_GO:0006096_and_GO:0006418_and_GO:0006428_and_GO:0007010_and_GO:0009651_and_GO:0010498_and_GO:0046686_and_	GO:0000166_and_GO:0004812_and_GO:0004822_and_GO:0005524_and_	GO:0005737_and_GO:0005829_and_	1.04413	1.29771
GLYMA13G44720	GO:0006468_and_GO:0007165_and_	GO:0004672_and_GO:0004674_and_GO:0005524_and_GO:0016301_and_GO:0016772_and_	GO:0005886_and_	1.04408	1.62956
GLYMA01G40900	GO:0000160_and_GO:0006355_and_GO:0007623_and_GO:0009736_and_	GO:0000156_and_GO:0003700_and_GO:0005515_and_	GO:0005634_and_	1.0439	1.93409
GLYMA05G33540	GO:0006094_and_GO:0006096_and_GO:0009651_and_GO:0009693_and_GO:0019288_and_GO:0019447_and_GO:0019761_and_GO:0032880_and_GO:0042744_and_GO:0046686_and_	GO:0003824_and_GO:0008660_and_GO:0019148_and_GO:0050897_and_	GO:0005739_and_GO:0005829_and_GO:0009507_and_	1.04382	0.596633
GLYMA07G13120	GO:0006816_and_GO:0006886_and_GO:0007030_and_GO:0007033_and_GO:0009651_and_GO:0016192_and_	GO:0005215_and_GO:0008270_and_	GO:0005634_and_GO:0009705_and_	1.04328	0.819539
GLYMA17G12340	GO:0006817_and_GO:0016036_and_GO:0019375_and_GO:0045892_and_	GO:0003674_and_	GO:0005634_and_	1.0431	0.90592
GLYMA19G37520	GO:0006094_and_GO:0006096_and_GO:0006098_and_GO:0009409_and_GO:0009416_and_GO:0009651_and_GO:0009737_and_GO:0009853_and_GO:0046686_and_	GO:0000287_and_GO:0003677_and_GO:0004634_and_GO:0005507_and_	GO:0000015_and_GO:0005634_and_GO:0005737_and_GO:0005739_and_GO:0005740_and_GO:0005829_and_GO:0005886_and_GO:0009506_and_GO:0009507_and_GO:0016020_and_GO:0048046_and_	1.04265	0.41095
GLYMA11G05320	GO:0009416_and_	GO:0004871_and_	GO:0005886_and_	1.04183	1.31663
GLYMA14G38900	GO:0000003_and_GO:0000085_and_GO:0000724_and_GO:0000911_and_GO:0006259_and_GO:0006302_and_GO:0006310_and_GO:0006312_and_GO:0006325_and_GO:0006355_and_GO:0007059_and_GO:0007062_and_GO:0007067_and_GO:0007126_and_GO:0007129_and_GO:0007131_and_GO:0007140_and_GO:0009560_and_GO:0009640_and_GO:0010090_and_GO:0010332_and_GO:0010388_and_GO:0010564_and_GO:0010638_and_GO:0016444_and_GO:0016567_and_GO:001657…	GO:0003674_and_	GO:0005634_and_	1.04163	0.83297
GLYMA18G51600	GO:0009695_and_	GO:0016853_and_GO:0046423_and_	GO:0005886_and_GO:0009507_and_	1.0414	1.15691
GLYMA09G38770	GO:0006635_and_GO:0008150_and_GO:0016558_and_	GO:0003674_and_	GO:0005739_and_	1.04096	1.16793
GLYMA01G19420	GO:0006598_and_GO:0008150_and_GO:0009698_and_GO:0042398_and_	GO:0003674_and_	GO:0005634_and_	1.04094	0.948617
GLYMA15G42610	GO:0009773_and_GO:0019288_and_GO:0045036_and_	GO:0000166_and_GO:0003676_and_GO:0003723_and_	GO:0009507_and_GO:0009535_and_GO:0009570_and_GO:0009579_and_GO:0009941_and_	1.04039	1.4003
GLYMA09G33650	GO:0006094_and_GO:0009817_and_GO:0016036_and_GO:0046686_and_	GO:0004611_and_GO:0004612_and_GO:0005524_and_GO:0017076_and_	GO:0005634_and_GO:0005730_and_GO:0005737_and_GO:0005829_and_GO:0016020_and_	1.04038	1.34853
GLYMA10G44200	GO:0006511_and_GO:0043161_and_GO:0043248_and_GO:0051603_and_GO:0051788_and_GO:0080129_and_	GO:0004175_and_GO:0004298_and_GO:0008233_and_	GO:0000502_and_GO:0005737_and_GO:0005773_and_GO:0005774_and_GO:0005829_and_GO:0005839_and_GO:0005886_and_GO:0048046_and_	1.04015	0.766339
GLYMA05G35360	GO:0000956_and_GO:0006635_and_GO:0008150_and_GO:0016558_and_	GO:0003674_and_	GO:0005634_and_	1.04012	0.720511
GLYMA17G29660	GO:0008150_and_GO:0019344_and_GO:0019684_and_GO:0019761_and_GO:0030003_and_GO:0035304_and_GO:0070838_and_	GO:0005198_and_	GO:0009507_and_GO:0009534_and_GO:0009941_and_	1.0397	1.08798
GLYMA17G17730	GO:0006979_and_GO:0010054_and_GO:0055114_and_	GO:0004601_and_GO:0020037_and_	GO:0005576_and_	1.03937	1.45039
GLYMA03G22740	GO:0006810_and_GO:0006886_and_GO:0006888_and_	GO:0005215_and_GO:0008270_and_	GO:0005737_and_GO:0030127_and_	1.03909	1.07711
GLYMA11G37580	GO:0006364_and_GO:0009657_and_GO:0010207_and_GO:0015979_and_GO:0019344_and_GO:0019684_and_GO:0035304_and_	GO:0030145_and_	GO:0009507_and_GO:0009523_and_GO:0009533_and_GO:0009535_and_GO:0016021_and_GO:0030095_and_	1.03885	1.08006
GLYMA18G04940	GO:0006536_and_GO:0006540_and_GO:0019752_and_	GO:0003824_and_GO:0004351_and_GO:0005516_and_GO:0016831_and_GO:0030170_and_	GO:0005634_and_GO:0005829_and_	1.03852	0.735675
GLYMA16G01810	GO:0006511_and_GO:0030163_and_	GO:0000166_and_GO:0005524_and_GO:0016787_and_GO:0016887_and_GO:0017111_and_	GO:0000502_and_GO:0005634_and_GO:0005737_and_GO:0005829_and_GO:0005886_and_GO:0008540_and_	1.0383	1.24703
GLYMA08G40680	GO:0000103_and_GO:0000280_and_GO:0006499_and_GO:0006662_and_GO:0007000_and_GO:0045454_and_	GO:0009055_and_GO:0015035_and_GO:0016671_and_	GO:0005737_and_GO:0005739_and_GO:0005829_and_GO:0005886_and_	1.03815	0.757005
GLYMA09G32860	GO:0006486_and_GO:0008150_and_GO:0030244_and_GO:0048193_and_	GO:0003674_and_	GO:0005634_and_	1.03806	1.2366
GLYMA13G29860	GO:0006260_and_GO:0009855_and_GO:0010014_and_GO:0010073_and_	GO:0000166_and_GO:0003677_and_GO:0003887_and_GO:0005524_and_GO:0017111_and_	GO:0005634_and_GO:0005886_and_GO:0009360_and_	1.03778	0.72439
GLYMA13G04890	GO:0006468_and_GO:0007169_and_GO:0030968_and_	GO:0004672_and_GO:0004674_and_GO:0005524_and_GO:0016301_and_GO:0016772_and_	GO:0005886_and_GO:0009507_and_GO:0016020_and_	1.03681	1.16208
GLYMA09G37020	GO:0001887_and_GO:0006520_and_GO:0006730_and_GO:0009086_and_	GO:0003824_and_GO:0003962_and_GO:0030170_and_	GO:0009507_and_GO:0009570_and_	1.03679	1.24757
GLYMA02G41730	GO:0000911_and_GO:0001736_and_GO:0003002_and_GO:0006094_and_GO:0006897_and_GO:0007010_and_GO:0007062_and_GO:0007155_and_GO:0009793_and_GO:0009826_and_GO:0009880_and_GO:0009887_and_GO:0009888_and_GO:0009942_and_GO:0010014_and_GO:0010072_and_GO:0010087_and_GO:0010090_and_GO:0010228_and_GO:0010311_and_GO:0010431_and_GO:0010498_and_GO:0010540_and_GO:0010638_and_GO:0016049_and_GO:0016192_and_GO:002240…	GO:0005086_and_GO:0005515_and_GO:0010292_and_GO:0042803_and_	GO:0005737_and_GO:0005768_and_GO:0005886_and_	1.03638	1.2805
GLYMA16G07490	GO:0006468_and_	GO:0004672_and_GO:0004712_and_GO:0005524_and_GO:0016301_and_GO:0016772_and_	GO:0005737_and_	1.03614	0.838212
GLYMA13G22700	GO:0019243_and_	GO:0000166_and_GO:0005215_and_GO:0005524_and_GO:0016887_and_GO:0017111_and_	GO:0005886_and_	1.03595	0.707484
GLYMA10G10990	GO:0009662_and_GO:0016117_and_GO:0055114_and_	GO:0009055_and_GO:0016491_and_GO:0016853_and_GO:0046608_and_	GO:0009507_and_	1.03577	0.758627
GLYMA05G28250	GO:0009062_and_GO:0010162_and_	GO:0004869_and_	GO:0005576_and_	1.03558	0.708377
GLYMA20G38480	GO:0001510_and_GO:0006412_and_GO:0042254_and_	GO:0003735_and_	GO:0005622_and_GO:0005730_and_GO:0005737_and_GO:0005840_and_GO:0009506_and_GO:0022625_and_	1.03547	1.54392
GLYMA13G09920	GO:0006635_and_GO:0009611_and_GO:0016558_and_	GO:0003674_and_	GO:0005634_and_	1.03456	0.83399
GLYMA12G19520	GO:0005975_and_GO:0006094_and_GO:0006096_and_GO:0006108_and_GO:0006833_and_GO:0006972_and_GO:0007030_and_GO:0009266_and_GO:0009409_and_GO:0009651_and_GO:0018119_and_GO:0042742_and_GO:0044262_and_GO:0046686_and_GO:0055114_and_	GO:0000166_and_GO:0003824_and_GO:0005507_and_GO:0016491_and_GO:0016615_and_GO:0016616_and_GO:0030060_and_	GO:0005618_and_GO:0005739_and_GO:0009507_and_GO:0048046_and_	1.03438	1.07977
GLYMA17G07310	GO:0005975_and_	GO:0016773_and_GO:0019200_and_	GO:0005737_and_GO:0005739_and_GO:0009507_and_	1.03436	1.84574
GLYMA18G21720	GO:0006094_and_GO:0006096_and_GO:0007010_and_GO:0010498_and_	GO:0003872_and_GO:0005524_and_	GO:0005945_and_GO:0009507_and_	1.03365	0.651372
GLYMA09G24670	GO:0006418_and_GO:0006433_and_GO:0009553_and_GO:0009658_and_GO:0009793_and_GO:0010027_and_GO:0010109_and_GO:0010228_and_GO:0016226_and_GO:0048316_and_GO:0048481_and_	GO:0000166_and_GO:0004812_and_GO:0004827_and_GO:0005524_and_	GO:0005737_and_GO:0005739_and_GO:0009507_and_GO:0009570_and_	1.03255	0.796033
GLYMA11G04040	GO:0000038_and_GO:0000165_and_GO:0006612_and_GO:0006983_and_GO:0006984_and_GO:0007154_and_GO:0009409_and_GO:0009414_and_GO:0009738_and_GO:0009862_and_GO:0009867_and_GO:0010363_and_GO:0030968_and_GO:0031348_and_GO:0034976_and_GO:0043066_and_GO:0043069_and_GO:0050832_and_	GO:0005515_and_	GO:0005635_and_GO:0005737_and_GO:0005783_and_GO:0005886_and_	1.03253	1.07867
GLYMA02G42800	GO:0006865_and_	GO:0015171_and_	GO:0005886_and_GO:0016020_and_	1.03225	1.01274
GLYMA12G02850	GO:0006412_and_GO:0042742_and_	GO:0003735_and_	GO:0000311_and_GO:0005622_and_GO:0005840_and_GO:0009507_and_GO:0009535_and_GO:0009570_and_GO:0009579_and_GO:0015934_and_	1.03172	1.22616
GLYMA04G23530	GO:0009832_and_GO:0009834_and_GO:0010089_and_GO:0010228_and_GO:0010400_and_GO:0010413_and_GO:0016926_and_GO:0030244_and_GO:0042546_and_GO:0044036_and_GO:0045492_and_GO:0050665_and_	GO:0008270_and_GO:0016759_and_GO:0016760_and_	GO:0005886_and_GO:0009507_and_GO:0016020_and_	1.03168	1.09949
GLYMA06G04280	GO:0006364_and_GO:0009657_and_GO:0009765_and_GO:0009768_and_GO:0010027_and_GO:0010207_and_GO:0015979_and_	GO:0031409_and_	GO:0009507_and_GO:0009535_and_GO:0009782_and_GO:0016020_and_GO:0030076_and_	1.03162	0.8543
GLYMA08G02070	GO:0006412_and_GO:0009664_and_GO:0042545_and_	GO:0003735_and_	GO:0005829_and_GO:0016020_and_GO:0022626_and_GO:0022627_and_	1.03142	0.95404
GLYMA18G52070	GO:0006520_and_GO:0006635_and_GO:0006888_and_GO:0009407_and_GO:0019752_and_GO:0030149_and_GO:0043161_and_GO:0051788_and_GO:0080129_and_	GO:0003824_and_GO:0016831_and_GO:0030170_and_	GO:0005783_and_GO:0016020_and_	1.0312	0.959558
GLYMA13G17290	GO:0000038_and_GO:0000096_and_GO:0006546_and_GO:0006633_and_GO:0006636_and_GO:0006733_and_GO:0006766_and_GO:0008152_and_GO:0008652_and_GO:0009058_and_GO:0009072_and_GO:0009106_and_GO:0009108_and_GO:0009117_and_GO:0009409_and_GO:0009416_and_GO:0009631_and_GO:0009695_and_GO:0009793_and_GO:0009832_and_GO:0015994_and_GO:0015995_and_GO:0016049_and_GO:0016117_and_GO:0019216_and_GO:0019288_and_GO:001968…	GO:0003824_and_GO:0004312_and_GO:0004315_and_GO:0016747_and_	GO:0009507_and_GO:0009536_and_GO:0009570_and_	1.03074	1.29231
GLYMA08G40870	GO:0006468_and_GO:0007169_and_	GO:0004672_and_GO:0004674_and_GO:0004713_and_GO:0005524_and_GO:0016772_and_	GO:0005886_and_	1.03024	1.23131
GLYMA17G10250	GO:0006355_and_GO:0006612_and_GO:0009651_and_GO:0009723_and_GO:0009733_and_GO:0009737_and_GO:0009739_and_GO:0009751_and_GO:0009753_and_GO:0009963_and_GO:0010363_and_GO:0046686_and_	GO:0003677_and_GO:0003700_and_	GO:0005634_and_	1.03023	0.543144
GLYMA11G10040	GO:0006098_and_GO:0006364_and_GO:0006744_and_GO:0006779_and_GO:0009073_and_GO:0009409_and_GO:0009697_and_GO:0009814_and_GO:0009965_and_GO:0015995_and_GO:0018160_and_GO:0019288_and_GO:0019344_and_GO:0019684_and_GO:0030154_and_GO:0033014_and_GO:0042742_and_GO:0045893_and_	GO:0004418_and_	GO:0009507_and_GO:0009570_and_GO:0009941_and_GO:0048046_and_	1.03007	1.00944
GLYMA02G45380	GO:0007165_and_	GO:0005543_and_GO:0035091_and_	GO:0005737_and_GO:0009505_and_	1.02917	1.42709
GLYMA19G41590	GO:0000023_and_GO:0008152_and_GO:0009773_and_GO:0009902_and_GO:0010027_and_GO:0016117_and_GO:0019252_and_GO:0019288_and_GO:0034660_and_	GO:0003824_and_GO:0016491_and_GO:0016787_and_	GO:0009507_and_GO:0009534_and_GO:0009570_and_	1.02885	1.32637
GLYMA05G26420	GO:0009627_and_GO:0016998_and_GO:0034976_and_	GO:0008061_and_	GO:0005886_and_GO:0009506_and_GO:0031225_and_GO:0046658_and_	1.02874	1.21992
GLYMA03G41730	GO:0006612_and_GO:0006805_and_GO:0008152_and_GO:0009611_and_GO:0009636_and_GO:0009651_and_GO:0009805_and_GO:0009963_and_GO:0010363_and_GO:0042178_and_	GO:0008194_and_GO:0016757_and_GO:0016758_and_GO:0035251_and_	GO:0005634_and_	1.02844	1.67636
GLYMA15G12400	GO:0000956_and_GO:0006346_and_GO:0006396_and_GO:0008284_and_GO:0009631_and_GO:0009644_and_GO:0009733_and_GO:0009735_and_GO:0016246_and_GO:0022402_and_GO:0042127_and_GO:0042542_and_	GO:0003677_and_GO:0003700_and_GO:0003713_and_GO:0005515_and_GO:0008270_and_	GO:0005634_and_	1.0283	1.21529
GLYMA12G11690	GO:0055114_and_	GO:0003954_and_GO:0015036_and_GO:0016491_and_GO:0050660_and_	GO:0005739_and_GO:0005777_and_GO:0031314_and_	1.02785	1.5654
GLYMA16G18380	GO:0008150_and_GO:0042732_and_	GO:0003923_and_	GO:0005783_and_GO:0009507_and_GO:0016021_and_GO:0042765_and_	1.02691	0.778148
GLYMA07G01830	GO:0000085_and_GO:0009640_and_GO:0009910_and_GO:0010388_and_GO:0016567_and_GO:0016571_and_GO:0016579_and_GO:0045893_and_	GO:0003674_and_	GO:0005634_and_	1.02629	1.07593
GLYMA04G42080	GO:0006662_and_GO:0006979_and_GO:0043085_and_GO:0045454_and_	GO:0008047_and_GO:0009055_and_GO:0015035_and_	GO:0009507_and_GO:0009535_and_GO:0009570_and_GO:0009579_and_	1.0245	1.03252
GLYMA11G07250	GO:0006099_and_GO:0006121_and_GO:0022900_and_GO:0055114_and_	GO:0000104_and_GO:0005524_and_GO:0009055_and_GO:0016491_and_GO:0016627_and_GO:0050660_and_GO:0050897_and_	GO:0005618_and_GO:0005739_and_GO:0005749_and_	1.02411	0.98431
GLYMA09G02600	GO:0006979_and_GO:0009651_and_GO:0010043_and_GO:0055114_and_	GO:0004601_and_GO:0020037_and_	GO:0005576_and_GO:0009505_and_	1.02402	1.3889
GLYMA04G00330	GO:0006098_and_GO:0006352_and_GO:0006355_and_GO:0006364_and_GO:0006399_and_GO:0009637_and_GO:0009658_and_GO:0009902_and_GO:0010027_and_GO:0010114_and_GO:0010218_and_GO:0016117_and_GO:0019288_and_GO:0034660_and_GO:0071482_and_GO:2001141_and_	GO:0001053_and_GO:0003677_and_GO:0003700_and_GO:0003899_and_GO:0016987_and_	GO:0009507_and_	1.02348	1.62092
GLYMA02G00820	GO:0002679_and_GO:0006355_and_GO:0007165_and_GO:0009414_and_GO:0009611_and_GO:0009651_and_GO:0009695_and_GO:0009723_and_GO:0009733_and_GO:0009737_and_GO:0009738_and_GO:0009753_and_GO:0009867_and_GO:0009873_and_GO:0010200_and_GO:0035556_and_GO:0042538_and_GO:0046686_and_GO:0052542_and_	GO:0003677_and_GO:0003700_and_	GO:0005634_and_	1.02336	1.6842
GLYMA10G12290	GO:0006865_and_	GO:0015171_and_	GO:0005774_and_GO:0005886_and_GO:0016020_and_	1.02325	0.877881
GLYMA03G35860	GO:0000165_and_GO:0006098_and_GO:0006612_and_GO:0006833_and_GO:0009409_and_GO:0009595_and_GO:0009651_and_GO:0009697_and_GO:0009750_and_GO:0009814_and_GO:0009862_and_GO:0009867_and_GO:0010027_and_GO:0010200_and_GO:0010310_and_GO:0010363_and_GO:0019684_and_GO:0019761_and_GO:0031348_and_GO:0042742_and_GO:0043900_and_GO:0050832_and_GO:0055114_and_	GO:0016209_and_GO:0016491_and_GO:0051920_and_	GO:0005739_and_GO:0009507_and_GO:0009570_and_GO:0010319_and_GO:0048046_and_	1.02315	1.2984
GLYMA13G01930	GO:0006355_and_GO:0006970_and_GO:0009409_and_GO:0009414_and_GO:0009416_and_GO:0009611_and_GO:0009651_and_GO:0009736_and_GO:0009873_and_GO:0010017_and_GO:0045595_and_GO:0071472_and_	GO:0003677_and_GO:0003700_and_GO:0005515_and_GO:0043565_and_	GO:0005634_and_	1.02285	0.697438
GLYMA03G28760	GO:0006096_and_GO:0006833_and_GO:0006972_and_GO:0007030_and_GO:0009266_and_GO:0009414_and_GO:0009617_and_GO:0009644_and_GO:0009646_and_GO:0009651_and_GO:0032880_and_GO:0042744_and_GO:0046686_and_	GO:0005515_and_	GO:0005737_and_	1.02267	0.772486
GLYMA13G18690	GO:0006468_and_GO:0009744_and_GO:0009749_and_GO:0009750_and_GO:0042732_and_GO:0046777_and_	GO:0004672_and_GO:0004674_and_GO:0005524_and_GO:0016301_and_GO:0016772_and_	GO:0005737_and_GO:0005856_and_GO:0009506_and_GO:0055028_and_	1.02255	1.14063
GLYMA04G40650	GO:0006412_and_GO:0044238_and_	GO:0003735_and_	GO:0005840_and_GO:0009507_and_GO:0009534_and_GO:0009570_and_	1.02235	1.21611
GLYMA16G07150	GO:0006099_and_GO:0006121_and_GO:0055114_and_	GO:0000104_and_GO:0008270_and_GO:0009055_and_GO:0016491_and_GO:0051536_and_GO:0051537_and_	GO:0005739_and_GO:0005749_and_GO:0045281_and_	1.02209	1.37244
GLYMA06G23560	GO:0006633_and_GO:0008152_and_	GO:0000036_and_GO:0016297_and_GO:0016790_and_	GO:0009507_and_GO:0009536_and_	1.02209	1.01475
GLYMA15G41370	GO:0000394_and_GO:0007568_and_GO:0009086_and_GO:0009793_and_GO:0019761_and_	GO:0004792_and_GO:0016783_and_GO:0016784_and_	GO:0005739_and_GO:0009507_and_	1.02201	0.883109
GLYMA05G32220	GO:0006007_and_GO:0006094_and_GO:0007010_and_GO:0009416_and_GO:0009611_and_GO:0009733_and_GO:0009845_and_GO:0010053_and_GO:0010498_and_GO:0032880_and_GO:0048364_and_GO:0048767_and_GO:0051301_and_	GO:0005200_and_GO:0005515_and_GO:0005524_and_	GO:0005618_and_GO:0005730_and_GO:0005737_and_GO:0005739_and_GO:0005829_and_GO:0005856_and_GO:0005886_and_GO:0009506_and_GO:0009570_and_GO:0009941_and_	1.02114	1.05216
GLYMA17G06180	GO:0006259_and_GO:0006281_and_GO:0006310_and_GO:0009432_and_	GO:0000166_and_GO:0003677_and_GO:0003697_and_GO:0005524_and_GO:0008094_and_GO:0017111_and_	GO:0005739_and_	1.02113	1.27048
GLYMA03G41220	GO:0000160_and_GO:0006355_and_GO:0007165_and_GO:0009738_and_GO:0009873_and_GO:0010105_and_GO:0030968_and_GO:0035556_and_	GO:0000155_and_GO:0000156_and_GO:0004673_and_GO:0004674_and_GO:0004871_and_GO:0004872_and_GO:0005524_and_GO:0051740_and_	GO:0005783_and_	1.02086	0.825439
GLYMA02G35450	GO:0000303_and_GO:0006355_and_GO:0006612_and_GO:0009610_and_GO:0009651_and_GO:0009733_and_GO:0009737_and_GO:0009743_and_GO:0009862_and_GO:0009873_and_GO:0009963_and_GO:0010197_and_GO:0010201_and_GO:0010363_and_GO:0019344_and_GO:0048513_and_	GO:0003677_and_GO:0003700_and_GO:0042803_and_GO:0043565_and_GO:0046982_and_	GO:0005634_and_GO:0005737_and_	1.02001	1.24036
GLYMA16G33870	GO:0006626_and_GO:0008152_and_GO:0009220_and_	GO:0000166_and_GO:0003824_and_GO:0003878_and_GO:0004775_and_GO:0004776_and_GO:0005507_and_	GO:0005739_and_	1.01864	1.02962
GLYMA08G40800	GO:0006511_and_GO:0006820_and_GO:0009617_and_GO:0009853_and_GO:0044070_and_GO:0051788_and_GO:0055085_and_GO:0080129_and_	GO:0005515_and_GO:0008308_and_	GO:0005739_and_GO:0005741_and_GO:0005773_and_GO:0005774_and_GO:0005886_and_GO:0009507_and_GO:0009536_and_GO:0009941_and_	1.01863	0.754628
GLYMA07G31570	0	GO:0000166_and_GO:0005515_and_GO:0005524_and_GO:0017111_and_	GO:0005773_and_GO:0005794_and_GO:0005886_and_GO:0009506_and_	1.01862	1.01662
GLYMA16G03360	GO:0008150_and_GO:0009627_and_GO:0031347_and_	GO:0003674_and_	GO:0009507_and_	1.01855	0.745625
GLYMA02G36210	GO:0000956_and_GO:0006346_and_GO:0006355_and_GO:0006396_and_GO:0009736_and_GO:0009740_and_GO:0009938_and_GO:0016246_and_GO:0022402_and_GO:0043687_and_GO:0045893_and_GO:2000377_and_	GO:0005515_and_GO:0016262_and_GO:0016757_and_	GO:0005634_and_GO:0005737_and_GO:0005829_and_	1.01777	1.03325
GLYMA13G21520	GO:0001510_and_GO:0006412_and_GO:0042254_and_	GO:0003735_and_	GO:0005737_and_GO:0005829_and_GO:0005840_and_GO:0005886_and_GO:0009507_and_GO:0016020_and_GO:0022625_and_	1.01712	0.946643
GLYMA09G40060	GO:0007031_and_GO:0009627_and_GO:0016559_and_GO:0031347_and_	GO:0003674_and_GO:0005515_and_GO:0042802_and_	GO:0005777_and_GO:0005778_and_GO:0005779_and_GO:0009506_and_	1.01654	1.0182
GLYMA10G37200	GO:0005975_and_GO:0009409_and_GO:0009611_and_GO:0009642_and_GO:0009651_and_GO:0010228_and_GO:0016926_and_GO:0042631_and_GO:0050665_and_	GO:0003824_and_GO:0004553_and_GO:0043169_and_	GO:0005576_and_	1.01563	0.740812
GLYMA09G34300	GO:0006184_and_GO:0007165_and_GO:0007186_and_GO:0007188_and_GO:0009630_and_GO:0009652_and_GO:0009723_and_GO:0009737_and_GO:0009744_and_GO:0009749_and_GO:0009750_and_GO:0010555_and_GO:0048364_and_GO:2000067_and_	GO:0001664_and_GO:0003924_and_GO:0004871_and_GO:0019001_and_GO:0031683_and_	GO:0005634_and_GO:0005737_and_GO:0005834_and_GO:0031234_and_	1.0153	0.558251
GLYMA10G36220	GO:0000303_and_GO:0007243_and_GO:0008219_and_GO:0009863_and_GO:0009873_and_GO:0031348_and_GO:0043407_and_	GO:0004725_and_GO:0005515_and_GO:0033550_and_	GO:0005634_and_GO:0005737_and_GO:0005886_and_	1.0153	0.558251
GLYMA02G45400	GO:0009072_and_GO:0010189_and_GO:0010236_and_GO:0016117_and_GO:0055114_and_	GO:0003868_and_GO:0016701_and_GO:0042802_and_	GO:0005739_and_GO:0005829_and_GO:0009507_and_	1.01445	1.21061
GLYMA17G37700	GO:0006396_and_GO:0006413_and_GO:0006446_and_GO:0006606_and_GO:0009220_and_GO:0022402_and_	GO:0003743_and_	GO:0005634_and_	1.01426	0.990206
GLYMA08G41570	GO:0006598_and_GO:0009409_and_GO:0009414_and_GO:0009737_and_GO:0055114_and_	GO:0008131_and_GO:0046592_and_	0	1.01404	1.05542
GLYMA06G12570	GO:0006886_and_GO:0006891_and_	GO:0008565_and_	GO:0005622_and_GO:0005795_and_	1.01361	1.13875
GLYMA17G07050	GO:0009698_and_GO:0055114_and_	GO:0003958_and_GO:0005506_and_GO:0010181_and_GO:0016491_and_	GO:0005783_and_GO:0009507_and_	1.01348	0.809838
GLYMA17G09090	GO:0006596_and_GO:0009446_and_GO:0009793_and_	GO:0047632_and_	GO:0005634_and_	1.01328	0.540197
GLYMA06G46180	GO:0006121_and_	GO:0000104_and_GO:0016627_and_	GO:0005739_and_GO:0005749_and_GO:0005886_and_GO:0016020_and_	1.01317	0.633241
GLYMA10G04770	GO:0016226_and_GO:0045454_and_	GO:0004362_and_GO:0009055_and_GO:0015035_and_	GO:0009507_and_	1.01316	1.3082
GLYMA08G39520	GO:0000096_and_GO:0006546_and_GO:0006636_and_GO:0006733_and_GO:0006766_and_GO:0008652_and_GO:0009072_and_GO:0009106_and_GO:0009108_and_GO:0009117_and_GO:0009409_and_GO:0009416_and_GO:0009695_and_GO:0010264_and_GO:0015994_and_GO:0015995_and_GO:0016117_and_GO:0019216_and_GO:0019288_and_GO:0019748_and_GO:0031408_and_GO:0042742_and_GO:0044272_and_GO:0055114_and_	GO:0000166_and_GO:0008270_and_GO:0016491_and_GO:0035671_and_GO:0035798_and_	GO:0009507_and_GO:0009570_and_GO:0009579_and_GO:0009941_and_GO:0010319_and_GO:0048046_and_	1.01311	1.05006
GLYMA07G39190	GO:0006546_and_GO:0007389_and_GO:0008361_and_GO:0009658_and_GO:0009926_and_GO:0010015_and_GO:0010075_and_GO:0016117_and_GO:0019344_and_GO:0040007_and_GO:0042744_and_GO:0046686_and_GO:0048481_and_	GO:0004047_and_	GO:0005737_and_GO:0005739_and_GO:0009507_and_GO:0009534_and_GO:0009570_and_GO:0009941_and_GO:0016020_and_GO:0022626_and_GO:0048046_and_	1.01294	0.582805
GLYMA02G00590	GO:0000902_and_GO:0006120_and_GO:0006499_and_GO:0006511_and_GO:0009853_and_GO:0016049_and_GO:0048193_and_GO:0051788_and_GO:0055114_and_GO:0080129_and_	GO:0008137_and_GO:0010181_and_GO:0016651_and_GO:0051287_and_GO:0051539_and_	GO:0005739_and_GO:0005747_and_	1.01286	0.610325
GLYMA12G15430	GO:0006629_and_GO:0006833_and_GO:0009650_and_GO:0009651_and_GO:0009750_and_GO:0016036_and_GO:0016117_and_GO:0019344_and_GO:0019375_and_GO:0019761_and_GO:0071493_and_	GO:0004806_and_GO:0008970_and_	GO:0005737_and_GO:0009507_and_	1.01248	1.6031
GLYMA02G18320	GO:0006661_and_GO:0043086_and_	GO:0004252_and_GO:0042802_and_	GO:0005829_and_GO:0005886_and_	1.01127	1.3157
GLYMA10G07940	GO:0009610_and_GO:0045893_and_GO:0048574_and_GO:0048578_and_	GO:0005515_and_GO:0043565_and_	GO:0005575_and_	1.01073	1.08442
GLYMA10G00820	GO:0000902_and_GO:0006120_and_GO:0006499_and_GO:0006511_and_GO:0009853_and_GO:0016049_and_GO:0048193_and_GO:0051788_and_GO:0055114_and_GO:0080129_and_	GO:0008137_and_GO:0010181_and_GO:0016651_and_GO:0051287_and_GO:0051539_and_	GO:0005739_and_GO:0005747_and_	1.01065	0.979924
GLYMA08G02100	GO:0009409_and_GO:0042744_and_GO:0046686_and_GO:0055114_and_	GO:0005524_and_GO:0009055_and_GO:0016491_and_GO:0050660_and_	GO:0005739_and_GO:0009507_and_GO:0009570_and_GO:0010319_and_	1.01062	0.996068
GLYMA07G31700	GO:0006468_and_	GO:0004672_and_GO:0004674_and_GO:0004712_and_GO:0005524_and_GO:0016301_and_GO:0016772_and_	GO:0005829_and_GO:0005886_and_	1.0101	1.38289
GLYMA14G08280	GO:0009744_and_GO:0009749_and_GO:0009750_and_GO:0080147_and_	0	GO:0005768_and_GO:0005783_and_GO:0005794_and_GO:0005802_and_	1.00985	0.647598
GLYMA10G04650	GO:0000398_and_GO:0006396_and_GO:0006470_and_GO:0030422_and_GO:0035194_and_GO:0035196_and_	GO:0003674_and_	GO:0005634_and_	1.00945	0.938694
GLYMA02G42240	GO:0000023_and_GO:0008150_and_GO:0019252_and_	0	0	1.00844	0.769252
GLYMA18G01830	GO:0006355_and_GO:0009269_and_GO:0009409_and_GO:0009414_and_GO:0009651_and_GO:0009737_and_GO:0009738_and_GO:0009788_and_GO:0042744_and_GO:0045893_and_	GO:0000976_and_GO:0003677_and_GO:0003700_and_GO:0005515_and_GO:0043565_and_	GO:0005634_and_	1.0081	0.689519
GLYMA08G27730	GO:0000303_and_GO:0006499_and_GO:0006914_and_GO:0009651_and_GO:0009733_and_GO:0009737_and_GO:0009743_and_GO:0009873_and_GO:0010200_and_GO:0010286_and_	GO:0008270_and_	GO:0005737_and_	1.00796	1.42344
GLYMA08G44880	GO:0006402_and_GO:0009791_and_GO:0009965_and_GO:0010071_and_GO:0010072_and_GO:0031087_and_GO:0071365_and_	GO:0000166_and_GO:0005515_and_GO:0042803_and_	GO:0000932_and_GO:0005634_and_GO:0005829_and_	1.00769	1.20021
GLYMA07G30160	GO:0008150_and_GO:0016036_and_GO:0019375_and_GO:0045892_and_	GO:0003674_and_	GO:0005634_and_	1.0074	1.20562
GLYMA15G16290	GO:0006612_and_GO:0006952_and_GO:0007165_and_GO:0009963_and_GO:0010363_and_	GO:0043531_and_	GO:0005634_and_	1.0074	1.05765
GLYMA16G01750	GO:0006468_and_GO:0007169_and_GO:0009611_and_GO:0031347_and_	GO:0001653_and_GO:0004672_and_GO:0004674_and_GO:0004713_and_GO:0004888_and_GO:0005524_and_GO:0016772_and_	GO:0005886_and_	1.00715	0.446371
GLYMA07G01630	GO:0006006_and_GO:0009051_and_GO:0009637_and_GO:0010155_and_GO:0015979_and_GO:0019288_and_GO:0046777_and_GO:0055114_and_	GO:0000166_and_GO:0004345_and_GO:0005515_and_GO:0050661_and_	GO:0009507_and_GO:0009570_and_	1.00714	1.58602
GLYMA09G08830	GO:0006457_and_GO:0030968_and_	GO:0031072_and_GO:0051082_and_	GO:0005739_and_GO:0005783_and_GO:0005794_and_GO:0005886_and_GO:0009507_and_GO:0030176_and_	1.00664	0.980725
GLYMA16G01940	GO:0000956_and_GO:0006355_and_GO:0006487_and_GO:0008284_and_GO:0031347_and_GO:0045892_and_	GO:0003700_and_GO:0005515_and_GO:0005516_and_	GO:0005634_and_	1.00663	0.875838
GLYMA19G45200	GO:0001666_and_GO:0006355_and_GO:0006487_and_GO:0010468_and_GO:0046685_and_	GO:0003677_and_GO:0003700_and_	GO:0005634_and_	1.00536	0.913025
GLYMA01G04300	GO:0006457_and_GO:0009737_and_	GO:0031072_and_GO:0051082_and_	GO:0005634_and_	1.00526	1.05864
GLYMA07G08050	GO:0006952_and_GO:0008152_and_GO:0009744_and_GO:0009813_and_GO:0010224_and_GO:0055114_and_GO:0080167_and_	GO:0000166_and_GO:0008106_and_GO:0016491_and_GO:0047501_and_GO:0047504_and_	GO:0005737_and_GO:0005829_and_GO:0005886_and_	1.00483	0.881077
GLYMA06G11240	GO:0045454_and_	GO:0009055_and_GO:0015035_and_	GO:0005634_and_	1.00415	1.10136
GLYMA06G15510	GO:0001510_and_GO:0006164_and_GO:0006543_and_GO:0009220_and_GO:0016036_and_GO:0070409_and_	GO:0004088_and_	GO:0005951_and_GO:0009507_and_GO:0009570_and_	1.00385	0.696606
GLYMA03G34880	GO:0008150_and_GO:0009165_and_GO:0009220_and_	GO:0003674_and_	GO:0005634_and_	1.00347	0.899369
GLYMA19G39710	GO:0009396_and_GO:0019344_and_GO:0030244_and_GO:0048193_and_GO:0055114_and_	GO:0000166_and_GO:0003824_and_GO:0004488_and_	GO:0005737_and_GO:0005829_and_GO:0009507_and_	1.00335	0.86024
GLYMA17G03080	GO:0006631_and_GO:0006635_and_GO:0007031_and_GO:0008152_and_GO:0009062_and_GO:0009407_and_GO:0043161_and_GO:0051788_and_GO:0055114_and_GO:0080129_and_	GO:0000166_and_GO:0003824_and_GO:0003857_and_GO:0004300_and_GO:0016491_and_GO:0016508_and_GO:0016616_and_GO:0050662_and_	GO:0005618_and_GO:0005730_and_GO:0005737_and_GO:0005777_and_GO:0009506_and_	1.00303	1.11111
GLYMA14G38010	GO:0000165_and_GO:0002679_and_GO:0006355_and_GO:0006612_and_GO:0006944_and_GO:0006970_and_GO:0009408_and_GO:0009409_and_GO:0009414_and_GO:0009595_and_GO:0009651_and_GO:0009697_and_GO:0009862_and_GO:0009863_and_GO:0009867_and_GO:0010120_and_GO:0010200_and_GO:0010310_and_GO:0010363_and_GO:0010508_and_GO:0031348_and_GO:0034605_and_GO:0035556_and_GO:0042742_and_GO:0043069_and_GO:0043900_and_GO:005083…	GO:0003700_and_GO:0005515_and_GO:0043565_and_	GO:0005634_and_	1.00189	0.867846
GLYMA10G30020	GO:0006814_and_GO:0010107_and_GO:0010351_and_GO:0015992_and_GO:0035725_and_GO:0055075_and_GO:0090333_and_	GO:0015081_and_GO:0015385_and_GO:0015386_and_	GO:0005576_and_GO:0016021_and_	1.00157	0.845525
GLYMA20G24700	GO:0006865_and_GO:0006888_and_GO:0009627_and_GO:0034976_and_GO:0043090_and_GO:0050832_and_GO:0055085_and_	GO:0003674_and_	GO:0009506_and_GO:0009507_and_	1.0007	1.0571
GLYMA06G13770	GO:0000023_and_GO:0006098_and_GO:0007568_and_GO:0019252_and_GO:0043085_and_	GO:0003674_and_	GO:0009507_and_GO:0009534_and_GO:0009535_and_GO:0009941_and_	1.00002	0.428361
GLYMA09G34650	GO:0006612_and_GO:0008150_and_GO:0009863_and_GO:0009867_and_GO:0010363_and_	GO:0003674_and_	GO:0009507_and_	0.999945	1.21308
GLYMA05G11410	GO:0003333_and_GO:0006635_and_GO:0006810_and_GO:0016558_and_GO:0048573_and_GO:0055085_and_	GO:0015171_and_	GO:0005773_and_GO:0005774_and_GO:0009705_and_GO:0016020_and_	0.999691	0.858632
GLYMA07G35490	GO:0006810_and_GO:0006886_and_	GO:0008320_and_	GO:0005576_and_GO:0016020_and_GO:0016021_and_	0.998908	0.831581
GLYMA01G00990	GO:0000303_and_GO:0006468_and_GO:0006499_and_GO:0006635_and_GO:0006869_and_GO:0006891_and_GO:0007165_and_GO:0008219_and_GO:0009555_and_GO:0009630_and_GO:0009755_and_GO:0009846_and_GO:0009863_and_GO:0009873_and_GO:0010351_and_GO:0016558_and_GO:0044265_and_GO:0048573_and_	GO:0004672_and_GO:0004674_and_GO:0005524_and_GO:0016772_and_	GO:0005794_and_GO:0080008_and_	0.9985	1.32265
GLYMA11G13340	GO:0006406_and_GO:0006606_and_GO:0042254_and_	GO:0003924_and_GO:0005525_and_	GO:0005634_and_	0.998461	0.99312
GLYMA05G24660	GO:0006816_and_GO:0007030_and_GO:0009651_and_GO:0009765_and_GO:0010196_and_GO:0015979_and_GO:0019344_and_GO:0019684_and_GO:0035304_and_	GO:0016168_and_	GO:0009507_and_GO:0009534_and_GO:0009535_and_GO:0009579_and_GO:0009783_and_GO:0009941_and_GO:0010287_and_GO:0016020_and_	0.997836	0.944844
GLYMA19G32990	GO:0006007_and_GO:0006094_and_GO:0007010_and_GO:0009416_and_GO:0009611_and_GO:0009733_and_GO:0009845_and_GO:0010053_and_GO:0010498_and_GO:0032880_and_GO:0048364_and_GO:0048767_and_GO:0051301_and_	GO:0005200_and_GO:0005515_and_GO:0005524_and_	GO:0005618_and_GO:0005730_and_GO:0005737_and_GO:0005739_and_GO:0005829_and_GO:0005856_and_GO:0005886_and_GO:0009506_and_GO:0009570_and_GO:0009941_and_	0.997512	1.0489
GLYMA08G41630	GO:0055114_and_	GO:0004033_and_GO:0016491_and_	GO:0005737_and_GO:0009507_and_GO:0009535_and_GO:0009941_and_GO:0010287_and_	0.997374	1.1154
GLYMA04G07220	GO:0000902_and_GO:0006096_and_GO:0006816_and_GO:0006833_and_GO:0006972_and_GO:0007030_and_GO:0009266_and_GO:0009651_and_GO:0009664_and_GO:0009750_and_GO:0009832_and_GO:0009833_and_GO:0016049_and_GO:0030243_and_GO:0030244_and_GO:0042538_and_GO:0046686_and_GO:0048193_and_GO:0048767_and_	GO:0008270_and_GO:0016757_and_GO:0016759_and_GO:0016760_and_	GO:0005768_and_GO:0005794_and_GO:0005802_and_GO:0005886_and_	0.996974	0.531732
GLYMA05G38540	GO:0006355_and_GO:0008285_and_GO:0009725_and_GO:0009737_and_GO:0009911_and_GO:0010047_and_GO:0010150_and_GO:0010227_and_GO:0042744_and_GO:0045892_and_GO:0048481_and_	GO:0003677_and_GO:0003700_and_GO:0005515_and_GO:0043565_and_GO:0046983_and_	GO:0005634_and_	0.996623	0.639531
GLYMA02G02600	GO:0000160_and_GO:0006355_and_GO:0006468_and_GO:0007165_and_GO:0010155_and_GO:0023014_and_GO:0046777_and_	GO:0000155_and_GO:0004871_and_	GO:0005886_and_	0.995369	0.36881
GLYMA09G05710	GO:0000041_and_GO:0000303_and_GO:0006487_and_GO:0006754_and_GO:0006812_and_GO:0006825_and_GO:0007165_and_GO:0008152_and_GO:0008219_and_GO:0009723_and_GO:0009755_and_GO:0009863_and_GO:0009873_and_GO:0010119_and_GO:0030001_and_GO:0046034_and_	GO:0000166_and_GO:0003824_and_GO:0005375_and_GO:0005507_and_GO:0005524_and_GO:0015662_and_GO:0016820_and_GO:0043682_and_GO:0046872_and_	GO:0005768_and_GO:0005794_and_GO:0005802_and_GO:0016020_and_GO:0016021_and_	0.995329	1.25085
GLYMA08G41660	GO:0000165_and_GO:0006364_and_GO:0006612_and_GO:0009409_and_GO:0009595_and_GO:0009637_and_GO:0009644_and_GO:0009657_and_GO:0009697_and_GO:0009744_and_GO:0009773_and_GO:0009814_and_GO:0009862_and_GO:0009867_and_GO:0010114_and_GO:0010155_and_GO:0010200_and_GO:0010207_and_GO:0010218_and_GO:0010310_and_GO:0010363_and_GO:0015979_and_GO:0019344_and_GO:0019684_and_GO:0031348_and_GO:0042742_and_GO:004390…	GO:0005509_and_GO:0008266_and_	GO:0009507_and_GO:0009534_and_GO:0009535_and_GO:0009543_and_GO:0009570_and_GO:0009579_and_GO:0009654_and_GO:0009941_and_GO:0019898_and_GO:0030095_and_GO:0031977_and_GO:0048046_and_	0.995041	0.754583
GLYMA04G39680	GO:0006661_and_GO:0008150_and_	GO:0003674_and_	GO:0005634_and_GO:0005886_and_	0.994999	0.884835
GLYMA11G04720	GO:0005975_and_GO:0006108_and_GO:0006635_and_GO:0007031_and_GO:0009062_and_GO:0031998_and_GO:0044262_and_GO:0055114_and_GO:0080093_and_	GO:0000166_and_GO:0003824_and_GO:0016491_and_GO:0016615_and_GO:0016616_and_GO:0030060_and_	GO:0005737_and_GO:0005777_and_GO:0009507_and_	0.994999	0.884835
GLYMA19G30480	GO:0006661_and_	GO:0008270_and_	GO:0005774_and_	0.994999	0.884835
GLYMA09G01020	GO:0006396_and_	GO:0003723_and_	GO:0005634_and_	0.99422	1.01804
GLYMA04G38040	GO:0006952_and_GO:0007231_and_GO:0009408_and_GO:0009611_and_GO:0033500_and_GO:0042744_and_GO:0043069_and_GO:0050832_and_GO:0072593_and_	GO:0004601_and_GO:0005506_and_GO:0005509_and_GO:0009055_and_GO:0016174_and_GO:0016491_and_GO:0050660_and_GO:0050664_and_	GO:0005634_and_GO:0005794_and_GO:0005886_and_GO:0016020_and_GO:0016021_and_	0.994093	0.921965
GLYMA01G45290	GO:0009644_and_GO:0030001_and_GO:0042542_and_GO:0055085_and_	GO:0015095_and_GO:0046873_and_	GO:0005634_and_GO:0005886_and_GO:0016020_and_	0.993901	1.5405
GLYMA07G36340	GO:0006551_and_	GO:0003824_and_GO:0004419_and_	GO:0005739_and_	0.993846	0.867831
GLYMA17G10710	GO:0006412_and_	GO:0003723_and_GO:0003735_and_GO:0019843_and_	GO:0005622_and_GO:0005829_and_GO:0009506_and_GO:0015935_and_GO:0016020_and_GO:0022627_and_	0.993762	1.31081
GLYMA15G38060	GO:0006970_and_GO:0009408_and_GO:0009409_and_GO:0009414_and_GO:0009651_and_GO:0009737_and_	GO:0005509_and_GO:0005544_and_	GO:0009506_and_GO:0009507_and_GO:0009986_and_	0.993739	0.791774
GLYMA09G41040	GO:0006612_and_GO:0006812_and_GO:0008152_and_GO:0009963_and_GO:0010363_and_GO:0015914_and_	GO:0000166_and_GO:0000287_and_GO:0003824_and_GO:0004012_and_GO:0005515_and_GO:0005524_and_GO:0015662_and_GO:0016820_and_GO:0046872_and_	GO:0005886_and_	0.99282	1.29652
GLYMA01G44680	GO:0000226_and_GO:0000911_and_GO:0008150_and_GO:0009855_and_GO:0009965_and_GO:0010014_and_GO:0010073_and_GO:0010089_and_GO:0042127_and_GO:0044036_and_GO:0051322_and_	GO:0051015_and_	GO:0005884_and_GO:0005886_and_GO:0009506_and_	0.99233	1.02642
GLYMA03G38630	GO:0006499_and_GO:0006865_and_GO:0006888_and_GO:0009409_and_GO:0009627_and_GO:0010167_and_GO:0010497_and_GO:0015706_and_GO:0034976_and_GO:0043090_and_GO:2000280_and_	GO:0030145_and_GO:0045735_and_	GO:0005576_and_GO:0005618_and_GO:0005634_and_GO:0009506_and_	0.992004	0.924622
GLYMA03G02230	GO:0035556_and_GO:0045454_and_GO:0048653_and_	GO:0009055_and_GO:0015035_and_	GO:0005634_and_	0.991752	1.0622
GLYMA06G03380	GO:0009651_and_GO:0009853_and_GO:0009901_and_GO:0019252_and_GO:0070207_and_GO:2000377_and_	GO:0004089_and_GO:0005515_and_	GO:0005737_and_GO:0005739_and_GO:0005747_and_GO:0009507_and_GO:0016020_and_GO:0031966_and_GO:0045271_and_	0.991363	1.40061
GLYMA13G31650	GO:0001510_and_GO:0006412_and_GO:0009409_and_	GO:0003735_and_	GO:0005622_and_GO:0005634_and_GO:0005730_and_GO:0005774_and_GO:0005829_and_GO:0005840_and_GO:0005886_and_GO:0009507_and_GO:0015934_and_GO:0016020_and_GO:0022625_and_GO:0022626_and_	0.990477	0.573389
GLYMA05G33700	GO:0006468_and_GO:0007169_and_GO:0010075_and_	GO:0004672_and_GO:0004674_and_GO:0004713_and_GO:0005524_and_GO:0016301_and_GO:0016772_and_	GO:0005774_and_GO:0005886_and_GO:0009506_and_	0.990384	1.04703
GLYMA01G35280	GO:0006364_and_GO:0006508_and_GO:0009658_and_GO:0009902_and_GO:0010027_and_GO:0010207_and_GO:0019288_and_GO:0034660_and_GO:0035304_and_GO:0042793_and_GO:0045893_and_GO:0048510_and_	GO:0004252_and_	GO:0009507_and_GO:0009532_and_GO:0009535_and_GO:0009570_and_GO:0009579_and_GO:0009840_and_GO:0009941_and_	0.99019	0.910361
GLYMA13G07910	GO:0009611_and_GO:0009651_and_GO:0009737_and_GO:0015908_and_GO:0080051_and_	GO:0000166_and_GO:0005524_and_GO:0015245_and_GO:0016887_and_GO:0017111_and_GO:0042626_and_	GO:0005886_and_GO:0009897_and_GO:0016020_and_	0.990168	1.39944
GLYMA13G41110	GO:0009409_and_GO:0009611_and_GO:0009744_and_GO:0009749_and_GO:0009753_and_GO:0015031_and_GO:0042742_and_GO:0045037_and_	GO:0015171_and_GO:0015450_and_	GO:0005773_and_GO:0009507_and_GO:0009527_and_GO:0009536_and_GO:0009707_and_GO:0009941_and_	0.990122	0.580979
GLYMA20G26840	GO:0007165_and_	0	GO:0005886_and_	0.989963	0.866431
GLYMA09G37700	GO:0003333_and_GO:0006635_and_GO:0006810_and_GO:0016558_and_GO:0055085_and_	GO:0015171_and_GO:0015326_and_	GO:0005774_and_GO:0009507_and_	0.989783	0.705462
GLYMA20G02860	GO:0000079_and_GO:0000394_and_GO:0006355_and_GO:0006366_and_GO:0006486_and_GO:0008284_and_GO:0009615_and_GO:0009630_and_GO:0009908_and_GO:0010090_and_GO:0048366_and_GO:0050792_and_GO:0051726_and_	GO:0004693_and_GO:0019901_and_	GO:0005634_and_	0.989718	0.814434
GLYMA11G32600	GO:0006457_and_GO:0006468_and_GO:0006857_and_GO:0009408_and_GO:0009644_and_GO:0010193_and_GO:0034976_and_GO:0042542_and_GO:0046777_and_	GO:0004672_and_GO:0004674_and_GO:0005524_and_GO:0016301_and_GO:0016772_and_	GO:0005576_and_GO:0005886_and_GO:0009506_and_	0.98959	1.04773
GLYMA03G00890	GO:0006355_and_GO:0009414_and_GO:0009416_and_GO:0009737_and_GO:0009751_and_GO:0009753_and_GO:0010118_and_	GO:0003677_and_GO:0003700_and_	GO:0005634_and_	0.989557	1.31396
GLYMA14G01250	GO:0006457_and_	GO:0031072_and_	GO:0005737_and_	0.9894	0.975068
GLYMA08G02930	GO:0000059_and_GO:0006886_and_GO:0052541_and_GO:0052546_and_	GO:0008565_and_	GO:0005634_and_GO:0005643_and_GO:0005737_and_GO:0009507_and_	0.989167	0.928322
GLYMA20G38080	GO:0001510_and_GO:0006412_and_	GO:0003735_and_	GO:0005622_and_GO:0005730_and_GO:0005737_and_GO:0005829_and_GO:0005840_and_GO:0005886_and_GO:0009506_and_GO:0022625_and_GO:0022626_and_	0.989012	1.07134
GLYMA16G33590	GO:0006952_and_GO:0007165_and_	GO:0043531_and_	GO:0005622_and_GO:0005737_and_	0.988976	1.70838
GLYMA02G10020	GO:0006413_and_GO:0006446_and_GO:0006865_and_	GO:0003743_and_	GO:0005634_and_GO:0005737_and_	0.988782	0.426086
GLYMA16G29040	0	GO:0000166_and_GO:0005524_and_GO:0016887_and_GO:0017111_and_	GO:0005886_and_	0.988488	1.0144
GLYMA09G32170	GO:0008152_and_GO:0009627_and_GO:0009699_and_GO:0010167_and_GO:0015706_and_GO:0034976_and_GO:0055114_and_	GO:0004028_and_GO:0004029_and_GO:0016491_and_GO:0050269_and_	GO:0005737_and_	0.988329	1.16262
GLYMA11G35800	GO:0007568_and_GO:0009620_and_	GO:0003674_and_	GO:0005575_and_	0.987304	0.837179
GLYMA19G27360	GO:0000902_and_GO:0006007_and_GO:0006511_and_GO:0006816_and_GO:0007030_and_GO:0007033_and_GO:0009651_and_GO:0009809_and_GO:0009826_and_GO:0009853_and_GO:0009932_and_GO:0015991_and_GO:0016049_and_GO:0016051_and_GO:0030243_and_GO:0043255_and_GO:0048193_and_GO:0048765_and_GO:0051788_and_GO:0080129_and_	GO:0016820_and_GO:0046961_and_	GO:0000221_and_GO:0000325_and_GO:0005773_and_GO:0005774_and_GO:0005794_and_GO:0005886_and_GO:0009507_and_	0.986686	1.38194
GLYMA20G39020	GO:0008643_and_GO:0015780_and_GO:0055085_and_	GO:0005338_and_GO:0005351_and_	GO:0000139_and_GO:0005794_and_GO:0009507_and_GO:0016021_and_	0.9865	1.08648
GLYMA07G01720	GO:0006007_and_GO:0006096_and_GO:0006098_and_GO:0006508_and_GO:0009060_and_GO:0009651_and_GO:0046686_and_	GO:0003824_and_GO:0004222_and_GO:0005524_and_GO:0008270_and_GO:0046872_and_	GO:0005739_and_GO:0005750_and_GO:0005774_and_GO:0009507_and_GO:0009536_and_GO:0016020_and_	0.986423	0.949661
GLYMA03G41350	GO:0000226_and_GO:0006342_and_GO:0007020_and_GO:0009860_and_GO:0009965_and_GO:0010090_and_GO:0016572_and_GO:0030036_and_GO:0045010_and_GO:0051225_and_GO:0051258_and_GO:0051322_and_GO:0051567_and_	GO:0005515_and_	GO:0005737_and_GO:0031209_and_	0.986343	1.66114
GLYMA09G27100	GO:0006833_and_GO:0009651_and_GO:0009750_and_GO:0030003_and_GO:0048767_and_GO:0070838_and_	GO:0051087_and_	GO:0005739_and_	0.985401	0.77412
GLYMA06G09270	GO:0006865_and_	GO:0015171_and_	GO:0005886_and_GO:0016020_and_	0.985277	0.631635
GLYMA15G41330	GO:0006511_and_GO:0010043_and_GO:0051603_and_	GO:0004175_and_GO:0004298_and_GO:0008233_and_	GO:0000502_and_GO:0005829_and_GO:0005839_and_GO:0009507_and_GO:0019773_and_GO:0022626_and_	0.985212	1.10852
GLYMA14G05020	GO:0006816_and_GO:0007030_and_GO:0007033_and_GO:0008299_and_GO:0009611_and_GO:0009651_and_GO:0009805_and_GO:0015936_and_GO:0016126_and_GO:0019287_and_GO:0055114_and_GO:0060964_and_	GO:0004420_and_GO:0005515_and_GO:0016616_and_GO:0042282_and_GO:0050661_and_GO:0050662_and_	GO:0005783_and_GO:0005789_and_GO:0016020_and_GO:0016021_and_	0.984746	0.979592
GLYMA18G13260	GO:0006635_and_GO:0008152_and_GO:0080167_and_	GO:0003824_and_GO:0003860_and_	GO:0005737_and_	0.984719	1.74623
GLYMA15G00260	GO:0008150_and_GO:0009965_and_GO:0030154_and_GO:0045893_and_	GO:0003674_and_	0	0.984617	0.678175
GLYMA14G36180	GO:0006464_and_GO:0006511_and_GO:0016567_and_GO:0042787_and_	GO:0004842_and_GO:0016881_and_	GO:0000151_and_GO:0005622_and_GO:0005634_and_GO:0005739_and_GO:0005829_and_GO:0009506_and_GO:0016020_and_	0.984261	0.556855
GLYMA13G20810	GO:0001736_and_GO:0002237_and_GO:0006810_and_GO:0006869_and_GO:0006891_and_GO:0006970_and_GO:0006979_and_GO:0008219_and_GO:0009408_and_GO:0009651_and_GO:0009723_and_GO:0009725_and_GO:0009753_and_GO:0009755_and_GO:0009789_and_GO:0009871_and_GO:0009873_and_GO:0009926_and_GO:0010119_and_GO:0010150_and_GO:0010182_and_GO:0010351_and_GO:0016558_and_GO:0031348_and_GO:0042742_and_GO:0048765_and_GO:004882…	GO:0005215_and_GO:0005515_and_	GO:0005886_and_	0.983882	1.18092
GLYMA06G47340	GO:0006457_and_	GO:0051082_and_	GO:0005737_and_GO:0016272_and_	0.983454	1.0216
GLYMA10G30440	GO:0006355_and_GO:0006970_and_GO:0009733_and_GO:0010583_and_GO:0046686_and_	GO:0003700_and_GO:0005515_and_GO:0046983_and_	GO:0005634_and_	0.98345	1.72037
GLYMA07G16640	GO:0048366_and_	GO:0003674_and_	GO:0009507_and_GO:0009536_and_GO:0009941_and_GO:0016020_and_	0.982918	0.572633
GLYMA03G28320	GO:0006355_and_GO:0009410_and_GO:0009617_and_GO:0009627_and_GO:0009862_and_GO:0030968_and_	GO:0003677_and_GO:0003700_and_GO:0005515_and_	GO:0005634_and_	0.982819	1.45012
GLYMA10G36600	GO:0005982_and_GO:0006355_and_GO:0007623_and_GO:0009409_and_GO:0009637_and_GO:0009639_and_GO:0009908_and_GO:0010218_and_GO:0010378_and_GO:0042542_and_GO:0042752_and_GO:0048574_and_GO:0048578_and_GO:0080167_and_	GO:0005515_and_	GO:0005634_and_GO:0005654_and_	0.982809	0.879445
GLYMA20G25540	GO:0000023_and_GO:0005992_and_GO:0008152_and_GO:0019252_and_GO:0043085_and_	GO:0003824_and_GO:0004805_and_GO:0016757_and_	0	0.982747	1.5661
GLYMA01G02890	GO:0000910_and_GO:0000913_and_GO:0007018_and_GO:0009903_and_GO:0009904_and_	GO:0003777_and_GO:0005515_and_GO:0005524_and_GO:0008017_and_	GO:0005737_and_GO:0005829_and_GO:0005886_and_GO:0009504_and_GO:0009524_and_GO:0009941_and_GO:0016020_and_	0.982667	1.01659
GLYMA07G35030	GO:0006635_and_GO:0007031_and_GO:0016558_and_	GO:0000166_and_GO:0005515_and_GO:0005524_and_GO:0016887_and_GO:0017111_and_	GO:0005886_and_	0.98266	1.0197
GLYMA12G32710	GO:0009611_and_	GO:0003674_and_	GO:0005634_and_	0.982574	1.0704
[truncated: 3,837 more rows]
